# Supplementary material for: Whole-Genome Resequencing and Pan-Transcriptome Reconstruction Highlight the Impact of Genomic Structural Variation on Secondary Metabolite Gene Clusters in the Grapevine Esca Pathogen Phaeoacremonium minimum
Source: Front Microbiol. 2018 Aug 13;9:1784. doi: 10.3389/fmicb.2018.01784 (PMC6099105; doi:10.3389/fmicb.2018.01784)
Supplement: DATA S2 — Genome assembly and protein-coding gene coordinates of Pm1119 and pan-transcriptome sequences. [file Data_Sheet_2.ZIP]

Archive with 10 entries (7 files):
- Data_S2/
- Data_S2/Pm.pantranscriptome.fasta.gz
- __MACOSX/
- __MACOSX/Data_S2/
- __MACOSX/Data_S2/._Pm.pantranscriptome.fasta.gz
- Data_S2/PM1119.gene_annotation.gff3.gz
- __MACOSX/Data_S2/._PM1119.gene_annotation.gff3.gz
- Data_S2/PM1119.genome.fasta.gz
- __MACOSX/Data_S2/._PM1119.genome.fasta.gz
- __MACOSX/._Data_S2
