# Supplementary material for: Whole-Genome Resequencing and Pan-Transcriptome Reconstruction Highlight the Impact of Genomic Structural Variation on Secondary Metabolite Gene Clusters in the Grapevine Esca Pathogen Phaeoacremonium minimum
Source: Front Microbiol. 2018 Aug 13;9:1784. doi: 10.3389/fmicb.2018.01784 (PMC6099105; doi:10.3389/fmicb.2018.01784)
Supplement: DATA S3 — Functional annotation of the 455 transcripts not present in Pm1119 and genomic location of the shared Pm1119 CDS and the private CDS on the genomes of each isolate. [file Data_Sheet_3.XLSX]

## Sheet: Transcripts_annot
Transcript_Number	Transcript_ID	Isolates	SV	Peptide length (aa)	Secreted	Description	CAZyme	CWDE	P450	Cluster_No	Cluster Type	Peroxidase	TCBD_code	TC_class	TC_subclass	TC_Superfamily	Pfam	GO IDs	GO Names
1	PA7_TRINITY_DN10010_c0_g1_i1	UCR-PA7	Mapped on UCR-PA7 genome assembly at same location than TM1119_g13939.t1	483	N	hypothetical protein CH063_08777	-	-	-	-	-	-	-	-	-	-	DUF3176	C:GO:0016020; C:GO:0016021	C:membrane; C:integral component of membrane
2	PA7_TRINITY_DN10049_c0_g1_i1	UCR-PA7	Insertion UCR-PA7: PA7_TRINITY_DN1516_c0_g1_i1/PA7_TRINITY_DN2986_c0_g1_i1	330	Y	Six-bladed beta-propeller	-	-	-	-	-	-	-	-	-	-	-	P:GO:0008150; C:GO:0005575; F:GO:0003674	P:biological_process; C:cellular_component; F:molecular_function
3	PA7_TRINITY_DN10105_c0_g1_i1	UCR-PA7	Mapped on UCR-PA7 genome assembly at same location than TM1119_g1625.t1	453	N	heterokaryon incompatibility	-	-	-	-	-	-	-	-	-	-	-	C:GO:0016020; C:GO:0016021	C:membrane; C:integral component of membrane
4	PA7_TRINITY_DN10218_c0_g1_i1	UCR-PA7	Mapped on UCR-PA7 genome assembly at same location than TM1119_g1460.t1	154	N	hypothetical protein MAA_01357	-	-	-	-	-	-	-	-	-	-	-	0	0
5	PA7_TRINITY_DN10253_c0_g1_i1	UCR-PA7	Insertion UCR-PA7: PA7_TRINITY_DN615_c0_g1_i1/TM1119_g1764.t1	137	N	predicted protein	-	-	-	-	-	-	-	-	-	-	SnoaL_2	P:GO:1900560; P:GO:1900563	P:austinol biosynthetic process; P:dehydroaustinol biosynthetic process
6	PA7_TRINITY_DN10319_c0_g1_i1	UCR-PA7	Insertion UCR-PA7: PA7_TRINITY_DN20445_c0_g1_i1/PA7_TRINITY_DN3496_c0_g1_i1	178	N	---NA---	-	-	-	cluster_106	cf_putative	-	-	-	-	-	-	0	0
7	PA7_TRINITY_DN10328_c0_g1_i1	UCR-PA7	Insertion UCR-PA7: PA7_TRINITY_DN10648_c0_g1_i1/-	161	N	endoribonuclease L-PSP family	-	-	-	-	-	-	-	-	-	-	Ribonuc_L-PSP	P:GO:0008150; F:GO:0016491; P:GO:0055114; C:GO:0005575; F:GO:0003674	P:biological_process; F:oxidoreductase activity; P:oxidation-reduction process; C:cellular_component; F:molecular_function
8	PA7_TRINITY_DN10348_c0_g1_i1	UCR-PA7	Insertion UCR-PA7: -/TM1119_g13296.t1	69	N	---NA---	-	-	-	cluster_144	cf_putative	-	-	-	-	-	-	0	0
9	PA7_TRINITY_DN10378_c0_g1_i1	UCR-PA7	Insertion UCR-PA7: TM1119_g1837.t1/TM1119_g1840.t1	147	N	predicted protein	-	-	-	-	-	-	-	-	-	-	-	0	0
10	PA7_TRINITY_DN10523_c0_g1_i1	UCR-PA7	Mapped on UCR-PA7 genome assembly at same location than TM1119_g2985.t1	249	N	hypothetical protein ASPNIDRAFT_37346	-	-	-	-	-	-	-	-	-	-	-	0	0
11	PA7_TRINITY_DN10605_c0_g1_i1	UCR-PA7	Insertion UCR-PA7: TM1118_TRINITY_DN10326_c0_g1_i1/TM1119_g7862.t1	616	N	hsp70 family chaperone	-	-	-	cluster_173	cf_putative	-	1.A.33.1.2	Channels/Pores	α-Type Channels	The Cation Channel-forming Heat Shock Protein-70 (Hsp70) Family	HSP70	F:GO:0000166	F:nucleotide binding
12	PA7_TRINITY_DN10648_c0_g1_i1	UCR-PA7	Insertion UCR-PA7: PA7_TRINITY_DN2986_c0_g1_i1/PA7_TRINITY_DN10328_c0_g1_i1	387	N	norsolorinic acid reductase	-	-	-	-	-	-	8.A.5.1.6	Accessory Factors Involved in Transport	Auxiliary transport proteins	The Voltage-gated K+ Channel β-subunit (Kvβ) Family	Aldo_ket_red	F:GO:0016491; P:GO:0055114; C:GO:0005575	F:oxidoreductase activity; P:oxidation-reduction process; C:cellular_component
13	PA7_TRINITY_DN10745_c0_g1_i1	UCR-PA7	Insertion UCR-PA7: TM1119_g1605.t1/TM1119_g1606.t1	50	N	reverse transcriptase	-	-	-	-	-	-	-	-	-	-	-	P:GO:0090502; F:GO:0003676; F:GO:0004523; F:GO:0003964; F:GO:0008270; F:GO:0046872; P:GO:0006278	P:RNA phosphodiester bond hydrolysis, endonucleolytic; F:nucleic acid binding; F:RNA-DNA hybrid ribonuclease activity; F:RNA-directed DNA polymerase activity; F:zinc ion binding; F:metal ion binding; P:RNA-dependent DNA biosynthetic process
14	PA7_TRINITY_DN10919_c0_g1_i1	UCR-PA7	Insertion UCR-PA7: -/PA7_TRINITY_DN4885_c0_g1_i2	122	N	MFS multidrug transporter	-	-	-	-	-	-	2.A.1.2.91	Electrochemical Potential-driven Transporters	Porters (uniporters, symporters, antiporters)	The Major Facilitator Superfamily (MFS)	MFS_1	P:GO:0055085; P:GO:0008152; C:GO:0016020; C:GO:0016021; F:GO:0016787	P:transmembrane transport; P:metabolic process; C:membrane; C:integral component of membrane; F:hydrolase activity
15	PA7_TRINITY_DN11236_c0_g1_i1	UCR-PA7	Insertion UCR-PA7: PA7_TRINITY_DN9363_c0_g1_i1/PA7_TRINITY_DN16714_c0_g1_i1	98	N	---NA---	-	-	-	cluster_106	cf_putative	-	-	-	-	-	-	0	0
16	PA7_TRINITY_DN1141_c0_g1_i1	UCR-PA7/Pm449	Insertion UCR-PA7/Pm449 | UCR-PA7: -/TM1119_g10047.t1 | Pm449: TM449_TRINITY_DN16385_c0_g1_i1/TM1119_g10047.t1	753	N	zinc finger	-	-	-	-	-	-	-	-	-	-	Fungal_trans	C:GO:0005634; F:GO:0003677; F:GO:0008270; P:GO:0006351	C:nucleus; F:DNA binding; F:zinc ion binding; P:transcription, DNA-templated
17	PA7_TRINITY_DN11561_c0_g1_i1	UCR-PA7	Insertion UCR-PA7: TM1119_g882.t1/TM1119_g883.t1	89	N	zinc-binding oxidoreductase	-	-	-	-	-	-	-	-	-	-	ADH_zinc_N	P:GO:0055114	P:oxidation-reduction process
18	PA7_TRINITY_DN1171_c0_g1_i1	UCR-PA7	Insertion UCR-PA7: PA7_TRINITY_DN12371_c0_g1_i1/TM1119_g8624.t1	295	N	hypothetical protein FPSE_11433	-	-	-	-	-	-	-	-	-	-	-	C:GO:0016020	C:membrane
19	PA7_TRINITY_DN1174_c0_g1_i1	UCR-PA7	Mapped on UCR-PA7 genome assembly at same location than TM1119_g1764.t1	246	N	predicted protein	-	-	-	-	-	-	-	-	-	-	-	0	0
20	PA7_TRINITY_DN1200_c0_g1_i1	UCR-PA7	Insertion UCR-PA7: TM1119_g3126.t1/TM1119_g3127.t1	521	N	NADH dehydrogenase	-	-	-	-	-	-	-	-	-	-	Zn_clus;Fungal_trans	F:GO:0046872	F:metal ion binding
21	PA7_TRINITY_DN12025_c0_g1_i1	UCR-PA7	Insertion UCR-PA7: -/-	160	N	---NA---	-	-	-	-	-	-	-	-	-	-	-	0	0
22	PA7_TRINITY_DN12043_c0_g1_i1	UCR-PA7	Insertion UCR-PA7: -/-	325	N	conserved hypothetical protein	-	-	-	-	-	-	-	-	-	-	-	0	0
23	PA7_TRINITY_DN12162_c0_g1_i1	UCR-PA7	Insertion UCR-PA7: PA7_TRINITY_DN18407_c0_g1_i1/TM1119_g5958.t1	945	N	bacteriodes thetaiotaomicron symbiotic	-	-	-	-	-	-	-	-	-	-	-	F:GO:0016787	F:hydrolase activity
24	PA7_TRINITY_DN12293_c0_g1_i1	UCR-PA7	Insertion UCR-PA7: TM1119_g2680.t1/TM1119_g2681.t1	569	N	zinc finger C2H2	-	-	-	-	-	-	-	-	-	-	-	F:GO:0003676	F:nucleic acid binding
25	PA7_TRINITY_DN12371_c0_g1_i1	UCR-PA7	Insertion UCR-PA7: PA7_TRINITY_DN1171_c0_g1_i1/PA7_TRINITY_DN18258_c0_g1_i1	346	N	caspase domain-containing	-	-	-	-	-	-	-	-	-	-	-	0	0
26	PA7_TRINITY_DN12376_c0_g1_i1	UCR-PA7	Insertion UCR-PA7: PA7_TRINITY_DN3583_c0_g1_i2/-	307	N	nmrA-like family	-	-	-	-	-	-	-	-	-	-	NmrA	0	0
27	PA7_TRINITY_DN1254_c0_g1_i1	UCR-PA7	Insertion UCR-PA7: TM1119_g12942.t1/PA7_TRINITY_DN472_c0_g1_i1	136	N	---NA---	-	-	-	-	-	-	-	-	-	-	-	0	0
28	PA7_TRINITY_DN12887_c0_g1_i1	UCR-PA7	Insertion UCR-PA7: TM1119_g1682.t1/PA7_TRINITY_DN1664_c0_g1_i1	237	N	hypothetical protein MAA_08648	-	-	-	cluster_22	t1pks	-	-	-	-	-	-	0	0
29	PA7_TRINITY_DN1290_c0_g1_i1	UCR-PA7	Insertion UCR-PA7: -/PA7_TRINITY_DN17964_c0_g1_i1	378	N	2-oxoglutarate-dependent ethylene succinate-forming enzyme	-	-	-	-	-	-	-	-	-	-	2OG-FeII_Oxy;DIOX_N	F:GO:0016491; F:GO:0046872; P:GO:0055114	F:oxidoreductase activity; F:metal ion binding; P:oxidation-reduction process
30	PA7_TRINITY_DN13026_c0_g1_i1	UCR-PA7	Insertion UCR-PA7: TM1119_g1096.t1/TM1119_g1097.t1	172	N	---NA---	-	-	-	cluster_15	cf_putative	-	-	-	-	-	-	0	0
31	PA7_TRINITY_DN13200_c0_g1_i1	UCR-PA7	Mapped on UCR-PA7 genome assembly at same location than TM1119_g1748.t1	293	N	hypothetical protein BBA_05265	-	-	-	cluster_23	cf_putative	-	-	-	-	-	SSP160	C:GO:0016020; C:GO:0016021	C:membrane; C:integral component of membrane
32	PA7_TRINITY_DN13353_c0_g1_i1	UCR-PA7	Insertion UCR-PA7: TM1119_g3678.t1/TM1119_g3679.t1	180	N	kinase subdomain-containing	-	-	-	-	-	-	-	-	-	-	Patatin	P:GO:0006629	P:lipid metabolic process
33	PA7_TRINITY_DN13512_c0_g1_i1	UCR-PA7	Insertion UCR-PA7: TM1119_g12946.t1/TM1119_g12947.t1	117	N	---NA---	-	-	-	cluster_136	cf_putative	-	-	-	-	-	-	0	0
34	PA7_TRINITY_DN13616_c0_g1_i1	UCR-PA7	Insertion UCR-PA7: PA7_TRINITY_DN6678_c0_g1_i1/PA7_TRINITY_DN16401_c0_g1_i1	77	N	MFS monosaccharide transporter	-	-	-	-	-	-	2.A.1.1.40	Electrochemical Potential-driven Transporters	Porters (uniporters, symporters, antiporters)	The Major Facilitator Superfamily (MFS)	Sugar_tr	C:GO:0005634; F:GO:0008270; F:GO:0022891; P:GO:0055085; C:GO:0016021; P:GO:0008643; F:GO:0000981; P:GO:0006357	C:nucleus; F:zinc ion binding; F:substrate-specific transmembrane transporter activity; P:transmembrane transport; C:integral component of membrane; P:carbohydrate transport; F:RNA polymerase II transcription factor activity, sequence-specific DNA binding; P:regulation of transcription from RNA polymerase II promoter
35	PA7_TRINITY_DN13741_c0_g1_i1	UCR-PA7	Insertion UCR-PA7: PA7_TRINITY_DN7309_c0_g1_i1/PA7_TRINITY_DN8313_c0_g1_i1	152	N	hypothetical protein FOXB_03410	-	-	-	-	-	-	-	-	-	-	-	0	0
36	PA7_TRINITY_DN140_c0_g1_i1	UCR-PA7	Insertion UCR-PA7: TM1119_g2727.t1/PA7_TRINITY_DN1548_c0_g1_i1	599	N	Cytochrome P450	-	-	CYP615A1	cluster_187	terpene	-	-	-	-	-	p450	F:GO:0005506; F:GO:0016705; P:GO:0055114; F:GO:0020037	F:iron ion binding; F:oxidoreductase activity, acting on paired donors, with incorporation or reduction of molecular oxygen; P:oxidation-reduction process; F:heme binding
37	PA7_TRINITY_DN14332_c0_g1_i1	UCR-PA7	Insertion UCR-PA7: PA7_TRINITY_DN3061_c0_g1_i2/TM1119_g131.t1	154	Y	hypothetical protein TRIATDRAFT_215066	-	-	-	-	-	-	-	-	-	-	-	C:GO:0016020; C:GO:0016021	C:membrane; C:integral component of membrane
38	PA7_TRINITY_DN14537_c0_g1_i1	UCR-PA7	Insertion UCR-PA7: TM1119_g12431.t1/PA7_TRINITY_DN3102_c0_g1_i1	120	N	hypothetical protein TRIVIDRAFT_150258, partial	-	-	-	-	-	-	-	-	-	-	-	0	0
39	PA7_TRINITY_DN1475_c0_g1_i1	UCR-PA7/Pm1118	Mapped on UCR-PA7 and Pm1118 genome assemblies at same location than TM1119_g1704.t1	198	N	hypothetical protein FOXB_02570	-	-	-	-	-	-	-	-	-	-	Rhodanese	P:GO:0008150; C:GO:0005575; F:GO:0003674	P:biological_process; C:cellular_component; F:molecular_function
40	PA7_TRINITY_DN14793_c0_g1_i1	UCR-PA7	Insertion UCR-PA7: TM1119_g1482.t1/TM1119_g1483.t1	387	N	hypothetical protein MAC_04934	-	-	-	cluster_21	cf_putative	-	-	-	-	-	Amidoligase_2	0	0
41	PA7_TRINITY_DN14894_c0_g1_i1	UCR-PA7	Insertion UCR-PA7: TM1119_g6558.t1/TM1119_g7023.t1	499	N	pyridoxal-dependent decarboxylase	-	-	-	-	-	-	-	-	-	-	Pyridoxal_deC	F:GO:0030170; P:GO:0019752; F:GO:0016831	F:pyridoxal phosphate binding; P:carboxylic acid metabolic process; F:carboxy-lyase activity
42	PA7_TRINITY_DN1505_c0_g1_i1	UCR-PA7	Insertion UCR-PA7: TM1119_g12644.t1/TM1119_g12647.t1	637	N	hypothetical protein NECHADRAFT_78308	-	-	-	cluster_131	cf_putative	-	-	-	-	-	-	0	0
43	PA7_TRINITY_DN1508_c0_g1_i1	UCR-PA7	Insertion UCR-PA7: TM1119_g1624.t1/TM1119_g1628.t1	277	N	heterokaryon incompatibility	-	-	-	-	-	-	-	-	-	-	-	0	0
44	PA7_TRINITY_DN15107_c0_g1_i1	UCR-PA7	Insertion UCR-PA7: TM1119_g11071.t1/PA7_TRINITY_DN19676_c0_g1_i1	277	N	C6 transcription	-	-	-	-	-	-	-	-	-	-	Zn_clus	C:GO:0005634; F:GO:0008270; P:GO:0006355; F:GO:0000981	C:nucleus; F:zinc ion binding; P:regulation of transcription, DNA-templated; F:RNA polymerase II transcription factor activity, sequence-specific DNA binding
45	PA7_TRINITY_DN1515_c0_g1_i1	UCR-PA7	Mapped on UCR-PA7 genome assembly at same location than TM1119_g12181.t1	649	N	glycyl-tRNA synthetase	-	-	-	-	-	-	-	-	-	-	tRNA-synt_2b;HGTP_anticodon	F:GO:0004820; F:GO:0005524; P:GO:0006426; P:GO:0006563; C:GO:0009345; P:GO:0006544; P:GO:0006566	F:glycine-tRNA ligase activity; F:ATP binding; P:glycyl-tRNA aminoacylation; P:L-serine metabolic process; C:glycine-tRNA ligase complex; P:glycine metabolic process; P:threonine metabolic process
46	PA7_TRINITY_DN1516_c0_g1_i1	UCR-PA7	Insertion UCR-PA7: PA7_TRINITY_DN10105_c0_g1_i1/PA7_TRINITY_DN10049_c0_g1_i1	360	N	nadp-dependent alcohol dehydrogenase	-	-	-	-	-	-	-	-	-	-	ADH_zinc_N;ADH_N	F:GO:0008270; F:GO:0016491; P:GO:0055114	F:zinc ion binding; F:oxidoreductase activity; P:oxidation-reduction process
47	PA7_TRINITY_DN15291_c0_g1_i1	UCR-PA7	Insertion UCR-PA7: TM1119_g2399.t1/TM1119_g2400.t1	195	N	cytosine-purine permease	-	-	-	-	-	-	-	-	-	-	-	P:GO:0055085; C:GO:0016021; F:GO:0005215	P:transmembrane transport; C:integral component of membrane; F:transporter activity
48	PA7_TRINITY_DN1534_c0_g1_i1	UCR-PA7	Mapped on UCR-PA7 genome assembly at same location than TM1119_g1631.t1	359	N	autophagy 3	-	-	-	-	-	-	-	-	-	-	Autophagy_N;Autophagy_act_C;Autophagy_C	P:GO:0000045; P:GO:0034727; P:GO:0044805; C:GO:0005829; P:GO:0006501; F:GO:0019776; P:GO:0000422; P:GO:0006612; P:GO:0032258	P:autophagosome assembly; P:piecemeal microautophagy of nucleus; P:late nucleophagy; C:cytosol; P:C-terminal protein lipidation; F:Atg8 ligase activity; P:mitophagy; P:protein targeting to membrane; P:CVT pathway
49	PA7_TRINITY_DN1548_c0_g1_i1	UCR-PA7	Insertion UCR-PA7: PA7_TRINITY_DN140_c0_g1_i1/PA7_TRINITY_DN738_c0_g1_i1	479	N	C6 finger domain-containing	-	-	-	cluster_187	terpene	-	-	-	-	-	Zn_clus	C:GO:0005634; F:GO:0008270; P:GO:0006355; F:GO:0000981	C:nucleus; F:zinc ion binding; P:regulation of transcription, DNA-templated; F:RNA polymerase II transcription factor activity, sequence-specific DNA binding
50	PA7_TRINITY_DN15557_c0_g1_i1	UCR-PA7	Insertion UCR-PA7: PA7_TRINITY_DN8007_c0_g1_i1/TM1119_g14064.t1	89	Y	DUF300 domain	-	-	-	cluster_152	cf_putative	-	-	-	-	-	-	C:GO:0016020; C:GO:0016021; P:GO:0006950	C:membrane; C:integral component of membrane; P:response to stress
51	PA7_TRINITY_DN15755_c0_g1_i1	UCR-PA7	Insertion UCR-PA7: PA7_TRINITY_DN7497_c0_g1_i1/PA7_TRINITY_DN5198_c0_g1_i1	176	N	hypothetical protein FOXB_09983	-	-	-	cluster_106	cf_putative	-	-	-	-	-	zf-C3HC4_3	0	0
52	PA7_TRINITY_DN1580_c0_g1_i2	UCR-PA7	Insertion UCR-PA7: PA7_TRINITY_DN1580_c0_g1_i2utrorf/PA7_TRINITY_DN239_c0_g1_i1	252	N	aminoglycoside phosphotransferase	-	-	-	cluster_106	cf_putative	-	-	-	-	-	-	P:GO:0016310; F:GO:0016740; F:GO:0016301	P:phosphorylation; F:transferase activity; F:kinase activity
53	PA7_TRINITY_DN1580_c0_g1_i2utrorf	UCR-PA7	Insertion UCR-PA7: TM1119_g10108.t1/PA7_TRINITY_DN1580_c0_g1_i2	231	N	C2H2 finger domain-containing	-	-	-	cluster_106	cf_putative	-	-	-	-	-	zf-C2H2_jaz	F:GO:0003676	F:nucleic acid binding
54	PA7_TRINITY_DN15916_c0_g1_i1	UCR-PA7	Insertion UCR-PA7: TM1119_g8178.t1/PA7_TRINITY_DN512_c0_g1_i1	334	N	hypothetical protein CMQ_2272	-	-	-	-	-	-	-	-	-	-	-	P:GO:0008150; C:GO:0016020; C:GO:0016021; C:GO:0005575; F:GO:0003674	P:biological_process; C:membrane; C:integral component of membrane; C:cellular_component; F:molecular_function
55	PA7_TRINITY_DN15939_c0_g1_i1	UCR-PA7	Insertion UCR-PA7: PA7_TRINITY_DN20403_c0_g1_i1/TM1119_g14329.t1	907	N	C6 transcription factor (Ctf1B)	-	-	-	-	-	-	-	-	-	-	Zn_clus;Fungal_trans	C:GO:0005634; F:GO:0003677; F:GO:0008270; P:GO:0006355; F:GO:0000981	C:nucleus; F:DNA binding; F:zinc ion binding; P:regulation of transcription, DNA-templated; F:RNA polymerase II transcription factor activity, sequence-specific DNA binding
56	PA7_TRINITY_DN1613_c0_g1_i1	UCR-PA7	Insertion UCR-PA7: PA7_TRINITY_DN18048_c0_g1_i1/PA7_TRINITY_DN1613_c0_g1_i1utrorf	548	N	very large low complexity	-	-	-	-	-	-	-	-	-	-	-	F:GO:0004843; P:GO:0008150; C:GO:0005634; P:GO:0071947; C:GO:0005737; F:GO:0070530; C:GO:0005575; F:GO:0003674	F:thiol-dependent ubiquitin-specific protease activity; P:biological_process; C:nucleus; P:protein deubiquitination involved in ubiquitin-dependent protein catabolic process; C:cytoplasm; F:K63-linked polyubiquitin binding; C:cellular_component; F:molecular_function
57	PA7_TRINITY_DN1613_c0_g1_i1utrorf	UCR-PA7	Insertion UCR-PA7: PA7_TRINITY_DN1613_c0_g1_i1/PA7_TRINITY_DN2819_c0_g1_i2	381	N	conserved hypothetical protein	-	-	-	-	-	-	-	-	-	-	DUF3638;DUF3645	P:GO:0008150; C:GO:0005575; F:GO:0003674	P:biological_process; C:cellular_component; F:molecular_function
58	PA7_TRINITY_DN16217_c0_g1_i1	UCR-PA7	Insertion UCR-PA7: TM1119_g10359.t1/TM1119_g10360.t1	66	N	---NA---	-	-	-	-	-	-	-	-	-	-	-	0	0
59	PA7_TRINITY_DN16249_c0_g1_i1	UCR-PA7	Insertion UCR-PA7: PA7_TRINITY_DN4491_c0_g1_i1/PA7_TRINITY_DN512_c0_g1_i1	147	N	hypothetical protein TRIATDRAFT_251378, partial	-	-	-	-	-	-	-	-	-	-	-	F:GO:0003676	F:nucleic acid binding
60	PA7_TRINITY_DN16401_c0_g1_i1	UCR-PA7	Insertion UCR-PA7: PA7_TRINITY_DN13616_c0_g1_i1/TM1119_g1496.t1	381	N	alcohol dehydrogenase	-	-	-	-	-	-	-	-	-	-	ADH_zinc_N;ADH_N	F:GO:0008270; F:GO:0016491; P:GO:0055114	F:zinc ion binding; F:oxidoreductase activity; P:oxidation-reduction process
61	PA7_TRINITY_DN1664_c0_g1_i1	UCR-PA7	Mapped on UCR-PA7 genome assembly at same location than TM1119_g1683.t1	452	N	hypothetical protein FOXB_14215	-	-	-	cluster_22	t1pks	-	-	-	-	-	-	0	0
62	PA7_TRINITY_DN16714_c0_g1_i1	UCR-PA7	Insertion UCR-PA7: PA7_TRINITY_DN11236_c0_g1_i1/PA7_TRINITY_DN17819_c0_g1_i1	144	N	---NA---	-	-	-	cluster_106	cf_putative	-	-	-	-	-	-	0	0
63	PA7_TRINITY_DN16792_c0_g1_i1	UCR-PA7	Insertion UCR-PA7: PA7_TRINITY_DN19113_c0_g1_i1/PA7_TRINITY_DN3553_c0_g1_i1	81	N	---NA---	-	-	-	-	-	-	-	-	-	-	-	0	0
64	PA7_TRINITY_DN16853_c0_g1_i1	UCR-PA7/Pm449	Insertion UCR-PA7/Pm449 | UCR-PA7: TM1119_g4111.t1/TM1119_g4113.t1 | Pm449: TM449_TRINITY_DN18834_c0_g1_i1/TM1119_g4113.t1	224	N	Fungal transcriptional regulatory	-	-	-	cluster_72	cf_putative	-	-	-	-	-	-	C:GO:0005634; F:GO:0008270; P:GO:0006355; F:GO:0000981	C:nucleus; F:zinc ion binding; P:regulation of transcription, DNA-templated; F:RNA polymerase II transcription factor activity, sequence-specific DNA binding
65	PA7_TRINITY_DN16988_c0_g1_i1	UCR-PA7	Insertion UCR-PA7: TM1119_g4873.t1/TM449_TRINITY_DN16042_c0_g1_i1	50	N	---NA---	-	-	-	-	-	-	-	-	-	-	-	0	0
66	PA7_TRINITY_DN17183_c0_g1_i1	UCR-PA7	Insertion UCR-PA7: TM1119_g4463.t1/TM1119_g2489.t1	63	N	---NA---	-	-	-	-	-	-	-	-	-	-	-	0	0
67	PA7_TRINITY_DN17197_c0_g1_i1	UCR-PA7	Insertion UCR-PA7: PA7_TRINITY_DN3877_c0_g1_i1/PA7_TRINITY_DN7045_c0_g1_i1	66	N	---NA---	-	-	-	-	-	-	-	-	-	-	-	0	0
68	PA7_TRINITY_DN1769_c0_g1_i1	UCR-PA7	Insertion UCR-PA7: PA7_TRINITY_DN6479_c0_g1_i1/TM1119_g10085.t1	476	N	class III	-	-	-	-	-	-	-	-	-	-	Aminotran_3	F:GO:0030170; F:GO:0008483	F:pyridoxal phosphate binding; F:transaminase activity
69	PA7_TRINITY_DN17819_c0_g1_i1	UCR-PA7	Insertion UCR-PA7: PA7_TRINITY_DN16714_c0_g1_i1/PA7_TRINITY_DN2278_c0_g1_i1	63	N	---NA---	-	-	-	cluster_106	cf_putative	-	-	-	-	-	-	0	0
70	PA7_TRINITY_DN17964_c0_g1_i1	UCR-PA7	Insertion UCR-PA7: PA7_TRINITY_DN1290_c0_g1_i1/TM1119_g6482.t1	273	N	---NA---	-	-	-	-	-	-	-	-	-	-	-	0	0
71	PA7_TRINITY_DN18021_c0_g1_i1	UCR-PA7	Insertion UCR-PA7: TM1119_g9722.t1/PA7_TRINITY_DN4799_c0_g1_i1	287	N	serine threonine- kinase Sgk2	-	-	-	-	-	-	-	-	-	-	Pkinase	F:GO:0005524; F:GO:0004672; P:GO:0006468	F:ATP binding; F:protein kinase activity; P:protein phosphorylation
72	PA7_TRINITY_DN18046_c0_g1_i1	UCR-PA7	Insertion UCR-PA7: TM1119_g2398.t1/TM1119_g2399.t1	214	N	---NA---	-	-	-	-	-	-	-	-	-	-	-	0	0
73	PA7_TRINITY_DN18048_c0_g1_i1	UCR-PA7	Insertion UCR-PA7: PA7_TRINITY_DN1613_c0_g1_i1/PA7_TRINITY_DN9546_c0_g1_i1	253	N	hypothetical protein MAA_01590	-	-	-	-	-	-	-	-	-	-	-	0	0
74	PA7_TRINITY_DN18110_c0_g1_i1	UCR-PA7	Insertion UCR-PA7: TM1119_g14181.t1/PA7_TRINITY_DN6812_c0_g1_i1	665	N	hypothetical protein CCM_03269	-	-	-	cluster_177	cf_putative	-	-	-	-	-	-	F:GO:0003676	F:nucleic acid binding
75	PA7_TRINITY_DN18154_c0_g1_i1	UCR-PA7	Insertion UCR-PA7: TM1119_g5841.t1/TM1119_g5842.t1	156	N	hypothetical protein VDBG_10124	-	-	-	-	-	-	-	-	-	-	-	C:GO:0016020; C:GO:0016021	C:membrane; C:integral component of membrane
76	PA7_TRINITY_DN18212_c0_g1_i1	UCR-PA7	Insertion UCR-PA7: PA7_TRINITY_DN19231_c0_g1_i1/-	105	N	hypothetical protein MPH_12746	-	-	-	-	-	-	-	-	-	-	-	0	0
77	PA7_TRINITY_DN18258_c0_g1_i1	UCR-PA7	Insertion UCR-PA7: PA7_TRINITY_DN12371_c0_g1_i1/PA7_TRINITY_DN1998_c0_g1_i1	111	N	TPR Domain containing	-	-	-	-	-	-	-	-	-	-	-	F:GO:0005515	F:protein binding
78	PA7_TRINITY_DN18276_c0_g1_i1	UCR-PA7	Insertion UCR-PA7: TM1119_g5957.t1/PA7_TRINITY_DN18407_c0_g1_i1	544	Y	TPA: domain (AFU_orthologue AFUA_5G03980)	CBM50	-	-	-	-	-	-	-	-	-	LysM	0	0
79	PA7_TRINITY_DN18280_c0_g1_i1	UCR-PA7	Insertion UCR-PA7: PA7_TRINITY_DN7912_c0_g1_i1/TM1119_g9873.t1	163	N	---NA---	-	-	-	-	-	-	-	-	-	-	-	0	0
80	PA7_TRINITY_DN18342_c0_g1_i1	UCR-PA7	Insertion UCR-PA7: TM1119_g2728.t1/PA7_TRINITY_DN20244_c0_g1_i1	288	N	---NA---	-	-	-	-	-	-	-	-	-	-	-	0	0
81	PA7_TRINITY_DN18407_c0_g1_i1	UCR-PA7	Insertion UCR-PA7: PA7_TRINITY_DN18276_c0_g1_i1/PA7_TRINITY_DN12162_c0_g1_i1	595	N	bacteriodes thetaiotaomicron symbiotic	GH18 | CBM18	-	-	-	-	-	-	-	-	-	Chitin_bind_1;Glyco_hydro_18	F:GO:0004568; P:GO:0005975; P:GO:0016998; F:GO:0008061; P:GO:0006032; C:GO:0005576	F:chitinase activity; P:carbohydrate metabolic process; P:cell wall macromolecule catabolic process; F:chitin binding; P:chitin catabolic process; C:extracellular region
82	PA7_TRINITY_DN18827_c0_g1_i1	UCR-PA7	Mapped on UCR-PA7 genome assembly at same location than TM1119_g12344.t1	421	N	hypothetical protein SNOG_15034	-	-	-	-	-	-	-	-	-	-	-	0	0
83	PA7_TRINITY_DN18859_c0_g1_i1	UCR-PA7	Insertion UCR-PA7: -/TM1119_g1605.t1	288	N	hypothetical protein GLRG_02992	-	-	-	-	-	-	-	-	-	-	DUF3632	C:GO:0005634; F:GO:0008270; P:GO:0006355; F:GO:0000981; P:GO:0006357	C:nucleus; F:zinc ion binding; P:regulation of transcription, DNA-templated; F:RNA polymerase II transcription factor activity, sequence-specific DNA binding; P:regulation of transcription from RNA polymerase II promoter
84	PA7_TRINITY_DN1887_c0_g1_i1	UCR-PA7	Mapped on UCR-PA7 genome assembly at same location than TM1119_g1565.t1	271	N	hypothetical protein MAC_08234	-	-	-	-	-	-	-	-	-	-	-	0	0
85	PA7_TRINITY_DN189_c0_g1_i1	UCR-PA7	Insertion UCR-PA7: -/PA7_TRINITY_DN8233_c0_g1_i1	434	N	interferon-inducible GTPase	-	-	-	-	-	-	-	-	-	-	IIGP	F:GO:0005525; C:GO:0016020	F:GTP binding; C:membrane
86	PA7_TRINITY_DN19064_c0_g1_i1	UCR-PA7	Mapped on UCR-PA7 genome assembly at same location than TM1119_g3352.t1	663	N	C6 transcription factor	-	-	-	-	-	-	-	-	-	-	Zn_clus;Fungal_trans	C:GO:0005634; F:GO:0003677; F:GO:0008270; P:GO:0006355; F:GO:0000981	C:nucleus; F:DNA binding; F:zinc ion binding; P:regulation of transcription, DNA-templated; F:RNA polymerase II transcription factor activity, sequence-specific DNA binding
87	PA7_TRINITY_DN19113_c0_g1_i1	UCR-PA7	Insertion UCR-PA7: TM1119_g5907.t1/PA7_TRINITY_DN16792_c0_g1_i1	103	N	---NA---	-	-	-	-	-	-	-	-	-	-	-	0	0
88	PA7_TRINITY_DN19158_c0_g1_i1	UCR-PA7	Mapped on UCR-PA7 genome assembly at same location than TM1119_g4339.t1	255	N	nucleoside-diphosphate-sugar epimerase	-	-	-	-	-	-	-	-	-	-	NAD_binding_10	P:GO:0008150; C:GO:0005575; F:GO:0003674	P:biological_process; C:cellular_component; F:molecular_function
89	PA7_TRINITY_DN19231_c0_g1_i1	UCR-PA7	Insertion UCR-PA7: TM1119_g1495.t1/PA7_TRINITY_DN18212_c0_g1_i1	401	Y	agmatinase 1	-	-	-	-	-	-	-	-	-	-	Arginase	F:GO:0046872	F:metal ion binding
90	PA7_TRINITY_DN19336_c0_g1_i1	UCR-PA7	Insertion UCR-PA7: TM1119_g12928.t1/TM1119_g12929.t1	202	N	---NA---	-	-	-	cluster_135	t1pks	-	-	-	-	-	-	0	0
91	PA7_TRINITY_DN19676_c0_g1_i1	UCR-PA7	Insertion UCR-PA7: PA7_TRINITY_DN15107_c0_g1_i1/TM1119_g11072.t1	124	N	---NA---	-	-	-	-	-	-	-	-	-	-	-	0	0
92	PA7_TRINITY_DN19792_c0_g1_i1	UCR-PA7	Insertion UCR-PA7: -/PA7_TRINITY_DN6678_c0_g1_i1	109	N	hypothetical protein NECHADRAFT_43788	-	-	-	-	-	-	-	-	-	-	-	P:GO:0008150; C:GO:0005575; F:GO:0003674	P:biological_process; C:cellular_component; F:molecular_function
93	PA7_TRINITY_DN19885_c0_g1_i1	UCR-PA7	Insertion UCR-PA7: TM1119_g2117.t1/TM1119_g2118.t1	149	N	---NA---	-	-	-	-	-	-	-	-	-	-	-	0	0
94	PA7_TRINITY_DN1998_c0_g1_i1	UCR-PA7	Insertion UCR-PA7: PA7_TRINITY_DN18258_c0_g1_i1/TM1119_g8589.t1	208	N	TPR Domain containing	-	-	-	-	-	-	-	-	-	-	CHAT	P:GO:0008150; C:GO:0005575; F:GO:0003674	P:biological_process; C:cellular_component; F:molecular_function
95	PA7_TRINITY_DN20244_c0_g1_i1	UCR-PA7	Insertion UCR-PA7: PA7_TRINITY_DN18342_c0_g1_i1/-	108	N	---NA---	-	-	-	-	-	-	-	-	-	-	-	0	0
96	PA7_TRINITY_DN203_c0_g1_i1	UCR-PA7	Mapped on UCR-PA7 genome assembly at same location than TM1119_g3035.t1	454	N	Gamma-glutamyltranspeptidase	-	-	-	-	-	-	-	-	-	-	G_glu_transpept	F:GO:0036374; P:GO:0006751; F:GO:0016740	F:glutathione hydrolase activity; P:glutathione catabolic process; F:transferase activity
97	PA7_TRINITY_DN20403_c0_g1_i1	UCR-PA7	Insertion UCR-PA7: TM1119_g14326.t1/PA7_TRINITY_DN15939_c0_g1_i1	63	N	---NA---	-	-	-	-	-	-	-	-	-	-	-	0	0
98	PA7_TRINITY_DN20445_c0_g1_i1	UCR-PA7	Insertion UCR-PA7: PA7_TRINITY_DN2278_c0_g1_i1/PA7_TRINITY_DN10319_c0_g1_i1	90	N	---NA---	-	-	-	cluster_106	cf_putative	-	-	-	-	-	-	0	0
99	PA7_TRINITY_DN2046_c0_g1_i1	UCR-PA7	Insertion UCR-PA7: TM1119_g2281.t1/TM1119_g2282.t1	835	N	---NA---	-	-	-	cluster_29	cf_putative	-	-	-	-	-	-	0	0
100	PA7_TRINITY_DN2267_c0_g1_i1	UCR-PA7	Mapped on UCR-PA7 genome assembly at same location than TM1119_g7951.t1	459	N	hypothetical protein GMDG_03780	-	-	-	cluster_76	cf_putative	-	-	-	-	-	-	P:GO:0008150; C:GO:0005575; F:GO:0003674	P:biological_process; C:cellular_component; F:molecular_function
101	PA7_TRINITY_DN2278_c0_g1_i1	UCR-PA7	Insertion UCR-PA7: PA7_TRINITY_DN17819_c0_g1_i1/PA7_TRINITY_DN20445_c0_g1_i1	530	N	cell surface metalloreductase ( )	-	-	-	cluster_106	cf_putative	-	5.B.1.5.3	Transmembrane Electron Carriers	Transmembrane 1-electron transfer carriers	The Phagocyte (gp91phox) NADPH Oxidase Family	Ferric_reduct;FAD_binding_8;NAD_binding_6	F:GO:0016491; P:GO:0055114	F:oxidoreductase activity; P:oxidation-reduction process
102	PA7_TRINITY_DN239_c0_g1_i1	UCR-PA7	Insertion UCR-PA7: PA7_TRINITY_DN1580_c0_g1_i2/PA7_TRINITY_DN239_c0_g1_i2	297	N	formamidopyrimidine-DNA glycosylase	-	-	-	cluster_106	cf_putative	-	-	-	-	-	-	0	0
103	PA7_TRINITY_DN239_c0_g1_i2	UCR-PA7	Insertion UCR-PA7: PA7_TRINITY_DN239_c0_g1_i1/PA7_TRINITY_DN3281_c0_g1_i1 | Alternative transcript of PA7_TRINITY_DN239_c0_g1_i1	237	N	formamidopyrimidine-DNA glycosylase	-	-	-	cluster_106	cf_putative	-	-	-	-	-	-	0	0
104	PA7_TRINITY_DN2467_c0_g1_i1	UCR-PA7	Insertion UCR-PA7: TM1119_g2536.t1/TM1119_g2539.t1	233	N	hypothetical protein BBA_09297	-	-	-	-	-	-	-	-	-	-	-	P:GO:0008150; C:GO:0016020; C:GO:0016021; C:GO:0005575; F:GO:0003674	P:biological_process; C:membrane; C:integral component of membrane; C:cellular_component; F:molecular_function
105	PA7_TRINITY_DN251_c0_g1_i1	UCR-PA7	Mapped on UCR-PA7 genome assembly at same location than TM1119_g13114.t1	584	N	vacuolar amino acid transporter 3	-	-	-	cluster_141	cf_putative	-	2.A.18.7.3	Electrochemical Potential-driven Transporters	Porters (uniporters, symporters, antiporters)	The Amino Acid/Auxin Permease (AAAP) Family	Aa_trans	C:GO:0016021	C:integral component of membrane
106	PA7_TRINITY_DN2819_c0_g1_i2	UCR-PA7	Insertion UCR-PA7: PA7_TRINITY_DN1613_c0_g1_i1utrorf/PA7_TRINITY_DN7912_c0_g1_i1	318	N	hypothetical protein BBA_00696	-	-	-	-	-	-	-	-	-	-	Apolipoprotein	0	0
107	PA7_TRINITY_DN2841_c0_g1_i2	UCR-PA7	Insertion UCR-PA7: TM1119_g12506.t1/TM1119_g12507.t1	575	N	general amidase	-	-	-	cluster_129	cf_putative	-	-	-	-	-	Amidase	P:GO:0042207; P:GO:0006525; P:GO:0006558; P:GO:0006560; F:GO:0004040; P:GO:0006568; P:GO:0018874	P:styrene catabolic process; P:arginine metabolic process; P:L-phenylalanine metabolic process; P:proline metabolic process; F:amidase activity; P:tryptophan metabolic process; P:benzoate metabolic process
108	PA7_TRINITY_DN2844_c0_g1_i2	UCR-PA7	Insertion UCR-PA7: PA7_TRINITY_DN4032_c0_g1_i1/TM1119_g10109.t1	280	Y	---NA---	-	-	-	cluster_106	cf_putative	-	-	-	-	-	-	0	0
109	PA7_TRINITY_DN2951_c0_g1_i1	UCR-PA7	Insertion UCR-PA7: PA7_TRINITY_DN2951_c0_g1_i1utrorf/TM1119_g4874.t1	850	N	fungal specific transcription	-	-	-	-	-	-	-	-	-	-	Zn_clus;Fungal_trans	C:GO:0005634; F:GO:0003677; F:GO:0008270; P:GO:0006355; F:GO:0000981	C:nucleus; F:DNA binding; F:zinc ion binding; P:regulation of transcription, DNA-templated; F:RNA polymerase II transcription factor activity, sequence-specific DNA binding
110	PA7_TRINITY_DN2951_c0_g1_i1utrorf	UCR-PA7	Insertion UCR-PA7: TM449_TRINITY_DN15192_c0_g1_i1/PA7_TRINITY_DN2951_c0_g1_i1	361	N	short-chain dehydrogenase reductase sdr	-	-	-	-	-	-	-	-	-	-	adh_short_C2	F:GO:0016491; P:GO:0055114	F:oxidoreductase activity; P:oxidation-reduction process
111	PA7_TRINITY_DN2986_c0_g1_i1	UCR-PA7	Insertion UCR-PA7: PA7_TRINITY_DN10049_c0_g1_i1/PA7_TRINITY_DN10648_c0_g1_i1	329	N	short-chain dehydrogenase	-	-	-	-	-	-	-	-	-	-	adh_short	F:GO:0016491; P:GO:0008152	F:oxidoreductase activity; P:metabolic process
112	PA7_TRINITY_DN2987_c0_g1_i2	UCR-PA7	Insertion UCR-PA7: PA7_TRINITY_DN5198_c0_g1_i1/PA7_TRINITY_DN9363_c0_g1_i1	265	N	serine threonine kinase	-	-	-	cluster_106	cf_putative	-	-	-	-	-	Pkinase	F:GO:0005524; F:GO:0004672; P:GO:0006468	F:ATP binding; F:protein kinase activity; P:protein phosphorylation
113	PA7_TRINITY_DN3045_c0_g1_i1	UCR-PA7	Insertion UCR-PA7: PA7_TRINITY_DN4799_c0_g1_i1/PA7_TRINITY_DN3045_c0_g1_i1utrorf	252	N	predicted protein	-	-	-	-	-	-	-	-	-	-	-	0	0
114	PA7_TRINITY_DN3045_c0_g1_i1utrorf	UCR-PA7	Insertion UCR-PA7: PA7_TRINITY_DN3045_c0_g1_i1/-	204	N	hypothetical protein AOL_s00169g36	-	-	-	-	-	-	-	-	-	-	-	0	0
115	PA7_TRINITY_DN3061_c0_g1_i2	UCR-PA7	Insertion UCR-PA7: TM1119_g130.t1/PA7_TRINITY_DN14332_c0_g1_i1	297	N	hypothetical protein TRIATDRAFT_180008, partial	-	-	-	-	-	-	-	-	-	-	-	F:GO:0016884	F:carbon-nitrogen ligase activity, with glutamine as amido-N-donor
116	PA7_TRINITY_DN3102_c0_g1_i1	UCR-PA7	Insertion UCR-PA7: PA7_TRINITY_DN3102_c0_g1_i2/PA7_TRINITY_DN14537_c0_g1_i1	629	N	WD domain-containing	-	-	-	-	-	-	-	-	-	-	SNF2_N;Helicase_C	F:GO:0005524; F:GO:0003824	F:ATP binding; F:catalytic activity
117	PA7_TRINITY_DN3102_c0_g1_i2	UCR-PA7	Insertion UCR-PA7: TM1119_g12432.t1/PA7_TRINITY_DN3102_c0_g1_i1	103	N	---NA---	-	-	-	-	-	-	-	-	-	-	-	0	0
118	PA7_TRINITY_DN3113_c0_g1_i1	UCR-PA7	Insertion UCR-PA7: TM1119_g503.t1/-	392	N	NACHT domain	-	-	-	-	-	-	-	-	-	-	-	F:GO:0003676	F:nucleic acid binding
119	PA7_TRINITY_DN3154_c0_g1_i1	UCR-PA7	Insertion UCR-PA7: PA7_TRINITY_DN3154_c0_g1_i1utrorf/TM1119_g13207.t1	892	N	ankyrin repeat-containing	-	-	-	-	-	-	9.A.3.1.1	Incompletely Characterized Transport Systems	Recognized transporters of unknown biochemical mechanism	The Sorting Nexin27 (SNX27)-Retromer Assembly Apparatus for Recycling Integral Membrane Proteins (SNX27-RetromerAA) Family	NACHT;Ank_2;Helo_like_N	F:GO:0005515	F:protein binding
120	PA7_TRINITY_DN3154_c0_g1_i1utrorf	UCR-PA7	Mapped on UCR-PA7 genome assembly at same location than TM1119_g13206.t1	348	N	integral membrane	-	-	-	-	-	-	1.H.1.4.3	Channels/Pores	Paracellular Channels	The Claudin Tight Junction (Claudin1) Family	SUR7	C:GO:0005923; F:GO:0005198; C:GO:0005886	C:bicellular tight junction; F:structural molecule activity; C:plasma membrane
121	PA7_TRINITY_DN3208_c0_g1_i1	UCR-PA7	Mapped on UCR-PA7 genome assembly at same location than TM1119_g12697.t1	586	N	Zn(II)2Cys6 transcription factor	-	-	-	cluster_132	t1pks	-	-	-	-	-	-	C:GO:0005634; F:GO:0008270; P:GO:0006355; F:GO:0000981	C:nucleus; F:zinc ion binding; P:regulation of transcription, DNA-templated; F:RNA polymerase II transcription factor activity, sequence-specific DNA binding
122	PA7_TRINITY_DN3208_c0_g1_i1utrorf	UCR-PA7	Mapped on UCR-PA7 genome assembly at same location than TM1119_g12696.t1	548	N	sugar transporter STL1	-	-	-	cluster_132	t1pks	-	2.A.1.1.38	Electrochemical Potential-driven Transporters	Porters (uniporters, symporters, antiporters)	The Major Facilitator Superfamily (MFS)	Sugar_tr	F:GO:0022891; P:GO:0055085; C:GO:0016021; P:GO:0008643	F:substrate-specific transmembrane transporter activity; P:transmembrane transport; C:integral component of membrane; P:carbohydrate transport
123	PA7_TRINITY_DN321_c0_g1_i1	UCR-PA7	Mapped on UCR-PA7 genome assembly at same location than TM1119_g1988.t1	1215	N	kinase domain-containing	-	-	-	cluster_26	cf_putative	-	-	-	-	-	Pkinase	F:GO:0003676; F:GO:0005524; C:GO:0005737; F:GO:0004672; P:GO:0006468	F:nucleic acid binding; F:ATP binding; C:cytoplasm; F:protein kinase activity; P:protein phosphorylation
124	PA7_TRINITY_DN3281_c0_g1_i1	UCR-PA7	Insertion UCR-PA7: PA7_TRINITY_DN239_c0_g1_i1/PA7_TRINITY_DN7497_c0_g1_i1	346	N	---NA---	-	-	-	cluster_106	cf_putative	-	-	-	-	-	-	0	0
125	PA7_TRINITY_DN3394_c0_g1_i2	UCR-PA7	Mapped on UCR-PA7 genome assembly at same location than TM1119_g2283.t1	741	N	Telomerase-binding EST1A	-	-	-	cluster_29	cf_putative	-	-	-	-	-	EST1_DNA_bind	F:GO:0005515	F:protein binding
126	PA7_TRINITY_DN3397_c0_g1_i1	UCR-PA7	Mapped on UCR-PA7 genome assembly at same location than TM1119_g5314.t1	340	N	fatty acid elongase	-	-	-	-	-	-	-	-	-	-	ELO	P:GO:0042967; C:GO:0016021; P:GO:0030497; P:GO:0006892; C:GO:0009923; F:GO:0009922; P:GO:0030148	P:acyl-carrier-protein biosynthetic process; C:integral component of membrane; P:fatty acid elongation; P:post-Golgi vesicle-mediated transport; C:fatty acid elongase complex; F:fatty acid elongase activity; P:sphingolipid biosynthetic process
127	PA7_TRINITY_DN3496_c0_g1_i1	UCR-PA7	Insertion UCR-PA7: PA7_TRINITY_DN10319_c0_g1_i1/PA7_TRINITY_DN4120_c0_g1_i1	437	N	hypothetical protein VDAG_09194	-	-	-	cluster_106	cf_putative	-	-	-	-	-	-	0	0
128	PA7_TRINITY_DN3553_c0_g1_i1	UCR-PA7	Insertion UCR-PA7: PA7_TRINITY_DN16792_c0_g1_i1/TM1119_g5909.t1	347	N	bZIP transcription factor	-	-	-	-	-	-	-	-	-	-	bZIP_1	F:GO:0003677; C:GO:0005667; F:GO:0003700; P:GO:0006355; P:GO:0006355	F:DNA binding; C:transcription factor complex; F:transcription factor activity, sequence-specific DNA binding; P:regulation of transcription, DNA-templated; P:regulation of transcription, DNA-templated
129	PA7_TRINITY_DN3576_c0_g1_i2	UCR-PA7	Mapped on UCR-PA7 genome assembly at same location than TM1119_g9707.t1	219	N	umta methyltransferase family	-	-	-	cluster_98	cf_putative	-	-	-	-	-	Methyltransf_23	F:GO:0008168; P:GO:0032259	F:methyltransferase activity; P:methylation
130	PA7_TRINITY_DN3583_c0_g1_i2	UCR-PA7	Insertion UCR-PA7: TM1119_g1496.t1/PA7_TRINITY_DN12376_c0_g1_i1	368	N	FAD dependent oxidoreductase superfamily	-	-	-	-	-	-	-	-	-	-	DAO	F:GO:0071949; P:GO:0006118; P:GO:0006525; P:GO:0006560; P:GO:0006591; P:GO:0006563; P:GO:0055114; F:GO:0003884; P:GO:0046416; P:GO:0006544; P:GO:0006566	F:FAD binding; P:obsolete electron transport; P:arginine metabolic process; P:proline metabolic process; P:ornithine metabolic process; P:L-serine metabolic process; P:oxidation-reduction process; F:D-amino-acid oxidase activity; P:D-amino acid metabolic process; P:glycine metabolic process; P:threonine metabolic process
131	PA7_TRINITY_DN3664_c0_g1_i2utrorf	UCR-PA7	Mapped on UCR-PA7 genome assembly at same location than TM1119_g8908.t1	291	N	hypothetical protein THITE_2124328	-	-	-	-	-	-	-	-	-	-	-	0	0
132	PA7_TRINITY_DN3877_c0_g1_i1	UCR-PA7	Insertion UCR-PA7: -/PA7_TRINITY_DN17197_c0_g1_i1	373	N	TPR domain-containing	-	-	-	-	-	-	9.A.3.1.1	Incompletely Characterized Transport Systems	Recognized transporters of unknown biochemical mechanism	The Sorting Nexin27 (SNX27)-Retromer Assembly Apparatus for Recycling Integral Membrane Proteins (SNX27-RetromerAA) Family	Ank_2;DDE_3;HTH_33	F:GO:0003676; F:GO:0005515	F:nucleic acid binding; F:protein binding
133	PA7_TRINITY_DN3893_c0_g1_i2	UCR-PA7	Insertion UCR-PA7: -/TM1119_g1582.t1	338	N	mating type 1-1-1	-	-	-	-	-	-	-	-	-	-	MATalpha_HMGbox	C:GO:0005634; F:GO:0008301; P:GO:0045895	C:nucleus; F:DNA binding, bending; P:positive regulation of mating-type specific transcription, DNA-templated
134	PA7_TRINITY_DN4015_c0_g1_i1utrorf	UCR-PA7	Insertion UCR-PA7: PA7_TRINITY_DN4015_c0_g1_i2/TM1119_g2356.t1	237	N	allantoate permease	-	-	-	cluster_30	indole	-	2.A.1.14.4	Electrochemical Potential-driven Transporters	Porters (uniporters, symporters, antiporters)	The Major Facilitator Superfamily (MFS)	-	P:GO:0055085; C:GO:0016021	P:transmembrane transport; C:integral component of membrane
135	PA7_TRINITY_DN4015_c0_g1_i2	UCR-PA7	Insertion UCR-PA7: TM1119_g2355.t1/PA7_TRINITY_DN4015_c0_g1_i1utrorf	763	N	DNA repair helicase RAD3	-	-	-	cluster_30	indole	-	-	-	-	-	DEAD_2;HBB;Helicase_C_2	P:GO:0070816; P:GO:0000717; P:GO:0033683; C:GO:0000439; P:GO:0045951; C:GO:0005675; F:GO:0003684; C:GO:0000112; C:GO:0005657; F:GO:0005524; F:GO:0043141; C:GO:0005829; P:GO:0010525; F:GO:0051539	P:phosphorylation of RNA polymerase II C-terminal domain; P:nucleotide-excision repair, DNA duplex unwinding; P:nucleotide-excision repair, DNA incision; C:core TFIIH complex; P:positive regulation of mitotic recombination; C:holo TFIIH complex; F:damaged DNA binding; C:nucleotide-excision repair factor 3 complex; C:replication fork; F:ATP binding; F:ATP-dependent 5'-3' DNA helicase activity; C:c…
136	PA7_TRINITY_DN4032_c0_g1_i1	UCR-PA7	Insertion UCR-PA7: PA7_TRINITY_DN4120_c0_g1_i1/PA7_TRINITY_DN2844_c0_g1_i2	704	N	and nb-arc domain	-	-	-	cluster_106	cf_putative	-	-	-	-	-	-	F:GO:0005515	F:protein binding
137	PA7_TRINITY_DN4120_c0_g1_i1	UCR-PA7	Insertion UCR-PA7: PA7_TRINITY_DN3496_c0_g1_i1/PA7_TRINITY_DN4032_c0_g1_i1	428	N	---NA---	-	-	-	cluster_106	cf_putative	-	-	-	-	-	-	0	0
138	PA7_TRINITY_DN4146_c0_g1_i1	UCR-PA7	Mapped on UCR-PA7 genome assembly at same location than TM1119_g5230.t1	292	N	cell cycle control cwf16	-	-	-	-	-	-	2.A.1.82.2	Electrochemical Potential-driven Transporters	Porters (uniporters, symporters, antiporters)	The Major Facilitator Superfamily (MFS)	DUF572	C:GO:0005684	C:U2-type spliceosomal complex
139	PA7_TRINITY_DN4490_c0_g1_i2	UCR-PA7	Insertion UCR-PA7: TM1119_g11000.t1/PA7_TRINITY_DN5222_c0_g1_i1	517	N	general amidase	-	-	-	cluster_112	terpene	-	-	-	-	-	Amidase	P:GO:0042207; P:GO:0006525; P:GO:0006558; P:GO:0006560; F:GO:0004040; F:GO:0016884; P:GO:0006568; P:GO:0018874	P:styrene catabolic process; P:arginine metabolic process; P:L-phenylalanine metabolic process; P:proline metabolic process; F:amidase activity; F:carbon-nitrogen ligase activity, with glutamine as amido-N-donor; P:tryptophan metabolic process; P:benzoate metabolic process
140	PA7_TRINITY_DN4490_c0_g1_i3	UCR-PA7	Insertion UCR-PA7: TM1119_g11000.t1/PA7_TRINITY_DN5222_c0_g1_i1 | Alternative transcript of PA7_TRINITY_DN4490_c0_g1_i2	569	N	general amidase	-	-	-	cluster_112	terpene	-	-	-	-	-	Amidase	P:GO:0042207; P:GO:0006525; P:GO:0006558; P:GO:0006560; F:GO:0004040; F:GO:0016884; P:GO:0006568; P:GO:0018874	P:styrene catabolic process; P:arginine metabolic process; P:L-phenylalanine metabolic process; P:proline metabolic process; F:amidase activity; F:carbon-nitrogen ligase activity, with glutamine as amido-N-donor; P:tryptophan metabolic process; P:benzoate metabolic process
141	PA7_TRINITY_DN4491_c0_g1_i1	UCR-PA7	Insertion UCR-PA7: TM1119_g8178.t1/PA7_TRINITY_DN16249_c0_g1_i1	990	N	Pc13g00190	-	-	-	-	-	-	-	-	-	-	-	F:GO:0003777; C:GO:0016020; C:GO:0016021; C:GO:0005871	F:microtubule motor activity; C:membrane; C:integral component of membrane; C:kinesin complex
142	PA7_TRINITY_DN4503_c0_g1_i3	UCR-PA7	Mapped on UCR-PA7 genome assembly at same location than TM1119_g8356.t1	454	N	sucrase ferredoxin domain-containing	-	-	-	-	-	-	-	-	-	-	DUF4129	C:GO:0016020; C:GO:0016021	C:membrane; C:integral component of membrane
143	PA7_TRINITY_DN4719_c0_g1_i1	UCR-PA7	Insertion UCR-PA7: TM1119_g14062.t1/PA7_TRINITY_DN8007_c0_g1_i1	263	N	C6 zinc finger domain-containing	-	-	-	cluster_152	cf_putative	-	-	-	-	-	-	C:GO:0005634; F:GO:0008270; C:GO:0016020; C:GO:0016021; P:GO:0006355; F:GO:0000981; P:GO:0006357	C:nucleus; F:zinc ion binding; C:membrane; C:integral component of membrane; P:regulation of transcription, DNA-templated; F:RNA polymerase II transcription factor activity, sequence-specific DNA binding; P:regulation of transcription from RNA polymerase II promoter
144	PA7_TRINITY_DN472_c0_g1_i1	UCR-PA7	Insertion UCR-PA7: PA7_TRINITY_DN1254_c0_g1_i1/TM1119_g12943.t1	421	N	zinc finger	-	-	-	-	-	-	-	-	-	-	-	F:GO:0003676	F:nucleic acid binding
145	PA7_TRINITY_DN4732_c0_g1_i1	UCR-PA7	Insertion UCR-PA7: TM1119_g8315.t1/TM1119_g8318.t1	988	N	tat pathway signal sequence	-	-	-	-	-	-	-	-	-	-	Dynamin_N	0	0
146	PA7_TRINITY_DN4799_c0_g1_i1	UCR-PA7	Insertion UCR-PA7: PA7_TRINITY_DN3045_c0_g1_i1/PA7_TRINITY_DN18021_c0_g1_i1	460	N	hypothetical protein AOL_s00169g35	-	-	-	-	-	-	-	-	-	-	-	0	0
147	PA7_TRINITY_DN4819_c0_g1_i1	UCR-PA7	Insertion UCR-PA7: PA7_TRINITY_DN4819_c0_g1_i3/TM1119_g14445.t1	1203	N	patatin family	-	-	-	-	-	-	-	-	-	-	Patatin;NACHT	P:GO:0006629	P:lipid metabolic process
148	PA7_TRINITY_DN4819_c0_g1_i3	UCR-PA7	Mapped on UCR-PA7 genome assembly at same location than TM1119_g14444.t1	552	N	hypothetical protein CGGC5_1155	-	-	-	-	-	-	2.A.122.2.6	Electrochemical Potential-driven Transporters	Porters (uniporters, symporters, antiporters)	The LrgB/CidB Holin-like Glycolate/Glycerate Transporter (LrgB/CidB/GGT) Family	LrgA;LrgB	C:GO:0016020	C:membrane
149	PA7_TRINITY_DN4823_c0_g1_i1	UCR-PA7	Mapped on UCR-PA7 genome assembly at same location than TM1119_g4170.t1	377	N	helix-loop-helix DNA-binding domain containing	-	-	-	-	-	-	-	-	-	-	HLH	F:GO:0046983	F:protein dimerization activity
150	PA7_TRINITY_DN4823_c0_g1_i1utrorf	UCR-PA7	Mapped on UCR-PA7 genome assembly at same location than TM1119_g4171.t1	339	N	C6 transcription factor	-	-	-	-	-	-	-	-	-	-	-	C:GO:0005634; F:GO:0003700; F:GO:0008270; P:GO:0006355; F:GO:0000981; P:GO:0006357	C:nucleus; F:transcription factor activity, sequence-specific DNA binding; F:zinc ion binding; P:regulation of transcription, DNA-templated; F:RNA polymerase II transcription factor activity, sequence-specific DNA binding; P:regulation of transcription from RNA polymerase II promoter
151	PA7_TRINITY_DN4885_c0_g1_i2	UCR-PA7	Insertion UCR-PA7: PA7_TRINITY_DN10919_c0_g1_i1/PA7_TRINITY_DN4885_c0_g2_i1	243	N	MFS multidrug transporter	-	-	-	-	-	-	-	-	-	-	MFS_1	P:GO:0055085; P:GO:0008152; C:GO:0016020; C:GO:0016021; F:GO:0016787	P:transmembrane transport; P:metabolic process; C:membrane; C:integral component of membrane; F:hydrolase activity
152	PA7_TRINITY_DN4885_c0_g2_i1	UCR-PA7	Insertion UCR-PA7: PA7_TRINITY_DN4885_c0_g2_i2/TM1119_g1862.t1	177	N	tat pathway signal sequence	-	-	-	-	-	-	-	-	-	-	DUF3328	C:GO:0016020; P:GO:0043386	C:membrane; P:mycotoxin biosynthetic process
153	PA7_TRINITY_DN4892_c0_g1_i2	UCR-PA7	Insertion UCR-PA7: -/-	742	N	ATP-binding cassette	-	-	-	-	-	-	3.A.1.208.8	Primary Active Transporters	P-P-bond-hydrolysis-driven transporters	The ATP-binding Cassette (ABC) Superfamily	ABC_tran;ABC_membrane	F:GO:0005524; P:GO:0000770; F:GO:0042626; P:GO:0055085; C:GO:0016021	F:ATP binding; P:peptide pheromone export; F:ATPase activity, coupled to transmembrane movement of substances; P:transmembrane transport; C:integral component of membrane
154	PA7_TRINITY_DN4947_c0_g1_i1utrorf	UCR-PA7	Insertion UCR-PA7: TM1119_g1467.t1/TM1119_g1468.t1	331	N	hypothetical protein SNOG_02801	-	-	-	-	-	-	-	-	-	-	-	0	0
155	PA7_TRINITY_DN512_c0_g1_i1	UCR-PA7	Insertion UCR-PA7: PA7_TRINITY_DN15916_c0_g1_i1/PA7_TRINITY_DN16249_c0_g1_i1	255	N	---NA---	-	-	-	-	-	-	-	-	-	-	-	0	0
156	PA7_TRINITY_DN5198_c0_g1_i1	UCR-PA7	Insertion UCR-PA7: PA7_TRINITY_DN15755_c0_g1_i1/PA7_TRINITY_DN2987_c0_g1_i2	268	N	hypothetical protein FOXB_12637	-	-	-	cluster_106	cf_putative	-	-	-	-	-	-	0	0
157	PA7_TRINITY_DN5222_c0_g1_i1	UCR-PA7	Insertion UCR-PA7: PA7_TRINITY_DN4490_c0_g1_i3/TM1119_g11001.t1	549	N	amidase family	-	-	-	cluster_112	terpene	-	3.A.9.1.1	Primary Active Transporters	P-P-bond-hydrolysis-driven transporters	The Chloroplast Envelope Protein Translocase (CEPT or Tic-Toc) Family	Amidase	C:GO:0005829; F:GO:0016740; F:GO:0016884	C:cytosol; F:transferase activity; F:carbon-nitrogen ligase activity, with glutamine as amido-N-donor
158	PA7_TRINITY_DN5568_c0_g1_i1	UCR-PA7	Mapped on UCR-PA7 genome assembly at same location than TM1119_g13341.t1	462	N	ankyrin repeat-containing	-	-	-	-	-	-	9.A.3.1.1	Incompletely Characterized Transport Systems	Recognized transporters of unknown biochemical mechanism	The Sorting Nexin27 (SNX27)-Retromer Assembly Apparatus for Recycling Integral Membrane Proteins (SNX27-RetromerAA) Family	Ank_2	F:GO:0005515	F:protein binding
159	PA7_TRINITY_DN5767_c0_g1_i1	UCR-PA7	Mapped on UCR-PA7 genome assembly at same location than TM1119_g4808.t1	201	N	hexose transporter	-	-	-	cluster_38	cf_putative	-	2.A.1.1.83	Electrochemical Potential-driven Transporters	Porters (uniporters, symporters, antiporters)	The Major Facilitator Superfamily (MFS)	Sugar_tr	C:GO:0016021; P:GO:0035428; P:GO:0015758; F:GO:0051119	C:integral component of membrane; P:hexose transmembrane transport; P:glucose transport; F:sugar transmembrane transporter activity
160	PA7_TRINITY_DN615_c0_g1_i1	UCR-PA7	Insertion UCR-PA7: TM1119_g1762.t1/PA7_TRINITY_DN10253_c0_g1_i1	383	N	hypothetical protein NECHADRAFT_55837	-	-	-	-	-	-	-	-	-	-	-	C:GO:0016020; C:GO:0016021	C:membrane; C:integral component of membrane
161	PA7_TRINITY_DN6155_c0_g1_i1	UCR-PA7	Insertion UCR-PA7: PA7_TRINITY_DN9546_c0_g1_i1/PA7_TRINITY_DN18048_c0_g1_i1	61	N	---NA---	-	-	-	-	-	-	-	-	-	-	-	0	0
162	PA7_TRINITY_DN6393_c0_g1_i1	UCR-PA7	Insertion UCR-PA7: TM1119_g3159.t1/TM1119_g3160.t1	206	N	---NA---	-	-	-	-	-	-	-	-	-	-	-	0	0
163	PA7_TRINITY_DN6479_c0_g1_i1	UCR-PA7	Insertion UCR-PA7: PA7_TRINITY_DN7174_c0_g1_i1/PA7_TRINITY_DN1769_c0_g1_i1	296	N	ankyrin repeat	-	-	-	-	-	-	9.A.3.1.1	Incompletely Characterized Transport Systems	Recognized transporters of unknown biochemical mechanism	The Sorting Nexin27 (SNX27)-Retromer Assembly Apparatus for Recycling Integral Membrane Proteins (SNX27-RetromerAA) Family	Ank_2	F:GO:0005515	F:protein binding
164	PA7_TRINITY_DN6623_c0_g1_i1	UCR-PA7	Mapped on UCR-PA7 genome assembly at same location than TM1119_g9942.t1	933	N	F-box domain-containing	-	-	-	cluster_102	cf_putative	-	-	-	-	-	F-box	F:GO:0005515	F:protein binding
165	PA7_TRINITY_DN6678_c0_g1_i1	UCR-PA7	Insertion UCR-PA7: PA7_TRINITY_DN19792_c0_g1_i1/PA7_TRINITY_DN13616_c0_g1_i1	172	N	hypothetical protein NECHADRAFT_43788	-	-	-	-	-	-	-	-	-	-	Lactonase	F:GO:0005515	F:protein binding
166	PA7_TRINITY_DN6742_c0_g1_i1	UCR-PA7	Insertion UCR-PA7: PA7_TRINITY_DN9153_c0_g1_i1/TM1119_g6037.t1	217	N	ankyrin repeat domain-containing 29	-	-	-	-	-	-	-	-	-	-	-	P:GO:0006568	P:tryptophan metabolic process
167	PA7_TRINITY_DN6812_c0_g1_i1	UCR-PA7	Insertion UCR-PA7: PA7_TRINITY_DN18110_c0_g1_i1/TM1119_g14182.t1	116	N	---NA---	-	-	-	cluster_177	cf_putative	-	-	-	-	-	-	0	0
168	PA7_TRINITY_DN6844_c0_g1_i1	UCR-PA7	Insertion UCR-PA7: TM1119_g1711.t1/-	589	N	transcription factor bZIP	-	-	-	-	-	-	-	-	-	-	-	F:GO:0003700; P:GO:0006355; F:GO:0043565	F:transcription factor activity, sequence-specific DNA binding; P:regulation of transcription, DNA-templated; F:sequence-specific DNA binding
169	PA7_TRINITY_DN7045_c0_g1_i1	UCR-PA7	Insertion UCR-PA7: PA7_TRINITY_DN17197_c0_g1_i1/-	128	N	---NA---	-	-	-	-	-	-	-	-	-	-	-	0	0
170	PA7_TRINITY_DN7174_c0_g1_i1	UCR-PA7	Insertion UCR-PA7: TM1119_g10084.t1/PA7_TRINITY_DN6479_c0_g1_i1	326	N	---NA---	-	-	-	-	-	-	-	-	-	-	FA_desaturase	P:GO:0006629	P:lipid metabolic process
171	PA7_TRINITY_DN7279_c0_g1_i1	UCR-PA7	Insertion UCR-PA7: TM1119_g14477.t1/TM1119_g14478.t1	72	N	---NA---	-	-	-	cluster_181	other	-	-	-	-	-	-	0	0
172	PA7_TRINITY_DN7309_c0_g1_i1	UCR-PA7	Insertion UCR-PA7: TM1119_g222.t1/PA7_TRINITY_DN13741_c0_g1_i1	224	N	hypothetical protein	-	-	-	-	-	-	-	-	-	-	NACHT	F:GO:0003964; F:GO:0003723; P:GO:0006278	F:RNA-directed DNA polymerase activity; F:RNA binding; P:RNA-dependent DNA biosynthetic process
173	PA7_TRINITY_DN7343_c0_g1_i1	UCR-PA7	Mapped on UCR-PA7 genome assembly at same location than TM1119_g6005.t1	42	N	---NA---	-	-	-	-	-	-	-	-	-	-	-	0	0
174	PA7_TRINITY_DN7361_c0_g1_i1	UCR-PA7	Mapped on UCR-PA7 genome assembly at same location than TM1119_g10079.t1	166	N	hypothetical protein GGTG_13300	-	-	-	cluster_105	cf_putative	-	-	-	-	-	Patatin	P:GO:0006629	P:lipid metabolic process
175	PA7_TRINITY_DN738_c0_g1_i1	UCR-PA7	Insertion UCR-PA7: PA7_TRINITY_DN1548_c0_g1_i1/-	395	N	pentalenene synthase	-	-	-	cluster_187	terpene	-	-	-	-	-	-	F:GO:0000287; P:GO:0008150; F:GO:0016829; C:GO:0005575; F:GO:0003674; F:GO:0010333	F:magnesium ion binding; P:biological_process; F:lyase activity; C:cellular_component; F:molecular_function; F:terpene synthase activity
176	PA7_TRINITY_DN746_c0_g1_i1	UCR-PA7	Insertion UCR-PA7: PA7_TRINITY_DN8291_c0_g1_i1/TM1119_g10919.t1	487	N	hypothetical protein	-	-	-	-	-	-	-	-	-	-	-	0	0
177	PA7_TRINITY_DN7497_c0_g1_i1	UCR-PA7	Insertion UCR-PA7: PA7_TRINITY_DN3281_c0_g1_i1/PA7_TRINITY_DN15755_c0_g1_i1	340	N	predicted protein	-	-	-	cluster_106	cf_putative	-	-	-	-	-	-	0	0
178	PA7_TRINITY_DN768_c0_g1_i1	UCR-PA7	Mapped on UCR-PA7 genome assembly at same location than TM1119_g13676.t1	268	N	DNA repair Dds20	-	-	-	-	-	-	-	-	-	-	-	C:GO:0043229; P:GO:0009987	C:intracellular organelle; P:cellular process
179	PA7_TRINITY_DN7728_c0_g1_i1	UCR-PA7	Insertion UCR-PA7: TM1119_g1553.t1/-	249	N	nacht and ankyrin domain	-	-	-	-	-	-	-	-	-	-	-	F:GO:0003824; P:GO:0009116	F:catalytic activity; P:nucleoside metabolic process
180	PA7_TRINITY_DN7912_c0_g1_i1	UCR-PA7	Insertion UCR-PA7: PA7_TRINITY_DN2819_c0_g1_i2/PA7_TRINITY_DN18280_c0_g1_i1	432	Y	family decarboxylase	-	-	-	-	-	-	-	-	-	-	-	P:GO:0007155	P:cell adhesion
181	PA7_TRINITY_DN7988_c0_g1_i1	UCR-PA7	Insertion UCR-PA7: PA7_TRINITY_DN993_c0_g1_i1/TM1119_g324.t1	72	N	---NA---	-	-	-	-	-	-	-	-	-	-	-	0	0
182	PA7_TRINITY_DN8007_c0_g1_i1	UCR-PA7	Insertion UCR-PA7: PA7_TRINITY_DN4719_c0_g1_i1/PA7_TRINITY_DN15557_c0_g1_i1	294	N	rta1 domain-containing	-	-	-	cluster_152	cf_putative	-	9.A.26.1.1	Incompletely Characterized Transport Systems	Recognized transporters of unknown biochemical mechanism	The Lipid-translocating Exporter (LTE) Family	RTA1	C:GO:0016021; P:GO:0006950	C:integral component of membrane; P:response to stress
183	PA7_TRINITY_DN8066_c0_g1_i1	UCR-PA7	Insertion UCR-PA7: TM1119_g8305.t1/TM1119_g8306.t1	247	N	heterokaryon incompatibility	-	-	-	-	-	-	-	-	-	-	-	C:GO:0016020; C:GO:0016021; C:GO:0005575; F:GO:0003674	C:membrane; C:integral component of membrane; C:cellular_component; F:molecular_function
184	PA7_TRINITY_DN815_c0_g1_i1	UCR-PA7	Mapped on UCR-PA7 genome assembly at same location than TM1119_g7519.t1	484	N	hypothetical protein GLRG_02010	-	-	-	-	-	-	-	-	-	-	Folliculin	P:GO:0008150; C:GO:0005575; F:GO:0003674	P:biological_process; C:cellular_component; F:molecular_function
185	PA7_TRINITY_DN815_c0_g1_i1utrorf	UCR-PA7	Mapped on UCR-PA7 genome assembly at same location than TM1119_g7520.t1	421	N	26S protease regulatory subunit 6B	-	-	-	-	-	-	3.A.16.1.1	Primary Active Transporters	P-P-bond-hydrolysis-driven transporters	The Endoplasmic Reticular Retrotranslocon (ER-RT) Family	AAA	F:GO:0005524; F:GO:0042802; C:GO:0008540; P:GO:0070682; C:GO:0005829; C:GO:0061638; C:GO:0034399; F:GO:0008233; F:GO:0036402; P:GO:0006511; P:GO:0045899	F:ATP binding; F:identical protein binding; C:proteasome regulatory particle, base subcomplex; P:proteasome regulatory particle assembly; C:cytosol; C:CENP-A containing chromatin; C:nuclear periphery; F:peptidase activity; F:proteasome-activating ATPase activity; P:ubiquitin-dependent protein catabolic process; P:positive regulation of RNA polymerase II transcriptional preinitiation complex assem…
186	PA7_TRINITY_DN8233_c0_g1_i1	UCR-PA7	Insertion UCR-PA7: PA7_TRINITY_DN189_c0_g1_i1/TM1119_g1472.t1	93	Y	---NA---	-	-	-	-	-	-	-	-	-	-	-	0	0
187	PA7_TRINITY_DN8291_c0_g1_i1	UCR-PA7	Insertion UCR-PA7: TM1119_g10918.t1/PA7_TRINITY_DN746_c0_g1_i1	86	N	---NA---	-	-	-	-	-	-	-	-	-	-	-	0	0
188	PA7_TRINITY_DN8313_c0_g1_i1	UCR-PA7	Insertion UCR-PA7: PA7_TRINITY_DN13741_c0_g1_i1/TM1119_g1632.t1	89	N	hypothetical protein CHGG_01872	-	-	-	-	-	-	-	-	-	-	-	0	0
189	PA7_TRINITY_DN847_c0_g1_i1	UCR-PA7	Mapped on UCR-PA7 genome assembly at same location than TM1119_g13112.t1	622	N	major facilitator superfamily transporter	-	-	-	cluster_141	cf_putative	-	2.A.1.3.65	Electrochemical Potential-driven Transporters	Porters (uniporters, symporters, antiporters)	The Major Facilitator Superfamily (MFS)	MFS_1	C:GO:0005634; P:GO:0055085; C:GO:0016021; P:GO:0006259	C:nucleus; P:transmembrane transport; C:integral component of membrane; P:DNA metabolic process
190	PA7_TRINITY_DN8513_c0_g1_i1	UCR-PA7	Insertion UCR-PA7: PA7_TRINITY_DN5767_c0_g1_i1/TM1119_g4809.t1	229	N	hexose transporter	-	-	-	cluster_38	cf_putative	-	2.A.1.1.117	Electrochemical Potential-driven Transporters	Porters (uniporters, symporters, antiporters)	The Major Facilitator Superfamily (MFS)	Sugar_tr	P:GO:0055085; F:GO:0022857; C:GO:0016021	P:transmembrane transport; F:transmembrane transporter activity; C:integral component of membrane
191	PA7_TRINITY_DN87_c0_g1_i1	UCR-PA7	Insertion UCR-PA7: TM1119_g4462.t1/-	417	N	alcohol dehydrogenase	-	-	-	-	-	-	-	-	-	-	ADH_zinc_N;ADH_N	F:GO:0008270; F:GO:0016491; P:GO:0055114	F:zinc ion binding; F:oxidoreductase activity; P:oxidation-reduction process
192	PA7_TRINITY_DN9153_c0_g1_i1	UCR-PA7	Insertion UCR-PA7: TM1119_g6036.t1/PA7_TRINITY_DN6742_c0_g1_i1	112	N	---NA---	-	-	-	-	-	-	-	-	-	-	-	0	0
193	PA7_TRINITY_DN9363_c0_g1_i1	UCR-PA7	Insertion UCR-PA7: PA7_TRINITY_DN2987_c0_g1_i2/PA7_TRINITY_DN11236_c0_g1_i1	612	N	patatin-like phospholipase	-	-	-	cluster_106	cf_putative	-	-	-	-	-	Patatin	P:GO:0006629	P:lipid metabolic process
194	PA7_TRINITY_DN9546_c0_g1_i1	UCR-PA7	Insertion UCR-PA7: PA7_TRINITY_DN6155_c0_g1_i1/-	190	N	origin recognition complex subunit	-	-	-	-	-	-	-	-	-	-	-	F:GO:0003688; C:GO:0000808; C:GO:0005634; C:GO:0000790; C:GO:0032153; P:GO:0006260; C:GO:0005664; C:GO:0044732	F:DNA replication origin binding; C:origin recognition complex; C:nucleus; C:nuclear chromatin; C:cell division site; P:DNA replication; C:nuclear origin of replication recognition complex; C:mitotic spindle pole body
195	PA7_TRINITY_DN9551_c0_g1_i1	UCR-PA7	Insertion UCR-PA7: TM1119_g7860.t1/PA7_TRINITY_DN10605_c0_g1_i1	420	N	hypothetical protein AN7371.2	-	-	-	cluster_173	cf_putative	-	-	-	-	-	Spc7	0	0
196	PA7_TRINITY_DN9635_c0_g1_i1	UCR-PA7	Insertion UCR-PA7: TM1119_g1563.t1/TM1119_g1564.t1	584	N	geranylgeranyl pyrophosphate synthetase	-	-	-	-	-	-	-	-	-	-	-	P:GO:0008299	P:isoprenoid biosynthetic process
197	PA7_TRINITY_DN9914_c0_g1_i1	UCR-PA7	Insertion UCR-PA7: TM1119_g886.t1/TM1119_g887.t1	346	N	hypothetical protein VDAG_04150	-	-	-	-	-	-	-	-	-	-	Fructosamin_kin	0	0
198	PA7_TRINITY_DN993_c0_g1_i1	UCR-PA7	Insertion UCR-PA7: TM1119_g321.t1/TM1119_g324.t1	447	N	het and ankyrin domain	-	-	-	-	-	-	-	-	-	-	-	F:GO:0046872	F:metal ion binding
199	TM1118_TRINITY_DN10079_c0_g1_i1	Pm1118	Insertion Pm1118: TM1119_g3400.t1/TM1119_g3402.t1	84	N	---NA---	-	-	-	-	-	-	-	-	-	-	-	0	0
200	TM1118_TRINITY_DN10136_c0_g1_i1	Pm1118	Insertion Pm1118: TM1118_TRINITY_DN4233_c0_g1_i1/TM1119_g8440.t1	164	N	X-Pro dipeptidyl-peptidase C-terminal non-catalytic domain-containing	-	-	-	-	-	-	-	-	-	-	PepX_C	P:GO:0006508; F:GO:0008239	P:proteolysis; F:dipeptidyl-peptidase activity
201	TM1118_TRINITY_DN10326_c0_g1_i1	Pm1118	Insertion Pm1118: TM1118_TRINITY_DN13694_c0_g1_i1/TM1119_g7862.t1	168	N	---NA---	-	-	-	cluster_173	cf_putative	-	-	-	-	-	-	0	0
202	TM1118_TRINITY_DN10809_c0_g1_i1	Pm1118	Insertion Pm1118: TM1118_TRINITY_DN28129_c0_g1_i1/TM1118_TRINITY_DN15421_c0_g1_i1	181	N	---NA---	-	-	-	-	-	-	-	-	-	-	-	F:GO:0003676	F:nucleic acid binding
203	TM1118_TRINITY_DN11622_c0_g1_i1	Pm1118	Insertion Pm1118: TM1119_g2355.t1/TM1119_g2356.t1	131	N	allantoate permease	-	-	-	cluster_30	indole	-	2.A.1.14.4	Electrochemical Potential-driven Transporters	Porters (uniporters, symporters, antiporters)	The Major Facilitator Superfamily (MFS)	-	P:GO:0055085; C:GO:0016021	P:transmembrane transport; C:integral component of membrane
204	TM1118_TRINITY_DN1230_c0_g1_i1	Pm1118	Insertion Pm1118: TM1118_TRINITY_DN19818_c0_g1_i1/TM1119_g12577.t1	454	N	1-aminocyclopropane-1-carboxylate synthase	-	-	-	-	-	-	-	-	-	-	Aminotran_1_2	F:GO:0030170; F:GO:0003824; P:GO:0009058	F:pyridoxal phosphate binding; F:catalytic activity; P:biosynthetic process
205	TM1118_TRINITY_DN1314_c0_g1_i1	Pm1118	Insertion Pm1118: TM1118_TRINITY_DN4271_c0_g1_i1/TM1118_TRINITY_DN5481_c0_g1_i1	209	Y	hypothetical protein THITE_2119379	-	-	-	cluster_155	cf_putative	-	-	-	-	-	-	0	0
206	TM1118_TRINITY_DN13574_c0_g1_i1	Pm1118	Insertion Pm1118: TM1119_g4589.t1/TM1118_TRINITY_DN20053_c0_g1_i1	290	N	hypothetical protein	-	-	-	cluster_34	cf_putative	-	-	-	-	-	-	F:GO:0003676; C:GO:0016020; C:GO:0016021; F:GO:0046983	F:nucleic acid binding; C:membrane; C:integral component of membrane; F:protein dimerization activity
207	TM1118_TRINITY_DN13694_c0_g1_i1	Pm1118	Insertion Pm1118: TM1118_TRINITY_DN4612_c0_g1_i1/TM1118_TRINITY_DN10326_c0_g1_i1	231	N	hypothetical protein AN7371.2	-	-	-	cluster_173	cf_putative	-	-	-	-	-	-	P:GO:0008150; C:GO:0005575; F:GO:0003674	P:biological_process; C:cellular_component; F:molecular_function
208	TM1118_TRINITY_DN13764_c0_g1_i1	Pm1118	Insertion Pm1118: TM1119_g11687.t1/TM1119_g11688.t1	166	N	Ankyrin repeat	-	-	-	-	-	-	1.A.1.4.8	Channels/Pores	α-Type Channels	The Voltage-gated Ion Channel (VIC) Superfamily	Ank_5	F:GO:0005515	F:protein binding
209	TM1118_TRINITY_DN13972_c0_g1_i1	Pm1118	Insertion Pm1118: -/-	497	N	hypothetical protein MAC_08234	-	-	-	-	-	-	-	-	-	-	-	0	0
210	TM1118_TRINITY_DN1411_c0_g1_i1	Pm1118	Insertion Pm1118: TM1119_g2117.t1/TM1119_g2118.t1	170	N	---NA---	-	-	-	-	-	-	-	-	-	-	-	0	0
211	TM1118_TRINITY_DN14140_c0_g1_i1	Pm1118	Insertion Pm1118: TM1119_g1649.t1/TM1118_TRINITY_DN4750_c0_g1_i1utrorf	262	N	---NA---	-	-	-	cluster_22	t1pks	-	-	-	-	-	-	0	0
212	TM1118_TRINITY_DN1466_c0_g1_i1	Pm1118	Insertion Pm1118: TM1119_g12513.t1/TM1118_TRINITY_DN926_c0_g1_i1	223	N	hypothetical protein TRIATDRAFT_90906	-	-	-	cluster_129	cf_putative	-	-	-	-	-	zf-C2H2_6	F:GO:0003676	F:nucleic acid binding
213	TM1118_TRINITY_DN15123_c0_g1_i1	Pm1118	Mapped on Pm1118 genome assembly at same location than TM1119_g4339.t1	255	N	nucleoside-diphosphate-sugar epimerase	-	-	-	cluster_73	cf_putative	-	-	-	-	-	NAD_binding_10	P:GO:0008150; C:GO:0005575; F:GO:0003674	P:biological_process; C:cellular_component; F:molecular_function
214	TM1118_TRINITY_DN15234_c0_g1_i1	Pm1118	Insertion Pm1118: TM1118_TRINITY_DN30524_c0_g1_i1/TM1118_TRINITY_DN29936_c0_g1_i1	286	N	---NA---	-	-	-	cluster_155	cf_putative	-	-	-	-	-	-	0	0
215	TM1118_TRINITY_DN15421_c0_g1_i1	Pm1118	Insertion Pm1118: TM1118_TRINITY_DN10809_c0_g1_i1/TM1118_TRINITY_DN32034_c0_g1_i1	147	N	---NA---	-	-	-	-	-	-	-	-	-	-	APG6	0	0
216	TM1118_TRINITY_DN15522_c0_g1_i1	Pm1118	Insertion Pm1118: TM1118_TRINITY_DN27511_c0_g1_i1/TM1118_TRINITY_DN8621_c0_g1_i1	159	N	hypothetical protein VDAG_08511	-	-	-	-	-	-	-	-	-	-	-	C:GO:0016020; C:GO:0016021	C:membrane; C:integral component of membrane
217	TM1118_TRINITY_DN15604_c0_g1_i1	Pm1118	Insertion Pm1118: TM1118_TRINITY_DN29690_c0_g1_i1/TM1118_TRINITY_DN1741_c0_g1_i1	372	N	transcription factor C2H2	-	-	-	-	-	-	-	-	-	-	-	F:GO:0003676	F:nucleic acid binding
218	TM1118_TRINITY_DN15798_c0_g1_i1	Pm1118	Insertion Pm1118: -/TM1119_g6246.t1	101	N	---NA---	-	-	-	-	-	-	-	-	-	-	-	0	0
219	TM1118_TRINITY_DN16076_c0_g1_i1	Pm1118	Insertion Pm1118: TM1119_g319.t1/TM1119_g320.t1	215	N	---NA---	-	-	-	-	-	-	-	-	-	-	-	0	0
220	TM1118_TRINITY_DN16816_c0_g1_i1	Pm1118	Insertion Pm1118: TM1118_TRINITY_DN19928_c0_g1_i1/TM1118_TRINITY_DN24401_c0_g1_i1	126	N	---NA---	-	-	-	-	-	-	-	-	-	-	-	0	0
221	TM1118_TRINITY_DN17162_c0_g1_i1	Pm1118	Insertion Pm1118: -/-	106	N	predicted protein	-	-	-	-	-	-	-	-	-	-	-	F:GO:0003676; F:GO:0003677	F:nucleic acid binding; F:DNA binding
222	TM1118_TRINITY_DN1741_c0_g1_i1	Pm1118	Insertion Pm1118: TM1118_TRINITY_DN15604_c0_g1_i1/TM1118_TRINITY_DN29632_c0_g1_i1	130	N	---NA---	-	-	-	-	-	-	-	-	-	-	-	0	0
223	TM1118_TRINITY_DN18890_c0_g1_i1	Pm1118	Insertion Pm1118: TM1118_TRINITY_DN22441_c0_g1_i1/TM1118_TRINITY_DN31198_c0_g1_i1	343	N	hypothetical protein Pc24g02710	-	-	-	cluster_155	cf_putative	-	-	-	-	-	-	0	0
224	TM1118_TRINITY_DN19609_c0_g1_i1	Pm1118	Insertion Pm1118: TM1119_g11383.t1/TM1119_g11385.t1	228	N	---NA---	-	-	-	cluster_119	cf_putative	-	-	-	-	-	-	0	0
225	TM1118_TRINITY_DN19818_c0_g1_i1	Pm1118	Insertion Pm1118: TM1119_g12576.t1/TM1118_TRINITY_DN1230_c0_g1_i1	335	N	nitrilotriacetate monooxygenase component B	-	-	-	-	-	-	-	-	-	-	Flavin_Reduct	F:GO:0010181; F:GO:0016491	F:FMN binding; F:oxidoreductase activity
226	TM1118_TRINITY_DN19928_c0_g1_i1	Pm1118	Insertion Pm1118: TM1118_TRINITY_DN27772_c0_g1_i1/TM1118_TRINITY_DN16816_c0_g1_i1	281	Y	---NA---	-	-	-	-	-	-	-	-	-	-	-	0	0
227	TM1118_TRINITY_DN19992_c0_g1_i1	Pm1118	Insertion Pm1118: TM1119_g1500.t1/TM1119_g1501.t1	300	N	Heterokaryon incompatibility	-	-	-	-	-	-	-	-	-	-	-	0	0
228	TM1118_TRINITY_DN20053_c0_g1_i1	Pm1118	Insertion Pm1118: TM1118_TRINITY_DN13574_c0_g1_i1/TM1119_g4590.t1	352	N	general amidase	-	-	-	cluster_34	cf_putative	-	-	-	-	-	Amidase	P:GO:0042207; P:GO:0006525; P:GO:0006558; P:GO:0006560; F:GO:0004040; P:GO:0006568; P:GO:0018874	P:styrene catabolic process; P:arginine metabolic process; P:L-phenylalanine metabolic process; P:proline metabolic process; F:amidase activity; P:tryptophan metabolic process; P:benzoate metabolic process
229	TM1118_TRINITY_DN20821_c0_g1_i1	Pm1118	Insertion Pm1118: TM1119_g6387.t1/TM1118_TRINITY_DN3943_c0_g1_i2	149	N	---NA---	-	-	-	cluster_155	cf_putative	-	-	-	-	-	-	0	0
230	TM1118_TRINITY_DN2083_c0_g1_i1	Pm1118	Insertion Pm1118: TM1118_TRINITY_DN24401_c0_g1_i1/TM1118_TRINITY_DN28326_c0_g1_i1	1064	N	lysine -specific demethylase 4c	-	-	-	-	-	-	-	-	-	-	SET;JmjC	F:GO:0005515	F:protein binding
231	TM1118_TRINITY_DN2087_c0_g1_i1	Pm1118	Insertion Pm1118: TM1119_g1467.t1/TM1119_g1468.t1	555	N	negative acting factor	-	-	-	-	-	-	-	-	-	-	Zn_clus;Fungal_trans_2	C:GO:0005634; F:GO:0008270; P:GO:0006355; F:GO:0000981	C:nucleus; F:zinc ion binding; P:regulation of transcription, DNA-templated; F:RNA polymerase II transcription factor activity, sequence-specific DNA binding
232	TM1118_TRINITY_DN2102_c0_g1_i1	Pm1118	Mapped on Pm1118 genome assembly at same location than TM1119_g13252.t1	442	N	SPRY domain-containing	-	-	-	-	-	-	-	-	-	-	SPRY	0	0
233	TM1118_TRINITY_DN2102_c0_g1_i1utrorf	Pm1118	Insertion Pm1118: TM1118_TRINITY_DN2102_c0_g1_i1/TM1119_g13253.t1	269	N	matrix metallo ase-11	-	-	-	-	-	-	-	-	-	-	Peptidase_M57	F:GO:0008237	F:metallopeptidase activity
234	TM1118_TRINITY_DN2126_c0_g1_i1	Pm1118	Insertion Pm1118: TM1118_TRINITY_DN29936_c0_g1_i1utrorf/TM1118_TRINITY_DN4271_c0_g1_i1	513	N	hypothetical protein MYCTH_2305519	-	-	-	cluster_155	cf_putative	-	-	-	-	-	-	F:GO:0016740	F:transferase activity
235	TM1118_TRINITY_DN218_c0_g1_i1	Pm1118	Insertion Pm1118: -/TM1118_TRINITY_DN27772_c0_g1_i1	696	N	domain-containing	-	-	-	-	-	-	-	-	-	-	DUF3435	F:GO:0016491; F:GO:0046872; P:GO:0008152	F:oxidoreductase activity; F:metal ion binding; P:metabolic process
236	TM1118_TRINITY_DN22441_c0_g1_i1	Pm1118	Insertion Pm1118: TM1118_TRINITY_DN6157_c0_g1_i1/TM1118_TRINITY_DN18890_c0_g1_i1	194	N	MFS multidrug transporter	-	-	-	cluster_155	cf_putative	-	2.A.1.3.52	Electrochemical Potential-driven Transporters	Porters (uniporters, symporters, antiporters)	The Major Facilitator Superfamily (MFS)	MFS_1	F:GO:0008519; P:GO:0015696; P:GO:0055085; C:GO:0016021; C:GO:0005886	F:ammonium transmembrane transporter activity; P:ammonium transport; P:transmembrane transport; C:integral component of membrane; C:plasma membrane
237	TM1118_TRINITY_DN22730_c0_g1_i1	Pm1118	Insertion Pm1118: TM1119_g1837.t1/TM1119_g1840.t1	74	N	---NA---	-	-	-	-	-	-	-	-	-	-	-	0	0
238	TM1118_TRINITY_DN2326_c0_g1_i1	Pm1118	Insertion Pm1118: TM1118_TRINITY_DN28277_c0_g1_i1/-	631	N	hypothetical protein CHGG_05057	-	-	-	-	-	-	-	-	-	-	-	F:GO:0000166; F:GO:0003676; C:GO:0005634; P:GO:0015074; C:GO:0005829; P:GO:0006397; C:GO:0005685	F:nucleotide binding; F:nucleic acid binding; C:nucleus; P:DNA integration; C:cytosol; P:mRNA processing; C:U1 snRNP
239	TM1118_TRINITY_DN24401_c0_g1_i1	Pm1118	Insertion Pm1118: TM1118_TRINITY_DN16816_c0_g1_i1/TM1118_TRINITY_DN2083_c0_g1_i1	223	N	ferric reductase transmembrane component 3	-	-	-	-	-	-	-	-	-	-	-	F:GO:0016491; F:GO:0000293; C:GO:0016020; C:GO:0016021; P:GO:0055114	F:oxidoreductase activity; F:ferric-chelate reductase activity; C:membrane; C:integral component of membrane; P:oxidation-reduction process
240	TM1118_TRINITY_DN24422_c0_g1_i1	Pm1118	Insertion Pm1118: TM1119_g9365.t1/TM1119_g9366.t1	131	N	Major facilitator superfamily	-	-	-	-	-	-	-	-	-	-	-	F:GO:0004061; P:GO:0019441	F:arylformamidase activity; P:tryptophan catabolic process to kynurenine
241	TM1118_TRINITY_DN24553_c0_g1_i1	Pm1118	Insertion Pm1118: TM1119_g6083.t1/TM1119_g6084.t1	289	N	hypothetical protein FPSE_08675	-	-	-	-	-	-	-	-	-	-	-	0	0
242	TM1118_TRINITY_DN24872_c0_g1_i1	Pm1118	Insertion Pm1118: TM1119_g4651.t1/TM1119_g4654.t1	291	N	7 alpha-cephem-	-	-	-	-	-	-	-	-	-	-	-	F:GO:0008168; F:GO:0016740; F:GO:0016884; P:GO:0032259	F:methyltransferase activity; F:transferase activity; F:carbon-nitrogen ligase activity, with glutamine as amido-N-donor; P:methylation
243	TM1118_TRINITY_DN25318_c0_g1_i1	Pm1118	Insertion Pm1118: TM1119_g1672.t1/-	380	N	NACHT domain	-	-	-	-	-	-	-	-	-	-	NACHT	C:GO:0016020; C:GO:0016021	C:membrane; C:integral component of membrane
244	TM1118_TRINITY_DN25830_c0_g1_i1	Pm1118	Insertion Pm1118: TM1119_g13405.t1/TM1118_TRINITY_DN4721_c0_g1_i1	169	N	---NA---	-	-	-	-	-	-	-	-	-	-	-	0	0
245	TM1118_TRINITY_DN2668_c0_g1_i1	Pm1118	Insertion Pm1118: TM1118_TRINITY_DN5235_c0_g1_i1/TM1118_TRINITY_DN30093_c0_g1_i1	405	N	---NA---	-	-	-	cluster_155	cf_putative	-	-	-	-	-	-	0	0
246	TM1118_TRINITY_DN27511_c0_g1_i1	Pm1118	Insertion Pm1118: TM1119_g8438.t1/TM1118_TRINITY_DN15522_c0_g1_i1	166	N	---NA---	-	-	-	-	-	-	-	-	-	-	-	0	0
247	TM1118_TRINITY_DN27772_c0_g1_i1	Pm1118	Insertion Pm1118: TM1118_TRINITY_DN218_c0_g1_i1/TM1118_TRINITY_DN19928_c0_g1_i1	141	N	---NA---	-	-	-	-	-	-	-	-	-	-	-	0	0
248	TM1118_TRINITY_DN28129_c0_g1_i1	Pm1118	Insertion Pm1118: TM1118_TRINITY_DN28326_c0_g1_i1/TM1118_TRINITY_DN10809_c0_g1_i1	126	N	hypothetical protein FOXB_02522	-	-	-	-	-	-	-	-	-	-	SRR1	0	0
249	TM1118_TRINITY_DN28277_c0_g1_i1	Pm1118	Insertion Pm1118: TM1118_TRINITY_DN824_c0_g1_i1/TM1118_TRINITY_DN2326_c0_g1_i1	116	N	GPI mannosyltransferase	-	-	-	-	-	-	-	-	-	-	-	C:GO:0044424; P:GO:0009987	C:intracellular part; P:cellular process
250	TM1118_TRINITY_DN28319_c0_g1_i1	Pm1118	Insertion Pm1118: TM1119_g1651.t1/TM1119_g1652.t1	192	N	hypothetical protein VDAG_03977	-	-	-	cluster_22	t1pks	-	-	-	-	-	-	F:GO:0016740	F:transferase activity
251	TM1118_TRINITY_DN28326_c0_g1_i1	Pm1118	Insertion Pm1118: TM1118_TRINITY_DN2083_c0_g1_i1/TM1118_TRINITY_DN28129_c0_g1_i1	52	N	---NA---	-	-	-	-	-	-	-	-	-	-	-	0	0
252	TM1118_TRINITY_DN2836_c0_g1_i1	Pm1118	Insertion Pm1118: TM1119_g5928.t1/TM1119_g5929.t1	1022	N	and Ankyrin domain	-	-	-	-	-	-	-	-	-	-	NACHT;TPR_12	F:GO:0005515	F:protein binding
253	TM1118_TRINITY_DN28723_c0_g1_i1	Pm1118	Insertion Pm1118: TM1119_g338.t1/TM1119_g339.t1	66	N	---NA---	-	-	-	-	-	-	-	-	-	-	-	0	0
254	TM1118_TRINITY_DN29632_c0_g1_i1	Pm1118	Insertion Pm1118: TM1118_TRINITY_DN1741_c0_g1_i1/TM1118_TRINITY_DN824_c0_g1_i1	483	N	hypothetical protein FOXB_05112	-	-	-	-	-	-	-	-	-	-	-	0	0
255	TM1118_TRINITY_DN29676_c0_g1_i1	Pm1118	Insertion Pm1118: -/TM1119_g1428.t1	109	N	---NA---	-	-	-	cluster_20	cf_putative	-	-	-	-	-	-	0	0
256	TM1118_TRINITY_DN29690_c0_g1_i1	Pm1118	Insertion Pm1118: TM1118_TRINITY_DN32034_c0_g1_i1/TM1118_TRINITY_DN15604_c0_g1_i1	336	N	BTB POZ domain-containing	-	-	-	-	-	-	-	-	-	-	BTB	F:GO:0005515	F:protein binding
257	TM1118_TRINITY_DN29903_c0_g1_i1	Pm1118	Insertion Pm1118: TM1119_g1561.t1/TM1119_g1562.t1	108	N	Glycoside hydrolase family 3	GH3	GH3	-	-	-	-	-	-	-	-	Glyco_hydro_3	F:GO:0008422; P:GO:0030245; F:GO:0102483	F:beta-glucosidase activity; P:cellulose catabolic process; F:scopolin beta-glucosidase activity
258	TM1118_TRINITY_DN29936_c0_g1_i1	Pm1118	Insertion Pm1118: TM1118_TRINITY_DN15234_c0_g1_i1/TM1118_TRINITY_DN29936_c0_g1_i1utrorf	364	N	patatin-like phospholipase	-	-	-	cluster_155	cf_putative	-	-	-	-	-	-	F:GO:0008270; P:GO:0008152; P:GO:0006629	F:zinc ion binding; P:metabolic process; P:lipid metabolic process
259	TM1118_TRINITY_DN29936_c0_g1_i1utrorf	Pm1118	Insertion Pm1118: TM1118_TRINITY_DN29936_c0_g1_i1/TM1118_TRINITY_DN2126_c0_g1_i1	280	N	patatin-like phospholipase	-	-	-	cluster_155	cf_putative	-	-	-	-	-	-	F:GO:0008270; P:GO:0008152; P:GO:0006629	F:zinc ion binding; P:metabolic process; P:lipid metabolic process
260	TM1118_TRINITY_DN30093_c0_g1_i1	Pm1118	Insertion Pm1118: TM1118_TRINITY_DN2668_c0_g1_i1/TM1118_TRINITY_DN6157_c0_g1_i1	207	N	GNAT family family	-	-	-	cluster_155	cf_putative	-	-	-	-	-	-	P:GO:0008150; F:GO:0016740; C:GO:0005575; F:GO:0008080	P:biological_process; F:transferase activity; C:cellular_component; F:N-acetyltransferase activity
261	TM1118_TRINITY_DN30148_c0_g1_i1	Pm1118	Insertion Pm1118: TM1119_g1540.t1/TM1119_g1541.t1	122	N	---NA---	-	-	-	-	-	-	-	-	-	-	-	0	0
262	TM1118_TRINITY_DN30298_c0_g1_i1	Pm1118	Insertion Pm1118: TM1119_g14181.t1/TM1119_g14182.t1	273	N	hydroxyacylglutathione hydrolase	-	-	-	cluster_177	cf_putative	-	-	-	-	-	zf-C2H2	F:GO:0003676; C:GO:0005634; C:GO:0005667; F:GO:0003700; P:GO:0006355	F:nucleic acid binding; C:nucleus; C:transcription factor complex; F:transcription factor activity, sequence-specific DNA binding; P:regulation of transcription, DNA-templated
263	TM1118_TRINITY_DN30524_c0_g1_i1	Pm1118	Insertion Pm1118: TM1118_TRINITY_DN3943_c0_g1_i2/TM1118_TRINITY_DN15234_c0_g1_i1	155	N	hypothetical protein	-	-	-	cluster_155	cf_putative	-	-	-	-	-	-	0	0
264	TM1118_TRINITY_DN31198_c0_g1_i1	Pm1118	Insertion Pm1118: TM1118_TRINITY_DN18890_c0_g1_i1/TM1119_g6388.t1	454	N	---NA---	-	-	-	cluster_155	cf_putative	-	-	-	-	-	-	0	0
265	TM1118_TRINITY_DN32034_c0_g1_i1	Pm1118	Insertion Pm1118: TM1118_TRINITY_DN15421_c0_g1_i1/TM1118_TRINITY_DN29690_c0_g1_i1	364	N	nuclear pore	-	-	-	-	-	-	-	-	-	-	-	0	0
266	TM1118_TRINITY_DN3647_c0_g1_i1	Pm1118	Mapped on Pm1118 genome assembly at same location than TM1119_g7014.t1	521	N	metaphase-anaphase transition (Mlo2)	-	-	-	cluster_162	cf_putative	-	-	-	-	-	zf-UBR	F:GO:0008270; C:GO:0044424	F:zinc ion binding; C:intracellular part
267	TM1118_TRINITY_DN3943_c0_g1_i2	Pm1118	Insertion Pm1118: TM1118_TRINITY_DN20821_c0_g1_i1/TM1118_TRINITY_DN30524_c0_g1_i1	244	N	---NA---	-	-	-	cluster_155	cf_putative	-	-	-	-	-	Reo_sigmaC	0	0
268	TM1118_TRINITY_DN4233_c0_g1_i1	Pm1118	Insertion Pm1118: TM1119_g8439.t1/TM1118_TRINITY_DN10136_c0_g1_i1	363	N	nmra-like family	-	-	-	-	-	-	-	-	-	-	NmrA	0	0
269	TM1118_TRINITY_DN4271_c0_g1_i1	Pm1118	Insertion Pm1118: TM1118_TRINITY_DN2126_c0_g1_i1/TM1118_TRINITY_DN1314_c0_g1_i1	314	N	---NA---	-	-	-	cluster_155	cf_putative	-	-	-	-	-	-	0	0
270	TM1118_TRINITY_DN4295_c0_g1_i1	Pm1118	Insertion Pm1118: TM1118_TRINITY_DN4721_c0_g1_i1/TM1119_g13406.t1	259	N	hypothetical protein CHGG_08616	-	-	-	-	-	-	-	-	-	-	-	F:GO:0046872; C:GO:0016020; C:GO:0016021	F:metal ion binding; C:membrane; C:integral component of membrane
271	TM1118_TRINITY_DN4380_c0_g1_i2	Pm1118	Insertion Pm1118: TM1119_g1578.t1/-	229	N	kinase-like domain	-	-	-	-	-	-	-	-	-	-	APH	C:GO:0016020; C:GO:0016021; P:GO:0016310; F:GO:0016740; F:GO:0016301	C:membrane; C:integral component of membrane; P:phosphorylation; F:transferase activity; F:kinase activity
272	TM1118_TRINITY_DN4612_c0_g1_i1	Pm1118	Insertion Pm1118: TM1119_g7860.t1/TM1118_TRINITY_DN13694_c0_g1_i1	897	N	dynamin family	-	-	-	cluster_173	cf_putative	-	1.I.1.1.3	Channels/Pores	Membrane-bounded Channels	The Nuclear Pore Complex (NPC) Family	Dynamin_N;Dynamin_M	F:GO:0005525; F:GO:0003924	F:GTP binding; F:GTPase activity
273	TM1118_TRINITY_DN4619_c0_g1_i1	Pm1118	Mapped on Pm1118 genome assembly at same location than TM1119_g5372.t1	267	N	conserved hypothetical protein	-	-	-	-	-	-	-	-	-	-	DUF3632	P:GO:0008150; C:GO:0005575; F:GO:0003674	P:biological_process; C:cellular_component; F:molecular_function
274	TM1118_TRINITY_DN4642_c0_g1_i1	Pm1118	Insertion Pm1118: TM1118_TRINITY_DN5481_c0_g1_i1/TM1118_TRINITY_DN5235_c0_g1_i1	208	N	---NA---	-	-	-	cluster_155	cf_putative	-	-	-	-	-	-	0	0
275	TM1118_TRINITY_DN4642_c0_g1_i2	Pm1118	Insertion Pm1118: TM1118_TRINITY_DN5481_c0_g1_i1/TM1118_TRINITY_DN5235_c0_g1_i1 | Alternative transcript of TM1118_TRINITY_DN4642_c0_g1_i1	229	N	---NA---	-	-	-	cluster_155	cf_putative	-	-	-	-	-	-	0	0
276	TM1118_TRINITY_DN4721_c0_g1_i1	Pm1118	Insertion Pm1118: TM1118_TRINITY_DN25830_c0_g1_i1/TM1118_TRINITY_DN4295_c0_g1_i1	626	N	kinase domain-containing	-	-	-	-	-	-	-	-	-	-	Pkinase	F:GO:0005524; F:GO:0004672; P:GO:0006468	F:ATP binding; F:protein kinase activity; P:protein phosphorylation
277	TM1118_TRINITY_DN4750_c0_g1_i1	Pm1118	Insertion Pm1118: TM1118_TRINITY_DN4750_c0_g1_i1utrorf/TM1119_g1650.t1	402	N	hypothetical protein THITE_2050923	-	-	-	cluster_22	t1pks	-	-	-	-	-	-	0	0
278	TM1118_TRINITY_DN4750_c0_g1_i1utrorf	Pm1118	Insertion Pm1118: TM1118_TRINITY_DN14140_c0_g1_i1/TM1118_TRINITY_DN4750_c0_g1_i1	380	N	Telomerase-binding EST1A	-	-	-	cluster_22	t1pks	-	-	-	-	-	-	F:GO:0005515	F:protein binding
279	TM1118_TRINITY_DN4828_c0_g1_i2	Pm1118	Insertion Pm1118: TM1119_g4607.t1/TM1119_g4608.t1	295	N	vesicular-fusion sec17	-	-	-	cluster_34	cf_putative	-	-	-	-	-	SNAP	F:GO:0019905; P:GO:0032781; P:GO:0035494; F:GO:0005483; P:GO:0042144; C:GO:0005774; P:GO:0006886; F:GO:0001671; P:GO:0006914; C:GO:0005829; C:GO:0031201; C:GO:0019898; P:GO:0070317; P:GO:0048280	F:syntaxin binding; P:positive regulation of ATPase activity; P:SNARE complex disassembly; F:soluble NSF attachment protein activity; P:vacuole fusion, non-autophagic; C:vacuolar membrane; P:intracellular protein transport; F:ATPase activator activity; P:autophagy; C:cytosol; C:SNARE complex; C:extrinsic component of membrane; P:negative regulation of G0 to G1 transition; P:vesicle fusion with Go…
280	TM1118_TRINITY_DN4962_c0_g1_i1	Pm1118	Insertion Pm1118: TM1119_g1568.t1/-	583	N	hypothetical protein MAC_08234	-	-	-	-	-	-	-	-	-	-	-	0	0
281	TM1118_TRINITY_DN5019_c0_g1_i2	Pm1118	Insertion Pm1118: TM1119_g10830.t1/TM1118_TRINITY_DN5208_c0_g1_i2	299	N	aldo-keto reductase	-	-	-	cluster_109	cf_putative	-	-	-	-	-	Aldo_ket_red	F:GO:0016491; P:GO:0055114	F:oxidoreductase activity; P:oxidation-reduction process
282	TM1118_TRINITY_DN5187_c0_g1_i1	UCR-PA7/Pm1118	Insertion UCR-PA7/Pm1118 | UCR-PA7: TM1119_g1546.t1/TM1119_g1547.t1 | Pm1118: TM1119_g1546.t1/TM1119_g1547.t1	263	N	hypothetical protein CH063_15172	-	-	-	-	-	-	-	-	-	-	-	0	0
283	TM1118_TRINITY_DN5208_c0_g1_i2	Pm1118	Insertion Pm1118: TM1118_TRINITY_DN5019_c0_g1_i2/TM1119_g10831.t1	1048	N	pfs domain-containing	-	-	-	cluster_109	cf_putative	-	-	-	-	-	-	F:GO:0005515	F:protein binding
284	TM1118_TRINITY_DN5235_c0_g1_i1	Pm1118	Insertion Pm1118: TM1118_TRINITY_DN4642_c0_g1_i1/TM1118_TRINITY_DN2668_c0_g1_i1	156	N	---NA---	-	-	-	cluster_155	cf_putative	-	-	-	-	-	-	0	0
285	TM1118_TRINITY_DN5300_c0_g1_i1	Pm1118	Mapped on Pm1118 genome assembly at same location than TM1119_g1570.t1	635	N	heterokaryon incompatibility	-	-	-	-	-	-	-	-	-	-	-	C:GO:0016020; C:GO:0016021	C:membrane; C:integral component of membrane
286	TM1118_TRINITY_DN5349_c1_g1_i3	Pm1118	Mapped on Pm1118 genome assembly at same location than TM1119_g1579.t1	514	N	heterokaryon incompatibility	-	-	-	-	-	-	-	-	-	-	-	C:GO:0016020; C:GO:0016021	C:membrane; C:integral component of membrane
287	TM1118_TRINITY_DN5481_c0_g1_i1	Pm1118	Insertion Pm1118: TM1118_TRINITY_DN1314_c0_g1_i1/TM1118_TRINITY_DN4642_c0_g1_i1	352	N	hypothetical protein MYCTH_2119925	-	-	-	cluster_155	cf_putative	-	-	-	-	-	APH	0	0
288	TM1118_TRINITY_DN5549_c0_g1_i1	Pm1118	Insertion Pm1118: TM1119_g1427.t1/-	316	N	Polynucleotidyl transferase	-	-	-	-	-	-	-	-	-	-	-	F:GO:0003676	F:nucleic acid binding
289	TM1118_TRINITY_DN5682_c0_g1_i1	Pm1118	Insertion Pm1118: -/TM1119_g1597.t1	474	N	hypothetical protein OOU_Y34scaffold01196g3	-	-	-	-	-	-	-	-	-	-	HNH_2	P:GO:0008150; C:GO:0005575; F:GO:0003674	P:biological_process; C:cellular_component; F:molecular_function
290	TM1118_TRINITY_DN6157_c0_g1_i1	Pm1118	Insertion Pm1118: TM1118_TRINITY_DN30093_c0_g1_i1/TM1118_TRINITY_DN22441_c0_g1_i1	167	N	efflux pump antibiotic resistance	-	-	-	cluster_155	cf_putative	-	2.A.1.3.52	Electrochemical Potential-driven Transporters	Porters (uniporters, symporters, antiporters)	The Major Facilitator Superfamily (MFS)	MFS_1	F:GO:0008519; P:GO:0015696; P:GO:0055085; C:GO:0005886	F:ammonium transmembrane transporter activity; P:ammonium transport; P:transmembrane transport; C:plasma membrane
291	TM1118_TRINITY_DN6620_c0_g1_i1	Pm1118	Insertion Pm1118: TM1119_g11947.t1/TM1119_g11948.t1	307	N	kinesin light	-	-	-	cluster_125	cf_putative	-	-	-	-	-	-	C:GO:0005887; C:GO:0016020; C:GO:0016021	C:integral component of plasma membrane; C:membrane; C:integral component of membrane
292	TM1118_TRINITY_DN824_c0_g1_i1	Pm1118	Insertion Pm1118: TM1118_TRINITY_DN29632_c0_g1_i1/TM1118_TRINITY_DN28277_c0_g1_i1	587	N	hypothetical protein NECHADRAFT_78445	-	-	-	-	-	-	-	-	-	-	-	P:GO:0008150; C:GO:0016020; C:GO:0016021; C:GO:0005575; F:GO:0003674	P:biological_process; C:membrane; C:integral component of membrane; C:cellular_component; F:molecular_function
293	TM1118_TRINITY_DN8338_c0_g1_i1	Pm1118	Insertion Pm1118: TM1119_g2536.t1/TM1119_g2539.t1	492	N	galactan 1,3-beta-galactosidase	-	-	-	-	-	-	-	-	-	-	F5_F8_type_C	P:GO:0008152; F:GO:0016798	P:metabolic process; F:hydrolase activity, acting on glycosyl bonds
294	TM1118_TRINITY_DN8621_c0_g1_i1	Pm1118	Insertion Pm1118: TM1118_TRINITY_DN908_c0_g1_i1/TM1118_TRINITY_DN15522_c0_g1_i1	363	N	Phytanoyl- dioxygenase	-	-	-	-	-	-	-	-	-	-	PhyH	F:GO:0051213; P:GO:0055114	F:dioxygenase activity; P:oxidation-reduction process
295	TM1118_TRINITY_DN892_c0_g1_i1	Pm1118	Insertion Pm1118: TM1119_g1660.t1/TM1119_g1661.t1	124	N	polyketide synthase	-	-	-	cluster_22	t1pks	-	-	-	-	-	PP-binding	F:GO:0003824; P:GO:0008152; F:GO:0031177	F:catalytic activity; P:metabolic process; F:phosphopantetheine binding
296	TM1118_TRINITY_DN908_c0_g1_i1	Pm1118	Insertion Pm1118: TM1118_TRINITY_DN8621_c0_g1_i1/TM1119_g8440.t1	345	N	X-Pro dipeptidyl-peptidase C-terminal non-catalytic domain-containing	-	-	-	-	-	-	-	-	-	-	Peptidase_S15	P:GO:0006508; F:GO:0008239	P:proteolysis; F:dipeptidyl-peptidase activity
297	TM1118_TRINITY_DN926_c0_g1_i1	Pm1118	Insertion Pm1118: TM1118_TRINITY_DN1466_c0_g1_i1/TM1119_g12514.t1	111	N	---NA---	-	-	-	cluster_129	cf_putative	-	-	-	-	-	-	0	0
298	TM449_TRINITY_DN10116_c0_g1_i1	Pm449	Mapped on Pm449 genome assembly at same location than TM1119_g9307.t1	370	N	hypothetical protein NECHADRAFT_87237	-	-	-	cluster_92	t1pks	-	-	-	-	-	Pkinase	F:GO:0005524; F:GO:0004672; P:GO:0006468	F:ATP binding; F:protein kinase activity; P:protein phosphorylation
299	TM449_TRINITY_DN10138_c0_g1_i1	Pm449	Insertion Pm449: TM1119_g5907.t1/TM1119_g5908.t1	379	N	Pfs domain	-	-	-	-	-	-	-	-	-	-	-	F:GO:0003824; F:GO:0046872; C:GO:0016020; C:GO:0016021; P:GO:0009116; C:GO:0005575	F:catalytic activity; F:metal ion binding; C:membrane; C:integral component of membrane; P:nucleoside metabolic process; C:cellular_component
300	TM449_TRINITY_DN10253_c0_g1_i1	Pm449	Insertion Pm449: -/-	61	N	---NA---	-	-	-	-	-	-	-	-	-	-	-	0	0
301	TM449_TRINITY_DN10498_c0_g1_i1	Pm449	Insertion Pm449: TM1119_g10237.t1/TM1119_g10239.t1	213	N	interferon-induced GTP-binding Mx2	-	-	-	-	-	-	-	-	-	-	-	F:GO:0000166; F:GO:0005525; F:GO:0003924	F:nucleotide binding; F:GTP binding; F:GTPase activity
302	TM449_TRINITY_DN10691_c0_g1_i1	Pm449	Insertion Pm449: TM1119_g4589.t1/TM449_TRINITY_DN11464_c0_g1_i1	184	N	general amidase	-	-	-	cluster_34	cf_putative	-	-	-	-	-	Amidase	P:GO:0042207; P:GO:0006525; P:GO:0006558; P:GO:0006560; F:GO:0004040; F:GO:0016884; P:GO:0006568; P:GO:0018874	P:styrene catabolic process; P:arginine metabolic process; P:L-phenylalanine metabolic process; P:proline metabolic process; F:amidase activity; F:carbon-nitrogen ligase activity, with glutamine as amido-N-donor; P:tryptophan metabolic process; P:benzoate metabolic process
303	TM449_TRINITY_DN10726_c0_g1_i1	Pm449	Insertion Pm449: -/TM449_TRINITY_DN5488_c0_g1_i1	181	N	C6 transcription	-	-	-	-	-	-	-	-	-	-	-	F:GO:0005488	F:binding
304	TM449_TRINITY_DN10889_c0_g1_i1	Pm449	Mapped on Pm449 genome assembly at same location than TM1119_g1604.t1	131	N	hemolysin-III channel Izh2	-	-	-	-	-	-	1.C.113.1.9	Channels/Pores	Pore-Forming Toxins (Proteins and Peptides)	The Hly III (Hly III) Family	HlyIII	C:GO:0016021	C:integral component of membrane
305	TM449_TRINITY_DN11005_c0_g1_i1	Pm449	Insertion Pm449: TM1119_g1654.t1/TM449_TRINITY_DN13262_c0_g1_i1	281	N	hypothetical protein MAA_08822	-	-	-	-	-	-	-	-	-	-	-	0	0
306	TM449_TRINITY_DN11052_c0_g1_i1	Pm449	Mapped on Pm449 genome assembly at same location than TM1119_g5344.t1	277	N	matrix metallo ase-11	-	-	-	-	-	-	-	-	-	-	Reprolysin_4	F:GO:0008237	F:metallopeptidase activity
307	TM449_TRINITY_DN11151_c0_g1_i1	Pm449	Insertion Pm449: TM449_TRINITY_DN3152_c0_g1_i1/TM1119_g1556.t1	65	N	---NA---	-	-	-	-	-	-	-	-	-	-	-	0	0
308	TM449_TRINITY_DN11449_c0_g1_i1	Pm449	Insertion Pm449: -/TM1119_g4453.t1	94	N	conserved hypothetical protein	-	-	-	-	-	-	-	-	-	-	-	F:GO:0003677; C:GO:0005634; F:GO:0008270; P:GO:0006351; F:GO:0046872; P:GO:0006355; F:GO:0000981; P:GO:0006357	F:DNA binding; C:nucleus; F:zinc ion binding; P:transcription, DNA-templated; F:metal ion binding; P:regulation of transcription, DNA-templated; F:RNA polymerase II transcription factor activity, sequence-specific DNA binding; P:regulation of transcription from RNA polymerase II promoter
309	TM449_TRINITY_DN11464_c0_g1_i1	Pm449	Insertion Pm449: TM449_TRINITY_DN10691_c0_g1_i1/TM1119_g4590.t1	137	N	general amidase	-	-	-	cluster_34	cf_putative	-	-	-	-	-	Amidase	P:GO:0042207; P:GO:0006525; P:GO:0006558; P:GO:0006560; F:GO:0004040; F:GO:0016884; P:GO:0006568; P:GO:0018874	P:styrene catabolic process; P:arginine metabolic process; P:L-phenylalanine metabolic process; P:proline metabolic process; F:amidase activity; F:carbon-nitrogen ligase activity, with glutamine as amido-N-donor; P:tryptophan metabolic process; P:benzoate metabolic process
310	TM449_TRINITY_DN1209_c0_g1_i1	Pm449	Insertion Pm449: TM449_TRINITY_DN3648_c0_g1_i1/TM1119_g2534.t1	801	N	hypothetical protein GGTG_11136	-	-	-	cluster_31	other	-	-	-	-	-	-	0	0
311	TM449_TRINITY_DN12216_c0_g1_i1	Pm449	Insertion Pm449: TM1119_g7314.t1/TM449_TRINITY_DN819_c0_g1_i1	716	N	extracellular alkaline serine protease	-	-	-	-	-	-	-	-	-	-	Peptidase_S8	P:GO:0006508; F:GO:0004252	P:proteolysis; F:serine-type endopeptidase activity
312	TM449_TRINITY_DN12330_c0_g1_i1	Pm449	Insertion Pm449: TM449_TRINITY_DN2101_c0_g1_i1/TM1119_g12698.t1	423	N	MFS multidrug transporter	-	-	-	cluster_132	t1pks	-	2.A.1.3.65	Electrochemical Potential-driven Transporters	Porters (uniporters, symporters, antiporters)	The Major Facilitator Superfamily (MFS)	MFS_1	P:GO:0055085; C:GO:0016021	P:transmembrane transport; C:integral component of membrane
313	TM449_TRINITY_DN12456_c0_g1_i1	Pm449	Insertion Pm449: TM449_TRINITY_DN11052_c0_g1_i1/TM449_TRINITY_DN12456_c0_g1_i1	370	N	---NA---	-	-	-	-	-	-	-	-	-	-	-	0	0
314	TM449_TRINITY_DN12546_c0_g1_i1	Pm449	Insertion Pm449: TM1119_g3034.t1/TM449_TRINITY_DN2357_c0_g1_i1	233	N	Cytochrome mitochondrial	-	-	-	-	-	-	-	-	-	-	-	C:GO:0016020; C:GO:0016021	C:membrane; C:integral component of membrane
315	TM449_TRINITY_DN12566_c0_g1_i1	Pm449	Insertion Pm449: TM1119_g2731.t1/TM1119_g2732.t1	299	N	zinc metallopeptidase	-	-	-	-	-	-	-	-	-	-	Peptidase_M20;M20_dimer	P:GO:0008152; F:GO:0016787	P:metabolic process; F:hydrolase activity
316	TM449_TRINITY_DN12876_c0_g1_i1	Pm449	Insertion Pm449: TM1119_g1672.t1/TM1119_g1676.t1	347	N	actin	-	-	-	cluster_22	t1pks	-	-	-	-	-	Actin	C:GO:1902494; P:GO:0050794; C:GO:0044430; C:GO:0015629; C:GO:0031981; P:GO:0000910; C:GO:0043234; P:GO:0006325	C:catalytic complex; P:regulation of cellular process; C:cytoskeletal part; C:actin cytoskeleton; C:nuclear lumen; P:cytokinesis; C:protein complex; P:chromatin organization
317	TM449_TRINITY_DN12906_c0_g1_i1	Pm449	Insertion Pm449: TM1119_g4919.t1/TM449_TRINITY_DN17292_c0_g1_i1	423	N	methyltransferase domain-containing	-	-	-	-	-	-	-	-	-	-	Methyltransf_23	F:GO:0008168; F:GO:0016740; P:GO:0032259	F:methyltransferase activity; F:transferase activity; P:methylation
318	TM449_TRINITY_DN13025_c0_g1_i1	Pm449	Insertion Pm449: TM449_TRINITY_DN4389_c0_g1_i1/TM1119_g10053.t1	134	N	---NA---	-	-	-	cluster_104	cf_putative	-	-	-	-	-	-	0	0
319	TM449_TRINITY_DN13059_c0_g1_i1	Pm449	Insertion Pm449: TM449_TRINITY_DN17232_c0_g1_i1/TM1119_g5958.t1	101	N	---NA---	-	-	-	-	-	-	-	-	-	-	-	0	0
320	TM449_TRINITY_DN13111_c0_g1_i1	Pm1118/Pm449	Insertion Pm1118/Pm449 | Pm1118: TM1119_g10650.t1/TM1119_g10651.t1 | Pm449: TM1119_g10650.t1/TM1119_g10651.t1	160	N	---NA---	-	-	-	-	-	-	-	-	-	-	-	0	0
321	TM449_TRINITY_DN1312_c0_g1_i1	Pm449	Insertion Pm449: TM1119_g9289.t1/TM1119_g9290.t1	552	N	tachykinin family	-	-	-	cluster_92	t1pks	-	-	-	-	-	Fungal_trans_2	C:GO:0016020; C:GO:0016021	C:membrane; C:integral component of membrane
322	TM449_TRINITY_DN13198_c0_g1_i1	Pm449	Insertion Pm449: TM449_TRINITY_DN5488_c0_g1_i1/TM1119_g6209.t1	62	N	hypothetical protein THITE_2042893	-	-	-	-	-	-	-	-	-	-	-	P:GO:0006508; F:GO:0008236	P:proteolysis; F:serine-type peptidase activity
323	TM449_TRINITY_DN13262_c0_g1_i1	Pm449	Insertion Pm449: TM1119_g9769.t1/TM449_TRINITY_DN11005_c0_g1_i1	417	N	lipid acyl hydrolase	-	-	-	-	-	-	-	-	-	-	Peptidase_S8	P:GO:0006508; F:GO:0004252	P:proteolysis; F:serine-type endopeptidase activity
324	TM449_TRINITY_DN13370_c0_g1_i1	Pm449	Mapped on Pm449 genome assembly at same location than TM1119_g651.t1	496	N	predicted protein	-	-	-	-	-	-	-	-	-	-	-	0	0
325	TM449_TRINITY_DN13492_c0_g1_i1	Pm449	Insertion Pm449: TM1119_g14798.t1/-	102	N	---NA---	-	-	-	-	-	-	-	-	-	-	-	0	0
326	TM449_TRINITY_DN13504_c0_g1_i1	Pm449	Insertion Pm449: TM1119_g1110.t1/TM1119_g1099.t1	85	N	---NA---	-	-	-	-	-	-	-	-	-	-	-	0	0
327	TM449_TRINITY_DN1356_c0_g1_i1	Pm449	Insertion Pm449: TM1119_g8315.t1/TM1119_g8318.t1	988	N	tat pathway signal sequence	-	-	-	-	-	-	-	-	-	-	Dynamin_N	0	0
328	TM449_TRINITY_DN13742_c0_g1_i1	Pm449	Insertion Pm449: TM449_TRINITY_DN2822_c0_g1_i1/TM1119_g1679.t1	290	N	hypothetical protein CGGC5_13410	-	-	-	cluster_22	t1pks	-	-	-	-	-	Helo_like_N	0	0
329	TM449_TRINITY_DN13765_c0_g1_i1	Pm449	Insertion Pm449: TM449_TRINITY_DN2557_c0_g1_i1/TM449_TRINITY_DN18353_c0_g1_i1	158	N	hypothetical protein FOXB_04855	-	-	-	-	-	-	-	-	-	-	-	0	0
330	TM449_TRINITY_DN13779_c0_g1_i1	Pm449	Insertion Pm449: -/TM1119_g1750.t1	84	N	---NA---	-	-	-	-	-	-	-	-	-	-	-	0	0
331	TM449_TRINITY_DN13928_c0_g1_i1	Pm449	Insertion Pm449: TM1119_g6935.t1/TM1119_g6936.t1	47	N	---NA---	-	-	-	cluster_161	cf_putative	-	-	-	-	-	-	0	0
332	TM449_TRINITY_DN14111_c0_g1_i1	Pm449	Insertion Pm449: -/TM449_TRINITY_DN7469_c0_g1_i1	110	N	---NA---	-	-	-	-	-	-	-	-	-	-	-	0	0
333	TM449_TRINITY_DN1428_c0_g1_i1	Pm449	Insertion Pm449: TM449_TRINITY_DN4488_c0_g1_i2/TM449_TRINITY_DN3501_c0_g1_i1	102	N	hypothetical protein TRIATDRAFT_303226	-	-	-	-	-	-	-	-	-	-	-	P:GO:0008380; C:GO:0030532	P:RNA splicing; C:small nuclear ribonucleoprotein complex
334	TM449_TRINITY_DN14343_c0_g1_i1	Pm449	Insertion Pm449: TM1119_g1543.t1/TM1119_g1545.t1	85	N	hypothetical protein CH063_15172	-	-	-	-	-	-	-	-	-	-	-	0	0
335	TM449_TRINITY_DN14520_c0_g1_i1	UCR-PA7/Pm449	Insertion UCR-PA7/Pm449 | UCR-PA7: TM1119_g3944.t1/TM1119_g3946.t1 | Pm449: TM1119_g3944.t1/TM1119_g3946.t1	180	N	---NA---	-	-	-	cluster_68	cf_putative	-	-	-	-	-	-	0	0
336	TM449_TRINITY_DN1463_c0_g1_i1	Pm449	Mapped on Pm449 genome assembly at same location than TM1119_g2182.t1	496	N	Pfs domain	-	-	-	-	-	-	-	-	-	-	-	F:GO:0008270; P:GO:0006351; P:GO:0008152; P:GO:0009116; P:GO:0006355; F:GO:0004553; F:GO:0000981; P:GO:0006357; F:GO:0003676; C:GO:0005634; P:GO:0005975; F:GO:0003824; F:GO:0046872; C:GO:0016020; C:GO:0016021; F:GO:0016787; F:GO:0016798	F:zinc ion binding; P:transcription, DNA-templated; P:metabolic process; P:nucleoside metabolic process; P:regulation of transcription, DNA-templated; F:hydrolase activity, hydrolyzing O-glycosyl compounds; F:RNA polymerase II transcription factor activity, sequence-specific DNA binding; P:regulation of transcription from RNA polymerase II promoter; F:nucleic acid binding; C:nucleus; P:carbohydra…
337	TM449_TRINITY_DN14679_c0_g1_i1	Pm449	Insertion Pm449: TM1119_g13267.t1/TM1119_g13268.t1	120	N	hypothetical protein	-	-	-	cluster_144	cf_putative	-	-	-	-	-	-	0	0
338	TM449_TRINITY_DN14790_c0_g1_i1	Pm449	Mapped on Pm449 genome assembly at same location than TM1119_g1430.t1	147	N	2-(R)-hydroxypropyl- dehydrogenase	-	-	-	cluster_20	cf_putative	-	-	-	-	-	adh_short_C2	F:GO:0016491; P:GO:0055114	F:oxidoreductase activity; P:oxidation-reduction process
339	TM449_TRINITY_DN15074_c0_g1_i1	Pm449	Insertion Pm449: TM1119_g1649.t1/TM1119_g1650.t1	110	N	---NA---	-	-	-	cluster_22	t1pks	-	-	-	-	-	-	0	0
340	TM449_TRINITY_DN15192_c0_g1_i1	UCR-PA7/Pm449	Insertion UCR-PA7/Pm449 | UCR-PA7: TM449_TRINITY_DN15192_c0_g1_i1/PA7_TRINITY_DN2951_c0_g1_i1utrorf | Pm449: TM449_TRINITY_DN16042_c0_g1_i1/TM1119_g4874.t1	710	N	dihydroxyacetone synthase	-	-	-	-	-	-	-	-	-	-	Transketolase_N;Transket_pyr;Transketolase_C	P:GO:0015947; F:GO:0047896	P:methane metabolic process; F:formaldehyde transketolase activity
341	TM449_TRINITY_DN15297_c0_g1_i1	Pm449	Insertion Pm449: TM1119_g2398.t1/TM1119_g2399.t1	185	N	related to heterokaryon incompatibility het-6	-	-	-	-	-	-	-	-	-	-	-	0	0
342	TM449_TRINITY_DN15371_c0_g1_i1	Pm449	Insertion Pm449: TM449_TRINITY_DN5481_c0_g1_i1/TM1119_g1566.t1	382	N	hypothetical protein FOXB_14395	-	-	-	-	-	-	-	-	-	-	-	F:GO:0005525	F:GTP binding
343	TM449_TRINITY_DN1556_c0_g1_i1	Pm449	Mapped on Pm449 genome assembly at same location than TM1119_g1553.t1	218	N	Methyltransferase type 11	-	-	-	-	-	-	-	-	-	-	Methyltransf_11	P:GO:0008152; F:GO:0008168	P:metabolic process; F:methyltransferase activity
344	TM449_TRINITY_DN15987_c0_g1_i1	Pm449	Insertion Pm449: TM449_TRINITY_DN17292_c0_g1_i1/TM1119_g4920.t1	279	Y	hypothetical protein CH063_06034	-	-	-	-	-	-	-	-	-	-	-	C:GO:0016020; C:GO:0016021	C:membrane; C:integral component of membrane
345	TM449_TRINITY_DN15992_c0_g1_i1	Pm449	Insertion Pm449: TM449_TRINITY_DN6647_c0_g1_i1/TM1119_g2283.t1	276	N	---NA---	-	-	-	cluster_29	cf_putative	-	-	-	-	-	-	0	0
346	TM449_TRINITY_DN16042_c0_g1_i1	UCR-PA7/Pm449	Insertion UCR-PA7/Pm449 | UCR-PA7: PA7_TRINITY_DN16988_c0_g1_i1/PA7_TRINITY_DN2951_c0_g1_i1utrorf | Pm449: TM1119_g4873.t1/TM449_TRINITY_DN15192_c0_g1_i1	295	N	high-affinity glucose	-	-	-	-	-	-	2.A.1.1.40	Electrochemical Potential-driven Transporters	Porters (uniporters, symporters, antiporters)	The Major Facilitator Superfamily (MFS)	Sugar_tr	F:GO:0022891; P:GO:0055085; C:GO:0016021; P:GO:0008643	F:substrate-specific transmembrane transporter activity; P:transmembrane transport; C:integral component of membrane; P:carbohydrate transport
347	TM449_TRINITY_DN16116_c0_g1_i1	UCR-PA7/Pm449	Insertion UCR-PA7/Pm449 | UCR-PA7: TM1119_g327.t1/TM1119_g329.t1 | Pm449: TM1119_g327.t1/TM1119_g329.t1	466	N	and NB-ARC domain-containing	-	-	-	-	-	-	-	-	-	-	-	F:GO:0005515	F:protein binding
348	TM449_TRINITY_DN16172_c0_g1_i1	Pm449	Insertion Pm449: TM449_TRINITY_DN4751_c0_g1_i2/TM1119_g1714.t1	175	N	hypothetical protein	-	-	-	-	-	-	-	-	-	-	DUF3425	0	0
349	TM449_TRINITY_DN16307_c0_g1_i1	Pm449	Insertion Pm449: TM1119_g13251.t1/TM1119_g13252.t1	144	N	het domain-containing	-	-	-	-	-	-	-	-	-	-	-	0	0
350	TM449_TRINITY_DN1638_c0_g1_i1	Pm449	Mapped on Pm449 genome assembly at same location than TM1119_g8909.t1	746	N	C6 transcription	-	-	-	-	-	-	-	-	-	-	Zn_clus;Fungal_trans	C:GO:0005634; F:GO:0008270; P:GO:0006355; F:GO:0000981	C:nucleus; F:zinc ion binding; P:regulation of transcription, DNA-templated; F:RNA polymerase II transcription factor activity, sequence-specific DNA binding
351	TM449_TRINITY_DN1638_c0_g1_i1utrorf	Pm449	Mapped on Pm449 genome assembly at same location than TM1119_g8908.t1	291	N	hypothetical protein THITE_2124328	-	-	-	-	-	-	-	-	-	-	-	0	0
352	TM449_TRINITY_DN16385_c0_g1_i1	Pm449	Insertion Pm449: TM1119_g10044.t1/PA7_TRINITY_DN1141_c0_g1_i1	226	N	Transcription factor fungi	-	-	-	-	-	-	-	-	-	-	-	F:GO:0003677; C:GO:0005634; F:GO:0008270; P:GO:0006351	F:DNA binding; C:nucleus; F:zinc ion binding; P:transcription, DNA-templated
353	TM449_TRINITY_DN16575_c0_g1_i1	UCR-PA7/Pm449	Insertion UCR-PA7/Pm449 | UCR-PA7: TM1119_g4846.t1/TM1119_g4848.t1 | Pm449: TM1119_g4846.t1/TM1119_g4848.t1	172	N	MFS	-	-	-	cluster_40	cf_putative	-	2.A.1.58.1	Electrochemical Potential-driven Transporters	Porters (uniporters, symporters, antiporters)	The Major Facilitator Superfamily (MFS)	-	P:GO:0055085; C:GO:0016021	P:transmembrane transport; C:integral component of membrane
354	TM449_TRINITY_DN16581_c0_g1_i1	Pm449	Insertion Pm449: TM1119_g4136.t1/TM1119_g4137.t1	113	N	Esterase lipase	-	-	-	cluster_72	cf_putative	-	-	-	-	-	-	F:GO:0016787	F:hydrolase activity
355	TM449_TRINITY_DN166_c0_g1_i1	Pm449	Mapped on Pm449 genome assembly at same location than TM1119_g1632.t1	416	N	hypothetical protein CGGC5_13170	-	-	-	-	-	-	-	-	-	-	-	0	0
356	TM449_TRINITY_DN17029_c0_g1_i1	Pm449	Insertion Pm449: TM449_TRINITY_DN2395_c0_g1_i2/TM1119_g14062.t1	181	N	hypothetical protein NECHADRAFT_87515	-	-	-	cluster_152	cf_putative	-	-	-	-	-	-	F:GO:0008080	F:N-acetyltransferase activity
357	TM449_TRINITY_DN17232_c0_g1_i1	Pm449	Insertion Pm449: TM1119_g5957.t1/TM449_TRINITY_DN13059_c0_g1_i1	120	N	---NA---	-	-	-	-	-	-	-	-	-	-	-	0	0
358	TM449_TRINITY_DN17292_c0_g1_i1	Pm449	Insertion Pm449: TM449_TRINITY_DN12906_c0_g1_i1/TM449_TRINITY_DN15987_c0_g1_i1	82	N	---NA---	-	-	-	-	-	-	-	-	-	-	-	0	0
359	TM449_TRINITY_DN17974_c0_g1_i1	Pm449	Mapped on Pm449 genome assembly at same location than TM1119_g1561.t1	448	N	hypothetical protein NECHADRAFT_82982	-	-	-	-	-	-	-	-	-	-	-	C:GO:0016020; C:GO:0016021	C:membrane; C:integral component of membrane
360	TM449_TRINITY_DN1799_c0_g1_i1	Pm449	Insertion Pm449: TM1119_g1745.t1/TM449_TRINITY_DN9678_c0_g1_i1	343	N	---NA---	-	-	-	cluster_23	cf_putative	-	-	-	-	-	-	0	0
361	TM449_TRINITY_DN18353_c0_g1_i1	Pm449	Insertion Pm449: TM449_TRINITY_DN13765_c0_g1_i1/TM1119_g11295.t1	369	N	2-nitropropane dioxygenase	-	-	-	-	-	-	-	-	-	-	NMO	F:GO:0051213; F:GO:0018580; P:GO:0006807; P:GO:0055114	F:dioxygenase activity; F:nitronate monooxygenase activity; P:nitrogen compound metabolic process; P:oxidation-reduction process
362	TM449_TRINITY_DN18444_c0_g1_i1	Pm449	Insertion Pm449: TM1119_g1624.t1/TM449_TRINITY_DN10116_c0_g1_i1	273	N	serine threonine kinase	-	-	-	-	-	-	9.A.15.1.1	Incompletely Characterized Transport Systems	Recognized transporters of unknown biochemical mechanism	The Autophagy-related Phagophore-formation Transporter (APT) Family	Pkinase	F:GO:0005524; F:GO:0004672; P:GO:0006468	F:ATP binding; F:protein kinase activity; P:protein phosphorylation
363	TM449_TRINITY_DN18487_c0_g1_i1	UCR-PA7/Pm449	Insertion UCR-PA7/Pm449 | UCR-PA7: after TM1119_g1109.t1 | Pm449: TM1119_g1109.t1/TM1119_g1098.t1	338	N	carboxylesterase	-	-	-	-	-	-	-	-	-	-	COesterase	F:GO:0016787	F:hydrolase activity
364	TM449_TRINITY_DN18573_c0_g1_i1	Pm449	Insertion Pm449: TM1119_g3400.t1/TM1119_g3402.t1	103	N	---NA---	-	-	-	-	-	-	-	-	-	-	-	0	0
365	TM449_TRINITY_DN18662_c0_g1_i1	Pm449	Insertion Pm449: TM449_TRINITY_DN3673_c0_g1_i1/TM449_TRINITY_DN6910_c0_g1_i1	154	N	hypothetical protein BBA_09708	-	-	-	cluster_108	cf_putative	-	-	-	-	-	-	0	0
366	TM449_TRINITY_DN18825_c0_g1_i1	Pm449	Insertion Pm449: TM1119_g2727.t1/TM449_TRINITY_DN3532_c0_g1_i1	599	N	cytochrome P450 monooxygenase	-	-	CYP615A2	-	-	-	-	-	-	-	p450	F:GO:0005506; F:GO:0016705; P:GO:0055114; F:GO:0020037	F:iron ion binding; F:oxidoreductase activity, acting on paired donors, with incorporation or reduction of molecular oxygen; P:oxidation-reduction process; F:heme binding
367	TM449_TRINITY_DN18834_c0_g1_i1	Pm449	Insertion Pm449: TM1119_g4111.t1/PA7_TRINITY_DN16853_c0_g1_i1	155	N	Fungal transcriptional regulatory	-	-	-	cluster_72	cf_putative	-	-	-	-	-	-	C:GO:0005634; F:GO:0008270; C:GO:0016020; C:GO:0016021; P:GO:0006355; F:GO:0000981; P:GO:0006357	C:nucleus; F:zinc ion binding; C:membrane; C:integral component of membrane; P:regulation of transcription, DNA-templated; F:RNA polymerase II transcription factor activity, sequence-specific DNA binding; P:regulation of transcription from RNA polymerase II promoter
368	TM449_TRINITY_DN18980_c0_g1_i1	Pm449	Insertion Pm449: TM1119_g1596.t1/TM1119_g1635.t1	433	N	phosphotransferase enzyme family	-	-	-	-	-	-	-	-	-	-	APH	F:GO:0005524; F:GO:0042626; P:GO:0055085; C:GO:0016020; C:GO:0016021; F:GO:0016740; P:GO:0006810	F:ATP binding; F:ATPase activity, coupled to transmembrane movement of substances; P:transmembrane transport; C:membrane; C:integral component of membrane; F:transferase activity; P:transport
369	TM449_TRINITY_DN19037_c0_g1_i1	Pm449	Insertion Pm449: TM449_TRINITY_DN417_c0_g1_i2/TM1119_g14395.t1	575	N	siderophore iron transporter	-	-	-	cluster_180	other	-	2.A.1.3.50	Electrochemical Potential-driven Transporters	Porters (uniporters, symporters, antiporters)	The Major Facilitator Superfamily (MFS)	TRI12	C:GO:0016020; P:GO:0006810	C:membrane; P:transport
370	TM449_TRINITY_DN19102_c0_g1_i1	Pm449	Insertion Pm449: TM449_TRINITY_DN4092_c0_g1_i1/TM1119_g70.t1	224	N	hypothetical protein M7I_4727	-	-	-	cluster_1	nrps	-	-	-	-	-	-	0	0
371	TM449_TRINITY_DN19626_c0_g1_i1	Pm449	Insertion Pm449: TM449_TRINITY_DN7469_c0_g1_i1/TM449_TRINITY_DN5481_c0_g1_i1	124	N	domain-containing	-	-	-	-	-	-	-	-	-	-	-	F:GO:0003677	F:DNA binding
372	TM449_TRINITY_DN19862_c0_g1_i1	Pm449	Insertion Pm449: TM1119_g11776.t1/TM1119_g11777.t1	153	N	peptidoglycan binding domain containing	-	-	-	-	-	-	-	-	-	-	-	0	0
373	TM449_TRINITY_DN19882_c0_g1_i1	Pm449	Mapped on Pm449 genome assembly at same location than TM1119_g4070.t1	79	N	---NA---	-	-	-	cluster_71	t1pks	-	-	-	-	-	-	0	0
374	TM449_TRINITY_DN199_c0_g1_i1	Pm449	Insertion Pm449: TM1119_g7023.t1/TM1119_g6558.t1	499	N	pyridoxal-dependent decarboxylase	-	-	-	-	-	-	-	-	-	-	Pyridoxal_deC	F:GO:0030170; P:GO:0019752; F:GO:0016831	F:pyridoxal phosphate binding; P:carboxylic acid metabolic process; F:carboxy-lyase activity
375	TM449_TRINITY_DN2056_c0_g1_i1	Pm449	Insertion Pm449: TM449_TRINITY_DN3532_c0_g1_i2/TM1119_g2728.t1	221	N	---NA---	-	-	-	-	-	-	-	-	-	-	-	0	0
376	TM449_TRINITY_DN2101_c0_g1_i1	Pm449	Mapped on Pm449 genome assembly at same location than TM1119_g12697.t1	586	N	Zn(II)2Cys6 transcription factor	-	-	-	cluster_132	t1pks	-	-	-	-	-	-	C:GO:0005634; F:GO:0008270; P:GO:0006355; F:GO:0000981	C:nucleus; F:zinc ion binding; P:regulation of transcription, DNA-templated; F:RNA polymerase II transcription factor activity, sequence-specific DNA binding
377	TM449_TRINITY_DN2357_c0_g1_i1	Pm449	Insertion Pm449: TM449_TRINITY_DN12546_c0_g1_i1/TM449_TRINITY_DN7052_c0_g1_i1	301	N	hypothetical protein MGYG_07031	-	-	-	-	-	-	-	-	-	-	-	F:GO:0016884	F:carbon-nitrogen ligase activity, with glutamine as amido-N-donor
378	TM449_TRINITY_DN2395_c0_g1_i2	Pm449	Insertion Pm449: TM1119_g14061.t1/TM449_TRINITY_DN17029_c0_g1_i1	473	N	hypothetical protein MPH_04190	-	-	-	cluster_152	cf_putative	-	-	-	-	-	-	C:GO:0005634; F:GO:0008270; P:GO:0006355; F:GO:0000981	C:nucleus; F:zinc ion binding; P:regulation of transcription, DNA-templated; F:RNA polymerase II transcription factor activity, sequence-specific DNA binding
379	TM449_TRINITY_DN2432_c0_g1_i1	Pm449	Insertion Pm449: -/TM449_TRINITY_DN2557_c0_g1_i1	173	N	---NA---	-	-	-	-	-	-	-	-	-	-	-	0	0
380	TM449_TRINITY_DN2512_c0_g1_i1	Pm449	Insertion Pm449: TM1119_g1531.t1/TM1119_g1541.t1	150	N	C6 finger domain-containing	-	-	-	-	-	-	-	-	-	-	-	C:GO:0005634; F:GO:0008270; C:GO:0016020; F:GO:0000981; P:GO:0006357	C:nucleus; F:zinc ion binding; C:membrane; F:RNA polymerase II transcription factor activity, sequence-specific DNA binding; P:regulation of transcription from RNA polymerase II promoter
381	TM449_TRINITY_DN2527_c0_g1_i1	Pm449	Insertion Pm449: TM449_TRINITY_DN7948_c0_g1_i1/TM449_TRINITY_DN3152_c0_g1_i1	335	N	hypothetical protein AFUA_6G09430	-	-	-	-	-	-	-	-	-	-	-	P:GO:0008150; C:GO:0005575; F:GO:0003674	P:biological_process; C:cellular_component; F:molecular_function
382	TM449_TRINITY_DN2557_c0_g1_i1	Pm449	Insertion Pm449: TM449_TRINITY_DN2432_c0_g1_i1/TM449_TRINITY_DN13765_c0_g1_i1	711	N	fungal specific transcription factor domain-containing	-	-	-	-	-	-	-	-	-	-	Zn_clus;Fungal_trans	C:GO:0005634; F:GO:0003677; F:GO:0008270; P:GO:0006355; F:GO:0000981	C:nucleus; F:DNA binding; F:zinc ion binding; P:regulation of transcription, DNA-templated; F:RNA polymerase II transcription factor activity, sequence-specific DNA binding
383	TM449_TRINITY_DN2822_c0_g1_i1	Pm449	Insertion Pm449: TM1119_g1678.t1/TM449_TRINITY_DN13742_c0_g1_i1	612	N	heterokaryon incompatibility	-	-	-	cluster_22	t1pks	-	-	-	-	-	HET	C:GO:0016020; C:GO:0016021	C:membrane; C:integral component of membrane
384	TM449_TRINITY_DN2827_c0_g1_i1	Pm449	Mapped on Pm449 genome assembly at same location than TM1119_g5173.t1	1025	N	N-terminal amidase	-	-	-	-	-	-	-	-	-	-	CN_hydrolase	P:GO:0006528; F:GO:0008418; P:GO:0030163; C:GO:0005739; P:GO:0006464; F:GO:0070773	P:asparagine metabolic process; F:protein-N-terminal asparagine amidohydrolase activity; P:protein catabolic process; C:mitochondrion; P:cellular protein modification process; F:protein-N-terminal glutamine amidohydrolase activity
385	TM449_TRINITY_DN2933_c0_g1_i1	Pm449	Insertion Pm449: TM449_TRINITY_DN819_c0_g1_i1/TM1119_g7319.t1	812	N	transcription factor C2H2?	-	-	-	-	-	-	-	-	-	-	-	F:GO:0003824; F:GO:0005509; P:GO:0009116; F:GO:0005544	F:catalytic activity; F:calcium ion binding; P:nucleoside metabolic process; F:calcium-dependent phospholipid binding
386	TM449_TRINITY_DN3042_c0_g1_i1	Pm449	Mapped on Pm449 genome assembly at same location than TM1119_g1501.t1	290	N	TKL kinase	-	-	-	-	-	-	1.A.87.2.4	Channels/Pores	α-Type Channels	The Mechanosensitive Calcium Channel (MCA) Family	Pkinase	F:GO:0005524; F:GO:0004672; P:GO:0006468	F:ATP binding; F:protein kinase activity; P:protein phosphorylation
387	TM449_TRINITY_DN3148_c0_g1_i1	Pm449	Insertion Pm449: TM1119_g9717.t1/TM449_TRINITY_DN7579_c0_g1_i1	603	N	fungal specific transcription factor domain-containing	-	-	-	-	-	-	-	-	-	-	Zn_clus	C:GO:0005634; F:GO:0008270; P:GO:0006355; F:GO:0000981	C:nucleus; F:zinc ion binding; P:regulation of transcription, DNA-templated; F:RNA polymerase II transcription factor activity, sequence-specific DNA binding
388	TM449_TRINITY_DN3152_c0_g1_i1	Pm449	Insertion Pm449: TM449_TRINITY_DN2527_c0_g1_i1/TM449_TRINITY_DN11151_c0_g1_i1	453	N	ankyrin repeat-containing	-	-	-	-	-	-	-	-	-	-	-	P:GO:0008380; C:GO:0030532	P:RNA splicing; C:small nuclear ribonucleoprotein complex
389	TM449_TRINITY_DN3213_c0_g1_i2	Pm449	Mapped on Pm449 genome assembly at same location than TM1119_g1518.t1	396	N	hypothetical protein CCM_09102	-	-	-	-	-	-	-	-	-	-	FTA2	0	0
390	TM449_TRINITY_DN3314_c0_g1_i1	Pm449	Mapped on Pm449 genome assembly at same location than TM1119_g5174.t1	450	Y	hypothetical protein GLRG_03088	-	-	-	-	-	-	-	-	-	-	-	C:GO:0016020; C:GO:0016021	C:membrane; C:integral component of membrane
391	TM449_TRINITY_DN3319_c0_g1_i2	Pm449	Insertion Pm449: TM1119_g9939.t1/TM1119_g9942.t1	339	N	hypothetical protein SNOG_03713	-	-	-	cluster_102	cf_putative	-	-	-	-	-	-	C:GO:0016020; C:GO:0016021	C:membrane; C:integral component of membrane
392	TM449_TRINITY_DN345_c0_g1_i1	Pm449	Insertion Pm449: TM1119_g10052.t1/TM449_TRINITY_DN418_c0_g1_i1	1689	N	ankyrin repeat domain	-	-	-	cluster_104	cf_putative	-	8.A.28.1.2	Accessory Factors Involved in Transport	Auxiliary transport proteins	The Ankyrin (Ankyrin) Family	SPRY;Ank_2	F:GO:0005515	F:protein binding
393	TM449_TRINITY_DN3470_c0_g1_i1	Pm449	Mapped on Pm449 genome assembly at same location than TM1119_g4551.t1	516	N	C-terminus superfamily	-	-	-	-	-	-	-	-	-	-	MlrC_C;DUF1485	0	0
394	TM449_TRINITY_DN3501_c0_g1_i1	Pm449	Insertion Pm449: TM449_TRINITY_DN1428_c0_g1_i1/TM449_TRINITY_DN3501_c0_g1_i2utrorf	305	N	ankyrin repeat-containing	-	-	-	-	-	-	1.C.63.1.1	Channels/Pores	Pore-Forming Toxins	The α-Latrotoxin (Latrotoxin) Family	Ank;Ank_2	F:GO:0005515	F:protein binding
395	TM449_TRINITY_DN3501_c0_g1_i2utrorf	Pm449	Insertion Pm449: TM449_TRINITY_DN3501_c0_g1_i1/TM1119_g7368.t1	207	Y	---NA---	-	-	-	-	-	-	-	-	-	-	-	0	0
396	TM449_TRINITY_DN3532_c0_g1_i1	Pm449	Insertion Pm449: TM449_TRINITY_DN18825_c0_g1_i1/TM449_TRINITY_DN2056_c0_g1_i1	479	N	C6 finger domain-containing	-	-	-	-	-	-	-	-	-	-	Zn_clus	C:GO:0005634; F:GO:0008270; P:GO:0006355; F:GO:0000981	C:nucleus; F:zinc ion binding; P:regulation of transcription, DNA-templated; F:RNA polymerase II transcription factor activity, sequence-specific DNA binding
397	TM449_TRINITY_DN3532_c0_g1_i2	Pm449	Insertion Pm449: TM449_TRINITY_DN18825_c0_g1_i1/TM449_TRINITY_DN2056_c0_g1_i1 | Alternative transcript of TM449_TRINITY_DN3532_c0_g1_i1	462	N	transcription factor	-	-	-	-	-	-	-	-	-	-	-	C:GO:0005634; F:GO:0008270; P:GO:0006355; F:GO:0000981	C:nucleus; F:zinc ion binding; P:regulation of transcription, DNA-templated; F:RNA polymerase II transcription factor activity, sequence-specific DNA binding
398	TM449_TRINITY_DN3543_c0_g1_i1	Pm449	Mapped on Pm449 genome assembly at same location than TM1119_g5258.t1	476	N	transport SEC61 alpha subunit	-	-	-	-	-	-	3.A.5.9.1	Primary Active Transporters	P-P-bond-hydrolysis-driven transporters	The General Secretory Pathway (Sec) Family	SecY;Plug_translocon	C:GO:0005789; P:GO:0015031; C:GO:0016021; C:GO:0005794	C:endoplasmic reticulum membrane; P:protein transport; C:integral component of membrane; C:Golgi apparatus
399	TM449_TRINITY_DN362_c0_g1_i1	Pm449	Insertion Pm449: TM1119_g14216.t1/TM1119_g14218.t1	260	N	galacturan 1,4-alpha-galacturonidase A	GH28	GH28	-	cluster_178	t1pks	-	-	-	-	-	Glyco_hydro_28	F:GO:0004650; P:GO:0005982; P:GO:0005985	F:polygalacturonase activity; P:starch metabolic process; P:sucrose metabolic process
400	TM449_TRINITY_DN3648_c0_g1_i1	Pm449	Insertion Pm449: TM449_TRINITY_DN1209_c0_g1_i1/TM1119_g2536.t1	1283	N	AAA family ATPase	-	-	-	cluster_31	other	-	-	-	-	-	AAA	F:GO:0005524	F:ATP binding
401	TM449_TRINITY_DN3673_c0_g1_i1	Pm449	Insertion Pm449: TM1119_g10807.t1/TM449_TRINITY_DN18662_c0_g1_i1	604	N	Hsp70 family	-	-	-	cluster_108	cf_putative	-	1.A.33.1.1	Channels/Pores	α-Type Channels	The Cation Channel-forming Heat Shock Protein-70 (Hsp70) Family	HSP70	F:GO:0000166; F:GO:0005524	F:nucleotide binding; F:ATP binding
402	TM449_TRINITY_DN3731_c0_g1_i4	Pm449	Insertion Pm449: TM449_TRINITY_DN5126_c0_g2_i1/TM1119_g11567.t1	456	N	FAD binding domain-containing	AA7	AA7	-	-	-	-	-	-	-	-	FAD_binding_4;BBE	F:GO:0016614; F:GO:0050660; P:GO:0055114	F:oxidoreductase activity, acting on CH-OH group of donors; F:flavin adenine dinucleotide binding; P:oxidation-reduction process
403	TM449_TRINITY_DN3756_c0_g1_i2	Pm449	Insertion Pm449: TM1119_g10119.t1/TM1119_g10120.t1	388	N	ATP-dependent RNA helicase ded1	-	-	-	-	-	-	-	-	-	-	zf-met	F:GO:0003676; F:GO:0008270; P:GO:0015992; F:GO:0016820	F:nucleic acid binding; F:zinc ion binding; P:proton transport; F:hydrolase activity, acting on acid anhydrides, catalyzing transmembrane movement of substances
404	TM449_TRINITY_DN4092_c0_g1_i1	Pm449	Insertion Pm449: TM1119_g69.t1/TM449_TRINITY_DN19102_c0_g1_i1	919	N	AAA family ATPase	-	-	-	cluster_1	nrps	-	-	-	-	-	AAA	F:GO:0005524	F:ATP binding
405	TM449_TRINITY_DN4109_c0_g1_i1	Pm449	Insertion Pm449: TM1119_g2355.t1/TM1119_g2356.t1	442	N	DNA repair helicase RAD3	-	-	-	cluster_30	indole	-	-	-	-	-	DEAD_2;HBB	P:GO:0070816; P:GO:0000717; P:GO:0033683; C:GO:0000439; P:GO:0045951; C:GO:0005675; F:GO:0003684; C:GO:0000112; C:GO:0005657; F:GO:0005524; F:GO:0043141; C:GO:0005829; P:GO:0010525; F:GO:0051539	P:phosphorylation of RNA polymerase II C-terminal domain; P:nucleotide-excision repair, DNA duplex unwinding; P:nucleotide-excision repair, DNA incision; C:core TFIIH complex; P:positive regulation of mitotic recombination; C:holo TFIIH complex; F:damaged DNA binding; C:nucleotide-excision repair factor 3 complex; C:replication fork; F:ATP binding; F:ATP-dependent 5'-3' DNA helicase activity; C:c…
406	TM449_TRINITY_DN417_c0_g1_i2	Pm449	Insertion Pm449: TM1119_g14393.t1/TM449_TRINITY_DN19037_c0_g1_i1	927	N	C6 transcription	-	-	-	cluster_180	other	-	-	-	-	-	Zn_clus;Fungal_trans	C:GO:0005634; F:GO:0003677; F:GO:0008270; P:GO:0006355; F:GO:0000981	C:nucleus; F:DNA binding; F:zinc ion binding; P:regulation of transcription, DNA-templated; F:RNA polymerase II transcription factor activity, sequence-specific DNA binding
407	TM449_TRINITY_DN418_c0_g1_i1	Pm449	Insertion Pm449: TM449_TRINITY_DN345_c0_g1_i1/TM449_TRINITY_DN4389_c0_g1_i1	311	N	hypothetical protein TRIATDRAFT_316835	-	-	-	cluster_104	cf_putative	-	-	-	-	-	-	0	0
408	TM449_TRINITY_DN421_c0_g1_i1	Pm449	Insertion Pm449: TM1119_g1640.t1/TM1119_g1643.t1	573	N	hypothetical protein MAC_08234	-	-	-	cluster_22	t1pks	-	-	-	-	-	-	0	0
409	TM449_TRINITY_DN4389_c0_g1_i1	Pm449	Insertion Pm449: TM449_TRINITY_DN418_c0_g1_i1/TM449_TRINITY_DN13025_c0_g1_i1	1008	N	intracellular serine protease	-	-	-	cluster_104	cf_putative	-	-	-	-	-	Peptidase_S8	P:GO:0006508; F:GO:0004252	P:proteolysis; F:serine-type endopeptidase activity
410	TM449_TRINITY_DN4425_c0_g1_i1	Pm449	Insertion Pm449: TM449_TRINITY_DN4425_c0_g1_i1utrorf/TM1119_g14464.t1	1135	N	ankyrin repeat	-	-	-	cluster_181	other	-	8.A.28.1.2	Accessory Factors Involved in Transport	Auxiliary transport proteins	The Ankyrin (Ankyrin) Family	NACHT;Ank_2	F:GO:0005515	F:protein binding
411	TM449_TRINITY_DN4425_c0_g1_i1utrorf	Pm449	Mapped on Pm449 genome assembly at same location than TM1119_g14463.t1	759	N	hypothetical protein TRIATDRAFT_146839, partial	-	-	-	cluster_181	other	-	-	-	-	-	AAA_16	C:GO:0005634; F:GO:0008270; P:GO:0006508; F:GO:0004252; P:GO:0006355; F:GO:0000981; P:GO:0006357	C:nucleus; F:zinc ion binding; P:proteolysis; F:serine-type endopeptidase activity; P:regulation of transcription, DNA-templated; F:RNA polymerase II transcription factor activity, sequence-specific DNA binding; P:regulation of transcription from RNA polymerase II promoter
412	TM449_TRINITY_DN4463_c0_g1_i1	Pm449	Mapped on Pm449 genome assembly at same location than TM1119_g1626.t1	288	N	hypothetical protein CHGG_03754	-	-	-	-	-	-	-	-	-	-	-	P:GO:0008150; F:GO:0003674	P:biological_process; F:molecular_function
413	TM449_TRINITY_DN4488_c0_g1_i1	Pm449	Insertion Pm449: TM1119_g7367.t1/TM449_TRINITY_DN4488_c0_g1_i2	372	N	C2H2 finger domain	-	-	-	-	-	-	-	-	-	-	DUF3435	F:GO:0003777; F:GO:0046872; F:GO:0003824; P:GO:0009116; C:GO:0005871	F:microtubule motor activity; F:metal ion binding; F:catalytic activity; P:nucleoside metabolic process; C:kinesin complex
414	TM449_TRINITY_DN4488_c0_g1_i2	Pm449	Insertion Pm449: TM449_TRINITY_DN4488_c0_g1_i1/TM449_TRINITY_DN1428_c0_g1_i1	367	N	C2H2 finger domain	-	-	-	-	-	-	-	-	-	-	DUF3435	F:GO:0046872; C:GO:0016020; C:GO:0016021	F:metal ion binding; C:membrane; C:integral component of membrane
415	TM449_TRINITY_DN4527_c0_g1_i1	Pm449	Insertion Pm449: TM1119_g3126.t1/TM1119_g3127.t1	533	N	NADH dehydrogenase	-	-	-	-	-	-	-	-	-	-	Zn_clus;Fungal_trans	C:GO:0005634; F:GO:0003677; F:GO:0008270; P:GO:0006355; F:GO:0000981	C:nucleus; F:DNA binding; F:zinc ion binding; P:regulation of transcription, DNA-templated; F:RNA polymerase II transcription factor activity, sequence-specific DNA binding
416	TM449_TRINITY_DN4633_c0_g1_i2	Pm449	Insertion Pm449: TM1119_g11566.t1/TM449_TRINITY_DN5126_c0_g2_i1	734	N	ferric-chelate reductase (Fre2)	-	-	-	-	-	-	5.B.1.5.3	Transmembrane Electron Carriers	Transmembrane 1-electron transfer carriers	The Phagocyte (gp91phox) NADPH Oxidase Family	Ferric_reduct;FAD_binding_8	F:GO:0016491; F:GO:0003824; P:GO:0008152; C:GO:0016020; C:GO:0016021; P:GO:0055114	F:oxidoreductase activity; F:catalytic activity; P:metabolic process; C:membrane; C:integral component of membrane; P:oxidation-reduction process
417	TM449_TRINITY_DN4633_c0_g1_i4	Pm449	Insertion Pm449: TM1119_g11566.t1/TM449_TRINITY_DN5126_c0_g2_i1 | Alternative transcript of TM449_TRINITY_DN4633_c0_g1_i2	714	N	ferric-chelate reductase (Fre2)	-	-	-	-	-	-	5.B.1.5.3	Transmembrane Electron Carriers	Transmembrane 1-electron transfer carriers	The Phagocyte (gp91phox) NADPH Oxidase Family	Ferric_reduct	F:GO:0016491; F:GO:0003824; P:GO:0008152; C:GO:0016020; C:GO:0016021; P:GO:0055114	F:oxidoreductase activity; F:catalytic activity; P:metabolic process; C:membrane; C:integral component of membrane; P:oxidation-reduction process
418	TM449_TRINITY_DN4716_c0_g1_i1	Pm449	Mapped on Pm449 genome assembly at same location than TM1119_g6744.t1	335	N	quinone oxidoreductase	-	-	-	-	-	-	-	-	-	-	ADH_zinc_N;ADH_N	F:GO:0008270; F:GO:0016491; P:GO:0055114	F:zinc ion binding; F:oxidoreductase activity; P:oxidation-reduction process
419	TM449_TRINITY_DN4716_c0_g1_i1utrorf	Pm449	Mapped on Pm449 genome assembly at same location than TM1119_g6745.t1	328	N	dienelactone hydrolase family	-	-	-	-	-	-	-	-	-	-	DLH	F:GO:0016787	F:hydrolase activity
420	TM449_TRINITY_DN4719_c0_g1_i1	Pm449	Insertion Pm449: TM1119_g4651.t1/TM1119_g4654.t1	291	N	7 alpha-cephem-	-	-	-	-	-	-	-	-	-	-	-	F:GO:0008168; F:GO:0016740; F:GO:0016884; P:GO:0032259	F:methyltransferase activity; F:transferase activity; F:carbon-nitrogen ligase activity, with glutamine as amido-N-donor; P:methylation
421	TM449_TRINITY_DN4751_c0_g1_i1	Pm449	Insertion Pm449: TM1119_g1711.t1/TM449_TRINITY_DN16172_c0_g1_i1	321	N	transcription factor bZIP	-	-	-	-	-	-	-	-	-	-	-	F:GO:0003700; P:GO:0006355; F:GO:0043565	F:transcription factor activity, sequence-specific DNA binding; P:regulation of transcription, DNA-templated; F:sequence-specific DNA binding
422	TM449_TRINITY_DN4751_c0_g1_i2	Pm449	Insertion Pm449: TM1119_g1711.t1/TM449_TRINITY_DN16172_c0_g1_i1 | Alternative transcript of TM449_TRINITY_DN4751_c0_g1_i1	347	N	sexual development transcription factor	-	-	-	-	-	-	-	-	-	-	GATA	C:GO:0005667; F:GO:0003700; F:GO:0008270; P:GO:0006355; F:GO:0043565; P:GO:0006355	C:transcription factor complex; F:transcription factor activity, sequence-specific DNA binding; F:zinc ion binding; P:regulation of transcription, DNA-templated; F:sequence-specific DNA binding; P:regulation of transcription, DNA-templated
423	TM449_TRINITY_DN4866_c0_g1_i1	Pm449	Mapped on Pm449 genome assembly at same location than TM1119_g14287.t1	559	N	cytochrome P450 52A5	-	-	CYP539A2	cluster_179	t1pks	-	-	-	-	-	p450	F:GO:0019825; F:GO:0005506; C:GO:0016020; F:GO:0018685; P:GO:0010430; F:GO:0020037	F:oxygen binding; F:iron ion binding; C:membrane; F:alkane 1-monooxygenase activity; P:fatty acid omega-oxidation; F:heme binding
424	TM449_TRINITY_DN5126_c0_g2_i1	Pm449	Insertion Pm449: TM449_TRINITY_DN4633_c0_g1_i4/TM449_TRINITY_DN3731_c0_g1_i4	257	N	kelch repeat	-	-	-	-	-	-	-	-	-	-	Kelch_3;Kelch_4	F:GO:0005515	F:protein binding
425	TM449_TRINITY_DN5214_c0_g2_i1	Pm449	Mapped on Pm449 genome assembly at same location than TM1119_g1228.t1	208	N	2-oxoisovalerate dehydrogenase beta mitochondrial precursor	-	-	-	cluster_17	t1pks	-	-	-	-	-	Transketolase_C	F:GO:0003824; C:GO:0016020; P:GO:0008152; C:GO:0005622	F:catalytic activity; C:membrane; P:metabolic process; C:intracellular
426	TM449_TRINITY_DN5293_c0_g1_i1	Pm449	Insertion Pm449: TM1119_g2680.t1/TM1119_g2681.t1	569	N	zinc finger C2H2	-	-	-	-	-	-	-	-	-	-	-	F:GO:0003676	F:nucleic acid binding
427	TM449_TRINITY_DN5411_c0_g1_i1	Pm449	Insertion Pm449: TM1119_g11817.t1/TM1119_g11818.t1	741	N	ankyrin repeat	-	-	-	-	-	-	9.A.3.1.1	Incompletely Characterized Transport Systems	Recognized transporters of unknown biochemical mechanism	The Sorting Nexin27 (SNX27)-Retromer Assembly Apparatus for Recycling Integral Membrane Proteins (SNX27-RetromerAA) Family	Ank_2;Ank_5	F:GO:0005515	F:protein binding
428	TM449_TRINITY_DN5481_c0_g1_i1	Pm449	Insertion Pm449: TM449_TRINITY_DN19626_c0_g1_i1/TM449_TRINITY_DN15371_c0_g1_i1	481	N	hypothetical protein FOXB_14395	-	-	-	-	-	-	-	-	-	-	T2SSE	F:GO:0005525	F:GTP binding
429	TM449_TRINITY_DN5488_c0_g1_i1	Pm449	Insertion Pm449: TM449_TRINITY_DN10726_c0_g1_i1/TM449_TRINITY_DN13198_c0_g1_i1	541	N	C6 transcription	-	-	-	-	-	-	-	-	-	-	Zn_clus;Fungal_trans	C:GO:0005634; F:GO:0003677; F:GO:0008270; P:GO:0006355; F:GO:0000981	C:nucleus; F:DNA binding; F:zinc ion binding; P:regulation of transcription, DNA-templated; F:RNA polymerase II transcription factor activity, sequence-specific DNA binding
430	TM449_TRINITY_DN5537_c0_g1_i1	Pm449	Insertion Pm449: -/TM449_TRINITY_DN5636_c0_g1_i1	581	N	hypothetical protein GGTG_00737	-	-	-	-	-	-	-	-	-	-	HET	C:GO:0016020; C:GO:0016021	C:membrane; C:integral component of membrane
431	TM449_TRINITY_DN5636_c0_g1_i1	Pm449	Insertion Pm449: TM449_TRINITY_DN5537_c0_g1_i1/TM1119_g6246.t1	190	N	hypothetical protein AOR_1_2412154	-	-	-	-	-	-	-	-	-	-	-	0	0
432	TM449_TRINITY_DN6163_c0_g1_i1	Pm449	Insertion Pm449: TM1119_g1941.t1/TM1119_g1942.t1	69	N	---NA---	-	-	-	-	-	-	-	-	-	-	-	0	0
433	TM449_TRINITY_DN6211_c0_g1_i1	Pm449	Insertion Pm449: TM1119_g880.t1/TM1119_g881.t1	102	N	hypothetical protein VDBG_10135	-	-	-	-	-	-	-	-	-	-	-	0	0
434	TM449_TRINITY_DN629_c0_g1_i1	Pm449	Insertion Pm449: TM1119_g9490.t1/TM1119_g9491.t1	301	N	predicted protein	-	-	-	-	-	-	-	-	-	-	-	F:GO:0046872	F:metal ion binding
435	TM449_TRINITY_DN6647_c0_g1_i1	Pm449	Mapped on Pm449 genome assembly at same location than TM1119_g2282.t1	573	N	hypothetical protein SNOG_01020	-	-	-	cluster_29	cf_putative	-	-	-	-	-	-	0	0
436	TM449_TRINITY_DN6793_c0_g1_i1	Pm449	Insertion Pm449: TM1119_g1595.t1/TM1119_g1604.t1	266	N	serine threonine- kinase	-	-	-	-	-	-	-	-	-	-	Pkinase	F:GO:0005524; F:GO:0004672; P:GO:0006468	F:ATP binding; F:protein kinase activity; P:protein phosphorylation
437	TM449_TRINITY_DN6829_c0_g1_i1	Pm449	Mapped on Pm449 genome assembly at same location than TM1119_g1577.t1	521	N	hypothetical protein MAC_08234	-	-	-	-	-	-	-	-	-	-	-	0	0
438	TM449_TRINITY_DN6910_c0_g1_i1	Pm449	Insertion Pm449: TM449_TRINITY_DN18662_c0_g1_i1/TM1119_g108011.t1	307	N	---NA---	-	-	-	cluster_108	cf_putative	-	-	-	-	-	-	0	0
439	TM449_TRINITY_DN7052_c0_g1_i1	Pm449	Mapped on Pm449 genome assembly at same location than TM1119_g3035.t1	317	N	gamma-glutamyltransferase 1	-	-	-	-	-	-	-	-	-	-	G_glu_transpept	F:GO:0036374; P:GO:0006751; F:GO:0016740	F:glutathione hydrolase activity; P:glutathione catabolic process; F:transferase activity
440	TM449_TRINITY_DN7077_c0_g1_i1	Pm449	Insertion Pm449: TM449_TRINITY_DN7579_c0_g1_i1/-	531	N	---NA---	-	-	-	-	-	-	-	-	-	-	-	F:GO:0003676	F:nucleic acid binding
441	TM449_TRINITY_DN7469_c0_g1_i1	Pm449	Insertion Pm449: TM449_TRINITY_DN14111_c0_g1_i1/TM449_TRINITY_DN19626_c0_g1_i1	230	N	FluG domain-containing protein	-	-	-	-	-	-	-	-	-	-	DUF3435	F:GO:0003677	F:DNA binding
442	TM449_TRINITY_DN7473_c0_g1_i1	Pm449	Insertion Pm449: TM1119_g12644.t1/TM1119_g12647.t1	308	N	ankyrin repeat domain-containing	-	-	-	cluster_131	cf_putative	-	-	-	-	-	-	0	0
443	TM449_TRINITY_DN7474_c0_g1_i1	Pm449	Insertion Pm449: TM1119_g13454.t1/TM1119_g13455.t1	212	N	amidase family	-	-	-	-	-	-	-	-	-	-	Amidase	F:GO:0016884	F:carbon-nitrogen ligase activity, with glutamine as amido-N-donor
444	TM449_TRINITY_DN7579_c0_g1_i1	Pm449	Insertion Pm449: TM449_TRINITY_DN3148_c0_g1_i1/TM449_TRINITY_DN7077_c0_g1_i1	342	N	GAL4-like transcription factor	-	-	-	-	-	-	-	-	-	-	-	F:GO:0003677; C:GO:0005634; F:GO:0008270; P:GO:0006351; F:GO:0046872; P:GO:1900399; P:GO:0006355; P:GO:0006366; F:GO:0043565; P:GO:0045944; F:GO:0000981; P:GO:0006357	F:DNA binding; C:nucleus; F:zinc ion binding; P:transcription, DNA-templated; F:metal ion binding; P:positive regulation of pyrimidine nucleotide biosynthetic process; P:regulation of transcription, DNA-templated; P:transcription from RNA polymerase II promoter; F:sequence-specific DNA binding; P:positive regulation of transcription from RNA polymerase II promoter; F:RNA polymerase II transcripti…
445	TM449_TRINITY_DN7746_c0_g1_i1	Pm449	Insertion Pm449: TM1119_g8909.t1/TM1119_g8910.t1	260	N	MFS alpha-glucoside	-	-	-	-	-	-	2.A.1.1.51	Electrochemical Potential-driven Transporters	Porters (uniporters, symporters, antiporters)	The Major Facilitator Superfamily (MFS)	Sugar_tr	P:GO:0055085; F:GO:0022857; C:GO:0016021	P:transmembrane transport; F:transmembrane transporter activity; C:integral component of membrane
446	TM449_TRINITY_DN794_c0_g1_i1	Pm449	Insertion Pm449: TM1119_g1656.t1/TM1119_g1660.t1	702	N	ankyrin repeat	-	-	-	cluster_22	t1pks	-	-	-	-	-	-	P:GO:0055085; C:GO:0016020; C:GO:0016021; F:GO:0046873; P:GO:0030001	P:transmembrane transport; C:membrane; C:integral component of membrane; F:metal ion transmembrane transporter activity; P:metal ion transport
447	TM449_TRINITY_DN7948_c0_g1_i1	Pm449	Insertion Pm449: TM1119_g5305.t1/TM449_TRINITY_DN2527_c0_g1_i1	879	N	vegetative incompatibility HET-E-1	-	-	-	-	-	-	8.A.28.1.2	Accessory Factors Involved in Transport	Auxiliary transport proteins	The Ankyrin (Ankyrin) Family	Ank_2	F:GO:0005515	F:protein binding
448	TM449_TRINITY_DN819_c0_g1_i1	Pm449	Insertion Pm449: TM449_TRINITY_DN12216_c0_g1_i1/TM449_TRINITY_DN2933_c0_g1_i1	291	N	hypothetical protein NECHADRAFT_76657	-	-	-	-	-	-	-	-	-	-	-	0	0
449	TM449_TRINITY_DN8380_c0_g1_i1	Pm449	Insertion Pm449: TM1119_g1510.t1/TM1119_g1512.t1	57	N	---NA---	-	-	-	-	-	-	-	-	-	-	-	0	0
450	TM449_TRINITY_DN9383_c0_g1_i1	Pm449	Insertion Pm449: TM1119_g14804.t1/TM1119_g7944.t1	341	N	nadp-dependent alcohol dehydrogenase	-	-	-	-	-	-	-	-	-	-	ADH_zinc_N;ADH_N	F:GO:0008270; F:GO:0016491; P:GO:0055114	F:zinc ion binding; F:oxidoreductase activity; P:oxidation-reduction process
451	TM449_TRINITY_DN9631_c0_g1_i1	Pm449	Insertion Pm449: TM1119_g6670.t1/TM1119_g6671.t1	266	N	alpha-galactosidase A	-	-	-	-	-	-	-	-	-	-	Kdo	F:GO:0005524; C:GO:0016020; F:GO:0016773	F:ATP binding; C:membrane; F:phosphotransferase activity, alcohol group as acceptor
452	TM449_TRINITY_DN9678_c0_g1_i1	Pm449	Insertion Pm449: TM449_TRINITY_DN1799_c0_g1_i1/TM1119_g1749.t1	253	N	predicted protein	-	-	-	cluster_23	cf_putative	-	-	-	-	-	-	0	0
453	TM449_TRINITY_DN97_c0_g1_i1	Pm449	Insertion Pm449: TM1119_g8027.t1/TM1119_g8028.t1	636	N	hypothetical protein CMQ_7196	-	-	-	-	-	-	-	-	-	-	-	0	0
454	TM449_TRINITY_DN970_c0_g1_i1	Pm449	Insertion Pm449: TM1119_g12808.t1/TM1119_g12809.t1	401	N	---NA---	-	-	-	cluster_133	cf_putative	-	-	-	-	-	-	0	0
455	TM449_TRINITY_DN9865_c0_g1_i1	Pm449	Mapped on Pm449 genome assembly at same location than TM1119_g3366.t1	251	N	salicylate hydroxylase	-	-	-	cluster_65	cf_putative	-	-	-	-	-	FAD_binding_3	F:GO:0071949; F:GO:0016491; P:GO:0055114	F:FAD binding; F:oxidoreductase activity; P:oxidation-reduction process

## Sheet: UCR-PA7
Contig n	Contig_ID	mRNA	Start	End	strand	Transcript_ID	cov	iden	matches	mismatches	indels	unknowns	Peptide length (aa)	Secreted	Description	CAZyme	P450	Cluster_No	Cluster Type	Peroxidase	TCBD_code	TC_class	TC_subclass	TC_Superfamily	Pfam	GO IDs	GO Names
1	PA7-NODE_1_length_2350242_cov_25.9428	mRNA	11268	13655	+	PA7_TRINITY_DN1141_c0_g1_i1	100	100	matches=2262	mismatches=0	indels=0	unknowns=0	753	N	zinc finger	-	-	-	-	-	-	-	-	-	Fungal_trans	C:GO:0005634; F:GO:0003677; F:GO:0008270; P:GO:0006351	C:nucleus; F:DNA binding; F:zinc ion binding; P:transcription, DNA-templated
1	PA7-NODE_1_length_2350242_cov_25.9428	mRNA	16545	17154	+	TM1119_g10047.t1	100	98.9	matches=555	mismatches=6	indels=0	unknowns=0	186	N	---NA---	-	-	-	-	-	-	-	-	-	-	0	0
1	PA7-NODE_1_length_2350242_cov_25.9428	mRNA	19430	20192	+	TM1119_g10048.t1	99.4	99.3	matches=699	mismatches=5	indels=0	unknowns=0	235	N	hypothetical protein THITE_2114180	-	-	-	-	-	-	-	-	-	-	P:GO:0008150; C:GO:0016020; C:GO:0016021; C:GO:0005575; F:GO:0003674	P:biological_process; C:membrane; C:integral component of membrane; C:cellular_component; F:molecular_function
1	PA7-NODE_1_length_2350242_cov_25.9428	mRNA	21219	26018	-	TM1119_g10049.t1	100	99.6	matches=4669	mismatches=17	indels=0	unknowns=0	1561	N	glycogen debranching enzyme	GH133	-	-	-	-	-	-	-	-	GDE_C;hGDE_N;hDGE_amylase;hGDE_central	P:GO:0005978; C:GO:0005737; P:GO:0005980; F:GO:0004135; F:GO:0004134	P:glycogen biosynthetic process; C:cytoplasm; P:glycogen catabolic process; F:amylo-alpha-1,6-glucosidase activity; F:4-alpha-glucanotransferase activity
1	PA7-NODE_1_length_2350242_cov_25.9428	mRNA	29050	30514	+	TM1119_g10050.t1	100	99.2	matches=1401	mismatches=12	indels=0	unknowns=0	470	N	glycerol-3-phosphate dehydrogenase	-	-	-	-	-	-	-	-	-	NAD_Gly3P_dh_N;NAD_Gly3P_dh_C	P:GO:0005975; C:GO:0009331; F:GO:0051287; P:GO:0046168; P:GO:0055114; F:GO:0004367	P:carbohydrate metabolic process; C:glycerol-3-phosphate dehydrogenase complex; F:NAD binding; P:glycerol-3-phosphate catabolic process; P:oxidation-reduction process; F:glycerol-3-phosphate dehydrogenase [NAD+] activity
1	PA7-NODE_1_length_2350242_cov_25.9428	mRNA	31207	32583	-	TM1119_g10051.t1	100	98.9	matches=1362	mismatches=15	indels=0	unknowns=0	458	N	gliotoxin biosynthesis	-	-	-	-	-	-	-	-	-	AIG2_2	P:GO:0043581; C:GO:0016020; C:GO:0016021; C:GO:0005575; F:GO:0003674	P:obsolete mycelium development; C:membrane; C:integral component of membrane; C:cellular_component; F:molecular_function
1	PA7-NODE_1_length_2350242_cov_25.9428	mRNA	33473	35461	+	TM1119_g10052.t1	100	98	matches=1950	mismatches=39	indels=0	unknowns=0	662	N	heterokaryon incompatibility	-	-	cluster_104	cf_putative	-	-	-	-	-	HET	0	0
1	PA7-NODE_1_length_2350242_cov_25.9428	mRNA	35798	37659	-	TM1119_g10053.t1	100	99.4	matches=1536	mismatches=9	indels=0	unknowns=0	514	N	xenobiotic compound family	-	-	cluster_104	cf_putative	-	-	-	-	-	Bac_luciferase	F:GO:0016705; P:GO:0055114; F:GO:0004497	F:oxidoreductase activity, acting on paired donors, with incorporation or reduction of molecular oxygen; P:oxidation-reduction process; F:monooxygenase activity
1	PA7-NODE_1_length_2350242_cov_25.9428	mRNA	38831	40678	+	TM1119_g10054.t1	100	99.5	matches=1523	mismatches=7	indels=0	unknowns=0	509	N	MFS transporter	-	-	cluster_104	cf_putative	-	2.A.1.14.37	Electrochemical Potential-driven Transporters	Porters (uniporters, symporters, antiporters)	The Major Facilitator Superfamily (MFS)	MFS_1	P:GO:0055085; C:GO:0016020; C:GO:0016021	P:transmembrane transport; C:membrane; C:integral component of membrane
1	PA7-NODE_1_length_2350242_cov_25.9428	mRNA	41151	43103	-	TM1119_g10055.t1	100	99.7	matches=1762	mismatches=5	indels=1	unknowns=0	588	N	flavin-binding monooxygenase	-	-	cluster_104	cf_putative	-	-	-	-	-	FMO-like;NAD_binding_8	F:GO:0016491	F:oxidoreductase activity
1	PA7-NODE_1_length_2350242_cov_25.9428	mRNA	43699	44767	+	TM1119_g10056.t1	100	99.4	matches=984	mismatches=6	indels=0	unknowns=0	329	N	aldo keto reductase	-	-	cluster_104	cf_putative	-	8.A.5.1.6	Accessory Factors Involved in Transport	Auxiliary transport proteins	The Voltage-gated K+ Channel β-subunit (Kvβ) Family	Aldo_ket_red	F:GO:0016491; P:GO:0055114	F:oxidoreductase activity; P:oxidation-reduction process
1	PA7-NODE_1_length_2350242_cov_25.9428	mRNA	45256	47106	+	TM1119_g10057.t1	100	98.2	matches=1502	mismatches=28	indels=0	unknowns=0	509	N	fungal specific transcription factor	-	-	cluster_104	cf_putative	-	-	-	-	-	Zn_clus;Fungal_trans	F:GO:0003677; C:GO:0005634; F:GO:0008270; F:GO:0046872; P:GO:0006351; P:GO:0006355; F:GO:0000981; P:GO:0006357	F:DNA binding; C:nucleus; F:zinc ion binding; F:metal ion binding; P:transcription, DNA-templated; P:regulation of transcription, DNA-templated; F:RNA polymerase II transcription factor activity, sequence-specific DNA binding; P:regulation of transcription from RNA polymerase II promoter
1	PA7-NODE_1_length_2350242_cov_25.9428	mRNA	47171	47916	-	TM1119_g10058.t1	100	99.3	matches=688	mismatches=5	indels=0	unknowns=0	230	N	short-chain alcohol	-	-	cluster_104	cf_putative	-	-	-	-	-	adh_short	C:GO:0005575	C:cellular_component
1	PA7-NODE_1_length_2350242_cov_25.9428	mRNA	48889	49920	+	TM1119_g10059.t1	100	99.7	matches=1029	mismatches=3	indels=0	unknowns=0	343	N	hypothetical protein AN8599.2	-	-	cluster_104	cf_putative	-	-	-	-	-	PhyH	P:GO:0008150; C:GO:0005575; F:GO:0003674	P:biological_process; C:cellular_component; F:molecular_function
1	PA7-NODE_1_length_2350242_cov_25.9428	mRNA	49951	52208	-	TM1119_g10060.t1	100	99.3	matches=1919	mismatches=12	indels=1	unknowns=0	643	N	Fungal transcriptional regulatory	-	-	cluster_104	cf_putative	-	-	-	-	-	Zn_clus	F:GO:0003677; C:GO:0005634; F:GO:0003700; F:GO:0008270; P:GO:0006351; F:GO:0046872; F:GO:0003824; P:GO:0008152; P:GO:0006355; F:GO:0000981; P:GO:0006357	F:DNA binding; C:nucleus; F:transcription factor activity, sequence-specific DNA binding; F:zinc ion binding; P:transcription, DNA-templated; F:metal ion binding; F:catalytic activity; P:metabolic process; P:regulation of transcription, DNA-templated; F:RNA polymerase II transcription factor activity, sequence-specific DNA binding; P:regulation of transcription from RNA polymerase II promoter
1	PA7-NODE_1_length_2350242_cov_25.9428	mRNA	53540	55273	+	TM1119_g10061.t1	100	99.6	matches=1617	mismatches=6	indels=0	unknowns=0	540	N	methionine permease	-	-	cluster_104	cf_putative	-	2.A.3.8.16	Electrochemical Potential-driven Transporters	Porters (uniporters, symporters, antiporters)	The Amino Acid-Polyamine-Organocation (APC) Family	AA_permease_2	C:GO:0005887; P:GO:0044690; P:GO:1902475; F:GO:0015297; F:GO:0015191	C:integral component of plasma membrane; P:methionine import; P:L-alpha-amino acid transmembrane transport; F:antiporter activity; F:L-methionine transmembrane transporter activity
1	PA7-NODE_1_length_2350242_cov_25.9428	mRNA	56182	58049	+	TM1119_g10062.t1	100	99.5	matches=1746	mismatches=9	indels=0	unknowns=0	584	N	multidrug resistance fnx1	-	-	cluster_104	cf_putative	-	2.A.1.3.65	Electrochemical Potential-driven Transporters	Porters (uniporters, symporters, antiporters)	The Major Facilitator Superfamily (MFS)	MFS_1	P:GO:0055085; C:GO:0016021	P:transmembrane transport; C:integral component of membrane
1	PA7-NODE_1_length_2350242_cov_25.9428	mRNA	58412	60577	-	TM1119_g10063.t1	56.4	97.7	matches=2063	mismatches=48	indels=0	unknowns=0	1247	Y	pyruvate carboxylase	-	-	-	-	-	3.B.1.1.6	Primary Active Transporters	Decarboxylation-driven transporters	The Na+-transporting Carboxylic Acid Decarboxylase (NaT-DC) Family	Biotin_lipoyl;HMGL-like;PYC_OADA	F:GO:0003677; F:GO:0005524; P:GO:0006094; F:GO:0004736; F:GO:0046872; F:GO:0009374; C:GO:0005829; F:GO:0004075; P:GO:0006090	F:DNA binding; F:ATP binding; P:gluconeogenesis; F:pyruvate carboxylase activity; F:metal ion binding; F:biotin binding; C:cytosol; F:biotin carboxylase activity; P:pyruvate metabolic process
1	PA7-NODE_1_length_2350242_cov_25.9428	mRNA	61463	63196	-	TM1119_g10064.t1	90.3	99.4	matches=1144	mismatches=7	indels=0	unknowns=0	424	N	pyruvate carboxylase	-	-	-	-	-	-	-	-	-	Biotin_carb_N;CPSase_L_D2	F:GO:0003677; F:GO:0005524; P:GO:0006094; F:GO:0004736; F:GO:0046872; F:GO:0009374; C:GO:0005829; F:GO:0004075; P:GO:0006090	F:DNA binding; F:ATP binding; P:gluconeogenesis; F:pyruvate carboxylase activity; F:metal ion binding; F:biotin binding; C:cytosol; F:biotin carboxylase activity; P:pyruvate metabolic process
1	PA7-NODE_1_length_2350242_cov_25.9428	mRNA	66577	67346	-	TM1119_g10065.t1	100	99.8	matches=407	mismatches=1	indels=0	unknowns=0	135	N	upf0041 domain-containing	-	-	-	-	-	2.A.105.1.1	Electrochemical Potential-driven Transporters	Porters (uniporters, symporters, antiporters)	The Mitochondrial Pyruvate Carrier (MPC) Family	MPC	C:GO:0031305; P:GO:1901475; C:GO:0046540; C:GO:0005682; C:GO:0005829; P:GO:0006850; C:GO:0071004; C:GO:0005686; C:GO:0005685; F:GO:0050833; P:GO:0000398	C:integral component of mitochondrial inner membrane; P:pyruvate transmembrane transport; C:U4/U6 x U5 tri-snRNP complex; C:U5 snRNP; C:cytosol; P:mitochondrial pyruvate transport; C:U2-type prespliceosome; C:U2 snRNP; C:U1 snRNP; F:pyruvate transmembrane transporter activity; P:mRNA splicing, via spliceosome
1	PA7-NODE_1_length_2350242_cov_25.9428	mRNA	67762	68724	-	TM1119_g10066.t1	100	99.5	matches=642	mismatches=3	indels=0	unknowns=0	214	N	small nuclear ribonucleo	-	-	-	-	-	-	-	-	-	LSM	C:GO:0071013; C:GO:0046540; C:GO:0005682; C:GO:0005829; C:GO:0019013; C:GO:0071004; C:GO:0005686; C:GO:0005685; C:GO:0005687; P:GO:0000398	C:catalytic step 2 spliceosome; C:U4/U6 x U5 tri-snRNP complex; C:U5 snRNP; C:cytosol; C:viral nucleocapsid; C:U2-type prespliceosome; C:U2 snRNP; C:U1 snRNP; C:U4 snRNP; P:mRNA splicing, via spliceosome
1	PA7-NODE_1_length_2350242_cov_25.9428	mRNA	69210	69792	+	TM1119_g10067.t1	99.6	100	matches=517	mismatches=0	indels=0	unknowns=0	172	N	60S ribosomal L11	-	-	-	-	-	-	-	-	-	Ribosomal_L5;Ribosomal_L5_C	F:GO:0003735; C:GO:0022625; P:GO:0000027; P:GO:0006412	F:structural constituent of ribosome; C:cytosolic large ribosomal subunit; P:ribosomal large subunit assembly; P:translation
1	PA7-NODE_1_length_2350242_cov_25.9428	mRNA	70172	72402	-	TM1119_g10068.t1	100	99.6	matches=2112	mismatches=9	indels=0	unknowns=0	706	N	hypothetical protein CGGC5_5003	-	-	-	-	-	-	-	-	-	-	C:GO:0016020; C:GO:0016021	C:membrane; C:integral component of membrane
1	PA7-NODE_1_length_2350242_cov_25.9428	mRNA	74961	77813	-	TM1119_g10069.t1	100	98.8	matches=2818	mismatches=35	indels=0	unknowns=0	950	Y	proline rich 5	-	-	-	-	-	-	-	-	-	-	P:GO:0007155	P:cell adhesion
1	PA7-NODE_1_length_2350242_cov_25.9428	mRNA	78985	79687	+	TM1119_g10070.t1	100	99.2	matches=643	mismatches=5	indels=0	unknowns=0	215	Y	hypothetical protein NECHADRAFT_84920	-	-	-	-	-	-	-	-	-	-	0	0
1	PA7-NODE_1_length_2350242_cov_25.9428	mRNA	81252	82010	+	TM1119_g10071.t1	100	99.3	matches=700	mismatches=5	indels=0	unknowns=0	234	N	GNAT family	-	-	-	-	-	-	-	-	-	Acetyltransf_3	F:GO:0008080	F:N-acetyltransferase activity
1	PA7-NODE_1_length_2350242_cov_25.9428	mRNA	82950	83704	+	TM1119_g10072.t1	100	99.4	matches=689	mismatches=4	indels=0	unknowns=0	230	N	short-chain dehydrogenase reductase SDR	-	-	cluster_105	cf_putative	-	-	-	-	-	adh_short	0	0
1	PA7-NODE_1_length_2350242_cov_25.9428	mRNA	84074	84874	+	TM1119_g10073.t1	100	99.5	matches=797	mismatches=4	indels=0	unknowns=0	266	Y	hypothetical protein SNOG_01857	-	-	cluster_105	cf_putative	-	-	-	-	-	-	C:GO:0031429; P:GO:0001522; P:GO:0042254	C:box H/ACA snoRNP complex; P:pseudouridine synthesis; P:ribosome biogenesis
1	PA7-NODE_1_length_2350242_cov_25.9428	mRNA	85202	87298	-	TM1119_g10074.t1	100	99.3	matches=2082	mismatches=15	indels=0	unknowns=0	698	N	fha domain containing	-	-	cluster_105	cf_putative	-	-	-	-	-	DAO	P:GO:0043581; F:GO:0016491; P:GO:0055114; C:GO:0005575	P:obsolete mycelium development; F:oxidoreductase activity; P:oxidation-reduction process; C:cellular_component
1	PA7-NODE_1_length_2350242_cov_25.9428	mRNA	93097	94011	-	TM1119_g10075.t1	100	98.6	matches=902	mismatches=13	indels=0	unknowns=0	304	N	efflux pump antibiotic resistance	-	-	cluster_105	cf_putative	-	-	-	-	-	-	P:GO:0008150; C:GO:0016020; C:GO:0016021; C:GO:0005575; F:GO:0003674	P:biological_process; C:membrane; C:integral component of membrane; C:cellular_component; F:molecular_function
1	PA7-NODE_1_length_2350242_cov_25.9428	mRNA	96429	98182	-	TM1119_g10076.t1	100	99.5	matches=1585	mismatches=8	indels=0	unknowns=0	530	N	hexose transporter	-	-	cluster_105	cf_putative	-	2.A.1.1.58	Electrochemical Potential-driven Transporters	Porters (uniporters, symporters, antiporters)	The Major Facilitator Superfamily (MFS)	Sugar_tr	F:GO:0022891; P:GO:0055085; C:GO:0016021	F:substrate-specific transmembrane transporter activity; P:transmembrane transport; C:integral component of membrane
1	PA7-NODE_1_length_2350242_cov_25.9428	mRNA	99923	100456	-	TM1119_g10077.t1	100	99.6	matches=532	mismatches=2	indels=0	unknowns=0	177	N	hypothetical protein	-	-	cluster_105	cf_putative	-	-	-	-	-	DUF4440	P:GO:0008150; C:GO:0005575; F:GO:0003674	P:biological_process; C:cellular_component; F:molecular_function
1	PA7-NODE_1_length_2350242_cov_25.9428	mRNA	102154	104192	+	TM1119_g10078.t1	100	99.2	matches=1776	mismatches=15	indels=0	unknowns=0	596	N	major facilitator superfamily transporter	-	-	cluster_105	cf_putative	-	2.A.1.3.47	Electrochemical Potential-driven Transporters	Porters (uniporters, symporters, antiporters)	The Major Facilitator Superfamily (MFS)	TRI12	P:GO:0055085; C:GO:0016021; F:GO:0005215	P:transmembrane transport; C:integral component of membrane; F:transporter activity
1	PA7-NODE_1_length_2350242_cov_25.9428	mRNA	104687	122319	+	TM1119_g10079.t1	100	98.8	matches=3549	mismatches=42	indels=0	unknowns=0	1196	N	kinesin light chain	-	-	cluster_105	cf_putative	-	-	-	-	-	Patatin;TPR_10;TPR_12	P:GO:0008152	P:metabolic process
1	PA7-NODE_1_length_2350242_cov_25.9428	mRNA	104977	105529	+	PA7_TRINITY_DN7361_c0_g1_i1	100	100	matches=501	mismatches=0	indels=0	unknowns=0	166	N	hypothetical protein GGTG_13300	-	-	cluster_105	cf_putative	-	-	-	-	-	Patatin	P:GO:0006629	P:lipid metabolic process
1	PA7-NODE_1_length_2350242_cov_25.9428	mRNA	122587	124035	-	TM1119_g10080.t1	100	98.1	matches=1289	mismatches=25	indels=0	unknowns=0	437	N	alpha beta hydrolase fold family	-	-	cluster_105	cf_putative	-	-	-	-	-	Abhydrolase_1;Abhydrolase_4	C:GO:0016020; C:GO:0016021; F:GO:0016787	C:membrane; C:integral component of membrane; F:hydrolase activity
1	PA7-NODE_1_length_2350242_cov_25.9428	mRNA	125134	127248	-	TM1119_g10081.t1	100	98.8	matches=1536	mismatches=18	indels=0	unknowns=0	517	N	ABC multidrug	-	-	cluster_105	cf_putative	-	3.A.1.208.16	Primary Active Transporters	P-P-bond-hydrolysis-driven transporters	The ATP-binding Cassette (ABC) Superfamily	ABC_tran;ABC_membrane	F:GO:0003824	F:catalytic activity
1	PA7-NODE_1_length_2350242_cov_25.9428	mRNA	131848	133695	+	TM1119_g10082.t1	100	98	matches=1511	mismatches=31	indels=0	unknowns=0	513	N	MFS multidrug	-	-	cluster_105	cf_putative	-	2.A.1.2.91	Electrochemical Potential-driven Transporters	Porters (uniporters, symporters, antiporters)	The Major Facilitator Superfamily (MFS)	MFS_1	P:GO:0055085; C:GO:0016020; C:GO:0016021; F:GO:0003674	P:transmembrane transport; C:membrane; C:integral component of membrane; F:molecular_function
1	PA7-NODE_1_length_2350242_cov_25.9428	mRNA	134330	136116	-	TM1119_g10083.t1	100	98	matches=1659	mismatches=33	indels=0	unknowns=0	563	N	type I polyketide synthase	-	-	cluster_105	cf_putative	-	-	-	-	-	PP-binding;KR;ADH_zinc_N_2	F:GO:0003824; P:GO:0044710	F:catalytic activity; P:single-organism metabolic process
1	PA7-NODE_1_length_2350242_cov_25.9428	mRNA	136119	137174	-	TM1119_g10084.t1	94.7	97.5	matches=1031	mismatches=25	indels=1	unknowns=0	371	N	polyketide synthase	-	-	cluster_105	cf_putative	-	-	-	-	-	-	F:GO:0003824; F:GO:0016491; P:GO:0008152; P:GO:0055114; F:GO:0031177; F:GO:0016740	F:catalytic activity; F:oxidoreductase activity; P:metabolic process; P:oxidation-reduction process; F:phosphopantetheine binding; F:transferase activity
1	PA7-NODE_1_length_2350242_cov_25.9428	mRNA	166434	167725	+	PA7_TRINITY_DN7174_c0_g1_i1	100	100	matches=981	mismatches=0	indels=0	unknowns=0	326	N	---NA---	-	-	-	-	-	-	-	-	-	FA_desaturase	P:GO:0006629	P:lipid metabolic process
1	PA7-NODE_1_length_2350242_cov_25.9428	mRNA	169791	170857	-	PA7_TRINITY_DN6479_c0_g1_i1	100	100	matches=891	mismatches=0	indels=0	unknowns=0	296	N	ankyrin repeat	-	-	-	-	-	9.A.3.1.1	Incompletely Characterized Transport Systems	Recognized transporters of unknown biochemical mechanism	The Sorting Nexin27 (SNX27)-Retromer Assembly Apparatus for Recycling Integral Membrane Proteins (SNX27-RetromerAA) Family	Ank_2	F:GO:0005515	F:protein binding
1	PA7-NODE_1_length_2350242_cov_25.9428	mRNA	176054	177484	-	PA7_TRINITY_DN1769_c0_g1_i1	100	100	matches=1431	mismatches=0	indels=0	unknowns=0	476	N	class III	-	-	-	-	-	-	-	-	-	Aminotran_3	F:GO:0030170; F:GO:0008483	F:pyridoxal phosphate binding; F:transaminase activity
1	PA7-NODE_1_length_2350242_cov_25.9428	mRNA	182239	182557	-	TM1119_g10085.t1	100	100	matches=261	mismatches=0	indels=0	unknowns=0	86	N	conidiation-specific 10	-	-	-	-	-	-	-	-	-	KGG	P:GO:0048315; P:GO:0030435	P:conidium formation; P:sporulation resulting in formation of a cellular spore
1	PA7-NODE_1_length_2350242_cov_25.9428	mRNA	184812	185684	+	TM1119_g10086.t1	99.8	99.6	matches=811	mismatches=3	indels=0	unknowns=0	271	Y	DUF1640-domain-containing protein	-	-	-	-	-	-	-	-	-	DUF1640	C:GO:0005739; C:GO:0016021	C:mitochondrion; C:integral component of membrane
1	PA7-NODE_1_length_2350242_cov_25.9428	mRNA	186463	187224	-	TM1119_g10087.t1	100	98.8	matches=753	mismatches=9	indels=0	unknowns=0	253	Y	pheromone precursor 1	-	-	-	-	-	-	-	-	-	-	0	0
1	PA7-NODE_1_length_2350242_cov_25.9428	mRNA	189169	189606	+	TM1119_g10088.t1	100	97.7	matches=428	mismatches=10	indels=0	unknowns=0	145	N	2og-fe oxygenase family	-	-	-	-	-	-	-	-	-	2OG-FeII_Oxy_3	F:GO:0016491; F:GO:0043167	F:oxidoreductase activity; F:ion binding
1	PA7-NODE_1_length_2350242_cov_25.9428	mRNA	193013	194870	+	TM1119_g10089.t1	99.8	99.3	matches=1079	mismatches=8	indels=0	unknowns=0	362	N	glutamine synthetase	-	-	-	-	-	8.A.59.2.3	Accessory Factors Involved in Transport	Auxiliary transport proteins	The SLC and TCST-Associated Component (STAC-A) Family	Gln-synt_C;Gln-synt_N	F:GO:0005524; C:GO:0005737; P:GO:0006542; F:GO:0004356	F:ATP binding; C:cytoplasm; P:glutamine biosynthetic process; F:glutamate-ammonia ligase activity
1	PA7-NODE_1_length_2350242_cov_25.9428	mRNA	195828	197591	-	TM1119_g10090.t1	100	98.8	matches=1680	mismatches=21	indels=0	unknowns=0	566	N	hypothetical protein THITE_2122786	-	-	-	-	-	-	-	-	-	-	0	0
1	PA7-NODE_1_length_2350242_cov_25.9428	mRNA	198323	198932	-	TM1119_g10091.t1	100	98.9	matches=537	mismatches=6	indels=0	unknowns=0	180	N	glutathione-dependent formaldehyde-activating GFA	-	-	-	-	-	-	-	-	-	GFA	F:GO:0016846; P:GO:0008152	F:carbon-sulfur lyase activity; P:metabolic process
1	PA7-NODE_1_length_2350242_cov_25.9428	mRNA	200396	202447	+	TM1119_g10092.t1	100	99.7	matches=1992	mismatches=6	indels=0	unknowns=0	665	N	heterokaryon incompatibility	-	-	-	-	-	3.A.20.1.1	Primary Active Transporters	P-P-bond-hydrolysis-driven transporters	The Peroxisomal Protein Importer (PPI) Family	UQ_con;HeLo	F:GO:0004842; F:GO:0005515; C:GO:0044424; P:GO:0016567	F:ubiquitin-protein transferase activity; F:protein binding; C:intracellular part; P:protein ubiquitination
1	PA7-NODE_1_length_2350242_cov_25.9428	mRNA	203367	205012	-	TM1119_g10093.t1	100	99.4	matches=1521	mismatches=9	indels=0	unknowns=0	509	N	MFS transporter	-	-	-	-	-	2.A.1.14.11	Electrochemical Potential-driven Transporters	Porters (uniporters, symporters, antiporters)	The Major Facilitator Superfamily (MFS)	MFS_1	P:GO:0055085; C:GO:0016021	P:transmembrane transport; C:integral component of membrane
1	PA7-NODE_1_length_2350242_cov_25.9428	mRNA	206899	207414	+	TM1119_g10094.t1	100	99.7	matches=389	mismatches=1	indels=0	unknowns=0	129	N	L-PSP endoribonuclease family	-	-	-	-	-	-	-	-	-	Ribonuc_L-PSP	F:GO:0019239	F:deaminase activity
1	PA7-NODE_1_length_2350242_cov_25.9428	mRNA	208008	208997	-	TM1119_g10095.t1	100	99.4	matches=984	mismatches=6	indels=0	unknowns=0	329	N	Dihydrodipicolinate synthetase	-	-	-	-	-	-	-	-	-	DHDPS	F:GO:0003824	F:catalytic activity
1	PA7-NODE_1_length_2350242_cov_25.9428	mRNA	209747	211189	-	TM1119_g10096.t1	100	100	matches=1443	mismatches=0	indels=0	unknowns=0	480	N	alanine racemase domain	-	-	-	-	-	-	-	-	-	Ala_racemase_N;D-ser_dehydrat	0	0
1	PA7-NODE_1_length_2350242_cov_25.9428	mRNA	212375	213486	+	TM1119_g10097.t1	100	99.1	matches=1047	mismatches=9	indels=0	unknowns=0	351	N	lipase 2	CE10	-	-	-	-	-	-	-	-	Abhydrolase_3	P:GO:0044271; F:GO:0016787	P:cellular nitrogen compound biosynthetic process; F:hydrolase activity
1	PA7-NODE_1_length_2350242_cov_25.9428	mRNA	213886	214762	-	TM1119_g10098.t1	100	99.1	matches=812	mismatches=7	indels=0	unknowns=0	272	N	hypothetical protein CHGG_09569	-	-	-	-	-	-	-	-	-	PAN_4	C:GO:0016020; C:GO:0016021	C:membrane; C:integral component of membrane
1	PA7-NODE_1_length_2350242_cov_25.9428	mRNA	215699	219385	-	TM1119_g10099.t1	100	99.2	matches=2322	mismatches=18	indels=0	unknowns=0	779	N	GABA permease	-	-	-	-	-	2.A.3.4.2	Electrochemical Potential-driven Transporters	Porters (uniporters, symporters, antiporters)	The Amino Acid-Polyamine-Organocation (APC) Family	AA_permease_2	C:GO:0005887; F:GO:0015179; P:GO:1902475; F:GO:0015297	C:integral component of plasma membrane; F:L-amino acid transmembrane transporter activity; P:L-alpha-amino acid transmembrane transport; F:antiporter activity
1	PA7-NODE_1_length_2350242_cov_25.9428	mRNA	220520	221838	+	TM1119_g10100.t1	100	99.2	matches=1092	mismatches=9	indels=0	unknowns=0	366	N	hypothetical protein TRIVIDRAFT_118255, partial	-	-	-	-	-	-	-	-	-	-	0	0
1	PA7-NODE_1_length_2350242_cov_25.9428	mRNA	221874	223183	-	TM1119_g10101.t1	100	98.2	matches=1229	mismatches=22	indels=0	unknowns=0	416	N	C6 finger domain-containing	-	-	-	-	-	-	-	-	-	Fungal_trans_2	C:GO:0005634; F:GO:0008270; P:GO:0006355; F:GO:0000981; P:GO:0006357	C:nucleus; F:zinc ion binding; P:regulation of transcription, DNA-templated; F:RNA polymerase II transcription factor activity, sequence-specific DNA binding; P:regulation of transcription from RNA polymerase II promoter
1	PA7-NODE_1_length_2350242_cov_25.9428	mRNA	224329	229534	+	TM1119_g10102.t1	100	99.7	matches=5029	mismatches=17	indels=0	unknowns=0	1681	N	clathrin heavy chain	-	-	-	-	-	-	-	-	-	Clathrin;Clathrin_propel;Clathrin_H_link	C:GO:0030130; C:GO:0030132; F:GO:0005198; P:GO:0006886; P:GO:0006897	C:clathrin coat of trans-Golgi network vesicle; C:clathrin coat of coated pit; F:structural molecule activity; P:intracellular protein transport; P:endocytosis
1	PA7-NODE_1_length_2350242_cov_25.9428	mRNA	230312	231038	-	TM1119_g10103.t1	98.6	99.2	matches=646	mismatches=5	indels=0	unknowns=0	219	Y	hypothetical protein THITE_2114094	GH131	-	-	-	-	-	-	-	-	-	C:GO:0016020	C:membrane
1	PA7-NODE_1_length_2350242_cov_25.9428	mRNA	232376	233035	+	TM1119_g10104.t1	100	97.7	matches=460	mismatches=5	indels=6	unknowns=0	154	N	UPF0145 domain-containing	-	-	-	-	-	-	-	-	-	YbjQ_1	0	0
1	PA7-NODE_1_length_2350242_cov_25.9428	mRNA	233267	236103	-	TM1119_g10105.t1	100	99.4	matches=2764	mismatches=17	indels=0	unknowns=0	926	N	dipeptidyl aminopeptidase B	CE1	-	cluster_106	cf_putative	-	8.A.51.1.1	Accessory Factors Involved in Transport	Auxiliary transport proteins	The Dipeptidyl-aminopeptidase-like Protein 6 beta subunit of Kv4 channels (DPP6) Family	Peptidase_S9;DPPIV_N	P:GO:0006508; C:GO:0016021; F:GO:0004252; F:GO:0004177; C:GO:0005774	P:proteolysis; C:integral component of membrane; F:serine-type endopeptidase activity; F:aminopeptidase activity; C:vacuolar membrane
1	PA7-NODE_1_length_2350242_cov_25.9428	mRNA	236956	238721	-	TM1119_g10106.t1	100	99.1	matches=1496	mismatches=13	indels=0	unknowns=0	502	N	glycoside hydrolase family 79	GH79	-	cluster_106	cf_putative	-	-	-	-	-	Glyco_hydro_79C	P:GO:0005975; C:GO:0005576; F:GO:0004566; F:GO:0016787	P:carbohydrate metabolic process; C:extracellular region; F:beta-glucuronidase activity; F:hydrolase activity
1	PA7-NODE_1_length_2350242_cov_25.9428	mRNA	239424	240640	-	TM1119_g10107.t1	100	98.8	matches=1147	mismatches=14	indels=0	unknowns=0	386	N	flavonol synthase flavanone 3-hydroxylase	-	-	cluster_106	cf_putative	-	-	-	-	-	2OG-FeII_Oxy;DIOX_N	F:GO:0016491; F:GO:0046872; P:GO:0007154; P:GO:0051716; P:GO:0044699	F:oxidoreductase activity; F:metal ion binding; P:cell communication; P:cellular response to stimulus; P:single-organism process
1	PA7-NODE_1_length_2350242_cov_25.9428	mRNA	241307	242982	+	TM1119_g10108.t1	100	98.9	matches=1498	mismatches=17	indels=0	unknowns=0	504	N	C6 zinc finger domain-containing	-	-	cluster_106	cf_putative	-	-	-	-	-	Fungal_trans	F:GO:0003677; C:GO:0005634; F:GO:0008270; P:GO:0006351; F:GO:0046872; P:GO:0006355; F:GO:0000981; P:GO:0006357	F:DNA binding; C:nucleus; F:zinc ion binding; P:transcription, DNA-templated; F:metal ion binding; P:regulation of transcription, DNA-templated; F:RNA polymerase II transcription factor activity, sequence-specific DNA binding; P:regulation of transcription from RNA polymerase II promoter
1	PA7-NODE_1_length_2350242_cov_25.9428	mRNA	253226	253973	-	PA7_TRINITY_DN1580_c0_g1_i2utrorf	100	100	matches=696	mismatches=0	indels=0	unknowns=0	231	N	C2H2 finger domain-containing	-	-	cluster_106	cf_putative	-	-	-	-	-	zf-C2H2_jaz	F:GO:0003676	F:nucleic acid binding
1	PA7-NODE_1_length_2350242_cov_25.9428	mRNA	256023	256781	-	PA7_TRINITY_DN1580_c0_g1_i2	100	100	matches=759	mismatches=0	indels=0	unknowns=0	252	N	aminoglycoside phosphotransferase	-	-	cluster_106	cf_putative	-	-	-	-	-	-	P:GO:0016310; F:GO:0016740; F:GO:0016301	P:phosphorylation; F:transferase activity; F:kinase activity
1	PA7-NODE_1_length_2350242_cov_25.9428	mRNA	258467	259406	-	PA7_TRINITY_DN239_c0_g1_i1	100	100	matches=891	mismatches=0	indels=0	unknowns=0	297	N	formamidopyrimidine-DNA glycosylase	-	-	cluster_106	cf_putative	-	-	-	-	-	-	0	0
1	PA7-NODE_1_length_2350242_cov_25.9428	mRNA	258573	259406	-	PA7_TRINITY_DN239_c0_g1_i2	100	100	matches=714	mismatches=0	indels=0	unknowns=0	237	N	formamidopyrimidine-DNA glycosylase	-	-	cluster_106	cf_putative	-	-	-	-	-	-	0	0
1	PA7-NODE_1_length_2350242_cov_25.9428	mRNA	261637	262677	-	PA7_TRINITY_DN3281_c0_g1_i1	100	100	matches=1041	mismatches=0	indels=0	unknowns=0	346	N	---NA---	-	-	cluster_106	cf_putative	-	-	-	-	-	-	0	0
1	PA7-NODE_1_length_2350242_cov_25.9428	mRNA	264437	265459	+	PA7_TRINITY_DN7497_c0_g1_i1	100	100	matches=1023	mismatches=0	indels=0	unknowns=0	340	N	predicted protein	-	-	cluster_106	cf_putative	-	-	-	-	-	-	0	0
1	PA7-NODE_1_length_2350242_cov_25.9428	mRNA	267337	267592	+	TM1119_g7857.t1	53.9	78.2	matches=201	mismatches=55	indels=1	unknowns=0	158	N	hypothetical protein GLRG_10733	-	-	cluster_173	cf_putative	-	-	-	-	-	zf-3CxxC	F:GO:0046872	F:metal ion binding
1	PA7-NODE_1_length_2350242_cov_25.9428	mRNA	281784	282314	-	PA7_TRINITY_DN15755_c0_g1_i1	100	100	matches=531	mismatches=0	indels=0	unknowns=0	176	N	hypothetical protein FOXB_09983	-	-	cluster_106	cf_putative	-	-	-	-	-	zf-C3HC4_3	0	0
1	PA7-NODE_1_length_2350242_cov_25.9428	mRNA	283964	284824	+	PA7_TRINITY_DN5198_c0_g1_i1	100	100	matches=807	mismatches=0	indels=0	unknowns=0	268	N	hypothetical protein FOXB_12637	-	-	cluster_106	cf_putative	-	-	-	-	-	-	0	0
1	PA7-NODE_1_length_2350242_cov_25.9428	mRNA	289211	290008	+	PA7_TRINITY_DN2987_c0_g1_i2	100	100	matches=798	mismatches=0	indels=0	unknowns=0	265	N	serine threonine kinase	-	-	cluster_106	cf_putative	-	-	-	-	-	Pkinase	F:GO:0005524; F:GO:0004672; P:GO:0006468	F:ATP binding; F:protein kinase activity; P:protein phosphorylation
1	PA7-NODE_1_length_2350242_cov_25.9428	mRNA	319139	321191	-	PA7_TRINITY_DN9363_c0_g1_i1	100	100	matches=1839	mismatches=0	indels=0	unknowns=0	612	N	patatin-like phospholipase	-	-	cluster_106	cf_putative	-	-	-	-	-	Patatin	P:GO:0006629	P:lipid metabolic process
1	PA7-NODE_1_length_2350242_cov_25.9428	mRNA	332716	333012	-	PA7_TRINITY_DN11236_c0_g1_i1	100	100	matches=297	mismatches=0	indels=0	unknowns=0	98	N	---NA---	-	-	cluster_106	cf_putative	-	-	-	-	-	-	0	0
1	PA7-NODE_1_length_2350242_cov_25.9428	mRNA	334539	335023	+	PA7_TRINITY_DN16714_c0_g1_i1	100	100	matches=432	mismatches=0	indels=0	unknowns=0	144	N	---NA---	-	-	cluster_106	cf_putative	-	-	-	-	-	-	0	0
1	PA7-NODE_1_length_2350242_cov_25.9428	mRNA	337576	337767	-	PA7_TRINITY_DN17819_c0_g1_i1	100	100	matches=192	mismatches=0	indels=0	unknowns=0	63	N	---NA---	-	-	cluster_106	cf_putative	-	-	-	-	-	-	0	0
1	PA7-NODE_1_length_2350242_cov_25.9428	mRNA	338788	340576	-	PA7_TRINITY_DN2278_c0_g1_i1	100	100	matches=1593	mismatches=0	indels=0	unknowns=0	530	N	cell surface metalloreductase ( )	-	-	cluster_106	cf_putative	-	5.B.1.5.3	Transmembrane Electron Carriers	Transmembrane 1-electron transfer carriers	The Phagocyte (gp91phox) NADPH Oxidase Family	Ferric_reduct;FAD_binding_8;NAD_binding_6	F:GO:0016491; P:GO:0055114	F:oxidoreductase activity; P:oxidation-reduction process
1	PA7-NODE_1_length_2350242_cov_25.9428	mRNA	341064	341336	+	PA7_TRINITY_DN20445_c0_g1_i1	100	100	matches=273	mismatches=0	indels=0	unknowns=0	90	N	---NA---	-	-	cluster_106	cf_putative	-	-	-	-	-	-	0	0
1	PA7-NODE_1_length_2350242_cov_25.9428	mRNA	342055	342591	+	PA7_TRINITY_DN10319_c0_g1_i1	100	100	matches=537	mismatches=0	indels=0	unknowns=0	178	N	---NA---	-	-	cluster_106	cf_putative	-	-	-	-	-	-	0	0
1	PA7-NODE_1_length_2350242_cov_25.9428	mRNA	343999	345312	+	PA7_TRINITY_DN3496_c0_g1_i1	100	100	matches=1314	mismatches=0	indels=0	unknowns=0	437	N	hypothetical protein VDAG_09194	-	-	cluster_106	cf_putative	-	-	-	-	-	-	0	0
1	PA7-NODE_1_length_2350242_cov_25.9428	mRNA	373489	374826	-	PA7_TRINITY_DN4120_c0_g1_i1	100	100	matches=1287	mismatches=0	indels=0	unknowns=0	428	N	---NA---	-	-	cluster_106	cf_putative	-	-	-	-	-	-	0	0
1	PA7-NODE_1_length_2350242_cov_25.9428	mRNA	398540	400757	+	PA7_TRINITY_DN4032_c0_g1_i1	100	100	matches=2115	mismatches=0	indels=0	unknowns=0	704	N	and nb-arc domain	-	-	cluster_106	cf_putative	-	-	-	-	-	-	F:GO:0005515	F:protein binding
1	PA7-NODE_1_length_2350242_cov_25.9428	mRNA	422791	423678	+	PA7_TRINITY_DN2844_c0_g1_i2	100	100	matches=843	mismatches=0	indels=0	unknowns=0	280	Y	---NA---	-	-	cluster_106	cf_putative	-	-	-	-	-	-	0	0
1	PA7-NODE_1_length_2350242_cov_25.9428	mRNA	431442	432428	+	TM1119_g10109.t1	100	98.8	matches=854	mismatches=10	indels=0	unknowns=0	287	N	short chain oxidoreductase	-	-	cluster_106	cf_putative	-	-	-	-	-	adh_short	F:GO:0016491; P:GO:0055114	F:oxidoreductase activity; P:oxidation-reduction process
1	PA7-NODE_1_length_2350242_cov_25.9428	mRNA	432516	433645	-	TM1119_g10110.t1	100	98.6	matches=924	mismatches=12	indels=1	unknowns=0	311	N	short-chain dehydrogenase reductase family	-	-	cluster_106	cf_putative	-	-	-	-	-	adh_short_C2	F:GO:0016491; P:GO:0055114	F:oxidoreductase activity; P:oxidation-reduction process
1	PA7-NODE_1_length_2350242_cov_25.9428	mRNA	434129	435700	-	TM1119_g10111.t1	100	97.8	matches=1367	mismatches=31	indels=0	unknowns=0	465	N	aldehyde dehydrogenase family	-	-	cluster_106	cf_putative	-	-	-	-	-	Aldedh	C:GO:0016021; P:GO:0055114; F:GO:0016620	C:integral component of membrane; P:oxidation-reduction process; F:oxidoreductase activity, acting on the aldehyde or oxo group of donors, NAD or NADP as acceptor
1	PA7-NODE_1_length_2350242_cov_25.9428	mRNA	437412	439141	-	TM1119_g10112.t1	100	99.2	matches=1527	mismatches=12	indels=0	unknowns=0	512	N	MFS general substrate transporter	-	-	cluster_106	cf_putative	-	2.A.1.14.4	Electrochemical Potential-driven Transporters	Porters (uniporters, symporters, antiporters)	The Major Facilitator Superfamily (MFS)	MFS_1	P:GO:0055085; C:GO:0016021	P:transmembrane transport; C:integral component of membrane
1	PA7-NODE_1_length_2350242_cov_25.9428	mRNA	439833	441282	-	TM1119_g10113.t1	100	98.8	matches=1375	mismatches=17	indels=0	unknowns=0	463	N	aminotransferase	-	-	cluster_106	cf_putative	-	-	-	-	-	Aminotran_1_2	F:GO:0003824	F:catalytic activity
1	PA7-NODE_1_length_2350242_cov_25.9428	mRNA	442999	444251	+	TM1119_g10114.t1	100	99.9	matches=1130	mismatches=1	indels=0	unknowns=0	376	N	transcriptional activator	-	-	cluster_106	cf_putative	-	-	-	-	-	-	F:GO:0003677; C:GO:0005634; F:GO:0008270; F:GO:0046872; P:GO:0006351; P:GO:0006355; F:GO:0000981; P:GO:0006357	F:DNA binding; C:nucleus; F:zinc ion binding; F:metal ion binding; P:transcription, DNA-templated; P:regulation of transcription, DNA-templated; F:RNA polymerase II transcription factor activity, sequence-specific DNA binding; P:regulation of transcription from RNA polymerase II promoter
1	PA7-NODE_1_length_2350242_cov_25.9428	mRNA	444510	444971	-	TM1119_g10115.t1	97.1	99.5	matches=397	mismatches=2	indels=0	unknowns=0	136	N	fungal specific transcription factor	-	-	cluster_106	cf_putative	-	-	-	-	-	-	0	0
1	PA7-NODE_1_length_2350242_cov_25.9428	mRNA	445574	447438	+	TM1119_g10116.t1	100	99.5	matches=1525	mismatches=8	indels=0	unknowns=0	510	N	allantoate permease	-	-	cluster_106	cf_putative	-	2.A.1.14.4	Electrochemical Potential-driven Transporters	Porters (uniporters, symporters, antiporters)	The Major Facilitator Superfamily (MFS)	MFS_1	C:GO:0016020	C:membrane
1	PA7-NODE_1_length_2350242_cov_25.9428	mRNA	448238	452280	-	TM1119_g10117.t1	100	99.3	matches=3234	mismatches=24	indels=0	unknowns=0	1085	N	ankyrin repeat	-	-	-	-	-	8.A.28.1.2	Accessory Factors Involved in Transport	Auxiliary transport proteins	The Ankyrin (Ankyrin) Family	CorA;Ank_2	P:GO:0045905; P:GO:0055085; F:GO:0003723; F:GO:0003746; F:GO:0043022; C:GO:0016020; C:GO:0016021; F:GO:0046873; P:GO:0030001; P:GO:0045901; P:GO:0006414	P:positive regulation of translational termination; P:transmembrane transport; F:RNA binding; F:translation elongation factor activity; F:ribosome binding; C:membrane; C:integral component of membrane; F:metal ion transmembrane transporter activity; P:metal ion transport; P:positive regulation of translational elongation; P:translational elongation
1	PA7-NODE_1_length_2350242_cov_25.9428	mRNA	453425	453969	+	TM1119_g10118.t1	100	99.5	matches=442	mismatches=2	indels=0	unknowns=0	147	N	predicted protein	-	-	-	-	-	-	-	-	-	-	0	0
1	PA7-NODE_1_length_2350242_cov_25.9428	mRNA	454935	456434	+	TM1119_g10119.t1	100	98.8	matches=1482	mismatches=18	indels=0	unknowns=0	499	N	---NA---	-	-	-	-	-	-	-	-	-	-	0	0
1	PA7-NODE_1_length_2350242_cov_25.9428	mRNA	457488	459743	+	TM1119_g10120.t1	100	99.6	matches=1664	mismatches=7	indels=0	unknowns=0	556	N	ATP synthase subunit alpha	-	-	-	-	-	3.A.2.1.4	Primary Active Transporters	P-P-bond-hydrolysis-driven transporters	The H+- or Na+-translocating F-type, V-type and A-type ATPase (F-ATPase) Superfamily	ATP-synt_ab;ATP-synt_ab_C;ATP-synt_ab_N	F:GO:0005524; P:GO:0015991; F:GO:0046961; C:GO:0005754; P:GO:0015986; C:GO:0042645; F:GO:0046933	F:ATP binding; P:ATP hydrolysis coupled proton transport; F:proton-transporting ATPase activity, rotational mechanism; C:mitochondrial proton-transporting ATP synthase, catalytic core; P:ATP synthesis coupled proton transport; C:mitochondrial nucleoid; F:proton-transporting ATP synthase activity, rotational mechanism
1	PA7-NODE_1_length_2350242_cov_25.9428	mRNA	460377	461731	+	TM1119_g10121.t1	100	99.6	matches=1070	mismatches=4	indels=0	unknowns=0	357	N	NNRD_NEUCR ame: Full=ATP-dependent (S)-NAD(P)H-hydrate dehydratase ame: Full=ATP-dependent NAD(P)HX dehydratase	-	-	-	-	-	-	-	-	-	Carb_kinase	F:GO:0005524; F:GO:0047453; P:GO:0046496; C:GO:0005829; P:GO:0016310; F:GO:0016301; F:GO:0052855	F:ATP binding; F:ATP-dependent NAD(P)H-hydrate dehydratase activity; P:nicotinamide nucleotide metabolic process; C:cytosol; P:phosphorylation; F:kinase activity; F:ADP-dependent NAD(P)H-hydrate dehydratase activity
1	PA7-NODE_1_length_2350242_cov_25.9428	mRNA	468229	470136	+	TM1119_g10122.t1	100	99.9	matches=1906	mismatches=2	indels=0	unknowns=0	635	N	hypothetical protein VDAG_04558	-	-	-	-	-	-	-	-	-	-	P:GO:0008150; C:GO:0005575; F:GO:0003674	P:biological_process; C:cellular_component; F:molecular_function
1	PA7-NODE_1_length_2350242_cov_25.9428	mRNA	471360	474034	-	TM1119_g10123.t1	99.8	99.4	matches=2495	mismatches=15	indels=0	unknowns=0	837	N	related to cullulin 3	-	-	-	-	-	-	-	-	-	Cullin;Cullin_Nedd8	F:GO:0031625; C:GO:0031461; P:GO:0006511	F:ubiquitin protein ligase binding; C:cullin-RING ubiquitin ligase complex; P:ubiquitin-dependent protein catabolic process
1	PA7-NODE_1_length_2350242_cov_25.9428	mRNA	474920	475531	+	TM1119_g10124.t1	100	99.8	matches=611	mismatches=1	indels=0	unknowns=0	203	N	DNL zinc finger domain-containing	-	-	-	-	-	-	-	-	-	zf-DNL	F:GO:0008270; P:GO:0030150; C:GO:0005759; F:GO:0051087; P:GO:0006457; P:GO:0050821; P:GO:0006986	F:zinc ion binding; P:protein import into mitochondrial matrix; C:mitochondrial matrix; F:chaperone binding; P:protein folding; P:protein stabilization; P:response to unfolded protein
1	PA7-NODE_1_length_2350242_cov_25.9428	mRNA	475799	483646	-	TM1119_g10125.t1	100	99.2	matches=7788	mismatches=60	indels=0	unknowns=0	2615	N	U3 small nucleolar RNA-associated 20	-	-	-	-	-	-	-	-	-	DRIM	C:GO:0032040; P:GO:0000462; P:GO:0000479; C:GO:0005730; C:GO:0030686	C:small-subunit processome; P:maturation of SSU-rRNA from tricistronic rRNA transcript (SSU-rRNA, 5.8S rRNA, LSU-rRNA); P:endonucleolytic cleavage of tricistronic rRNA transcript (SSU-rRNA, 5.8S rRNA, LSU-rRNA); C:nucleolus; C:90S preribosome
1	PA7-NODE_1_length_2350242_cov_25.9428	mRNA	484347	486040	+	TM1119_g10126.t1	100	99.1	matches=1633	mismatches=14	indels=0	unknowns=0	548	N	cwfJ domain-containing	-	-	-	-	-	-	-	-	-	CwfJ_C_2;CwfJ_C_1	F:GO:0008047; C:GO:0044424	F:enzyme activator activity; C:intracellular part
1	PA7-NODE_1_length_2350242_cov_25.9428	mRNA	489217	491046	-	TM1119_g10127.t1	100	99.6	matches=1647	mismatches=6	indels=0	unknowns=0	550	N	M-phase inducer phosphatase	-	-	-	-	-	-	-	-	-	Rhodanese	F:GO:0004721; P:GO:0010948; C:GO:0005737; P:GO:0045860; P:GO:0006470; P:GO:0090068; P:GO:0044774; P:GO:0010389; P:GO:0000079	F:phosphoprotein phosphatase activity; P:negative regulation of cell cycle process; C:cytoplasm; P:positive regulation of protein kinase activity; P:protein dephosphorylation; P:positive regulation of cell cycle process; P:mitotic DNA integrity checkpoint; P:regulation of G2/M transition of mitotic cell cycle; P:regulation of cyclin-dependent protein serine/threonine kinase activity
1	PA7-NODE_1_length_2350242_cov_25.9428	mRNA	498044	498342	+	TM1119_g10128.t1	100	100	matches=240	mismatches=0	indels=0	unknowns=0	79	N	hypothetical protein FPSE_00712	-	-	-	-	-	-	-	-	-	-	C:GO:0016020	C:membrane
1	PA7-NODE_1_length_2350242_cov_25.9428	mRNA	499099	501459	-	TM1119_g10129.t1	100	97.9	matches=2312	mismatches=49	indels=0	unknowns=0	786	N	hypothetical protein CGGC5_6297	-	-	-	-	-	-	-	-	-	-	C:GO:0016020; C:GO:0016021	C:membrane; C:integral component of membrane
1	PA7-NODE_1_length_2350242_cov_25.9428	mRNA	506490	508123	-	TM1119_g10130.t1	100	100	matches=1398	mismatches=0	indels=0	unknowns=0	465	N	hypothetical protein PMAA_068960	-	-	-	-	-	-	-	-	-	-	C:GO:0016020; C:GO:0016021	C:membrane; C:integral component of membrane
1	PA7-NODE_1_length_2350242_cov_25.9428	mRNA	510151	511641	-	TM1119_g10131.t1	100	99.6	matches=1485	mismatches=6	indels=0	unknowns=0	496	N	alpha-1,2-mannosyltransferase (Mnn2)	GT71	-	-	-	-	-	-	-	-	Mannosyl_trans3	F:GO:0016740	F:transferase activity
1	PA7-NODE_1_length_2350242_cov_25.9428	mRNA	513890	517023	+	TM1119_g10132.t1	100	99.6	matches=3050	mismatches=13	indels=0	unknowns=0	1020	N	related to DNA polymerase V	-	-	-	-	-	-	-	-	-	DNA_pol_phi	P:GO:0090304; P:GO:0034654; P:GO:0034645	P:nucleic acid metabolic process; P:nucleobase-containing compound biosynthetic process; P:cellular macromolecule biosynthetic process
1	PA7-NODE_1_length_2350242_cov_25.9428	mRNA	517267	518233	-	TM1119_g10133.t1	99.8	98.9	matches=867	mismatches=10	indels=0	unknowns=0	292	N	proteasome component C1	-	-	-	-	-	-	-	-	-	Proteasome;Proteasome_A_N	C:GO:0005634; P:GO:0043161; C:GO:0042175; C:GO:0019773; F:GO:0003729; F:GO:0004298; C:GO:0034515; P:GO:0010499	C:nucleus; P:proteasome-mediated ubiquitin-dependent protein catabolic process; C:nuclear outer membrane-endoplasmic reticulum membrane network; C:proteasome core complex, alpha-subunit complex; F:mRNA binding; F:threonine-type endopeptidase activity; C:proteasome storage granule; P:proteasomal ubiquitin-independent protein catabolic process
1	PA7-NODE_1_length_2350242_cov_25.9428	mRNA	519266	521082	-	TM1119_g10134.t1	100	99.1	matches=1540	mismatches=14	indels=0	unknowns=0	517	N	tachykinin family	-	-	-	-	-	-	-	-	-	-	P:GO:0008150; C:GO:0016020; C:GO:0016021; C:GO:0005575; F:GO:0003674	P:biological_process; C:membrane; C:integral component of membrane; C:cellular_component; F:molecular_function
1	PA7-NODE_1_length_2350242_cov_25.9428	mRNA	523684	524730	+	TM1119_g10135.t1	100	98	matches=1026	mismatches=21	indels=0	unknowns=0	348	N	---NA---	-	-	-	-	-	-	-	-	-	-	0	0
1	PA7-NODE_1_length_2350242_cov_25.9428	mRNA	525263	526503	-	TM1119_g10136.t1	100	99.6	matches=1114	mismatches=5	indels=0	unknowns=0	372	N	saccharopine dehydrogenase	-	-	-	-	-	-	-	-	-	AlaDh_PNT_N	F:GO:0004754; C:GO:0005737; F:GO:0003729; P:GO:0055114; P:GO:0019878	F:saccharopine dehydrogenase (NAD+, L-lysine-forming) activity; C:cytoplasm; F:mRNA binding; P:oxidation-reduction process; P:lysine biosynthetic process via aminoadipic acid
1	PA7-NODE_1_length_2350242_cov_25.9428	mRNA	527244	528064	+	TM1119_g10137.t1	100	99.5	matches=731	mismatches=1	indels=3	unknowns=0	243	N	hypothetical protein GLRG_06468	-	-	-	-	-	-	-	-	-	-	C:GO:0016020	C:membrane
1	PA7-NODE_1_length_2350242_cov_25.9428	mRNA	528393	529532	-	TM1119_g10138.t1	100	99.7	matches=1137	mismatches=3	indels=0	unknowns=0	379	N	prenylated Rab acceptor 1	-	-	-	-	-	-	-	-	-	-	P:GO:0006888; C:GO:0016020; C:GO:0016021; C:GO:0005783; C:GO:0030134; C:GO:0005794	P:ER to Golgi vesicle-mediated transport; C:membrane; C:integral component of membrane; C:endoplasmic reticulum; C:ER to Golgi transport vesicle; C:Golgi apparatus
1	PA7-NODE_1_length_2350242_cov_25.9428	mRNA	529775	530305	-	TM1119_g10139.t1	100	100	matches=531	mismatches=0	indels=0	unknowns=0	176	N	prenylated Rab acceptor 1	-	-	-	-	-	9.A.49.1.1	Incompletely Characterized Transport Systems	Recognized transporters of unknown biochemical mechanism	The Preylated Rab Acceptor Protein 1 (PRA1) Family	PRA1	P:GO:0006888; C:GO:0016021; C:GO:0005783; C:GO:0005794; C:GO:0030134	P:ER to Golgi vesicle-mediated transport; C:integral component of membrane; C:endoplasmic reticulum; C:Golgi apparatus; C:ER to Golgi transport vesicle
1	PA7-NODE_1_length_2350242_cov_25.9428	mRNA	532587	533531	-	TM1119_g10140.t1	100	99	matches=698	mismatches=7	indels=0	unknowns=0	234	N	chaperone (Caj1)	-	-	-	-	-	-	-	-	-	DnaJ	C:GO:0005783	C:endoplasmic reticulum
1	PA7-NODE_1_length_2350242_cov_25.9428	mRNA	534674	536716	+	TM1119_g10141.t1	100	99.5	matches=1015	mismatches=5	indels=0	unknowns=0	339	N	hypothetical protein MYCTH_76526	-	-	-	-	-	-	-	-	-	-	0	0
1	PA7-NODE_1_length_2350242_cov_25.9428	mRNA	542286	543632	+	TM1119_g10143.t1	100	99.7	matches=1343	mismatches=4	indels=0	unknowns=0	448	N	NADH:flavin oxidoreductase NADH oxidase	-	-	-	-	-	-	-	-	-	Oxidored_FMN	F:GO:0010181; F:GO:0003959; P:GO:0055114; C:GO:0005622	F:FMN binding; F:NADPH dehydrogenase activity; P:oxidation-reduction process; C:intracellular
1	PA7-NODE_1_length_2350242_cov_25.9428	mRNA	543973	545299	-	TM1119_g10144.t1	100	99.3	matches=590	mismatches=4	indels=0	unknowns=0	197	N	predicted protein	-	-	-	-	-	-	-	-	-	-	0	0
1	PA7-NODE_1_length_2350242_cov_25.9428	mRNA	546530	548207	-	TM1119_g10145.t1	100	98.4	matches=1573	mismatches=11	indels=15	unknowns=0	532	N	major facilitator superfamily transporter	-	-	-	-	-	2.A.1.2.48	Electrochemical Potential-driven Transporters	Porters (uniporters, symporters, antiporters)	The Major Facilitator Superfamily (MFS)	MFS_1	P:GO:0055085; C:GO:0016021; F:GO:0005215	P:transmembrane transport; C:integral component of membrane; F:transporter activity
1	PA7-NODE_1_length_2350242_cov_25.9428	mRNA	550006	550953	-	TM1119_g10146.t1	100	99.5	matches=943	mismatches=5	indels=0	unknowns=0	315	N	hypothetical protein MGG_07710	-	-	-	-	-	-	-	-	-	-	P:GO:0008150; C:GO:0005575; F:GO:0003674	P:biological_process; C:cellular_component; F:molecular_function
1	PA7-NODE_1_length_2350242_cov_25.9428	mRNA	554848	556071	-	TM1119_g10147.t1	100	99.5	matches=976	mismatches=5	indels=0	unknowns=0	326	N	thioredoxin domain containing	-	-	-	-	-	8.A.88.1.3	Accessory Factors Involved in Transport	Auxiliary transport proteins	The calciquestrin (CASQ) Family	Thioredoxin;PITH	F:GO:0015035; P:GO:1902376; F:GO:0004791; P:GO:0006662; P:GO:0043433; P:GO:0045454; P:GO:0006457; P:GO:0000103; C:GO:0005739; P:GO:0098869; C:GO:0005829; F:GO:0016671; P:GO:0055114; C:GO:0034399; P:GO:0036129	F:protein disulfide oxidoreductase activity; P:protein denaturation involved in proteasomal ubiquitin-dependent protein catabolic process; F:thioredoxin-disulfide reductase activity; P:glycerol ether metabolic process; P:negative regulation of sequence-specific DNA binding transcription factor activity; P:cell redox homeostasis; P:protein folding; P:sulfate assimilation; C:mitochondrion; P:cellul…
1	PA7-NODE_1_length_2350242_cov_25.9428	mRNA	557436	559239	-	TM1119_g10148.t1	100	99	matches=1627	mismatches=17	indels=0	unknowns=0	547	N	C6 transcription factor	-	-	-	-	-	-	-	-	-	Zn_clus	P:GO:0008150; C:GO:0005634; F:GO:0008270; C:GO:0016020; C:GO:0016021; P:GO:0006355; C:GO:0005575; F:GO:0003674; F:GO:0000981; P:GO:0006357	P:biological_process; C:nucleus; F:zinc ion binding; C:membrane; C:integral component of membrane; P:regulation of transcription, DNA-templated; C:cellular_component; F:molecular_function; F:RNA polymerase II transcription factor activity, sequence-specific DNA binding; P:regulation of transcription from RNA polymerase II promoter
1	PA7-NODE_1_length_2350242_cov_25.9428	mRNA	559712	561189	+	TM1119_g10149.t1	99.9	98.8	matches=1461	mismatches=17	indels=0	unknowns=0	492	N	C6 transcription factor	-	-	-	-	-	-	-	-	-	Fungal_trans_2	P:GO:0008150; C:GO:0005575; F:GO:0003674	P:biological_process; C:cellular_component; F:molecular_function
1	PA7-NODE_1_length_2350242_cov_25.9428	mRNA	561241	562206	-	TM1119_g10150.t1	100	99.4	matches=960	mismatches=6	indels=0	unknowns=0	321	N	uridine ribohydrolase ( )	-	-	-	-	-	-	-	-	-	IU_nuc_hydro	0	0
1	PA7-NODE_1_length_2350242_cov_25.9428	mRNA	563116	565069	+	TM1119_g10151.t1	100	99.5	matches=1635	mismatches=9	indels=0	unknowns=0	547	N	hexose transporter	-	-	-	-	-	2.A.1.1.111	Electrochemical Potential-driven Transporters	Porters (uniporters, symporters, antiporters)	The Major Facilitator Superfamily (MFS)	Sugar_tr	P:GO:0055085; F:GO:0022857; C:GO:0016021	P:transmembrane transport; F:transmembrane transporter activity; C:integral component of membrane
1	PA7-NODE_1_length_2350242_cov_25.9428	mRNA	572994	577949	+	TM1119_g10152.t1	100	99.3	matches=4518	mismatches=24	indels=7	unknowns=0	1513	N	rhogap with PH domain	-	-	-	-	-	9.A.1.1.1	Incompletely Characterized Transport Systems	Recognized transporters of unknown biochemical mechanism	The Non ABC Multidrug Exporter (N-MDE) Family	PH;RhoGAP	F:GO:0035091; P:GO:0006355; C:GO:0044424; P:GO:0044699; P:GO:0009987	F:phosphatidylinositol binding; P:regulation of transcription, DNA-templated; C:intracellular part; P:single-organism process; P:cellular process
1	PA7-NODE_1_length_2350242_cov_25.9428	mRNA	579469	580143	-	TM1119_g10153.t1	100	98.5	matches=665	mismatches=10	indels=0	unknowns=0	224	N	AAA family	-	-	-	-	-	-	-	-	-	-	F:GO:0000166; F:GO:0005524	F:nucleotide binding; F:ATP binding
1	PA7-NODE_1_length_2350242_cov_25.9428	mRNA	582146	585022	+	TM1119_g10154.t1	100	99.5	matches=2812	mismatches=11	indels=3	unknowns=0	941	N	Fungal specific transcription	-	-	-	-	-	-	-	-	-	Zn_clus	P:GO:0065007	P:biological regulation
1	PA7-NODE_1_length_2350242_cov_25.9428	mRNA	586134	587015	-	TM1119_g10155.t1	100	99.2	matches=702	mismatches=3	indels=3	unknowns=0	235	N	hypothetical protein MGG_11737	-	-	-	-	-	-	-	-	-	-	0	0
1	PA7-NODE_1_length_2350242_cov_25.9428	mRNA	591938	593049	+	TM1119_g10156.t1	100	99.5	matches=1021	mismatches=5	indels=0	unknowns=0	341	N	alcohol dehydrogenase	-	-	-	-	-	-	-	-	-	ADH_zinc_N;ADH_N	F:GO:0008270; F:GO:0016491; P:GO:0055114	F:zinc ion binding; F:oxidoreductase activity; P:oxidation-reduction process
1	PA7-NODE_1_length_2350242_cov_25.9428	mRNA	593666	595063	-	TM1119_g10157.t1	100	98.2	matches=1228	mismatches=23	indels=0	unknowns=0	416	N	hypothetical protein NEUTE1DRAFT_130725	-	-	-	-	-	-	-	-	-	-	0	0
1	PA7-NODE_1_length_2350242_cov_25.9428	mRNA	595980	597998	-	TM1119_g10158.t1	100	99.4	matches=1831	mismatches=11	indels=0	unknowns=0	613	N	hypothetical protein MYCTH_2106642	-	-	-	-	-	-	-	-	-	BTB	0	0
1	PA7-NODE_1_length_2350242_cov_25.9428	mRNA	598596	599634	-	TM1119_g10159.t1	100	99.5	matches=925	mismatches=5	indels=0	unknowns=0	309	N	G-patch domain-containing	-	-	-	-	-	-	-	-	-	G-patch	F:GO:0003676; P:GO:0000494; P:GO:0043085; P:GO:0042254; F:GO:0008047; P:GO:0032211; C:GO:0005730; F:GO:0010521; P:GO:0051974; C:GO:0005654	F:nucleic acid binding; P:box C/D snoRNA 3'-end processing; P:positive regulation of catalytic activity; P:ribosome biogenesis; F:enzyme activator activity; P:negative regulation of telomere maintenance via telomerase; C:nucleolus; F:telomerase inhibitor activity; P:negative regulation of telomerase activity; C:nucleoplasm
1	PA7-NODE_1_length_2350242_cov_25.9428	mRNA	600118	600703	+	TM1119_g10160.t1	100	99.3	matches=450	mismatches=3	indels=0	unknowns=0	150	N	---NA---	-	-	-	-	-	-	-	-	-	-	0	0
1	PA7-NODE_1_length_2350242_cov_25.9428	mRNA	601128	601493	-	TM1119_g10161.t1	100	99.1	matches=220	mismatches=2	indels=0	unknowns=0	73	N	cytochrome c oxidase copper chaperone	-	-	-	-	-	-	-	-	-	COX17	P:GO:0033617; C:GO:0005758; P:GO:0015680; P:GO:0018343; C:GO:0005829; F:GO:0016531	P:mitochondrial respiratory chain complex IV assembly; C:mitochondrial intermembrane space; P:intracellular copper ion transport; P:protein farnesylation; C:cytosol; F:copper chaperone activity
1	PA7-NODE_1_length_2350242_cov_25.9428	mRNA	602074	603226	+	TM1119_g10162.t1	100	99.5	matches=988	mismatches=5	indels=0	unknowns=0	330	N	lipase 2	CE10	-	-	-	-	-	-	-	-	Abhydrolase_3	P:GO:0008152; F:GO:0016787	P:metabolic process; F:hydrolase activity
1	PA7-NODE_1_length_2350242_cov_25.9428	mRNA	603727	606801	-	TM1119_g10163.t1	100	99	matches=2942	mismatches=31	indels=0	unknowns=0	990	N	telomere length regulation	-	-	-	-	-	-	-	-	-	Telomere_reg-2	P:GO:0051179; C:GO:0070013; C:GO:0043231; F:GO:0005488; C:GO:0044446	P:localization; C:intracellular organelle lumen; C:intracellular membrane-bounded organelle; F:binding; C:intracellular organelle part
1	PA7-NODE_1_length_2350242_cov_25.9428	mRNA	607146	608560	+	TM1119_g10164.t1	100	98.7	matches=1291	mismatches=17	indels=0	unknowns=0	435	N	NEDD8-activating enzyme E1 catalytic subunit	-	-	-	-	-	3.A.16.1.2	Primary Active Transporters	P-P-bond-hydrolysis-driven transporters	The Endoplasmic Reticular Retrotranslocon (ER-RT) Family	ThiF;E2_bind	F:GO:0005524; F:GO:0019781; P:GO:0045116; F:GO:0016881	F:ATP binding; F:NEDD8 activating enzyme activity; P:protein neddylation; F:acid-amino acid ligase activity
1	PA7-NODE_1_length_2350242_cov_25.9428	mRNA	608763	609938	-	TM1119_g10165.t1	100	98.8	matches=1106	mismatches=13	indels=0	unknowns=0	372	N	DNA-directed RNA polymerases i and iii 40 kda polypeptide	-	-	-	-	-	-	-	-	-	RNA_pol_A_bac;RNA_pol_L	P:GO:0031081; P:GO:0006360; F:GO:0046983; F:GO:0000774; F:GO:0005487; P:GO:0042797; C:GO:0005666; C:GO:0044614; C:GO:0044613; P:GO:0097064; P:GO:0000056; F:GO:0001056; F:GO:0003677; P:GO:0000055; C:GO:0005736; F:GO:0001054; C:GO:0016020; P:GO:0006607; P:GO:0050790; C:GO:0005829; C:GO:0034399; P:GO:0016973	P:nuclear pore distribution; P:transcription from RNA polymerase I promoter; F:protein dimerization activity; F:adenyl-nucleotide exchange factor activity; F:nucleocytoplasmic transporter activity; P:tRNA transcription from RNA polymerase III promoter; C:DNA-directed RNA polymerase III complex; C:nuclear pore cytoplasmic filaments; C:nuclear pore central transport channel; P:ncRNA export from nuc…
1	PA7-NODE_1_length_2350242_cov_25.9428	mRNA	610275	611681	-	TM1119_g10166.t1	100	99.2	matches=1295	mismatches=10	indels=0	unknowns=0	434	N	dynactin subunit	-	-	-	-	-	-	-	-	-	Dynamitin	C:GO:0005869; P:GO:0007067; P:GO:0007017	C:dynactin complex; P:mitotic nuclear division; P:microtubule-based process
1	PA7-NODE_1_length_2350242_cov_25.9428	mRNA	612276	612600	+	TM1119_g10167.t1	100	98.5	matches=320	mismatches=4	indels=1	unknowns=0	107	N	molybdopterin synthase sulfur carrier subunit	-	-	-	-	-	-	-	-	-	ThiS	F:GO:0000166; C:GO:0005829; F:GO:0030366; P:GO:0006777; C:GO:0019008	F:nucleotide binding; C:cytosol; F:molybdopterin synthase activity; P:Mo-molybdopterin cofactor biosynthetic process; C:molybdopterin synthase complex
1	PA7-NODE_1_length_2350242_cov_25.9428	mRNA	612654	613173	-	TM1119_g10168.t1	100	98.9	matches=460	mismatches=5	indels=0	unknowns=0	154	N	hypothetical protein GGTG_06362	-	-	-	-	-	-	-	-	-	-	C:GO:0016021	C:integral component of membrane
1	PA7-NODE_1_length_2350242_cov_25.9428	mRNA	613629	616142	-	TM1119_g10169.t1	100	98.3	matches=2420	mismatches=43	indels=0	unknowns=0	820	N	COG4 transporter	-	-	-	-	-	-	-	-	-	COG4	C:GO:0017119; C:GO:0032153; F:GO:0005388; P:GO:0000301; C:GO:0005634; F:GO:0005524; C:GO:0051286; F:GO:0003725; F:GO:0046872; C:GO:0016021; P:GO:0030242; P:GO:0070588; P:GO:0016236; P:GO:0032258	C:Golgi transport complex; C:cell division site; F:calcium-transporting ATPase activity; P:retrograde transport, vesicle recycling within Golgi; C:nucleus; F:ATP binding; C:cell tip; F:double-stranded RNA binding; F:metal ion binding; C:integral component of membrane; P:pexophagy; P:calcium ion transmembrane transport; P:macroautophagy; P:CVT pathway
1	PA7-NODE_1_length_2350242_cov_25.9428	mRNA	616540	619919	-	TM1119_g10170.t1	100	99	matches=3241	mismatches=32	indels=1	unknowns=0	1090	N	calcium-transporting P-type ATPase	-	-	-	-	-	3.A.3.2.5	Primary Active Transporters	P-P-bond-hydrolysis-driven transporters	The P-type ATPase (P-ATPase) Superfamily	E1-E2_ATPase;Cation_ATPase_C;Cation_ATPase_N;Hydrolase	F:GO:0005524; F:GO:0015410; P:GO:0071421; F:GO:0005509; C:GO:0016021; P:GO:0070588; C:GO:0000139; F:GO:0005388; P:GO:0006887; P:GO:0006874	F:ATP binding; F:manganese-transporting ATPase activity; P:manganese ion transmembrane transport; F:calcium ion binding; C:integral component of membrane; P:calcium ion transmembrane transport; C:Golgi membrane; F:calcium-transporting ATPase activity; P:exocytosis; P:cellular calcium ion homeostasis
1	PA7-NODE_1_length_2350242_cov_25.9428	mRNA	621968	623937	+	TM1119_g10171.t1	100	99.6	matches=1907	mismatches=7	indels=0	unknowns=0	637	N	double-strand-break repair rad21	-	-	-	-	-	-	-	-	-	Rad21_Rec8;Rad21_Rec8_N	P:GO:0007076; C:GO:1902377; C:GO:0034990; P:GO:0034087; P:GO:0006473; F:GO:0003682; P:GO:0006268; C:GO:0034507; P:GO:1990414; C:GO:0005739; P:GO:0006915; C:GO:0071687; C:GO:1990707	P:mitotic chromosome condensation; C:nuclear rDNA heterochromatin; C:nuclear mitotic cohesin complex; P:establishment of mitotic sister chromatid cohesion; P:protein acetylation; F:chromatin binding; P:DNA unwinding involved in DNA replication; C:chromosome, centromeric outer repeat region; P:replication-born double-strand break repair via sister chromatid exchange; C:mitochondrion; P:apoptotic p…
1	PA7-NODE_1_length_2350242_cov_25.9428	mRNA	624575	625082	+	TM1119_g10172.t1	100	99.5	matches=364	mismatches=2	indels=0	unknowns=0	121	N	tubulin-specific chaperone	-	-	-	-	-	-	-	-	-	TBCA	P:GO:0007021; F:GO:0048487; P:GO:0007023	P:tubulin complex assembly; F:beta-tubulin binding; P:post-chaperonin tubulin folding pathway
1	PA7-NODE_1_length_2350242_cov_25.9428	mRNA	625415	626545	-	TM1119_g10173.t1	100	99.7	matches=1128	mismatches=3	indels=0	unknowns=0	376	N	tho complex subunit 7	-	-	-	-	-	-	-	-	-	THOC7	F:GO:0003676; P:GO:0006406; C:GO:0000781; C:GO:0000446; C:GO:0000445; P:GO:0006368	F:nucleic acid binding; P:mRNA export from nucleus; C:chromosome, telomeric region; C:nucleoplasmic THO complex; C:THO complex part of transcription export complex; P:transcription elongation from RNA polymerase II promoter
1	PA7-NODE_1_length_2350242_cov_25.9428	mRNA	627348	628652	+	TM1119_g10174.t1	100	98.5	matches=1286	mismatches=19	indels=0	unknowns=0	434	N	RNA polymerase II transcription factor SIII subunit A	-	-	-	-	-	-	-	-	-	Elongin_A	C:GO:0005634; C:GO:0016021; P:GO:0006355; F:GO:0003674	C:nucleus; C:integral component of membrane; P:regulation of transcription, DNA-templated; F:molecular_function
1	PA7-NODE_1_length_2350242_cov_25.9428	mRNA	629260	629736	-	TM1119_g10175.t1	100	100	matches=249	mismatches=0	indels=0	unknowns=0	82	N	ubiquitin family	-	-	-	-	-	3.A.25.1.1	Primary Active Transporters	P-P-bond-hydrolysis-driven transporters	The Symbiont-specific ERAD-like Machinery (SELMA) Family	ubiquitin	P:GO:0045116	P:protein neddylation
1	PA7-NODE_1_length_2350242_cov_25.9428	mRNA	630315	631368	-	TM1119_g10176.t1	100	100	matches=942	mismatches=0	indels=0	unknowns=0	313	N	prohibitin-2	-	-	-	-	-	8.A.21.2.3	Accessory Factors Involved in Transport	Auxiliary transport proteins	The Stomatin/Podocin/Band 7/Nephrosis.2/SPFH (Stomatin) Family	Band_7	P:GO:0000001; C:GO:0016021; P:GO:0045861; P:GO:0006457; P:GO:0001302; C:GO:0005743	P:mitochondrion inheritance; C:integral component of membrane; P:negative regulation of proteolysis; P:protein folding; P:replicative cell aging; C:mitochondrial inner membrane
1	PA7-NODE_1_length_2350242_cov_25.9428	mRNA	631416	632998	+	TM1119_g10177.t1	100	99.4	matches=1218	mismatches=6	indels=1	unknowns=0	407	N	RNA recognition domain-containing	-	-	-	-	-	3.A.18.1.1	Primary Active Transporters	P-P-bond-hydrolysis-driven transporters	The Nuclear mRNA Exporter (mRNA-E) Family	RRM_1;CSTF_C;CSTF2_hinge	C:GO:0005847; P:GO:0098789; F:GO:0003729	C:mRNA cleavage and polyadenylation specificity factor complex; P:pre-mRNA cleavage required for polyadenylation; F:mRNA binding
1	PA7-NODE_1_length_2350242_cov_25.9428	mRNA	633608	636265	-	TM1119_g10178.t1	100	99.4	matches=2529	mismatches=15	indels=0	unknowns=0	847	N	cora-like Mg2+ transporter	-	-	-	-	-	1.A.35.2.3	Channels/Pores	α-Type Channels	The CorA Metal Ion Transporter (MIT) Family	CorA	C:GO:0005737; P:GO:0015693; C:GO:0016020; P:GO:0098655; F:GO:0046873; C:GO:1990816	C:cytoplasm; P:magnesium ion transport; C:membrane; P:cation transmembrane transport; F:metal ion transmembrane transporter activity; C:vacuole-mitochondrion membrane contact site
1	PA7-NODE_1_length_2350242_cov_25.9428	mRNA	637476	638107	+	TM1119_g10179.t1	100	99.4	matches=507	mismatches=3	indels=0	unknowns=0	169	N	hypothetical protein GLRG_01354	-	-	-	-	-	-	-	-	-	DUF3237	F:GO:0001013; C:GO:0070860; P:GO:0042790; F:GO:0001179	F:RNA polymerase I regulatory region DNA binding; C:RNA polymerase I core factor complex; P:transcription of nuclear large rRNA transcript from RNA polymerase I promoter; F:RNA polymerase I transcription factor binding
1	PA7-NODE_1_length_2350242_cov_25.9428	mRNA	638618	640174	-	TM1119_g10180.t1	100	99.3	matches=1034	mismatches=7	indels=0	unknowns=0	346	N	maintenance of ploidy mob2	-	-	-	-	-	-	-	-	-	Mob1_phocein	C:GO:0005634; C:GO:0005934; C:GO:0005935; F:GO:0030295; P:GO:0007163; C:GO:0043332; P:GO:0032147; P:GO:0000920; P:GO:0016310; F:GO:0016301; P:GO:0007118	C:nucleus; C:cellular bud tip; C:cellular bud neck; F:protein kinase activator activity; P:establishment or maintenance of cell polarity; C:mating projection tip; P:activation of protein kinase activity; P:cell separation after cytokinesis; P:phosphorylation; F:kinase activity; P:budding cell apical bud growth
1	PA7-NODE_1_length_2350242_cov_25.9428	mRNA	640641	641947	+	TM1119_g10181.t1	99.9	99.4	matches=1248	mismatches=8	indels=0	unknowns=0	418	N	RNA polymerase II	-	-	-	-	-	-	-	-	-	Leo1	P:GO:0016570; C:GO:0016593; P:GO:0006368	P:histone modification; C:Cdc73/Paf1 complex; P:transcription elongation from RNA polymerase II promoter
1	PA7-NODE_1_length_2350242_cov_25.9428	mRNA	642585	644676	+	TM1119_g10182.t1	100	98.9	matches=1825	mismatches=20	indels=0	unknowns=0	614	N	patatin-like phospholipase	-	-	-	-	-	-	-	-	-	Patatin;DUF3336	C:GO:0005811; F:GO:0071618; F:GO:0004806; P:GO:0007114; P:GO:0019433	C:lipid particle; F:lysophosphatidylethanolamine acyltransferase activity; F:triglyceride lipase activity; P:cell budding; P:triglyceride catabolic process
1	PA7-NODE_1_length_2350242_cov_25.9428	mRNA	645410	647203	-	TM1119_g10183.t1	100	99.1	matches=1781	mismatches=7	indels=9	unknowns=0	596	N	hypothetical protein CGGC5_12458	-	-	-	-	-	-	-	-	-	-	C:GO:0016020; C:GO:0016021	C:membrane; C:integral component of membrane
1	PA7-NODE_1_length_2350242_cov_25.9428	mRNA	647944	648604	+	TM1119_g10184.t1	100	98.2	matches=595	mismatches=11	indels=0	unknowns=0	201	N	hypothetical protein VDAG_05223	-	-	-	-	-	-	-	-	-	-	0	0
1	PA7-NODE_1_length_2350242_cov_25.9428	mRNA	652710	653390	+	TM1119_g10185.t1	100	99	matches=674	mismatches=7	indels=0	unknowns=0	226	N	---NA---	-	-	-	-	-	-	-	-	-	-	0	0
1	PA7-NODE_1_length_2350242_cov_25.9428	mRNA	654405	655661	+	TM1119_g10186.t1	100	98.8	matches=1174	mismatches=14	indels=0	unknowns=0	395	N	lipolytic enzyme	-	-	-	-	-	-	-	-	-	Lipase_GDSL_2	C:GO:0005575; F:GO:0016787	C:cellular_component; F:hydrolase activity
1	PA7-NODE_1_length_2350242_cov_25.9428	mRNA	656080	658532	-	TM1119_g10187.t1	100	99.2	matches=2303	mismatches=19	indels=0	unknowns=0	773	N	eukaryotic ribosome biogenesis 1	-	-	-	-	-	-	-	-	-	WD40;BOP1NT	P:GO:0000463; F:GO:0043021; C:GO:0070545; P:GO:0000466; C:GO:0005654; C:GO:0030687	P:maturation of LSU-rRNA from tricistronic rRNA transcript (SSU-rRNA, 5.8S rRNA, LSU-rRNA); F:ribonucleoprotein complex binding; C:PeBoW complex; P:maturation of 5.8S rRNA from tricistronic rRNA transcript (SSU-rRNA, 5.8S rRNA, LSU-rRNA); C:nucleoplasm; C:preribosome, large subunit precursor
1	PA7-NODE_1_length_2350242_cov_25.9428	mRNA	659297	660641	+	TM1119_g10188.t1	100	98.8	matches=1277	mismatches=16	indels=0	unknowns=0	430	N	C6 finger domain-containing	-	-	-	-	-	-	-	-	-	Zn_clus	C:GO:0005634; F:GO:0008270; P:GO:0006355; F:GO:0000981; P:GO:0006357	C:nucleus; F:zinc ion binding; P:regulation of transcription, DNA-templated; F:RNA polymerase II transcription factor activity, sequence-specific DNA binding; P:regulation of transcription from RNA polymerase II promoter
1	PA7-NODE_1_length_2350242_cov_25.9428	mRNA	661967	663052	-	TM1119_g10189.t1	100	99.3	matches=903	mismatches=6	indels=0	unknowns=0	302	N	SURF4 family	-	-	-	-	-	9.B.214.1.1	Incompletely Characterized Transport Systems	Putative transport proteins	The ER to Golgi Transport Factor (ER/G-TF) Family	SURF4	C:GO:0016021; C:GO:0030134	C:integral component of membrane; C:ER to Golgi transport vesicle
1	PA7-NODE_1_length_2350242_cov_25.9428	mRNA	665464	666936	-	TM1119_g10190.t1	100	98.9	matches=1122	mismatches=12	indels=0	unknowns=0	377	Y	extracellular serine-rich	-	-	-	-	-	-	-	-	-	-	C:GO:0016020; C:GO:0016021	C:membrane; C:integral component of membrane
1	PA7-NODE_1_length_2350242_cov_25.9428	mRNA	669788	672203	-	TM1119_g10191.t1	100	99.2	matches=2114	mismatches=16	indels=0	unknowns=0	709	N	C6 transcription	-	-	-	-	-	-	-	-	-	Zn_clus;Fungal_trans	F:GO:0003677; C:GO:0005634; F:GO:0008270; F:GO:0046872; P:GO:0006351; P:GO:0006355; F:GO:0000981; P:GO:0006357	F:DNA binding; C:nucleus; F:zinc ion binding; F:metal ion binding; P:transcription, DNA-templated; P:regulation of transcription, DNA-templated; F:RNA polymerase II transcription factor activity, sequence-specific DNA binding; P:regulation of transcription from RNA polymerase II promoter
1	PA7-NODE_1_length_2350242_cov_25.9428	mRNA	673499	674551	+	TM1119_g10192.t1	100	99.9	matches=1001	mismatches=1	indels=0	unknowns=0	333	N	phytanoyl- dioxygenase	-	-	-	-	-	-	-	-	-	PhyH	F:GO:0051213; P:GO:0055114	F:dioxygenase activity; P:oxidation-reduction process
1	PA7-NODE_1_length_2350242_cov_25.9428	mRNA	675325	677302	+	TM1119_g10193.t1	100	99.7	matches=1559	mismatches=4	indels=0	unknowns=0	520	N	hexose transporter	-	-	-	-	-	2.A.1.1.83	Electrochemical Potential-driven Transporters	Porters (uniporters, symporters, antiporters)	The Major Facilitator Superfamily (MFS)	Sugar_tr	F:GO:0022891; P:GO:0055085; C:GO:0016021	F:substrate-specific transmembrane transporter activity; P:transmembrane transport; C:integral component of membrane
1	PA7-NODE_1_length_2350242_cov_25.9428	mRNA	677637	678766	-	TM1119_g10194.t1	100	99.2	matches=1015	mismatches=8	indels=0	unknowns=0	340	N	lipase 2	CE10	-	-	-	-	-	-	-	-	Abhydrolase_3	P:GO:0008152; F:GO:0016787	P:metabolic process; F:hydrolase activity
1	PA7-NODE_1_length_2350242_cov_25.9428	mRNA	682277	683728	+	TM1119_g10195.t1	100	99.4	matches=1315	mismatches=8	indels=0	unknowns=0	440	N	glycolate oxidase	AA7	-	-	-	-	-	-	-	-	FAD_binding_4;FAD-oxidase_C	F:GO:0016614; F:GO:0050660; P:GO:0055114	F:oxidoreductase activity, acting on CH-OH group of donors; F:flavin adenine dinucleotide binding; P:oxidation-reduction process
1	PA7-NODE_1_length_2350242_cov_25.9428	mRNA	683863	685023	-	TM1119_g10196.t1	100	99.2	matches=1152	mismatches=9	indels=0	unknowns=0	386	N	aminotransferase class i and ii	-	-	-	-	-	-	-	-	-	Aminotran_1_2	C:GO:0005634; F:GO:0030170; P:GO:0034276; C:GO:0005739; F:GO:0047536; C:GO:0005829; F:GO:0016212; P:GO:0097052	C:nucleus; F:pyridoxal phosphate binding; P:kynurenic acid biosynthetic process; C:mitochondrion; F:2-aminoadipate transaminase activity; C:cytosol; F:kynurenine-oxoglutarate transaminase activity; P:L-kynurenine metabolic process
1	PA7-NODE_1_length_2350242_cov_25.9428	mRNA	686249	687818	-	TM1119_g10197.t1	99.8	98.5	matches=1463	mismatches=22	indels=0	unknowns=0	495	N	kynurenine hydrolase	-	-	-	-	-	-	-	-	-	Aminotran_5	P:GO:1901606; P:GO:0019439; P:GO:0042537; P:GO:1901361; P:GO:0009435; P:GO:0006568; F:GO:0016787	P:alpha-amino acid catabolic process; P:aromatic compound catabolic process; P:benzene-containing compound metabolic process; P:organic cyclic compound catabolic process; P:NAD biosynthetic process; P:tryptophan metabolic process; F:hydrolase activity
1	PA7-NODE_1_length_2350242_cov_25.9428	mRNA	688474	689854	+	TM1119_g10198.t1	100	99.5	matches=1323	mismatches=6	indels=0	unknowns=0	442	N	indoleamine 2,3-dioxygenase	-	-	-	-	-	-	-	-	-	IDO	F:GO:0051213; P:GO:0055114; F:GO:0020037	F:dioxygenase activity; P:oxidation-reduction process; F:heme binding
1	PA7-NODE_1_length_2350242_cov_25.9428	mRNA	690163	692007	-	TM1119_g10199.t1	100	99.2	matches=1771	mismatches=14	indels=0	unknowns=0	594	N	glycosyltransferase family 57	GT57|GT57	-	-	-	-	-	-	-	-	Alg6_Alg8	C:GO:0005789; F:GO:0016758; C:GO:0016021	C:endoplasmic reticulum membrane; F:transferase activity, transferring hexosyl groups; C:integral component of membrane
1	PA7-NODE_1_length_2350242_cov_25.9428	mRNA	692585	694085	+	TM1119_g10200.t1	100	99.2	matches=1432	mismatches=11	indels=0	unknowns=0	480	N	pH-response regulator palC	-	-	-	-	-	-	-	-	-	BRO1	C:GO:0000815; P:GO:1900198; P:GO:0071467; C:GO:0005886	C:ESCRT III complex; P:positive regulation of penicillin biosynthetic process; P:cellular response to pH; C:plasma membrane
1	PA7-NODE_1_length_2350242_cov_25.9428	mRNA	694134	696674	-	TM1119_g10201.t1	100	98.8	matches=2404	mismatches=29	indels=0	unknowns=0	810	N	IBR domain-containing	-	-	-	-	-	-	-	-	-	IBR	F:GO:0004842; F:GO:0046872; P:GO:0016567	F:ubiquitin-protein transferase activity; F:metal ion binding; P:protein ubiquitination
1	PA7-NODE_1_length_2350242_cov_25.9428	mRNA	697541	699264	-	TM1119_g10202.t1	100	99.7	matches=1540	mismatches=5	indels=0	unknowns=0	514	N	Major facilitator superfamily	-	-	-	-	-	2.A.1.2.86	Electrochemical Potential-driven Transporters	Porters (uniporters, symporters, antiporters)	The Major Facilitator Superfamily (MFS)	MFS_1	P:GO:0055085; C:GO:0016020; C:GO:0016021	P:transmembrane transport; C:membrane; C:integral component of membrane
1	PA7-NODE_1_length_2350242_cov_25.9428	mRNA	699980	702388	+	TM1119_g10203.t1	100	99.5	matches=2256	mismatches=12	indels=0	unknowns=0	755	N	hypothetical protein FPSE_00403	-	-	-	-	-	-	-	-	-	Zn_clus;Fungal_trans	F:GO:0003677; C:GO:0005634; F:GO:0008270; P:GO:0006351; F:GO:0046872; P:GO:0006355; F:GO:0000981; P:GO:0006357	F:DNA binding; C:nucleus; F:zinc ion binding; P:transcription, DNA-templated; F:metal ion binding; P:regulation of transcription, DNA-templated; F:RNA polymerase II transcription factor activity, sequence-specific DNA binding; P:regulation of transcription from RNA polymerase II promoter
1	PA7-NODE_1_length_2350242_cov_25.9428	mRNA	702636	703785	-	TM1119_g10204.t1	100	99.8	matches=871	mismatches=2	indels=0	unknowns=0	290	N	fumarylacetoacetate hydrolase	-	-	-	-	-	-	-	-	-	FAA_hydrolase	P:GO:0008152; F:GO:0016787	P:metabolic process; F:hydrolase activity
1	PA7-NODE_1_length_2350242_cov_25.9428	mRNA	704227	704601	+	TM1119_g10205.t1	100	100	matches=237	mismatches=0	indels=0	unknowns=0	78	N	heat repeat	-	-	-	-	-	-	-	-	-	Complex1_LYR	P:GO:0008150; F:GO:0003674	P:biological_process; F:molecular_function
1	PA7-NODE_1_length_2350242_cov_25.9428	mRNA	704738	707651	+	TM1119_g10206.t1	100	99.8	matches=2806	mismatches=5	indels=0	unknowns=0	936	N	predicted protein	-	-	-	-	-	-	-	-	-	-	P:GO:0008150; C:GO:0005575; F:GO:0003674	P:biological_process; C:cellular_component; F:molecular_function
1	PA7-NODE_1_length_2350242_cov_25.9428	mRNA	708916	710659	-	TM1119_g10207.t1	100	99.9	matches=1573	mismatches=2	indels=0	unknowns=0	524	N	hexose transporter	-	-	-	-	-	2.A.1.1.83	Electrochemical Potential-driven Transporters	Porters (uniporters, symporters, antiporters)	The Major Facilitator Superfamily (MFS)	Sugar_tr	C:GO:0005887; P:GO:0015992; F:GO:0005351; P:GO:0046323; F:GO:0005355; P:GO:1904659	C:integral component of plasma membrane; P:proton transport; F:sugar:proton symporter activity; P:glucose import; F:glucose transmembrane transporter activity; P:glucose transmembrane transport
1	PA7-NODE_1_length_2350242_cov_25.9428	mRNA	713819	717255	+	TM1119_g10208.t1	100	99.4	matches=3366	mismatches=21	indels=0	unknowns=0	1128	N	DNA mismatch repair MSH3	-	-	-	-	-	-	-	-	-	MutS_V;MutS_I;MutS_II;MutS_IV;MutS_III	C:GO:0005634; F:GO:0005524; C:GO:0005737; F:GO:0000406; P:GO:0000735; F:GO:0000404; F:GO:0000403; P:GO:0000710; P:GO:0006312	C:nucleus; F:ATP binding; C:cytoplasm; F:double-strand/single-strand DNA junction binding; P:removal of nonhomologous ends; F:heteroduplex DNA loop binding; F:Y-form DNA binding; P:meiotic mismatch repair; P:mitotic recombination
1	PA7-NODE_1_length_2350242_cov_25.9428	mRNA	717898	720372	-	TM1119_g10209.t1	100	99.3	matches=2004	mismatches=12	indels=3	unknowns=0	671	N	hypothetical protein CTHT_0057290	-	-	-	-	-	-	-	-	-	-	P:GO:0008150; F:GO:0003824; P:GO:0018344; F:GO:0004663	P:biological_process; F:catalytic activity; P:protein geranylgeranylation; F:Rab geranylgeranyltransferase activity
1	PA7-NODE_1_length_2350242_cov_25.9428	mRNA	721855	722932	-	TM1119_g10210.t1	100	99.4	matches=1020	mismatches=6	indels=0	unknowns=0	341	N	geranylgeranyltransferase beta subunit	-	-	-	-	-	-	-	-	-	Prenyltrans	P:GO:0018344; F:GO:0004663	P:protein geranylgeranylation; F:Rab geranylgeranyltransferase activity
1	PA7-NODE_1_length_2350242_cov_25.9428	mRNA	726304	728482	+	TM1119_g10211.t1	100	99.5	matches=1976	mismatches=10	indels=0	unknowns=0	661	N	Rho GTPase activator	-	-	-	-	-	9.A.1.1.1	Incompletely Characterized Transport Systems	Recognized transporters of unknown biochemical mechanism	The Non ABC Multidrug Exporter (N-MDE) Family	RhoGAP	P:GO:0007165	P:signal transduction
1	PA7-NODE_1_length_2350242_cov_25.9428	mRNA	729316	729900	-	TM1119_g10212.t1	100	99.5	matches=582	mismatches=3	indels=0	unknowns=0	194	N	ribosome biogenesis	-	-	-	-	-	-	-	-	-	RRS1	P:GO:0000055; P:GO:0042273; C:GO:0016021; P:GO:0000447; C:GO:0034399; C:GO:0005730; C:GO:0005654; C:GO:0030687	P:ribosomal large subunit export from nucleus; P:ribosomal large subunit biogenesis; C:integral component of membrane; P:endonucleolytic cleavage in ITS1 to separate SSU-rRNA from 5.8S rRNA and LSU-rRNA from tricistronic rRNA transcript (SSU-rRNA, 5.8S rRNA, LSU-rRNA); C:nuclear periphery; C:nucleolus; C:nucleoplasm; C:preribosome, large subunit precursor
1	PA7-NODE_1_length_2350242_cov_25.9428	mRNA	730389	731769	+	TM1119_g10213.t1	100	99.2	matches=1318	mismatches=11	indels=0	unknowns=0	442	N	mitochondrial ribosomal	-	-	-	-	-	-	-	-	-	DAP3	F:GO:0003735; C:GO:0005763	F:structural constituent of ribosome; C:mitochondrial small ribosomal subunit
1	PA7-NODE_1_length_2350242_cov_25.9428	mRNA	732220	734903	-	TM1119_g10214.t1	100	99.3	matches=2437	mismatches=17	indels=0	unknowns=0	817	N	DNA replication licensing factor mcm7	-	-	-	-	-	-	-	-	-	MCM;MCM_N;MCM_OB	P:GO:0006270; P:GO:0000727; P:GO:0006271; C:GO:0031261; P:GO:0006267; F:GO:0009378; F:GO:0003682; C:GO:0042555; P:GO:0006348; C:GO:0097373; P:GO:0006268; F:GO:0003697; P:GO:0006357; C:GO:0000781; C:GO:0005656; F:GO:0003688; F:GO:0005524; F:GO:0003712; C:GO:0005737; F:GO:0043140; F:GO:0043142; C:GO:0031298; P:GO:0030466	P:DNA replication initiation; P:double-strand break repair via break-induced replication; P:DNA strand elongation involved in DNA replication; C:DNA replication preinitiation complex; P:pre-replicative complex assembly involved in nuclear cell cycle DNA replication; F:four-way junction helicase activity; F:chromatin binding; C:MCM complex; P:chromatin silencing at telomere; C:MCM core complex; P:…
1	PA7-NODE_1_length_2350242_cov_25.9428	mRNA	735456	739276	+	TM1119_g10215.t1	100	99.3	matches=3740	mismatches=28	indels=0	unknowns=0	1255	N	peroxisome biosynthesis	-	-	-	-	-	3.A.20.1.5	Primary Active Transporters	P-P-bond-hydrolysis-driven transporters	The Peroxisomal Protein Importer (PPI) Family	AAA;PEX-1N	F:GO:0000166; F:GO:0016887; C:GO:0005777; P:GO:0006625	F:nucleotide binding; F:ATPase activity; C:peroxisome; P:protein targeting to peroxisome
1	PA7-NODE_1_length_2350242_cov_25.9428	mRNA	739873	740399	+	TM1119_g10216.t1	98.6	98.1	matches=471	mismatches=8	indels=1	unknowns=0	161	N	hypothetical protein NEUTE2DRAFT_162687	-	-	-	-	-	-	-	-	-	-	C:GO:0005575; F:GO:0003674	C:cellular_component; F:molecular_function
1	PA7-NODE_1_length_2350242_cov_25.9428	mRNA	741410	743785	+	TM1119_g10217.t1	100	99.7	matches=2370	mismatches=6	indels=0	unknowns=0	791	N	STE STE20 YSK kinase	-	-	-	-	-	1.I.1.1.3	Channels/Pores	Membrane-bounded Channels	The Nuclear Pore Complex (NPC) Family	Pkinase	F:GO:0005524; P:GO:0016043; P:GO:0044763; F:GO:0004674; P:GO:0006468; C:GO:0044424	F:ATP binding; P:cellular component organization; P:single-organism cellular process; F:protein serine/threonine kinase activity; P:protein phosphorylation; C:intracellular part
1	PA7-NODE_1_length_2350242_cov_25.9428	mRNA	744410	745717	+	TM1119_g10218.t1	100	99.1	matches=1296	mismatches=12	indels=0	unknowns=0	435	N	translation initiation sua5	-	-	-	-	-	-	-	-	-	Sua5_yciO_yrdC;SUA5	F:GO:0003676; P:GO:0090304; P:GO:0044260; C:GO:0005737; F:GO:0016740	F:nucleic acid binding; P:nucleic acid metabolic process; P:cellular macromolecule metabolic process; C:cytoplasm; F:transferase activity
1	PA7-NODE_1_length_2350242_cov_25.9428	mRNA	745857	746562	-	TM1119_g10219.t1	100	100	matches=606	mismatches=0	indels=0	unknowns=0	201	N	coatomer subunit zeta	-	-	-	-	-	-	-	-	-	Clat_adaptor_s	P:GO:0006890; P:GO:0015031; C:GO:0030126	P:retrograde vesicle-mediated transport, Golgi to ER; P:protein transport; C:COPI vesicle coat
1	PA7-NODE_1_length_2350242_cov_25.9428	mRNA	747076	750337	+	TM1119_g10220.t1	100	99.4	matches=3085	mismatches=20	indels=0	unknowns=0	1034	N	cell division control 54	-	-	-	-	-	-	-	-	-	MCM;MCM_N;MCM_OB	P:GO:1902450; P:GO:1902975; F:GO:0003682; C:GO:0042555; C:GO:0097373; F:GO:0003697; P:GO:0051301; F:GO:0005524; F:GO:0003724; P:GO:0032508; F:GO:0003727; F:GO:1990518; F:GO:0033679; C:GO:0030875	P:negative regulation of ATP-dependent DNA helicase activity; P:mitotic DNA replication initiation; F:chromatin binding; C:MCM complex; C:MCM core complex; F:single-stranded DNA binding; P:cell division; F:ATP binding; F:RNA helicase activity; P:DNA duplex unwinding; F:single-stranded RNA binding; F:single-stranded DNA-dependent ATP-dependent 3'-5' DNA helicase activity; F:3'-5' DNA/RNA helicase …
1	PA7-NODE_1_length_2350242_cov_25.9428	mRNA	751482	752585	+	TM1119_g10221.t1	100	98.6	matches=967	mismatches=14	indels=0	unknowns=0	326	N	C2H2 finger domain	-	-	-	-	-	-	-	-	-	-	F:GO:0003676; P:GO:0008150; F:GO:0046872; C:GO:0005575	F:nucleic acid binding; P:biological_process; F:metal ion binding; C:cellular_component
1	PA7-NODE_1_length_2350242_cov_25.9428	mRNA	752779	754680	-	TM1119_g10222.t1	100	98.7	matches=1727	mismatches=22	indels=0	unknowns=0	582	N	cystathionine gamma-synthase	-	-	-	-	-	-	-	-	-	Cys_Met_Meta_PP	F:GO:0030170; F:GO:0003824	F:pyridoxal phosphate binding; F:catalytic activity
1	PA7-NODE_1_length_2350242_cov_25.9428	mRNA	756309	758803	-	TM1119_g10223.t1	100	99.3	matches=2372	mismatches=16	indels=0	unknowns=0	795	N	vacuolar transporter chaperone 4	-	-	-	-	-	4.E.1.1.3	Group Translocators	Vacuolar Polyphosphate Polymerase-catalyzed Group Translocators	The Vacuolar (Acidocalcisome) Polyphosphate Polymerase (V-PPP) Family	DUF202;SPX;VTC	C:GO:0033254; C:GO:0016021; C:GO:0031310; P:GO:0042144; C:GO:0005783; P:GO:0007034; P:GO:0016310; F:GO:0008976; P:GO:0006797; P:GO:0016237	C:vacuolar transporter chaperone complex; C:integral component of membrane; C:intrinsic component of vacuolar membrane; P:vacuole fusion, non-autophagic; C:endoplasmic reticulum; P:vacuolar transport; P:phosphorylation; F:polyphosphate kinase activity; P:polyphosphate metabolic process; P:lysosomal microautophagy
1	PA7-NODE_1_length_2350242_cov_25.9428	mRNA	759724	761138	+	TM1119_g10224.t1	100	99	matches=1345	mismatches=14	indels=0	unknowns=0	452	N	arginine n-methyltransferase	-	-	-	-	-	-	-	-	-	-	C:GO:0005634; C:GO:0005737; P:GO:0046498; P:GO:0046500; F:GO:0019702; P:GO:0018216	C:nucleus; C:cytoplasm; P:S-adenosylhomocysteine metabolic process; P:S-adenosylmethionine metabolic process; F:protein-arginine N5-methyltransferase activity; P:peptidyl-arginine methylation
1	PA7-NODE_1_length_2350242_cov_25.9428	mRNA	761299	763880	-	TM1119_g10225.t1	100	99.7	matches=1481	mismatches=4	indels=0	unknowns=0	494	N	hexokinase	-	-	-	-	-	-	-	-	-	Hexokinase_1;Hexokinase_2	P:GO:0006096; F:GO:0004340; P:GO:0006002; P:GO:0006013; P:GO:0006000; P:GO:0006006; P:GO:0046835; F:GO:0008865; F:GO:0005536; C:GO:0005634; F:GO:0005524; P:GO:0051156; P:GO:0001678; C:GO:0005829; F:GO:0019158	P:glycolytic process; F:glucokinase activity; P:fructose 6-phosphate metabolic process; P:mannose metabolic process; P:fructose metabolic process; P:glucose metabolic process; P:carbohydrate phosphorylation; F:fructokinase activity; F:glucose binding; C:nucleus; F:ATP binding; P:glucose 6-phosphate metabolic process; P:cellular glucose homeostasis; C:cytosol; F:mannokinase activity
1	PA7-NODE_1_length_2350242_cov_25.9428	mRNA	765255	766862	+	TM1119_g10226.t1	100	99.3	matches=1478	mismatches=10	indels=0	unknowns=0	495	Y	ribophorin I	-	-	-	-	-	-	-	-	-	Ribophorin_I	C:GO:0008250; F:GO:0004579; C:GO:0016021; P:GO:0018279	C:oligosaccharyltransferase complex; F:dolichyl-diphosphooligosaccharide-protein glycotransferase activity; C:integral component of membrane; P:protein N-linked glycosylation via asparagine
1	PA7-NODE_1_length_2350242_cov_25.9428	mRNA	768091	770611	+	TM1119_g10227.t1	99.1	99.5	matches=1141	mismatches=6	indels=0	unknowns=0	385	N	sphingolipid long chain base-responsive LSP1	-	-	-	-	-	-	-	-	-	Pil1	C:GO:0070056; C:GO:0070057; P:GO:0031322; C:GO:0035974	C:prospore membrane leading edge; C:prospore membrane spindle pole body attachment site; P:ascospore-type prospore-specific spindle pole body remodeling; C:meiotic spindle pole body
1	PA7-NODE_1_length_2350242_cov_25.9428	mRNA	771657	773189	+	TM1119_g10228.t1	100	99.5	matches=1450	mismatches=8	indels=0	unknowns=0	485	N	ubiquinone biosynthesis monooxygenase COQ6	-	-	-	-	-	-	-	-	-	FAD_binding_3	F:GO:0071949; F:GO:0016712; P:GO:0044550; F:GO:0016709; P:GO:0055114; C:GO:0031314; P:GO:0006744	F:FAD binding; F:oxidoreductase activity, acting on paired donors, with incorporation or reduction of molecular oxygen, reduced flavin or flavoprotein as one donor, and incorporation of one atom of oxygen; P:secondary metabolite biosynthetic process; F:oxidoreductase activity, acting on paired donors, with incorporation or reduction of molecular oxygen, NAD(P)H as one donor, and incorporation of …
1	PA7-NODE_1_length_2350242_cov_25.9428	mRNA	773521	775072	-	TM1119_g10229.t1	100	99.2	matches=1413	mismatches=12	indels=0	unknowns=0	474	N	NADH-ubiquinone oxidoreductase 49 kDa subunit	-	-	-	-	-	3.D.1.6.2	Primary Active Transporters	Oxidoreduction-driven transporters	The H+ or Na+-translocating NADH Dehydrogenase (NDH) Family	Complex1_49kDa	F:GO:0048038; F:GO:0051287; P:GO:0055114; F:GO:0016651	F:quinone binding; F:NAD binding; P:oxidation-reduction process; F:oxidoreductase activity, acting on NAD(P)H
1	PA7-NODE_1_length_2350242_cov_25.9428	mRNA	777994	779640	+	TM1119_g10230.t1	100	98.8	matches=1627	mismatches=20	indels=0	unknowns=0	548	N	hypothetical protein CHGG_01830	-	-	-	-	-	-	-	-	-	RTC4	0	0
1	PA7-NODE_1_length_2350242_cov_25.9428	mRNA	783034	789905	+	TM1119_g10231.t1	100	99.5	matches=6411	mismatches=33	indels=0	unknowns=0	2147	N	adenylate cyclase	-	-	-	-	-	1.A.25.3.1	Channels/Pores	α-Type Channels	The Gap Junction-forming Innexin (Innexin) Family	Guanylate_cyc;PP2C;Ad_cyc_g-alpha;LRR_8	C:GO:0005789; F:GO:0000287; P:GO:0006171; C:GO:0005739; P:GO:0007188; P:GO:0007265; C:GO:0005886; F:GO:0004016	C:endoplasmic reticulum membrane; F:magnesium ion binding; P:cAMP biosynthetic process; C:mitochondrion; P:adenylate cyclase-modulating G-protein coupled receptor signaling pathway; P:Ras protein signal transduction; C:plasma membrane; F:adenylate cyclase activity
1	PA7-NODE_1_length_2350242_cov_25.9428	mRNA	790960	791993	+	TM1119_g10232.t1	100	100	matches=852	mismatches=0	indels=0	unknowns=0	283	N	F-actin-capping subunit beta	-	-	-	-	-	-	-	-	-	F_actin_cap_B	F:GO:0051015; C:GO:0005634; P:GO:0030447; P:GO:0051016; C:GO:0043332; C:GO:0008290; P:GO:0030036; C:GO:0030479	F:actin filament binding; C:nucleus; P:filamentous growth; P:barbed-end actin filament capping; C:mating projection tip; C:F-actin capping protein complex; P:actin cytoskeleton organization; C:actin cortical patch
1	PA7-NODE_1_length_2350242_cov_25.9428	mRNA	796254	797524	+	TM1119_g10233.t1	100	99.7	matches=1125	mismatches=3	indels=0	unknowns=0	375	N	NAD dependent epimerase dehydratase	-	-	-	-	-	-	-	-	-	Epimerase	F:GO:0050662; F:GO:0003824	F:coenzyme binding; F:catalytic activity
1	PA7-NODE_1_length_2350242_cov_25.9428	mRNA	798865	799538	+	TM1119_g10234.t1	99.5	100	matches=564	mismatches=0	indels=0	unknowns=0	188	N	hypothetical protein GLRG_01695	-	-	-	-	-	-	-	-	-	-	P:GO:0043581; C:GO:0005575	P:obsolete mycelium development; C:cellular_component
1	PA7-NODE_1_length_2350242_cov_25.9428	mRNA	799997	800629	-	TM1119_g10235.t1	100	99.2	matches=509	mismatches=4	indels=0	unknowns=0	170	N	cystathionine beta-synthase	-	-	-	-	-	-	-	-	-	-	0	0
1	PA7-NODE_1_length_2350242_cov_25.9428	mRNA	801603	802865	+	TM1119_g10236.t1	100	99.5	matches=1149	mismatches=6	indels=0	unknowns=0	384	N	mitochondrial phosphate carrier 2	-	-	-	-	-	2.A.29.4.6	Electrochemical Potential-driven Transporters	Porters (uniporters, symporters, antiporters)	The Mitochondrial Carrier (MC) Family	Mito_carr	F:GO:0005315; P:GO:0055085; P:GO:0006817; C:GO:0005739; C:GO:0016021	F:inorganic phosphate transmembrane transporter activity; P:transmembrane transport; P:phosphate ion transport; C:mitochondrion; C:integral component of membrane
1	PA7-NODE_1_length_2350242_cov_25.9428	mRNA	803410	804647	-	TM1119_g10237.t1	100	98.2	matches=1084	mismatches=17	indels=3	unknowns=0	366	N	alpha-ketoglutarate-dependent sulfonate dioxygenase	-	-	-	-	-	-	-	-	-	TauD	F:GO:0051213; P:GO:0055114	F:dioxygenase activity; P:oxidation-reduction process
1	PA7-NODE_1_length_2350242_cov_25.9428	mRNA	807163	807359	-	TM1119_g10239.t1	10.9	82.7	matches=163	mismatches=34	indels=0	unknowns=0	601	N	interferon-induced GTP-binding Mx2	-	-	-	-	-	1.I.1.1.3	Channels/Pores	Membrane-bounded Channels	The Nuclear Pore Complex (NPC) Family	Dynamin_N;Dynamin_M	F:GO:0000166; F:GO:0005525; F:GO:0003924	F:nucleotide binding; F:GTP binding; F:GTPase activity
1	PA7-NODE_1_length_2350242_cov_25.9428	mRNA	810117	814629	-	TM1119_g10240.t1	98.6	97.9	matches=3147	mismatches=67	indels=0	unknowns=0	1085	N	AAA family ATPase	-	-	-	-	-	3.A.16.1.2	Primary Active Transporters	P-P-bond-hydrolysis-driven transporters	The Endoplasmic Reticular Retrotranslocon (ER-RT) Family	AAA	F:GO:0005488	F:binding
1	PA7-NODE_1_length_2350242_cov_25.9428	mRNA	819181	821682	+	TM1119_g10241.t1	100	99	matches=2240	mismatches=22	indels=0	unknowns=0	753	N	ubiquitin carboxyl-terminal hydrolase 13	-	-	-	-	-	-	-	-	-	UCH	P:GO:0016579; C:GO:0005634; C:GO:0032153; C:GO:0051286; C:GO:0005829; P:GO:0006897; P:GO:0034613; F:GO:0036459; P:GO:0006511	P:protein deubiquitination; C:nucleus; C:cell division site; C:cell tip; C:cytosol; P:endocytosis; P:cellular protein localization; F:thiol-dependent ubiquitinyl hydrolase activity; P:ubiquitin-dependent protein catabolic process
1	PA7-NODE_1_length_2350242_cov_25.9428	mRNA	822515	823072	-	TM1119_g10242.t1	100	100	matches=258	mismatches=0	indels=0	unknowns=0	85	Y	hypothetical protein MGG_09908	-	-	-	-	-	-	-	-	-	Yos1	C:GO:0005789; P:GO:0006888; C:GO:0030173; C:GO:0030134	C:endoplasmic reticulum membrane; P:ER to Golgi vesicle-mediated transport; C:integral component of Golgi membrane; C:ER to Golgi transport vesicle
1	PA7-NODE_1_length_2350242_cov_25.9428	mRNA	823642	825439	+	TM1119_g10243.t1	99.4	99.1	matches=1725	mismatches=16	indels=0	unknowns=0	583	Y	glycosyltransferase family 22	GT22	-	-	-	-	-	-	-	-	Glyco_transf_22	F:GO:0016757; C:GO:0016020; P:GO:0044710	F:transferase activity, transferring glycosyl groups; C:membrane; P:single-organism metabolic process
1	PA7-NODE_1_length_2350242_cov_25.9428	mRNA	826594	828142	-	TM1119_g10244.t1	100	99.7	matches=1355	mismatches=4	indels=0	unknowns=0	452	N	BAH domain-containing	-	-	-	-	-	-	-	-	-	BAH	F:GO:0003682	F:chromatin binding
1	PA7-NODE_1_length_2350242_cov_25.9428	mRNA	829445	831638	-	TM1119_g10245.t1	100	99.5	matches=1965	mismatches=9	indels=0	unknowns=0	657	N	autophagy Atg22	-	-	-	-	-	9.A.15.1.1	Incompletely Characterized Transport Systems	Recognized transporters of unknown biochemical mechanism	The Autophagy-related Phagophore-formation Transporter (APT) Family	ATG22	P:GO:0006914; C:GO:0071627; F:GO:0005215; P:GO:0032974	P:autophagy; C:integral component of fungal-type vacuolar membrane; F:transporter activity; P:amino acid transmembrane export from vacuole
1	PA7-NODE_1_length_2350242_cov_25.9428	mRNA	834200	835241	+	TM1119_g10246.t1	100	99.7	matches=975	mismatches=3	indels=0	unknowns=0	325	Y	glycoside hydrolase family 10	GH10	-	-	-	-	-	-	-	-	Glyco_hydro_10	P:GO:0045493; F:GO:0031176; P:GO:0052051; C:GO:0005576	P:xylan catabolic process; F:endo-1,4-beta-xylanase activity; P:interaction with host via protein secreted by type II secretion system; C:extracellular region
1	PA7-NODE_1_length_2350242_cov_25.9428	mRNA	835910	837387	-	TM1119_g10247.t1	100	98.3	matches=573	mismatches=6	indels=4	unknowns=0	193	N	hypothetical protein MYCTH_2141696	-	-	-	-	-	-	-	-	-	DUF3602	P:GO:0008150; C:GO:0005575; F:GO:0003674	P:biological_process; C:cellular_component; F:molecular_function
1	PA7-NODE_1_length_2350242_cov_25.9428	mRNA	839084	842236	-	TM1119_g10248.t1	100	99.2	matches=3128	mismatches=25	indels=0	unknowns=0	1050	N	chromodomain-helicase-DNA-binding 3	-	-	-	-	-	-	-	-	-	SNF2_N;Helicase_C	C:GO:0043229; P:GO:0006342; F:GO:0005488	C:intracellular organelle; P:chromatin silencing; F:binding
1	PA7-NODE_1_length_2350242_cov_25.9428	mRNA	843092	843607	+	TM1119_g10249.t1	100	98.8	matches=341	mismatches=4	indels=0	unknowns=0	114	N	vacuolar ATPase assembly integral membrane VMA21	-	-	-	-	-	-	-	-	-	VMA21	C:GO:0005789; P:GO:0070072; C:GO:0016021; C:GO:0030127; C:GO:0033116	C:endoplasmic reticulum membrane; P:vacuolar proton-transporting V-type ATPase complex assembly; C:integral component of membrane; C:COPII vesicle coat; C:endoplasmic reticulum-Golgi intermediate compartment membrane
1	PA7-NODE_1_length_2350242_cov_25.9428	mRNA	844315	845781	-	TM1119_g10250.t1	100	99.8	matches=1243	mismatches=2	indels=0	unknowns=0	414	N	hypothetical protein GLRG_01685	-	-	-	-	-	-	-	-	-	DUF2406	0	0
1	PA7-NODE_1_length_2350242_cov_25.9428	mRNA	851219	851902	-	TM1119_g10251.t1	100	100	matches=330	mismatches=0	indels=0	unknowns=0	109	N	60s ribosomal l33	-	-	-	-	-	-	-	-	-	Ribosomal_L35Ae	F:GO:0003735; P:GO:0002181; P:GO:0042273; C:GO:0022625	F:structural constituent of ribosome; P:cytoplasmic translation; P:ribosomal large subunit biogenesis; C:cytosolic large ribosomal subunit
1	PA7-NODE_1_length_2350242_cov_25.9428	mRNA	853993	855960	+	TM1119_g10252.t1	99.7	99.7	matches=1519	mismatches=4	indels=0	unknowns=0	508	N	glucose-6-phosphate 1-dehydrogenase	-	-	-	-	-	-	-	-	-	G6PD_N;G6PD_C	F:GO:0050661; P:GO:0009051; C:GO:0005737; P:GO:0006740; P:GO:0042542; P:GO:0006006; F:GO:0004345	F:NADP binding; P:pentose-phosphate shunt, oxidative branch; C:cytoplasm; P:NADPH regeneration; P:response to hydrogen peroxide; P:glucose metabolic process; F:glucose-6-phosphate dehydrogenase activity
1	PA7-NODE_1_length_2350242_cov_25.9428	mRNA	857389	860706	+	TM1119_g10253.t1	100	99.4	matches=3200	mismatches=19	indels=0	unknowns=0	1072	N	mediator of rna polymerase ii transcription subunit 14	-	-	cluster_107	cf_putative	-	-	-	-	-	Med14	C:GO:0005634; P:GO:0006357	C:nucleus; P:regulation of transcription from RNA polymerase II promoter
1	PA7-NODE_1_length_2350242_cov_25.9428	mRNA	861175	865604	-	TM1119_g10254.t1	100	99.6	matches=3273	mismatches=12	indels=0	unknowns=0	1094	N	nuclear polyadenylated RNA-binding Nab2	-	-	cluster_107	cf_putative	-	-	-	-	-	Amino_oxidase;zf-CCCH_2	C:GO:0005634; F:GO:0003723; P:GO:1903312; P:GO:0010468; P:GO:0006396	C:nucleus; F:RNA binding; P:negative regulation of mRNA metabolic process; P:regulation of gene expression; P:RNA processing
1	PA7-NODE_1_length_2350242_cov_25.9428	mRNA	867823	869681	+	TM1119_g10255.t1	100	99.1	matches=1718	mismatches=16	indels=0	unknowns=0	577	Y	glycoside hydrolase family 20	GH20	-	cluster_107	cf_putative	-	-	-	-	-	Glyco_hydro_20;Glycohydro_20b2	P:GO:0005975; F:GO:0004563	P:carbohydrate metabolic process; F:beta-N-acetylhexosaminidase activity
1	PA7-NODE_1_length_2350242_cov_25.9428	mRNA	871661	873399	+	TM1119_g10256.t1	100	99.6	matches=1592	mismatches=7	indels=0	unknowns=0	532	N	cytochrome P450 52A5	-	CYP539A7	cluster_107	cf_putative	-	-	-	-	-	p450	F:GO:0019825; F:GO:0016712; F:GO:0005506; C:GO:0016021; F:GO:0018685; P:GO:0010430; F:GO:0020037	F:oxygen binding; F:oxidoreductase activity, acting on paired donors, with incorporation or reduction of molecular oxygen, reduced flavin or flavoprotein as one donor, and incorporation of one atom of oxygen; F:iron ion binding; C:integral component of membrane; F:alkane 1-monooxygenase activity; P:fatty acid omega-oxidation; F:heme binding
1	PA7-NODE_1_length_2350242_cov_25.9428	mRNA	874093	875979	-	TM1119_g10257.t1	100	99.4	matches=1714	mismatches=11	indels=0	unknowns=0	574	N	aromatic amino acid aminotransferase	-	-	cluster_107	cf_putative	-	-	-	-	-	Aminotran_1_2	F:GO:0030170; P:GO:0009072; F:GO:0008793; F:GO:0047536; P:GO:0009058	F:pyridoxal phosphate binding; P:aromatic amino acid family metabolic process; F:aromatic-amino-acid:2-oxoglutarate aminotransferase activity; F:2-aminoadipate transaminase activity; P:biosynthetic process
1	PA7-NODE_1_length_2350242_cov_25.9428	mRNA	876798	878765	-	TM1119_g10258.t1	100	98.7	matches=1833	mismatches=24	indels=0	unknowns=0	618	N	fyve zinc finger	-	-	cluster_107	cf_putative	-	-	-	-	-	FYVE;zf-RING_2	F:GO:0008270	F:zinc ion binding
1	PA7-NODE_1_length_2350242_cov_25.9428	mRNA	879818	880375	-	TM1119_g10259.t1	100	99.6	matches=556	mismatches=2	indels=0	unknowns=0	185	N	cupin domain	-	-	cluster_107	cf_putative	-	-	-	-	-	Cupin_2	P:GO:0008150; C:GO:0005575; F:GO:0003674	P:biological_process; C:cellular_component; F:molecular_function
1	PA7-NODE_1_length_2350242_cov_25.9428	mRNA	882285	884726	-	TM1119_g10260.t1	100	99.1	matches=2152	mismatches=20	indels=0	unknowns=0	723	N	FAD binding domain	-	-	cluster_107	cf_putative	-	-	-	-	-	FAD_binding_3;ADC	F:GO:0071949; C:GO:0016020; P:GO:0044550; F:GO:0016829; P:GO:0055114; F:GO:0004497	F:FAD binding; C:membrane; P:secondary metabolite biosynthetic process; F:lyase activity; P:oxidation-reduction process; F:monooxygenase activity
1	PA7-NODE_1_length_2350242_cov_25.9428	mRNA	886212	887081	+	TM1119_g10261.t1	100	98.8	matches=756	mismatches=9	indels=0	unknowns=0	254	N	short-chain dehydrogenase	-	-	cluster_107	cf_putative	-	-	-	-	-	adh_short_C2	C:GO:0005575	C:cellular_component
1	PA7-NODE_1_length_2350242_cov_25.9428	mRNA	887689	889638	-	TM1119_g10262.t1	100	99.2	matches=1643	mismatches=13	indels=0	unknowns=0	551	N	MFS transporter	-	-	cluster_107	cf_putative	-	2.A.1.2.33	Electrochemical Potential-driven Transporters	Porters (uniporters, symporters, antiporters)	The Major Facilitator Superfamily (MFS)	MFS_1	P:GO:0055085; C:GO:0016021	P:transmembrane transport; C:integral component of membrane
1	PA7-NODE_1_length_2350242_cov_25.9428	mRNA	893677	896892	+	TM1119_g10263.t1	100	99	matches=2913	mismatches=30	indels=0	unknowns=0	980	N	C6 transcription factor	-	-	cluster_107	cf_putative	-	-	-	-	-	zf-C2H2;Zn_clus;Fungal_trans	F:GO:0003676; F:GO:0046872; P:GO:0006355	F:nucleic acid binding; F:metal ion binding; P:regulation of transcription, DNA-templated
1	PA7-NODE_1_length_2350242_cov_25.9428	mRNA	897578	899034	+	TM1119_g10264.t1	100	98.1	matches=1210	mismatches=23	indels=0	unknowns=0	410	N	alpha beta hydrolase family	-	-	cluster_107	cf_putative	-	-	-	-	-	Hydrolase_4	F:GO:0005488	F:binding
1	PA7-NODE_1_length_2350242_cov_25.9428	mRNA	899923	901191	+	TM1119_g10265.t1	100	99.6	matches=896	mismatches=4	indels=0	unknowns=0	299	N	3-oxoacyl-(acyl-carrier- ) reductase	-	-	cluster_107	cf_putative	-	-	-	-	-	adh_short_C2	0	0
1	PA7-NODE_1_length_2350242_cov_25.9428	mRNA	901624	902308	+	TM1119_g10266.t1	100	100	matches=507	mismatches=0	indels=0	unknowns=0	168	N	cytidine deaminase	-	-	cluster_107	cf_putative	-	-	-	-	-	dCMP_cyt_deam_1	F:GO:0000166; F:GO:0016887; F:GO:0008270; C:GO:0016020; C:GO:0005829; P:GO:0009972; P:GO:0006810; F:GO:0004126	F:nucleotide binding; F:ATPase activity; F:zinc ion binding; C:membrane; C:cytosol; P:cytidine deamination; P:transport; F:cytidine deaminase activity
1	PA7-NODE_1_length_2350242_cov_25.9428	mRNA	903486	904364	-	TM1119_g10267.t1	100	99.7	matches=775	mismatches=2	indels=0	unknowns=0	258	N	hypothetical protein MYCTH_2136549, partial	-	-	-	-	-	-	-	-	-	-	C:GO:0016020; C:GO:0016021	C:membrane; C:integral component of membrane
1	PA7-NODE_1_length_2350242_cov_25.9428	mRNA	907501	909030	+	TM1119_g10268.t1	100	99.1	matches=1356	mismatches=12	indels=0	unknowns=0	455	Y	glycoside hydrolase family 16	GH16	-	-	-	-	-	-	-	-	Glyco_hydro_16	P:GO:0031505; C:GO:0000131; F:GO:0016757; C:GO:0009277; C:GO:0016020; F:GO:0004553; P:GO:0006037	P:fungal-type cell wall organization; C:incipient cellular bud site; F:transferase activity, transferring glycosyl groups; C:fungal-type cell wall; C:membrane; F:hydrolase activity, hydrolyzing O-glycosyl compounds; P:cell wall chitin metabolic process
1	PA7-NODE_1_length_2350242_cov_25.9428	mRNA	909605	912608	-	TM1119_g10269.t1	100	99.9	matches=2711	mismatches=4	indels=0	unknowns=0	904	N	DNA topoisomerase 1	-	-	-	-	-	-	-	-	-	Topoisom_I;Topoisom_I_N;Topo_C_assoc	P:GO:0007076; P:GO:0006271; P:GO:0007097; P:GO:0000019; P:GO:0006333; P:GO:0006265; C:GO:0005730; P:GO:0006357; P:GO:0006368; F:GO:0003677; P:GO:0000183; C:GO:0005829; F:GO:0003917; C:GO:0031298; F:GO:0003918	P:mitotic chromosome condensation; P:DNA strand elongation involved in DNA replication; P:nuclear migration; P:regulation of mitotic recombination; P:chromatin assembly or disassembly; P:DNA topological change; C:nucleolus; P:regulation of transcription from RNA polymerase II promoter; P:transcription elongation from RNA polymerase II promoter; F:DNA binding; P:chromatin silencing at rDNA; C:cyto…
1	PA7-NODE_1_length_2350242_cov_25.9428	mRNA	913192	914274	+	TM1119_g10270.t1	100	99.7	matches=909	mismatches=3	indels=0	unknowns=0	303	N	ATP synthase gamma chain	-	-	-	-	-	3.A.2.1.3	Primary Active Transporters	P-P-bond-hydrolysis-driven transporters	The H+- or Na+-translocating F-type, V-type and A-type ATPase (F-ATPase) Superfamily	ATP-synt	C:GO:0005756; F:GO:0046961; P:GO:0015986; F:GO:0046933	C:mitochondrial proton-transporting ATP synthase, central stalk; F:proton-transporting ATPase activity, rotational mechanism; P:ATP synthesis coupled proton transport; F:proton-transporting ATP synthase activity, rotational mechanism
1	PA7-NODE_1_length_2350242_cov_25.9428	mRNA	914719	918140	-	TM1119_g10271.t1	100	99.3	matches=3242	mismatches=22	indels=0	unknowns=0	1087	N	flavin containing amine oxidoreductase	-	-	-	-	-	-	-	-	-	HMG_box;Amino_oxidase;SWIRM	F:GO:0003677; P:GO:0016192; F:GO:0016491; F:GO:0008168; P:GO:0055114; P:GO:0032259	F:DNA binding; P:vesicle-mediated transport; F:oxidoreductase activity; F:methyltransferase activity; P:oxidation-reduction process; P:methylation
1	PA7-NODE_1_length_2350242_cov_25.9428	mRNA	918979	921324	-	TM1119_g10272.t1	100	99.4	matches=1983	mismatches=12	indels=0	unknowns=0	664	N	Sec1 family	-	-	-	-	-	1.F.1.1.3	Channels/Pores	Vesicle Fusion Pores	The Synaptosomal Vesicle Fusion Pore (SVF-Pore) Family	Sec1	P:GO:0035542; C:GO:0033263; C:GO:0000329; F:GO:0035091; P:GO:0042144; P:GO:0006897; P:GO:0006623; P:GO:0006896; F:GO:0005524; P:GO:0032889; P:GO:0034727; P:GO:0006904; C:GO:0016021; C:GO:0005829; F:GO:0016874; P:GO:0051469	P:regulation of SNARE complex assembly; C:CORVET complex; C:fungal-type vacuole membrane; F:phosphatidylinositol binding; P:vacuole fusion, non-autophagic; P:endocytosis; P:protein targeting to vacuole; P:Golgi to vacuole transport; F:ATP binding; P:regulation of vacuole fusion, non-autophagic; P:piecemeal microautophagy of nucleus; P:vesicle docking involved in exocytosis; C:integral component o…
1	PA7-NODE_1_length_2350242_cov_25.9428	mRNA	922041	922650	-	TM1119_g10273.t1	100	99.6	matches=463	mismatches=2	indels=0	unknowns=0	154	N	ubiquitin-conjugating enzyme	-	-	-	-	-	3.A.16.1.2	Primary Active Transporters	P-P-bond-hydrolysis-driven transporters	The Endoplasmic Reticular Retrotranslocon (ER-RT) Family	UQ_con	F:GO:0005524	F:ATP binding
1	PA7-NODE_1_length_2350242_cov_25.9428	mRNA	924733	926199	+	TM1119_g10274.t1	99.4	99.6	matches=1227	mismatches=5	indels=0	unknowns=0	412	N	calcium calmodulin-dependent kinase	-	-	-	-	-	9.B.106.3.1	Incompletely Characterized Transport Systems	Putative transport proteins	The Pock Size-determining Protein (PSDP) Family	Pkinase	F:GO:0005524; F:GO:0004674; P:GO:0006468	F:ATP binding; F:protein serine/threonine kinase activity; P:protein phosphorylation
1	PA7-NODE_1_length_2350242_cov_25.9428	mRNA	927131	928427	-	TM1119_g10275.t1	100	99.3	matches=1230	mismatches=9	indels=0	unknowns=0	412	N	hypothetical protein GGTG_06340	-	-	-	-	-	-	-	-	-	-	C:GO:0005575; F:GO:0003674	C:cellular_component; F:molecular_function
1	PA7-NODE_1_length_2350242_cov_25.9428	mRNA	931043	933256	-	TM1119_g10276.t1	100	99.5	matches=1645	mismatches=8	indels=0	unknowns=0	550	N	histidyl-tRNA synthetase	-	-	-	-	-	-	-	-	-	HGTP_anticodon;tRNA-synt_His	F:GO:0004821; F:GO:0005524; P:GO:0006427; C:GO:0005739; C:GO:0005829; P:GO:0032543	F:histidine-tRNA ligase activity; F:ATP binding; P:histidyl-tRNA aminoacylation; C:mitochondrion; C:cytosol; P:mitochondrial translation
1	PA7-NODE_1_length_2350242_cov_25.9428	mRNA	934340	936682	+	TM1119_g10277.t1	100	99.5	matches=2230	mismatches=11	indels=0	unknowns=0	746	N	origin recognition complex subunit 1	-	-	-	-	-	-	-	-	-	AAA;BAH	F:GO:0016887; C:GO:0005656; F:GO:0003688; F:GO:0005524; P:GO:0006270; C:GO:0031261; P:GO:0006267; F:GO:0003682; C:GO:0005664; P:GO:0030466	F:ATPase activity; C:nuclear pre-replicative complex; F:DNA replication origin binding; F:ATP binding; P:DNA replication initiation; C:DNA replication preinitiation complex; P:pre-replicative complex assembly involved in nuclear cell cycle DNA replication; F:chromatin binding; C:nuclear origin of replication recognition complex; P:chromatin silencing at silent mating-type cassette
1	PA7-NODE_1_length_2350242_cov_25.9428	mRNA	936768	938300	-	TM1119_g10278.t1	100	99.4	matches=1470	mismatches=9	indels=0	unknowns=0	492	N	pre-mRNA-splicing factor prp46	-	-	-	-	-	9.A.61.2.1	Incompletely Characterized Transport Systems	Recognized transporters of unknown biochemical mechanism	The Domain of Unknown Function 3339 (DUF3339) Family	WD40	F:GO:0003674	F:molecular_function
1	PA7-NODE_1_length_2350242_cov_25.9428	mRNA	939246	940212	+	TM1119_g10279.t1	100	99.6	matches=837	mismatches=3	indels=0	unknowns=0	279	N	UMTA methyltransferase family	-	-	-	-	-	-	-	-	-	Methyltransf_23	P:GO:0008150; C:GO:0005739; F:GO:0008757; C:GO:0005575; F:GO:0003674; P:GO:0032259	P:biological_process; C:mitochondrion; F:S-adenosylmethionine-dependent methyltransferase activity; C:cellular_component; F:molecular_function; P:methylation
1	PA7-NODE_1_length_2350242_cov_25.9428	mRNA	940752	941810	+	TM1119_g10280.t1	100	99	matches=704	mismatches=7	indels=0	unknowns=0	236	N	ankyrin repeat domain-containing	-	-	-	-	-	8.A.28.1.2	Accessory Factors Involved in Transport	Auxiliary transport proteins	The Ankyrin (Ankyrin) Family	Ank_2	C:GO:0005634; C:GO:0005838; P:GO:0006508; P:GO:0070682; C:GO:0005829	C:nucleus; C:proteasome regulatory particle; P:proteolysis; P:proteasome regulatory particle assembly; C:cytosol
1	PA7-NODE_1_length_2350242_cov_25.9428	mRNA	941909	944558	-	TM1119_g10281.t1	100	99.4	matches=2530	mismatches=14	indels=0	unknowns=0	847	N	M repeat	-	-	-	-	-	-	-	-	-	ATG16;TMF_TATA_bd;TMF_DNA_bd	P:GO:0043581; C:GO:0005575; F:GO:0003674	P:obsolete mycelium development; C:cellular_component; F:molecular_function
1	PA7-NODE_1_length_2350242_cov_25.9428	mRNA	945855	947108	+	TM1119_g10282.t1	100	99.2	matches=914	mismatches=7	indels=0	unknowns=0	306	N	alkaline phytoceramidase	-	-	-	-	-	-	-	-	-	Ceramidase	C:GO:0016020; P:GO:0044238; P:GO:0071704; P:GO:0009987; F:GO:0016798	C:membrane; P:primary metabolic process; P:organic substance metabolic process; P:cellular process; F:hydrolase activity, acting on glycosyl bonds
1	PA7-NODE_1_length_2350242_cov_25.9428	mRNA	947749	948246	+	TM1119_g10283.t1	100	98.1	matches=310	mismatches=5	indels=1	unknowns=0	104	N	prefoldin subunit	-	-	-	-	-	-	-	-	-	Prefoldin_2	C:GO:0044424; P:GO:0009987	C:intracellular part; P:cellular process
1	PA7-NODE_1_length_2350242_cov_25.9428	mRNA	950210	951478	+	TM1119_g10284.t1	100	99.6	matches=1213	mismatches=5	indels=0	unknowns=0	405	N	hypothetical protein CH063_06860	-	-	-	-	-	-	-	-	-	-	P:GO:0043581; C:GO:0005575; F:GO:0003674	P:obsolete mycelium development; C:cellular_component; F:molecular_function
1	PA7-NODE_1_length_2350242_cov_25.9428	mRNA	951773	952825	-	TM1119_g10285.t1	100	99.3	matches=980	mismatches=7	indels=0	unknowns=0	328	N	solute carrier family 25 member 38	-	-	-	-	-	2.A.29.5.6	Electrochemical Potential-driven Transporters	Porters (uniporters, symporters, antiporters)	The Mitochondrial Carrier (MC) Family	Mito_carr	F:GO:0003735; C:GO:0016021; P:GO:0006783; P:GO:0006810; C:GO:0005743; F:GO:0005215; P:GO:0006412	F:structural constituent of ribosome; C:integral component of membrane; P:heme biosynthetic process; P:transport; C:mitochondrial inner membrane; F:transporter activity; P:translation
1	PA7-NODE_1_length_2350242_cov_25.9428	mRNA	953413	954723	-	TM1119_g10286.t1	100	98.9	matches=1296	mismatches=15	indels=0	unknowns=0	436	N	hypothetical protein CHGG_05908	-	-	-	-	-	-	-	-	-	Dor1	C:GO:0017119; P:GO:0006891; P:GO:0032258	C:Golgi transport complex; P:intra-Golgi vesicle-mediated transport; P:CVT pathway
1	PA7-NODE_1_length_2350242_cov_25.9428	mRNA	955615	956717	+	TM1119_g10287.t1	100	98.8	matches=1040	mismatches=13	indels=0	unknowns=0	350	N	transmembrane 56	-	-	-	-	-	-	-	-	-	TRAM_LAG1_CLN8	C:GO:0016020	C:membrane
1	PA7-NODE_1_length_2350242_cov_25.9428	mRNA	957163	957696	-	TM1119_g10288.t1	100	97.6	matches=445	mismatches=11	indels=0	unknowns=0	151	Y	---NA---	-	-	-	-	-	-	-	-	-	-	0	0
1	PA7-NODE_1_length_2350242_cov_25.9428	mRNA	959389	963020	-	TM1119_g10289.t1	100	99.4	matches=3369	mismatches=21	indels=0	unknowns=0	1129	N	cytoskeleton assembly control SLA1p	-	-	-	-	-	3.A.20.1.5	Primary Active Transporters	P-P-bond-hydrolysis-driven transporters	The Peroxisomal Protein Importer (PPI) Family	SH3_1;SHD1;SH3_9	C:GO:0043229; F:GO:0005515; C:GO:0044444	C:intracellular organelle; F:protein binding; C:cytoplasmic part
1	PA7-NODE_1_length_2350242_cov_25.9428	mRNA	964097	967326	-	TM1119_g10290.t1	99.8	99.4	matches=3110	mismatches=19	indels=0	unknowns=0	1044	N	AMP deaminase 2	-	-	-	-	-	-	-	-	-	A_deaminase	F:GO:0003876; P:GO:0032264	F:AMP deaminase activity; P:IMP salvage
1	PA7-NODE_1_length_2350242_cov_25.9428	mRNA	967887	969184	-	TM1119_g10291.t1	100	95.5	matches=1170	mismatches=6	indels=49	unknowns=0	391	N	UDP-N-acetylglucosamine transporter YEA4	-	-	-	-	-	2.A.7.10.1	Electrochemical Potential-driven Transporters	Porters (uniporters, symporters, antiporters)	The Drug/Metabolite Transporter (DMT) Superfamily	UAA	P:GO:0015786; P:GO:0015783; C:GO:0051286; P:GO:0034221; C:GO:0030173; P:GO:0015790; P:GO:1990569; C:GO:0030176; F:GO:0005462; F:GO:0005464; F:GO:0005457	P:UDP-glucose transport; P:GDP-fucose transport; C:cell tip; P:fungal-type cell wall chitin biosynthetic process; C:integral component of Golgi membrane; P:UDP-xylose transport; P:UDP-N-acetylglucosamine transmembrane transport; C:integral component of endoplasmic reticulum membrane; F:UDP-N-acetylglucosamine transmembrane transporter activity; F:UDP-xylose transmembrane transporter activity; F:G…
1	PA7-NODE_1_length_2350242_cov_25.9428	mRNA	971799	973646	-	TM1119_g10292.t1	100	99.7	matches=1445	mismatches=4	indels=0	unknowns=0	482	N	phosphatase PP2A regulatory subunit B	-	-	-	-	-	-	-	-	-	-	P:GO:1900182; P:GO:0034260; P:GO:0061586; C:GO:0000329; P:GO:0006470; P:GO:0031030; P:GO:0090266; C:GO:0043332; C:GO:0000159; C:GO:0005634; P:GO:0001100; C:GO:0005934; C:GO:0072686; C:GO:0005935; C:GO:0005829; P:GO:0010971	P:positive regulation of protein localization to nucleus; P:negative regulation of GTPase activity; P:positive regulation of transcription by transcription factor localization; C:fungal-type vacuole membrane; P:protein dephosphorylation; P:negative regulation of septation initiation signaling; P:regulation of mitotic cell cycle spindle assembly checkpoint; C:mating projection tip; C:protein phosp…
1	PA7-NODE_1_length_2350242_cov_25.9428	mRNA	975105	976082	+	TM1119_g10293.t1	100	98.4	matches=962	mismatches=16	indels=0	unknowns=0	325	N	hypothetical protein GGTG_01295	-	-	-	-	-	-	-	-	-	-	P:GO:0008150; C:GO:0005575; F:GO:0003674	P:biological_process; C:cellular_component; F:molecular_function
1	PA7-NODE_1_length_2350242_cov_25.9428	mRNA	976927	977718	+	TM1119_g10294.t1	100	99.5	matches=791	mismatches=1	indels=3	unknowns=0	264	N	hypothetical protein MGG_16429	-	-	-	-	-	-	-	-	-	-	P:GO:0043581; C:GO:0005575; F:GO:0003674	P:obsolete mycelium development; C:cellular_component; F:molecular_function
1	PA7-NODE_1_length_2350242_cov_25.9428	mRNA	978149	980184	-	TM1119_g10295.t1	100	99.1	matches=1697	mismatches=16	indels=0	unknowns=0	570	N	ADP-ribosylation factor	-	-	-	-	-	-	-	-	-	CorA	P:GO:0055085; C:GO:0016020; C:GO:0016021; F:GO:0046873; P:GO:0030001	P:transmembrane transport; C:membrane; C:integral component of membrane; F:metal ion transmembrane transporter activity; P:metal ion transport
1	PA7-NODE_1_length_2350242_cov_25.9428	mRNA	980996	981757	+	TM1119_g10296.t1	100	99.1	matches=565	mismatches=5	indels=0	unknowns=0	189	N	GNAT family	-	-	-	-	-	-	-	-	-	Acetyltransf_7	F:GO:0016740	F:transferase activity
1	PA7-NODE_1_length_2350242_cov_25.9428	mRNA	982378	983124	+	TM1119_g10297.t1	100	99.5	matches=743	mismatches=4	indels=0	unknowns=0	248	Y	predicted protein	-	-	-	-	-	-	-	-	-	-	C:GO:0016020; C:GO:0016021	C:membrane; C:integral component of membrane
1	PA7-NODE_1_length_2350242_cov_25.9428	mRNA	983479	983906	-	TM1119_g10298.t1	100	99.2	matches=372	mismatches=3	indels=0	unknowns=0	124	Y	---NA---	-	-	-	-	-	-	-	-	-	-	0	0
1	PA7-NODE_1_length_2350242_cov_25.9428	mRNA	984878	988098	-	TM1119_g10299.t1	100	99.6	matches=2993	mismatches=13	indels=0	unknowns=0	1001	N	mismatch repair 5	-	-	-	-	-	-	-	-	-	MutS_V;MutS_III	P:GO:0051026; C:GO:0032300; P:GO:0000710; F:GO:0030983; F:GO:0003684; C:GO:0000795	P:chiasma assembly; C:mismatch repair complex; P:meiotic mismatch repair; F:mismatched DNA binding; F:damaged DNA binding; C:synaptonemal complex
1	PA7-NODE_1_length_2350242_cov_25.9428	mRNA	988757	989233	-	TM1119_g10300.t1	100	99.5	matches=421	mismatches=2	indels=0	unknowns=0	140	Y	transmembrane 32	-	-	-	-	-	1.A.67.1.5	Channels/Pores	α-Type Channels	The Membrane Mg2+ Transporter (MMgT) Family	MMgT	C:GO:0072546; P:GO:0034975	C:ER membrane protein complex; P:protein folding in endoplasmic reticulum
1	PA7-NODE_1_length_2350242_cov_25.9428	mRNA	989894	991628	-	TM1119_g10301.t1	100	99.8	matches=1631	mismatches=4	indels=0	unknowns=0	544	N	HMG box	-	-	-	-	-	-	-	-	-	HMG_box	0	0
1	PA7-NODE_1_length_2350242_cov_25.9428	mRNA	994844	997626	-	TM1119_g10302.t1	100	98.8	matches=2528	mismatches=31	indels=0	unknowns=0	852	N	PHD-finger domain-containing	-	-	-	-	-	-	-	-	-	PHD	F:GO:0008270	F:zinc ion binding
1	PA7-NODE_1_length_2350242_cov_25.9428	mRNA	999110	1000114	+	TM1119_g10303.t1	100	99.5	matches=1000	mismatches=5	indels=0	unknowns=0	334	N	short chain dehydrogenase reductase family	-	-	-	-	-	-	-	-	-	adh_short	0	0
1	PA7-NODE_1_length_2350242_cov_25.9428	mRNA	1001414	1007932	+	TM1119_g10304.t1	100	99.3	matches=6303	mismatches=45	indels=1	unknowns=0	2115	N	calcium channel subunit cch1	-	-	-	-	-	1.A.1.11.10	Channels/Pores	α-Type Channels	The Voltage-gated Ion Channel (VIC) Superfamily	Ion_trans	F:GO:0005509; C:GO:0005891; P:GO:0034765; P:GO:0070588; F:GO:0005245	F:calcium ion binding; C:voltage-gated calcium channel complex; P:regulation of ion transmembrane transport; P:calcium ion transmembrane transport; F:voltage-gated calcium channel activity
1	PA7-NODE_1_length_2350242_cov_25.9428	mRNA	1008798	1009539	-	TM1119_g10305.t1	100	98.9	matches=734	mismatches=7	indels=1	unknowns=0	246	N	hypothetical protein BBA_03774	-	-	-	-	-	-	-	-	-	-	C:GO:0016020; C:GO:0016021	C:membrane; C:integral component of membrane
1	PA7-NODE_1_length_2350242_cov_25.9428	mRNA	1013374	1013661	+	TM1119_g10306.t1	100	99.7	matches=287	mismatches=1	indels=0	unknowns=0	95	N	calcium channel subunit cch1	-	-	-	-	-	-	-	-	-	-	F:GO:0005216; P:GO:0034220; C:GO:0016020	F:ion channel activity; P:ion transmembrane transport; C:membrane
1	PA7-NODE_1_length_2350242_cov_25.9428	mRNA	1015615	1016211	+	TM1119_g10307.t1	100	98.5	matches=588	mismatches=9	indels=0	unknowns=0	198	N	---NA---	-	-	-	-	-	-	-	-	-	-	0	0
1	PA7-NODE_1_length_2350242_cov_25.9428	mRNA	1016514	1016864	+	TM1119_g10308.t1	100	99.4	matches=349	mismatches=2	indels=0	unknowns=0	116	N	---NA---	-	-	-	-	-	-	-	-	-	-	0	0
1	PA7-NODE_1_length_2350242_cov_25.9428	mRNA	1017685	1019238	-	TM1119_g10309.t1	100	99.6	matches=1461	mismatches=6	indels=0	unknowns=0	488	N	g2 mitotic-specific cyclin-b	-	-	-	-	-	1.I.1.1.3	Channels/Pores	Membrane-bounded Channels	The Nuclear Pore Complex (NPC) Family	Cyclin_N;Cyclin_C	C:GO:0005634	C:nucleus
1	PA7-NODE_1_length_2350242_cov_25.9428	mRNA	1020842	1022114	+	TM1119_g10310.t1	100	99.9	matches=1154	mismatches=1	indels=0	unknowns=0	384	N	mitochondrial 54S ribosomal RML2	-	-	-	-	-	-	-	-	-	Ribosomal_L2;Ribosomal_L2_C	F:GO:0003723; F:GO:0003735; P:GO:0002181; P:GO:0032543; F:GO:0016740; C:GO:0005762	F:RNA binding; F:structural constituent of ribosome; P:cytoplasmic translation; P:mitochondrial translation; F:transferase activity; C:mitochondrial large ribosomal subunit
1	PA7-NODE_1_length_2350242_cov_25.9428	mRNA	1024154	1025533	+	TM1119_g10311.t1	100	98	matches=1291	mismatches=26	indels=0	unknowns=0	438	N	PAP2 domain-containing	-	-	-	-	-	9.B.105.3.2	Incompletely Characterized Transport Systems	Putative transport proteins	The Lead Resistance Fusion Protein (PbrBC) Family	PAP2	C:GO:0016020	C:membrane
1	PA7-NODE_1_length_2350242_cov_25.9428	mRNA	1026284	1028250	-	TM1119_g10312.t1	100	99.2	matches=1401	mismatches=11	indels=1	unknowns=0	470	N	casein kinase II beta subunit	-	-	-	-	-	-	-	-	-	CK_II_beta	C:GO:0005956; F:GO:0030291; C:GO:0034456; P:GO:0006468; P:GO:0006974; P:GO:0071901; F:GO:0016301; P:GO:0006359; P:GO:0006356; C:GO:0032545	C:protein kinase CK2 complex; F:protein serine/threonine kinase inhibitor activity; C:UTP-C complex; P:protein phosphorylation; P:cellular response to DNA damage stimulus; P:negative regulation of protein serine/threonine kinase activity; F:kinase activity; P:regulation of transcription from RNA polymerase III promoter; P:regulation of transcription from RNA polymerase I promoter; C:CURI complex
1	PA7-NODE_1_length_2350242_cov_25.9428	mRNA	1028788	1030731	-	TM1119_g10313.t1	100	99	matches=1924	mismatches=20	indels=0	unknowns=0	647	N	glutathione transferase	-	-	-	-	-	1.A.12.2.1	Channels/Pores	α-Type Channels	The Intracellular Chloride Channel (CLIC) Family	GST_C_2;GST_N_3	C:GO:0005737; P:GO:0006749; F:GO:0004364	C:cytoplasm; P:glutathione metabolic process; F:glutathione transferase activity
1	PA7-NODE_1_length_2350242_cov_25.9428	mRNA	1031822	1032911	+	TM1119_g10314.t1	100	99.3	matches=1022	mismatches=7	indels=0	unknowns=0	342	N	sphingoid long-chain base transporter RSB1	-	-	-	-	-	9.A.26.1.4	Incompletely Characterized Transport Systems	Recognized transporters of unknown biochemical mechanism	The Lipid-translocating Exporter (LTE) Family	RTA1	C:GO:0016020; C:GO:0016021; P:GO:0006950	C:membrane; C:integral component of membrane; P:response to stress
1	PA7-NODE_1_length_2350242_cov_25.9428	mRNA	1033564	1035143	-	TM1119_g10315.t1	100	99.4	matches=1118	mismatches=7	indels=0	unknowns=0	374	N	BZIP-type transcription factor	-	-	-	-	-	-	-	-	-	-	C:GO:0005634; F:GO:0003824; P:GO:0006360; F:GO:0016829; C:GO:0005829; P:GO:0006520; F:GO:0008168; F:GO:0016740; P:GO:0006356; F:GO:0001169; P:GO:0032259	C:nucleus; F:catalytic activity; P:transcription from RNA polymerase I promoter; F:lyase activity; C:cytosol; P:cellular amino acid metabolic process; F:methyltransferase activity; F:transferase activity; P:regulation of transcription from RNA polymerase I promoter; F:transcription factor activity, RNA polymerase I CORE element sequence-specific binding; P:methylation
1	PA7-NODE_1_length_2350242_cov_25.9428	mRNA	1037722	1040729	+	TM1119_g10316.t1	100	99.2	matches=2575	mismatches=20	indels=0	unknowns=0	864	N	C6 transcription factor Prf	-	-	-	-	-	-	-	-	-	Zn_clus;Fungal_trans	F:GO:0046872; P:GO:0006355	F:metal ion binding; P:regulation of transcription, DNA-templated
1	PA7-NODE_1_length_2350242_cov_25.9428	mRNA	1041768	1045618	-	TM1119_g10317.t1	100	98.4	matches=3604	mismatches=20	indels=39	unknowns=0	1220	Y	glyoxal oxidase	AA5	-	-	-	Hybrid_Ascorbate-Cytochrome_C_peroxidase	-	-	-	-	WSC;Glyoxal_oxid_N;DUF1929	0	0
1	PA7-NODE_1_length_2350242_cov_25.9428	mRNA	1053535	1056032	+	TM1119_g10318.t1	100	98.8	matches=1523	mismatches=19	indels=0	unknowns=0	513	N	NF-X1-type zinc finger NFXL1	-	-	-	-	-	-	-	-	-	R3H	P:GO:0030437; P:GO:0030448	P:ascospore formation; P:hyphal growth
1	PA7-NODE_1_length_2350242_cov_25.9428	mRNA	1056904	1058343	-	TM1119_g10319.t1	100	99.1	matches=954	mismatches=9	indels=0	unknowns=0	320	N	BEM46 family	-	-	-	-	-	1.C.57.3.4	Channels/Pores	Pore-Forming Toxins (Proteins and Peptides)	The Clostridial Cytotoxin (CCT) Family	Hydrolase_4	C:GO:0005739; C:GO:0016021; C:GO:0005783	C:mitochondrion; C:integral component of membrane; C:endoplasmic reticulum
1	PA7-NODE_1_length_2350242_cov_25.9428	mRNA	1061893	1063768	+	TM1119_g10320.t1	100	99.5	matches=1296	mismatches=6	indels=0	unknowns=0	433	N	hypothetical protein THITE_2120997	-	-	-	-	-	2.A.47.1.19	Electrochemical Potential-driven Transporters	Porters (uniporters, symporters, antiporters)	The Divalent Anion:Na+ Symporter (DASS) Family	zf-LYAR	0	0
1	PA7-NODE_1_length_2350242_cov_25.9428	mRNA	1064428	1065633	-	TM1119_g10321.t1	100	99	matches=1194	mismatches=6	indels=6	unknowns=0	399	N	RING-1 like	-	-	-	-	-	3.A.20.1.5	Primary Active Transporters	P-P-bond-hydrolysis-driven transporters	The Peroxisomal Protein Importer (PPI) Family	Pex2_Pex12;zf-RING_2	C:GO:0005778; P:GO:0016558; F:GO:0046872; P:GO:0016567	C:peroxisomal membrane; P:protein import into peroxisome matrix; F:metal ion binding; P:protein ubiquitination
1	PA7-NODE_1_length_2350242_cov_25.9428	mRNA	1066160	1067438	+	TM1119_g10322.t1	100	99.2	matches=1214	mismatches=10	indels=0	unknowns=0	407	N	EXS family	-	-	-	-	-	2.A.94.1.2	Electrochemical Potential-driven Transporters	Porters (uniporters, symporters, antiporters)	The Phosphate Permease (Pho1) Family	EXS	C:GO:0016021; P:GO:0006486; C:GO:0005783; C:GO:0005794; C:GO:0005886; P:GO:0006621	C:integral component of membrane; P:protein glycosylation; C:endoplasmic reticulum; C:Golgi apparatus; C:plasma membrane; P:protein retention in ER lumen
1	PA7-NODE_1_length_2350242_cov_25.9428	mRNA	1067942	1069387	+	TM1119_g10323.t1	100	98.8	matches=1428	mismatches=18	indels=0	unknowns=0	481	N	hypothetical protein MGG_00545	-	-	-	-	-	-	-	-	-	-	C:GO:0005575; F:GO:0003674; F:GO:0016787	C:cellular_component; F:molecular_function; F:hydrolase activity
1	PA7-NODE_1_length_2350242_cov_25.9428	mRNA	1069749	1071177	+	TM1119_g10324.t1	100	99.7	matches=1151	mismatches=4	indels=0	unknowns=0	384	N	NUDIX domain-containing	-	-	-	-	-	-	-	-	-	NUDIX	C:GO:0005777; P:GO:0006281; F:GO:0008413	C:peroxisome; P:DNA repair; F:8-oxo-7,8-dihydroguanosine triphosphate pyrophosphatase activity
1	PA7-NODE_1_length_2350242_cov_25.9428	mRNA	1071356	1072116	-	TM1119_g10325.t1	100	99.8	matches=500	mismatches=1	indels=0	unknowns=0	166	N	CTR2 short splice	-	-	-	-	-	1.A.56.1.10	Channels/Pores	α-Type Channels	The Copper Transporter (Ctr) Family	Ctr	C:GO:0016021; F:GO:0005375; P:GO:0035434	C:integral component of membrane; F:copper ion transmembrane transporter activity; P:copper ion transmembrane transport
1	PA7-NODE_1_length_2350242_cov_25.9428	mRNA	1072790	1073444	+	TM1119_g10326.t1	100	99.3	matches=539	mismatches=4	indels=0	unknowns=0	180	N	3-hydroxyanthranilate 3,4-dioxygenase	-	-	-	-	-	-	-	-	-	3-HAO	P:GO:0006569; P:GO:0019805; P:GO:0034354; C:GO:0005737; F:GO:0008198; P:GO:0043420; P:GO:0055114; F:GO:0000334	P:tryptophan catabolic process; P:quinolinate biosynthetic process; P:'de novo' NAD biosynthetic process from tryptophan; C:cytoplasm; F:ferrous iron binding; P:anthranilate metabolic process; P:oxidation-reduction process; F:3-hydroxyanthranilate 3,4-dioxygenase activity
1	PA7-NODE_1_length_2350242_cov_25.9428	mRNA	1073547	1075775	-	TM1119_g10327.t1	100	99.3	matches=891	mismatches=6	indels=0	unknowns=0	298	N	fumarylacetoacetate hydrolase domain-containing 1	-	-	-	-	-	-	-	-	-	FAA_hydrolase	C:GO:0005739; P:GO:0008152; F:GO:0016787	C:mitochondrion; P:metabolic process; F:hydrolase activity
1	PA7-NODE_1_length_2350242_cov_25.9428	mRNA	1075860	1079358	+	TM1119_g10328.t1	100	99.6	matches=1693	mismatches=5	indels=1	unknowns=0	565	N	PWI domain mRNA processing	-	-	-	-	-	3.A.18.1.1	Primary Active Transporters	P-P-bond-hydrolysis-driven transporters	The Nuclear mRNA Exporter (mRNA-E) Family	PWI	P:GO:0006397	P:mRNA processing
1	PA7-NODE_1_length_2350242_cov_25.9428	mRNA	1079813	1080593	+	TM1119_g10329.t1	100	98.9	matches=688	mismatches=8	indels=0	unknowns=0	231	N	EAF6_NEUCR ame: Full=Chromatin modification-related eaf-6	-	-	-	-	-	-	-	-	-	NuA4	P:GO:0006508; F:GO:0008236; C:GO:0005829; P:GO:0016573; F:GO:0003674; C:GO:0000123	P:proteolysis; F:serine-type peptidase activity; C:cytosol; P:histone acetylation; F:molecular_function; C:histone acetyltransferase complex
1	PA7-NODE_1_length_2350242_cov_25.9428	mRNA	1081351	1083725	+	TM1119_g10330.t1	100	98.5	matches=2092	mismatches=26	indels=5	unknowns=0	705	N	prolyl oligopeptidase	CE10	-	-	-	-	-	-	-	-	Peptidase_S9;PD40	P:GO:0006508; F:GO:0008236	P:proteolysis; F:serine-type peptidase activity
1	PA7-NODE_1_length_2350242_cov_25.9428	mRNA	1083938	1085213	-	TM1119_g10331.t1	99.8	98.5	matches=1257	mismatches=19	indels=0	unknowns=0	425	N	hypothetical protein MYCTH_91615	-	-	-	-	-	-	-	-	-	-	F:GO:0016787	F:hydrolase activity
1	PA7-NODE_1_length_2350242_cov_25.9428	mRNA	1085888	1087596	+	TM1119_g10332.t1	98.8	99.6	matches=487	mismatches=2	indels=0	unknowns=0	164	N	---NA---	-	-	-	-	-	-	-	-	-	-	0	0
1	PA7-NODE_1_length_2350242_cov_25.9428	mRNA	1088696	1089476	+	TM1119_g10333.t1	100	98.5	matches=603	mismatches=9	indels=0	unknowns=0	203	N	hypothetical protein	-	-	-	-	-	-	-	-	-	-	0	0
1	PA7-NODE_1_length_2350242_cov_25.9428	mRNA	1089658	1090572	-	TM1119_g10334.t1	100	99.3	matches=840	mismatches=6	indels=0	unknowns=0	281	N	DUF1275 domain	-	-	-	-	-	9.B.143.5.1	Incompletely Characterized Transport Systems	Putative transport proteins	The 6 TMS DUF1275/PF06912 (DUF1275) Family	DUF1275	F:GO:0003676; F:GO:0005524; P:GO:0006281; F:GO:0043140; P:GO:0006260; P:GO:0032508; C:GO:0016021; P:GO:0006310; C:GO:0005622	F:nucleic acid binding; F:ATP binding; P:DNA repair; F:ATP-dependent 3'-5' DNA helicase activity; P:DNA replication; P:DNA duplex unwinding; C:integral component of membrane; P:DNA recombination; C:intracellular
1	PA7-NODE_1_length_2350242_cov_25.9428	mRNA	1093880	1095536	+	TM1119_g10335.t1	100	99.8	matches=1539	mismatches=3	indels=0	unknowns=0	513	N	nitrate transporter	-	-	-	-	-	2.A.1.8.5	Electrochemical Potential-driven Transporters	Porters (uniporters, symporters, antiporters)	The Major Facilitator Superfamily (MFS)	MFS_1	F:GO:0015113; F:GO:0015112; P:GO:0055085; P:GO:0015707; C:GO:0016021; P:GO:0015706	F:nitrite transmembrane transporter activity; F:nitrate transmembrane transporter activity; P:transmembrane transport; P:nitrite transport; C:integral component of membrane; P:nitrate transport
1	PA7-NODE_1_length_2350242_cov_25.9428	mRNA	1096749	1097531	-	TM1119_g10336.t1	100	99.9	matches=725	mismatches=1	indels=0	unknowns=0	241	Y	GPI anchored serine-threonine rich	-	-	-	-	-	-	-	-	-	GPI-anchored	C:GO:0016020; C:GO:0016021	C:membrane; C:integral component of membrane
1	PA7-NODE_1_length_2350242_cov_25.9428	mRNA	1100670	1105912	+	TM1119_g10337.t1	100	98.9	matches=5130	mismatches=57	indels=0	unknowns=0	1728	N	family ATP-dependent DNA helicase	-	-	-	-	-	2.A.16.2.2	Electrochemical Potential-driven Transporters	Porters (uniporters, symporters, antiporters)	The Telurite-resistance/Dicarboxylate Transporter (TDT) Family	DEAD;Helicase_C;HRDC;RQC;RecQ_Zn_bind	P:GO:0050794; F:GO:0097159; F:GO:1901363; P:GO:0006260; P:GO:0006310; P:GO:0022402; F:GO:0008026; P:GO:0071103; C:GO:0005622; P:GO:0006302	P:regulation of cellular process; F:organic cyclic compound binding; F:heterocyclic compound binding; P:DNA replication; P:DNA recombination; P:cell cycle process; F:ATP-dependent helicase activity; P:DNA conformation change; C:intracellular; P:double-strand break repair
1	PA7-NODE_1_length_2350242_cov_25.9428	mRNA	1106499	1108217	-	TM1119_g10338.t1	100	99.7	matches=1713	mismatches=6	indels=0	unknowns=0	572	N	hypothetical protein MGG_05654	-	-	-	-	-	-	-	-	-	-	P:GO:0008150; C:GO:0005575; F:GO:0003674	P:biological_process; C:cellular_component; F:molecular_function
1	PA7-NODE_1_length_2350242_cov_25.9428	mRNA	1112527	1115658	+	TM1119_g10339.t1	100	99.3	matches=3106	mismatches=16	indels=6	unknowns=4	1041	N	hypothetical protein CHGG_00933	-	-	-	-	-	-	-	-	-	KAR9	P:GO:0008150; C:GO:0005575; F:GO:0003674	P:biological_process; C:cellular_component; F:molecular_function
1	PA7-NODE_1_length_2350242_cov_25.9428	mRNA	1116823	1117946	-	TM1119_g10340.t1	100	99.1	matches=1032	mismatches=9	indels=0	unknowns=0	346	N	high-affinity nicotinic acid transporter	-	-	-	-	-	2.A.1.14.3	Electrochemical Potential-driven Transporters	Porters (uniporters, symporters, antiporters)	The Major Facilitator Superfamily (MFS)	MFS_1	P:GO:0055085; P:GO:0043581; C:GO:0016020; C:GO:0016021; P:GO:0006810	P:transmembrane transport; P:obsolete mycelium development; C:membrane; C:integral component of membrane; P:transport
1	PA7-NODE_1_length_2350242_cov_25.9428	mRNA	1118618	1124479	-	TM1119_g10341.t1	100	99.1	matches=5355	mismatches=51	indels=0	unknowns=0	1801	N	ankyrin repeat	-	-	-	-	-	9.A.3.1.1	Incompletely Characterized Transport Systems	Recognized transporters of unknown biochemical mechanism	The Sorting Nexin27 (SNX27)-Retromer Assembly Apparatus for Recycling Integral Membrane Proteins (SNX27-RetromerAA) Family	Ank_2	0	0
1	PA7-NODE_1_length_2350242_cov_25.9428	mRNA	1125958	1126374	-	TM1119_g10342.t1	100	97.7	matches=258	mismatches=6	indels=0	unknowns=0	87	N	hypothetical protein MGG_05657	-	-	-	-	-	-	-	-	-	DUF1282	P:GO:0090502; C:GO:0016021; P:GO:0009303; F:GO:0004521	P:RNA phosphodiester bond hydrolysis, endonucleolytic; C:integral component of membrane; P:rRNA transcription; F:endoribonuclease activity
1	PA7-NODE_1_length_2350242_cov_25.9428	mRNA	1126947	1128025	+	TM1119_g10343.t1	100	99.6	matches=454	mismatches=2	indels=0	unknowns=0	151	N	hypothetical protein GLRG_04436	-	-	-	-	-	-	-	-	-	DUF202	C:GO:0016021	C:integral component of membrane
1	PA7-NODE_1_length_2350242_cov_25.9428	mRNA	1130104	1131562	-	TM1119_g10344.t1	100	99.8	matches=1321	mismatches=2	indels=0	unknowns=0	440	N	gal4-like Zn(II)2Cys6 binuclear cluster DNA-binding domain-containing	-	-	-	-	-	-	-	-	-	Zn_clus	P:GO:0006355; F:GO:0005488	P:regulation of transcription, DNA-templated; F:binding
1	PA7-NODE_1_length_2350242_cov_25.9428	mRNA	1142850	1144580	-	TM1119_g10345.t1	100	98.8	matches=1319	mismatches=16	indels=0	unknowns=0	444	N	molybdenum cofactor sulfurase	-	-	-	-	-	-	-	-	-	Aminotran_5	F:GO:0003824	F:catalytic activity
1	PA7-NODE_1_length_2350242_cov_25.9428	mRNA	1148749	1149689	-	TM1119_g10346.t1	100	99.4	matches=723	mismatches=3	indels=1	unknowns=0	241	Y	cytosolic Cu Zn superoxide dismutase	-	-	-	-	-	-	-	-	-	-	P:GO:0006801; F:GO:0046872; C:GO:0016020; C:GO:0016021; P:GO:0055114; C:GO:0005575	P:superoxide metabolic process; F:metal ion binding; C:membrane; C:integral component of membrane; P:oxidation-reduction process; C:cellular_component
1	PA7-NODE_1_length_2350242_cov_25.9428	mRNA	1152924	1153778	-	TM1119_g10347.t1	100	99.2	matches=848	mismatches=7	indels=0	unknowns=0	284	N	hypothetical protein AOL_s00078g207	-	-	-	-	-	-	-	-	-	DUF1295	F:GO:0016627; C:GO:0005737; C:GO:0016020; P:GO:0006629; C:GO:0016021; C:GO:0030176; P:GO:0006696; P:GO:0055114; F:GO:0050613	F:oxidoreductase activity, acting on the CH-CH group of donors; C:cytoplasm; C:membrane; P:lipid metabolic process; C:integral component of membrane; C:integral component of endoplasmic reticulum membrane; P:ergosterol biosynthetic process; P:oxidation-reduction process; F:delta14-sterol reductase activity
1	PA7-NODE_1_length_2350242_cov_25.9428	mRNA	1154670	1155282	+	TM1119_g10348.t1	100	100	matches=444	mismatches=0	indels=0	unknowns=0	147	N	DAD family	-	-	-	-	-	-	-	-	-	DAD	C:GO:0008250; F:GO:0004579; C:GO:0016021; P:GO:0006487	C:oligosaccharyltransferase complex; F:dolichyl-diphosphooligosaccharide-protein glycotransferase activity; C:integral component of membrane; P:protein N-linked glycosylation
1	PA7-NODE_1_length_2350242_cov_25.9428	mRNA	1155468	1156641	-	TM1119_g10349.t1	100	99.2	matches=1030	mismatches=8	indels=0	unknowns=0	345	N	GRASP55 65 family	-	-	-	-	-	9.A.48.1.1	Incompletely Characterized Transport Systems	Recognized transporters of unknown biochemical mechanism	The Unconventional Protein Secretion (UPS) System	GRASP55_65	C:GO:0005634; P:GO:0006888; C:GO:0005801; C:GO:0032153; C:GO:0051286; C:GO:0005829; C:GO:0000139; P:GO:0009306; C:GO:0030127	C:nucleus; P:ER to Golgi vesicle-mediated transport; C:cis-Golgi network; C:cell division site; C:cell tip; C:cytosol; C:Golgi membrane; P:protein secretion; C:COPII vesicle coat
1	PA7-NODE_1_length_2350242_cov_25.9428	mRNA	1157106	1157965	+	TM1119_g10350.t1	100	99.5	matches=743	mismatches=4	indels=0	unknowns=0	248	N	RNA cap guanine-N2 methyltransferase	-	-	-	-	-	-	-	-	-	Methyltransf_15	F:GO:0008173; P:GO:0036261; P:GO:0009452; P:GO:0032210; C:GO:0005730; P:GO:0017126; P:GO:0007126	F:RNA methyltransferase activity; P:7-methylguanosine cap hypermethylation; P:7-methylguanosine RNA capping; P:regulation of telomere maintenance via telomerase; C:nucleolus; P:nucleologenesis; P:meiotic nuclear division
1	PA7-NODE_1_length_2350242_cov_25.9428	mRNA	1158029	1163938	-	TM1119_g10351.t1	100	99.4	matches=5600	mismatches=34	indels=0	unknowns=0	1877	N	cellular morphogenesis regulator	-	-	-	-	-	-	-	-	-	Dopey_N	C:GO:0005802; C:GO:0005768; P:GO:0000902; C:GO:0005739; C:GO:0005829; C:GO:0000139; P:GO:0007029; P:GO:0006895	C:trans-Golgi network; C:endosome; P:cell morphogenesis; C:mitochondrion; C:cytosol; C:Golgi membrane; P:endoplasmic reticulum organization; P:Golgi to endosome transport
1	PA7-NODE_1_length_2350242_cov_25.9428	mRNA	1164721	1166574	+	TM1119_g10352.t1	100	99.3	matches=1841	mismatches=13	indels=0	unknowns=0	617	N	vacuolar fusion MON1	-	-	-	-	-	-	-	-	-	Mon1	C:GO:0005634; F:GO:0001786; C:GO:0032153; P:GO:0044395; P:GO:0006914; P:GO:0048278; C:GO:0000329; F:GO:0010314; C:GO:0005829; C:GO:0035658; C:GO:0032585; F:GO:0032266	C:nucleus; F:phosphatidylserine binding; C:cell division site; P:protein targeting to vacuolar membrane; P:autophagy; P:vesicle docking; C:fungal-type vacuole membrane; F:phosphatidylinositol-5-phosphate binding; C:cytosol; C:Mon1-Ccz1 complex; C:multivesicular body membrane; F:phosphatidylinositol-3-phosphate binding
1	PA7-NODE_1_length_2350242_cov_25.9428	mRNA	1167882	1170987	-	TM1119_g10353.t1	100	99.6	matches=3043	mismatches=11	indels=0	unknowns=0	1017	N	hypothetical protein TRIVIDRAFT_228732	-	-	-	-	-	-	-	-	-	-	0	0
1	PA7-NODE_1_length_2350242_cov_25.9428	mRNA	1173192	1174837	+	TM1119_g10354.t1	98.3	99.5	matches=1516	mismatches=8	indels=0	unknowns=0	516	Y	disulfide-isomerase precursor	-	-	-	-	-	8.A.88.1.3	Accessory Factors Involved in Transport	Auxiliary transport proteins	The calciquestrin (CASQ) Family	Thioredoxin;Thioredoxin_6	F:GO:0003756; C:GO:0005783; P:GO:0045454; P:GO:0006457; P:GO:0034976	F:protein disulfide isomerase activity; C:endoplasmic reticulum; P:cell redox homeostasis; P:protein folding; P:response to endoplasmic reticulum stress
1	PA7-NODE_1_length_2350242_cov_25.9428	mRNA	1175460	1176052	+	TM1119_g10355.t1	100	99.7	matches=350	mismatches=1	indels=0	unknowns=0	116	N	hypothetical protein MGG_05752	-	-	-	-	-	-	-	-	-	-	C:GO:0016021	C:integral component of membrane
1	PA7-NODE_1_length_2350242_cov_25.9428	mRNA	1176620	1177522	+	TM1119_g10356.t1	100	99.6	matches=899	mismatches=4	indels=0	unknowns=0	300	N	HIT zinc finger	-	-	-	-	-	-	-	-	-	zf-HIT	0	0
1	PA7-NODE_1_length_2350242_cov_25.9428	mRNA	1178037	1178564	-	TM1119_g10357.t1	100	99.8	matches=470	mismatches=1	indels=0	unknowns=0	156	Y	hypothetical protein MGG_05751	-	-	-	-	-	-	-	-	-	-	P:GO:0052051	P:interaction with host via protein secreted by type II secretion system
1	PA7-NODE_1_length_2350242_cov_25.9428	mRNA	1179907	1181393	-	TM1119_g10358.t1	100	99.2	matches=1419	mismatches=12	indels=0	unknowns=0	476	N	WLM domain-containing	-	-	-	-	-	-	-	-	-	WLM	C:GO:0005634	C:nucleus
1	PA7-NODE_1_length_2350242_cov_25.9428	mRNA	1181911	1184096	-	TM1119_g10359.t1	100	99.4	matches=1995	mismatches=12	indels=0	unknowns=0	668	N	kelch repeats	-	-	-	-	-	-	-	-	-	Kelch_3;DUF4110	C:GO:0005737	C:cytoplasm
1	PA7-NODE_1_length_2350242_cov_25.9428	mRNA	1185687	1185887	+	PA7_TRINITY_DN16217_c0_g1_i1	100	100	matches=201	mismatches=0	indels=0	unknowns=0	66	N	---NA---	-	-	-	-	-	-	-	-	-	-	0	0
1	PA7-NODE_1_length_2350242_cov_25.9428	mRNA	1186597	1187259	+	TM1119_g10360.t1	100	96.1	matches=516	mismatches=20	indels=1	unknowns=0	178	N	---NA---	-	-	-	-	-	-	-	-	-	-	0	0
1	PA7-NODE_1_length_2350242_cov_25.9428	mRNA	1187432	1190629	-	TM1119_g10361.t1	100	99.1	matches=2875	mismatches=26	indels=0	unknowns=0	966	N	aminopeptidase 2	-	-	-	-	-	-	-	-	-	Peptidase_M1;ERAP1_C	F:GO:0008270; P:GO:0006508; C:GO:0005829; F:GO:0004177; F:GO:0008237	F:zinc ion binding; P:proteolysis; C:cytosol; F:aminopeptidase activity; F:metallopeptidase activity
1	PA7-NODE_1_length_2350242_cov_25.9428	mRNA	1192149	1194653	+	TM1119_g10362.t1	100	100	matches=1506	mismatches=0	indels=0	unknowns=0	501	N	enolase	-	-	-	-	-	-	-	-	-	Enolase_C;Enolase_N	F:GO:0000287; F:GO:0004634; P:GO:0006096; C:GO:0000015	F:magnesium ion binding; F:phosphopyruvate hydratase activity; P:glycolytic process; C:phosphopyruvate hydratase complex
1	PA7-NODE_1_length_2350242_cov_25.9428	mRNA	1195127	1198825	+	TM1119_g10363.t1	100	98.9	matches=3522	mismatches=39	indels=0	unknowns=0	1186	N	checkpoint serine threonine- kinase BUB1	-	-	-	-	-	-	-	-	-	Pkinase;Mad3_BUB1_II;Mad3_BUB1_I	C:GO:1990298; F:GO:0005524; P:GO:0034508; F:GO:0072371; P:GO:0031134; P:GO:0034501; C:GO:0000778; P:GO:0072370; P:GO:0072480; C:GO:0071957; P:GO:0051754; P:GO:0051315	C:bub1-bub3 complex; F:ATP binding; P:centromere complex assembly; F:histone kinase activity (H2A-S121 specific); P:sister chromatid biorientation; P:protein localization to kinetochore; C:condensed nuclear chromosome kinetochore; P:histone H2A-S121 phosphorylation; P:signal transduction involved in mitotic spindle assembly checkpoint; C:old mitotic spindle pole body; P:meiotic sister chromatid c…
1	PA7-NODE_1_length_2350242_cov_25.9428	mRNA	1199042	1200490	-	TM1119_g10364.t1	100	99	matches=1381	mismatches=14	indels=0	unknowns=0	464	N	DNA-(apurinic or apyrimidinic site) lyase 1	-	-	-	-	-	-	-	-	-	AP_endonuc_2	F:GO:0003677; P:GO:0006281; P:GO:0090305; F:GO:0008270; F:GO:0004536; C:GO:0043231; F:GO:0004519; F:GO:0016829; F:GO:0008081	F:DNA binding; P:DNA repair; P:nucleic acid phosphodiester bond hydrolysis; F:zinc ion binding; F:deoxyribonuclease activity; C:intracellular membrane-bounded organelle; F:endonuclease activity; F:lyase activity; F:phosphoric diester hydrolase activity
1	PA7-NODE_1_length_2350242_cov_25.9428	mRNA	1203743	1207528	+	TM1119_g10365.t1	100	99.5	matches=3707	mismatches=19	indels=0	unknowns=0	1241	N	F-box domain-containing	-	-	-	-	-	-	-	-	-	-	C:GO:0005575; F:GO:0003674	C:cellular_component; F:molecular_function
1	PA7-NODE_1_length_2350242_cov_25.9428	mRNA	1208123	1211580	-	TM1119_g10366.t1	100	99.3	matches=3265	mismatches=23	indels=0	unknowns=0	1095	N	valyl-tRNA synthetase	-	-	-	-	-	-	-	-	-	tRNA-synt_1;Anticodon_1;Val_tRNA-synt_C	F:GO:0004832; F:GO:0005524; P:GO:0006438; P:GO:0006450; C:GO:0005739; F:GO:0002161	F:valine-tRNA ligase activity; F:ATP binding; P:valyl-tRNA aminoacylation; P:regulation of translational fidelity; C:mitochondrion; F:aminoacyl-tRNA editing activity
1	PA7-NODE_1_length_2350242_cov_25.9428	mRNA	1211323	1211408	-	TM1119_g1595.t1	2.8	83.7	matches=72	mismatches=14	indels=0	unknowns=0	1019	N	valyl-tRNA synthetase	-	-	-	-	-	-	-	-	-	tRNA-synt_1;Anticodon_1	F:GO:0000166; P:GO:0006418; F:GO:0004812; C:GO:0005737	F:nucleotide binding; P:tRNA aminoacylation for protein translation; F:aminoacyl-tRNA ligase activity; C:cytoplasm
1	PA7-NODE_1_length_2350242_cov_25.9428	mRNA	1212034	1213620	+	TM1119_g10367.t1	100	98.7	matches=1465	mismatches=20	indels=0	unknowns=0	494	N	v-type c subunit family	-	-	-	-	-	-	-	-	-	-	F:GO:0016491; P:GO:0055114	F:oxidoreductase activity; P:oxidation-reduction process
1	PA7-NODE_1_length_2350242_cov_25.9428	mRNA	1214106	1215165	+	TM1119_g10368.t1	100	99.1	matches=954	mismatches=9	indels=0	unknowns=0	320	N	6-phosphogluconate dehydrogenase	-	-	-	-	-	-	-	-	-	NAD_binding_2;DUF1932	F:GO:0016491	F:oxidoreductase activity
1	PA7-NODE_1_length_2350242_cov_25.9428	mRNA	1215967	1216764	+	TM1119_g10369.t1	100	99.4	matches=793	mismatches=5	indels=0	unknowns=0	265	N	hypothetical protein AOR_1_816114	-	-	-	-	-	-	-	-	-	-	0	0
1	PA7-NODE_1_length_2350242_cov_25.9428	mRNA	1217026	1218511	-	TM1119_g10370.t1	100	99.8	matches=928	mismatches=2	indels=0	unknowns=0	309	N	RNA-binding domain-containing	-	-	-	-	-	3.A.18.1.1	Primary Active Transporters	P-P-bond-hydrolysis-driven transporters	The Nuclear mRNA Exporter (mRNA-E) Family	RRM_1;FoP_duplication	C:GO:0005634; F:GO:0097159; F:GO:1901363	C:nucleus; F:organic cyclic compound binding; F:heterocyclic compound binding
1	PA7-NODE_1_length_2350242_cov_25.9428	mRNA	1219522	1221056	-	TM1119_g10371.t1	100	100	matches=1194	mismatches=0	indels=0	unknowns=0	397	N	ATP-dependent RNA helicase eIF4A	-	-	-	-	-	3.A.18.1.1	Primary Active Transporters	P-P-bond-hydrolysis-driven transporters	The Nuclear mRNA Exporter (mRNA-E) Family	DEAD;Helicase_C	F:GO:0003743; F:GO:0005524; C:GO:0005829; F:GO:0004386; P:GO:0006413	F:translation initiation factor activity; F:ATP binding; C:cytosol; F:helicase activity; P:translational initiation
1	PA7-NODE_1_length_2350242_cov_25.9428	mRNA	1221864	1223708	+	TM1119_g10372.t1	100	99.9	matches=1528	mismatches=2	indels=0	unknowns=0	509	N	F-box and domain-containing	-	-	-	-	-	-	-	-	-	F-box-like;Cupin_8	P:GO:0043581; C:GO:0005575	P:obsolete mycelium development; C:cellular_component
1	PA7-NODE_1_length_2350242_cov_25.9428	mRNA	1225174	1227502	+	TM1119_g10373.t1	100	99.8	matches=2216	mismatches=4	indels=0	unknowns=0	739	N	CCCH zinc finger and SMR domain-containing	-	-	-	-	-	-	-	-	-	zf-CCCH;Smr;DUF1771	F:GO:0046872	F:metal ion binding
1	PA7-NODE_1_length_2350242_cov_25.9428	mRNA	1228187	1229413	+	TM1119_g10374.t1	100	99.5	matches=1224	mismatches=3	indels=3	unknowns=0	409	N	tlg2-vesicle of 38 kda	-	-	-	-	-	9.B.27.5.2	Incompletely Characterized Transport Systems	Putative transport proteins	The DedA or YdjX-Z (DedA) Family	SNARE_assoc	C:GO:0016021; C:GO:0000139	C:integral component of membrane; C:Golgi membrane
1	PA7-NODE_1_length_2350242_cov_25.9428	mRNA	1229779	1231515	-	TM1119_g10375.t1	100	99.5	matches=1468	mismatches=8	indels=0	unknowns=0	491	N	hypothetical protein CGGC5_8721	-	-	-	-	-	-	-	-	-	-	0	0
1	PA7-NODE_1_length_2350242_cov_25.9428	mRNA	1232968	1234554	+	TM1119_g10376.t1	100	99.1	matches=1460	mismatches=13	indels=0	unknowns=0	490	N	proline iminopeptidase	-	-	-	-	-	-	-	-	-	Abhydrolase_1	F:GO:0016787	F:hydrolase activity
1	PA7-NODE_1_length_2350242_cov_25.9428	mRNA	1234746	1236489	-	TM1119_g10377.t1	100	98.5	matches=1589	mismatches=25	indels=0	unknowns=0	537	Y	carboxylesterase	CE10	-	-	-	-	-	-	-	-	COesterase	F:GO:0016787	F:hydrolase activity
1	PA7-NODE_1_length_2350242_cov_25.9428	mRNA	1237326	1238980	-	TM1119_g10378.t1	100	99	matches=1319	mismatches=13	indels=0	unknowns=0	443	N	hypothetical protein THITE_2010165, partial	-	-	-	-	-	-	-	-	-	BTB	0	0
1	PA7-NODE_1_length_2350242_cov_25.9428	mRNA	1239972	1243076	-	TM1119_g10379.t1	100	99	matches=2734	mismatches=29	indels=0	unknowns=0	920	N	DEAD DEAH box helicase	-	-	-	-	-	-	-	-	-	DEAD;Helicase_C	F:GO:0003676; F:GO:0005524; F:GO:0004386	F:nucleic acid binding; F:ATP binding; F:helicase activity
1	PA7-NODE_1_length_2350242_cov_25.9428	mRNA	1248676	1253912	+	TM1119_g10380.t1	100	99.7	matches=4979	mismatches=16	indels=0	unknowns=0	1664	N	SANT domain-containing	-	-	-	-	-	-	-	-	-	PHD;BAH;PHD_2;zf-HC5HC2H_2	F:GO:0046872; P:GO:0044267	F:metal ion binding; P:cellular protein metabolic process
1	PA7-NODE_1_length_2350242_cov_25.9428	mRNA	1254271	1255082	-	TM1119_g10381.t1	100	99.4	matches=486	mismatches=3	indels=0	unknowns=0	162	N	cytosine deaminase	-	-	-	-	-	-	-	-	-	dCMP_cyt_deam_1	P:GO:0019858; C:GO:0005634; P:GO:0046087; F:GO:0008270; C:GO:0005737; P:GO:0009451; F:GO:0004131; P:GO:0008655	P:cytosine metabolic process; C:nucleus; P:cytidine metabolic process; F:zinc ion binding; C:cytoplasm; P:RNA modification; F:cytosine deaminase activity; P:pyrimidine-containing compound salvage
1	PA7-NODE_1_length_2350242_cov_25.9428	mRNA	1255910	1257619	+	TM1119_g10382.t1	100	99.1	matches=1567	mismatches=14	indels=0	unknowns=0	526	N	hypothetical protein FPSE_11841	-	-	-	-	-	-	-	-	-	bZIP_2;DUF3425	F:GO:0003700; C:GO:0016020; C:GO:0016021; P:GO:0006355; F:GO:0043565	F:transcription factor activity, sequence-specific DNA binding; C:membrane; C:integral component of membrane; P:regulation of transcription, DNA-templated; F:sequence-specific DNA binding
1	PA7-NODE_1_length_2350242_cov_25.9428	mRNA	1258909	1260346	+	TM1119_g10383.t1	100	99.4	matches=1246	mismatches=8	indels=0	unknowns=0	417	N	chaperone dnaJ 2	-	-	-	-	-	3.A.5.8.1	Primary Active Transporters	P-P-bond-hydrolysis-driven transporters	The General Secretory Pathway (Sec) Family	DnaJ;DnaJ_CXXCXGXG;DnaJ_C	C:GO:0005634; F:GO:0005524; F:GO:0031072; P:GO:0009408; F:GO:0046872; P:GO:1900035; F:GO:0051082; P:GO:0000226; P:GO:0006457	C:nucleus; F:ATP binding; F:heat shock protein binding; P:response to heat; F:metal ion binding; P:negative regulation of cellular response to heat; F:unfolded protein binding; P:microtubule cytoskeleton organization; P:protein folding
1	PA7-NODE_1_length_2350242_cov_25.9428	mRNA	1260813	1262438	-	TM1119_g10384.t1	100	99.1	matches=1510	mismatches=14	indels=0	unknowns=0	507	N	WD repeat domain-containing	-	-	-	-	-	-	-	-	-	-	P:GO:0008152	P:metabolic process
1	PA7-NODE_1_length_2350242_cov_25.9428	mRNA	1262797	1263809	+	TM1119_g10385.t1	99.3	99.9	matches=931	mismatches=1	indels=0	unknowns=0	312	N	60S acidic ribosomal P0	-	-	-	-	-	-	-	-	-	Ribosomal_60s;Ribosomal_L10	F:GO:0003735; P:GO:0002181; C:GO:0022625; F:GO:0070180; P:GO:0000027; C:GO:0030687	F:structural constituent of ribosome; P:cytoplasmic translation; C:cytosolic large ribosomal subunit; F:large ribosomal subunit rRNA binding; P:ribosomal large subunit assembly; C:preribosome, large subunit precursor
1	PA7-NODE_1_length_2350242_cov_25.9428	mRNA	1264300	1267561	-	TM1119_g10386.t1	100	98.7	matches=3048	mismatches=21	indels=18	unknowns=0	1028	N	domain V	-	-	-	-	-	-	-	-	-	MutS_V;MutS_I;MutS_II;MutS_III	F:GO:0005524; P:GO:0006298; F:GO:0030983; P:GO:0000002	F:ATP binding; P:mismatch repair; F:mismatched DNA binding; P:mitochondrial genome maintenance
1	PA7-NODE_1_length_2350242_cov_25.9428	mRNA	1269790	1270734	+	TM1119_g10387.t1	100	99.2	matches=937	mismatches=8	indels=0	unknowns=0	314	N	hypothetical protein FPSE_11836	-	-	-	-	-	-	-	-	-	TFIIA;RNA_pol_3_Rpc31	0	0
1	PA7-NODE_1_length_2350242_cov_25.9428	mRNA	1272510	1275854	+	TM1119_g10388.t1	100	99	matches=3197	mismatches=31	indels=0	unknowns=0	1075	N	glycoside hydrolase family 38	GH38	-	-	-	-	-	-	-	-	Glyco_hydro_38;Glyco_hydro_38C;Alpha-mann_mid	P:GO:0006517; F:GO:0004559; F:GO:0008270; C:GO:0000329; P:GO:0006013; F:GO:0030246	P:protein deglycosylation; F:alpha-mannosidase activity; F:zinc ion binding; C:fungal-type vacuole membrane; P:mannose metabolic process; F:carbohydrate binding
1	PA7-NODE_1_length_2350242_cov_25.9428	mRNA	1276138	1277550	-	TM1119_g10389.t1	100	99.6	matches=1255	mismatches=2	indels=3	unknowns=0	419	N	NAK kinase	-	-	-	-	-	1.I.1.1.3	Channels/Pores	Membrane-bounded Channels	The Nuclear Pore Complex (NPC) Family	Pkinase	F:GO:0005524; P:GO:0006624; P:GO:0032889; C:GO:0000329; F:GO:0004674; P:GO:0006468	F:ATP binding; P:vacuolar protein processing; P:regulation of vacuole fusion, non-autophagic; C:fungal-type vacuole membrane; F:protein serine/threonine kinase activity; P:protein phosphorylation
1	PA7-NODE_1_length_2350242_cov_25.9428	mRNA	1278526	1281101	-	TM1119_g10390.t1	100	99.1	matches=2492	mismatches=22	indels=0	unknowns=0	837	N	cap-gly domain containing	-	-	-	-	-	-	-	-	-	CAP_GLY;DUF3584;CLIP1_ZNF	P:GO:0000747; P:GO:0022402; C:GO:0000776; P:GO:0000226; P:GO:0040008; P:GO:0044702; C:GO:0005874; F:GO:0005515; P:GO:0051641; C:GO:0051286; C:GO:0005938; C:GO:0005819; P:GO:0051128	P:conjugation with cellular fusion; P:cell cycle process; C:kinetochore; P:microtubule cytoskeleton organization; P:regulation of growth; P:single organism reproductive process; C:microtubule; F:protein binding; P:cellular localization; C:cell tip; C:cell cortex; C:spindle; P:regulation of cellular component organization
1	PA7-NODE_1_length_2350242_cov_25.9428	mRNA	1283357	1284434	-	TM1119_g10391.t1	100	99.6	matches=959	mismatches=4	indels=0	unknowns=0	320	N	hypothetical protein GLRG_01500	-	-	-	-	-	-	-	-	-	-	C:GO:0016020	C:membrane
1	PA7-NODE_1_length_2350242_cov_25.9428	mRNA	1284688	1287487	+	TM1119_g10392.t1	100	99.1	matches=2719	mismatches=26	indels=0	unknowns=0	914	N	Nop14-like family	-	-	-	-	-	-	-	-	-	Nop14	C:GO:0044428; P:GO:0000462; P:GO:0000479; C:GO:0030686	C:nuclear part; P:maturation of SSU-rRNA from tricistronic rRNA transcript (SSU-rRNA, 5.8S rRNA, LSU-rRNA); P:endonucleolytic cleavage of tricistronic rRNA transcript (SSU-rRNA, 5.8S rRNA, LSU-rRNA); C:90S preribosome
1	PA7-NODE_1_length_2350242_cov_25.9428	mRNA	1288026	1289018	+	TM1119_g10393.t1	100	98.7	matches=980	mismatches=13	indels=0	unknowns=0	330	N	G-patch domain	-	-	-	-	-	-	-	-	-	G-patch;DUF4187	F:GO:0003676; P:GO:0008150	F:nucleic acid binding; P:biological_process
1	PA7-NODE_1_length_2350242_cov_25.9428	mRNA	1289113	1291485	-	TM1119_g10394.t1	100	99.3	matches=2356	mismatches=17	indels=0	unknowns=0	790	N	pentatricopeptide repeat	-	-	-	-	-	-	-	-	-	PPR_2	0	0
1	PA7-NODE_1_length_2350242_cov_25.9428	mRNA	1291774	1292994	+	TM1119_g10395.t1	100	99	matches=1209	mismatches=12	indels=0	unknowns=0	406	N	RNA-3 -phosphate cyclase family	-	-	-	-	-	-	-	-	-	RTC;RTC_insert	P:GO:0000472; P:GO:0000480; P:GO:0043085; C:GO:0005783; F:GO:0008047; P:GO:0000447; C:GO:0005730; F:GO:0004521	P:endonucleolytic cleavage to generate mature 5'-end of SSU-rRNA from (SSU-rRNA, 5.8S rRNA, LSU-rRNA); P:endonucleolytic cleavage in 5'-ETS of tricistronic rRNA transcript (SSU-rRNA, 5.8S rRNA, LSU-rRNA); P:positive regulation of catalytic activity; C:endoplasmic reticulum; F:enzyme activator activity; P:endonucleolytic cleavage in ITS1 to separate SSU-rRNA from 5.8S rRNA and LSU-rRNA from tricis…
1	PA7-NODE_1_length_2350242_cov_25.9428	mRNA	1293082	1294176	-	TM1119_g10396.t1	100	99.5	matches=1033	mismatches=5	indels=0	unknowns=0	345	N	hypothetical protein MYCTH_2296802	-	-	-	-	-	-	-	-	-	DUF1746	P:GO:0008150; P:GO:0034067; C:GO:0016020; C:GO:0016021; P:GO:0016485; C:GO:0005783; C:GO:0005575; P:GO:0060049; F:GO:0003674	P:biological_process; P:protein localization to Golgi apparatus; C:membrane; C:integral component of membrane; P:protein processing; C:endoplasmic reticulum; C:cellular_component; P:regulation of protein glycosylation; F:molecular_function
1	PA7-NODE_1_length_2350242_cov_25.9428	mRNA	1294683	1296285	+	TM1119_g10397.t1	100	99.7	matches=1544	mismatches=4	indels=0	unknowns=0	515	N	phenylalanyl-tRNA synthetase alpha chain	-	-	-	-	-	-	-	-	-	tRNA-synt_2d	F:GO:0005524; F:GO:0004826; C:GO:0005829; P:GO:0006432; F:GO:0000049; C:GO:0009328	F:ATP binding; F:phenylalanine-tRNA ligase activity; C:cytosol; P:phenylalanyl-tRNA aminoacylation; F:tRNA binding; C:phenylalanine-tRNA ligase complex
1	PA7-NODE_1_length_2350242_cov_25.9428	mRNA	1297326	1301145	+	TM1119_g10398.t1	100	99.6	matches=3475	mismatches=14	indels=1	unknowns=0	1162	N	carbamoyl-phosphate synthase arginine-specific large chain	-	-	-	-	-	-	-	-	-	CPSase_L_D2;CPSase_L_D3	F:GO:0005524; F:GO:0004070; P:GO:0006207; P:GO:0006526; F:GO:0046872; F:GO:0004151; P:GO:0000050; C:GO:0005739; F:GO:0004087; F:GO:0004088; C:GO:0005951	F:ATP binding; F:aspartate carbamoyltransferase activity; P:'de novo' pyrimidine nucleobase biosynthetic process; P:arginine biosynthetic process; F:metal ion binding; F:dihydroorotase activity; P:urea cycle; C:mitochondrion; F:carbamoyl-phosphate synthase (ammonia) activity; F:carbamoyl-phosphate synthase (glutamine-hydrolyzing) activity; C:carbamoyl-phosphate synthase complex
1	PA7-NODE_1_length_2350242_cov_25.9428	mRNA	1302120	1304080	-	TM1119_g10399.t1	99.8	99.3	matches=1787	mismatches=12	indels=0	unknowns=0	600	N	nuclear localization 4	-	-	-	-	-	3.A.16.1.2	Primary Active Transporters	P-P-bond-hydrolysis-driven transporters	The Endoplasmic Reticular Retrotranslocon (ER-RT) Family	zf-NPL4;NPL4	P:GO:1900182; C:GO:0036266; P:GO:0071629; C:GO:0000837; F:GO:0031593; C:GO:0034098; P:GO:0072671; C:GO:1990112; C:GO:0031965; C:GO:0048471; P:GO:0070651; P:GO:1990116; P:GO:0030970; P:GO:0051228; P:GO:0051028; P:GO:0071712	P:positive regulation of protein localization to nucleus; C:Cdc48p-Npl4p-Vms1p AAA ATPase complex; P:ubiquitin-dependent catabolism of misfolded proteins by cytoplasm-associated proteasome; C:Doa10p ubiquitin ligase complex; F:polyubiquitin binding; C:VCP-NPL4-UFD1 AAA ATPase complex; P:mitochondria-associated ubiquitin-dependent protein catabolic process; C:RQC complex; C:nuclear membrane; C:per…
1	PA7-NODE_1_length_2350242_cov_25.9428	mRNA	1304860	1305663	+	TM1119_g10400.t1	100	99.4	matches=686	mismatches=4	indels=0	unknowns=0	229	N	pre translocase subunit Sec66	-	-	-	-	-	3.A.5.8.1	Primary Active Transporters	P-P-bond-hydrolysis-driven transporters	The General Secretory Pathway (Sec) Family	Sec66	P:GO:0030447; C:GO:0031207; C:GO:0016021; F:GO:0008565; P:GO:0031204	P:filamentous growth; C:Sec62/Sec63 complex; C:integral component of membrane; F:protein transporter activity; P:posttranslational protein targeting to membrane, translocation
1	PA7-NODE_1_length_2350242_cov_25.9428	mRNA	1305909	1306352	-	TM1119_g10401.t1	100	100	matches=444	mismatches=0	indels=0	unknowns=0	147	N	hypothetical protein CGGC5_8746	-	-	-	-	-	-	-	-	-	-	C:GO:0005575; F:GO:0003674	C:cellular_component; F:molecular_function
1	PA7-NODE_1_length_2350242_cov_25.9428	mRNA	1306936	1309362	-	TM1119_g10402.t1	100	99.5	matches=2102	mismatches=10	indels=0	unknowns=0	703	N	origin recognition complex subunit	-	-	-	-	-	-	-	-	-	ORC3_N	F:GO:0003677; C:GO:0044454	F:DNA binding; C:nuclear chromosome part
1	PA7-NODE_1_length_2350242_cov_25.9428	mRNA	1310142	1312226	-	TM1119_g10403.t1	100	99.8	matches=1778	mismatches=4	indels=0	unknowns=0	593	N	PWWP domain-containing	-	-	-	-	-	-	-	-	-	PWWP	0	0
1	PA7-NODE_1_length_2350242_cov_25.9428	mRNA	1312987	1319700	-	TM1119_g10404.t1	100	99.7	matches=6639	mismatches=12	indels=6	unknowns=0	2216	N	pre-mRNA-splicing factor brr2	-	-	-	-	-	3.A.5.9.1	Primary Active Transporters	P-P-bond-hydrolysis-driven transporters	The General Secretory Pathway (Sec) Family	DEAD;Helicase_C;Sec63	F:GO:0003676; F:GO:0005524; C:GO:0046540; C:GO:0005682; C:GO:0005681; C:GO:0005829; P:GO:0000388; F:GO:0004004	F:nucleic acid binding; F:ATP binding; C:U4/U6 x U5 tri-snRNP complex; C:U5 snRNP; C:spliceosomal complex; C:cytosol; P:spliceosome conformational change to release U4 (or U4atac) and U1 (or U11); F:ATP-dependent RNA helicase activity
1	PA7-NODE_1_length_2350242_cov_25.9428	mRNA	1320298	1321854	+	TM1119_g10405.t1	100	99.1	matches=1543	mismatches=14	indels=0	unknowns=0	518	N	hypothetical protein GLRG_01486	-	-	-	-	-	-	-	-	-	-	0	0
1	PA7-NODE_1_length_2350242_cov_25.9428	mRNA	1321985	1323256	-	TM1119_g10406.t1	100	99.4	matches=1133	mismatches=7	indels=0	unknowns=0	379	N	activator 1 41 kDa subunit	-	-	-	-	-	-	-	-	-	AAA;Rep_fac_C;AAA_assoc_2	C:GO:0031390; C:GO:0005634; C:GO:0031391; F:GO:0005524; P:GO:0007062; F:GO:0003689; P:GO:0070914; P:GO:0006272; C:GO:0005829; C:GO:0005663; C:GO:0031389; P:GO:0033314	C:Ctf18 RFC-like complex; C:nucleus; C:Elg1 RFC-like complex; F:ATP binding; P:sister chromatid cohesion; F:DNA clamp loader activity; P:UV-damage excision repair; P:leading strand elongation; C:cytosol; C:DNA replication factor C complex; C:Rad17 RFC-like complex; P:mitotic DNA replication checkpoint
1	PA7-NODE_1_length_2350242_cov_25.9428	mRNA	1324482	1326297	+	TM1119_g10407.t1	100	99.6	matches=1339	mismatches=5	indels=0	unknowns=0	447	N	ubiquitin-conjugating enzyme E2Z	-	-	-	-	-	3.A.20.1.1	Primary Active Transporters	P-P-bond-hydrolysis-driven transporters	The Peroxisomal Protein Importer (PPI) Family	UQ_con	F:GO:0016874	F:ligase activity
1	PA7-NODE_1_length_2350242_cov_25.9428	mRNA	1326862	1327914	-	TM1119_g10408.t1	100	99.1	matches=1043	mismatches=10	indels=0	unknowns=0	350	N	hypothetical protein CH063_06460	-	-	-	-	-	-	-	-	-	-	P:GO:0008150; C:GO:0005575; F:GO:0003674	P:biological_process; C:cellular_component; F:molecular_function
1	PA7-NODE_1_length_2350242_cov_25.9428	mRNA	1329817	1330698	+	TM1119_g10409.t1	100	99.7	matches=667	mismatches=2	indels=0	unknowns=0	222	N	hypothetical protein FG01205.1	-	-	-	-	-	-	-	-	-	-	P:GO:0008150; C:GO:0005575; F:GO:0003674	P:biological_process; C:cellular_component; F:molecular_function
1	PA7-NODE_1_length_2350242_cov_25.9428	mRNA	1331869	1334645	+	TM1119_g10410.t1	100	99.4	matches=1694	mismatches=10	indels=0	unknowns=0	567	N	integral membrane	-	-	-	-	-	-	-	-	-	DUF2417	C:GO:0016021; C:GO:0000324	C:integral component of membrane; C:fungal-type vacuole
1	PA7-NODE_1_length_2350242_cov_25.9428	mRNA	1335966	1339640	+	TM1119_g10411.t1	100	99.6	matches=3414	mismatches=12	indels=1	unknowns=0	1141	N	rho-type GTPase-activating 1	-	-	-	-	-	9.A.1.1.1	Incompletely Characterized Transport Systems	Recognized transporters of unknown biochemical mechanism	The Non ABC Multidrug Exporter (N-MDE) Family	LIM;RhoGAP	P:GO:0009272; F:GO:0008270; P:GO:0035024; P:GO:0090038; P:GO:0007165; P:GO:0090334; C:GO:0043332; P:GO:0000755; P:GO:0060237; C:GO:0000131; C:GO:0005934; C:GO:0005935; C:GO:0005739	P:fungal-type cell wall biogenesis; F:zinc ion binding; P:negative regulation of Rho protein signal transduction; P:negative regulation of protein kinase C signaling; P:signal transduction; P:regulation of cell wall (1->3)-beta-D-glucan biosynthetic process; C:mating projection tip; P:cytogamy; P:regulation of fungal-type cell wall organization; C:incipient cellular bud site; C:cellular bud tip; …
1	PA7-NODE_1_length_2350242_cov_25.9428	mRNA	1340307	1341479	-	TM1119_g10412.t1	100	99.8	matches=1117	mismatches=2	indels=0	unknowns=0	372	N	sterol-4-alpha-carboxylate 3-dehydrogenase	-	-	-	-	-	-	-	-	-	3Beta_HSD	F:GO:0003854; F:GO:0047012; P:GO:0055114; P:GO:0006694	F:3-beta-hydroxy-delta5-steroid dehydrogenase activity; F:sterol-4-alpha-carboxylate 3-dehydrogenase (decarboxylating) activity; P:oxidation-reduction process; P:steroid biosynthetic process
1	PA7-NODE_1_length_2350242_cov_25.9428	mRNA	1342004	1343350	+	TM1119_g10413.t1	100	99.4	matches=1339	mismatches=8	indels=0	unknowns=0	448	N	hypothetical protein MYCTH_2296770	-	-	-	-	-	-	-	-	-	-	C:GO:0016020; C:GO:0016021	C:membrane; C:integral component of membrane
1	PA7-NODE_1_length_2350242_cov_25.9428	mRNA	1343873	1344866	-	TM1119_g10414.t1	100	99.9	matches=884	mismatches=1	indels=0	unknowns=0	294	N	HMG box	-	-	-	-	-	-	-	-	-	HMG_box	0	0
1	PA7-NODE_1_length_2350242_cov_25.9428	mRNA	1345543	1349322	+	TM1119_g10415.t1	100	99.7	matches=3590	mismatches=10	indels=0	unknowns=0	1199	N	pre-mRNA-processing ATP-dependent RNA helicase PRP5	-	-	-	-	-	1.I.1.1.3	Channels/Pores	Membrane-bounded Channels	The Nuclear Pore Complex (NPC) Family	DEAD;Helicase_C	F:GO:0003676; P:GO:1903241; F:GO:0005524; F:GO:1990446; F:GO:1990447; P:GO:0010468; P:GO:0010501; C:GO:0005829; C:GO:0071004; C:GO:0044732; F:GO:0004004	F:nucleic acid binding; P:U2-type prespliceosome assembly; F:ATP binding; F:U1 snRNP binding; F:U2 snRNP binding; P:regulation of gene expression; P:RNA secondary structure unwinding; C:cytosol; C:U2-type prespliceosome; C:mitotic spindle pole body; F:ATP-dependent RNA helicase activity
1	PA7-NODE_1_length_2350242_cov_25.9428	mRNA	1349770	1350213	-	TM1119_g10416.t1	100	99.5	matches=388	mismatches=2	indels=0	unknowns=0	129	N	hypothetical protein CMQ_5904	-	-	-	-	-	-	-	-	-	-	0	0
1	PA7-NODE_1_length_2350242_cov_25.9428	mRNA	1351314	1351909	+	TM1119_g10417.t1	100	98.7	matches=462	mismatches=2	indels=4	unknowns=0	155	N	---NA---	-	-	-	-	-	-	-	-	-	-	0	0
1	PA7-NODE_1_length_2350242_cov_25.9428	mRNA	1352024	1354292	+	TM1119_g10418.t1	100	99.2	matches=2083	mismatches=17	indels=0	unknowns=0	699	N	zinc finger 664	-	-	-	-	-	-	-	-	-	zf-C2H2;zf-H2C2_2	F:GO:0003676; P:GO:0008150; F:GO:0046872	F:nucleic acid binding; P:biological_process; F:metal ion binding
1	PA7-NODE_1_length_2350242_cov_25.9428	mRNA	1355263	1355845	-	TM1119_g10419.t1	99.5	100	matches=379	mismatches=0	indels=0	unknowns=0	126	N	60S ribosomal L35	-	-	-	-	-	-	-	-	-	Ribosomal_L29	P:GO:0000463; F:GO:0003735; F:GO:0003729; C:GO:0022625; P:GO:0006412	P:maturation of LSU-rRNA from tricistronic rRNA transcript (SSU-rRNA, 5.8S rRNA, LSU-rRNA); F:structural constituent of ribosome; F:mRNA binding; C:cytosolic large ribosomal subunit; P:translation
1	PA7-NODE_1_length_2350242_cov_25.9428	mRNA	1356457	1358835	+	TM1119_g10420.t1	100	99.2	matches=2360	mismatches=19	indels=0	unknowns=0	792	N	heat shock mitochondrial precursor	-	-	-	-	-	3.A.9.1.2	Primary Active Transporters	P-P-bond-hydrolysis-driven transporters	The Chloroplast Envelope Protein Translocase (CEPT or Tic-Toc) Family	AAA;AAA_2;ClpB_D2-small	F:GO:0016887; F:GO:0005524; P:GO:0034605; P:GO:0030150; C:GO:0005759; P:GO:0042026; P:GO:0050821; P:GO:0010892; P:GO:0043335; F:GO:0051787; P:GO:0000002	F:ATPase activity; F:ATP binding; P:cellular response to heat; P:protein import into mitochondrial matrix; C:mitochondrial matrix; P:protein refolding; P:protein stabilization; P:positive regulation of mitochondrial translation in response to stress; P:protein unfolding; F:misfolded protein binding; P:mitochondrial genome maintenance
1	PA7-NODE_1_length_2350242_cov_25.9428	mRNA	1359878	1360630	-	TM1119_g10421.t1	100	99.6	matches=550	mismatches=2	indels=0	unknowns=0	183	N	ADP-ribosylation factor	-	-	-	-	-	-	-	-	-	Arf	F:GO:0005525; P:GO:0007264; C:GO:0005622	F:GTP binding; P:small GTPase mediated signal transduction; C:intracellular
1	PA7-NODE_1_length_2350242_cov_25.9428	mRNA	1361741	1362475	+	TM1119_g10422.t1	99.7	99	matches=604	mismatches=6	indels=0	unknowns=0	203	Y	endosomal P24B	-	-	-	-	-	9.B.188.1.2	Incompletely Characterized Transport Systems	Putative transport proteins	The Transmembrane Emp24 Domain-containing Protein (TMED) Family	EMP24_GP25L	P:GO:0006888; P:GO:0016050; C:GO:0016021; C:GO:0005783; C:GO:0030134; P:GO:0006621	P:ER to Golgi vesicle-mediated transport; P:vesicle organization; C:integral component of membrane; C:endoplasmic reticulum; C:ER to Golgi transport vesicle; P:protein retention in ER lumen
1	PA7-NODE_1_length_2350242_cov_25.9428	mRNA	1363038	1365632	-	TM1119_g10423.t1	100	99.3	matches=2576	mismatches=19	indels=0	unknowns=0	864	N	hypothetical protein GLRG_01623	-	-	-	-	-	-	-	-	-	DUF3405	C:GO:0016020	C:membrane
1	PA7-NODE_1_length_2350242_cov_25.9428	mRNA	1369859	1370837	+	TM1119_g10424.t1	100	99.3	matches=912	mismatches=6	indels=0	unknowns=0	305	N	hypothetical protein	-	-	-	-	-	-	-	-	-	-	C:GO:0016021	C:integral component of membrane
1	PA7-NODE_1_length_2350242_cov_25.9428	mRNA	1371216	1372644	-	TM1119_g10425.t1	100	99.4	matches=1199	mismatches=7	indels=0	unknowns=0	401	N	nuclear mRNA splicing factor-associated	-	-	-	-	-	-	-	-	-	RRM_1	F:GO:0003723; C:GO:0005684; C:GO:0005686; P:GO:0000398	F:RNA binding; C:U2-type spliceosomal complex; C:U2 snRNP; P:mRNA splicing, via spliceosome
1	PA7-NODE_1_length_2350242_cov_25.9428	mRNA	1372902	1374423	-	TM1119_g10426.t1	100	99.1	matches=1163	mismatches=10	indels=0	unknowns=0	390	N	hypothetical protein MYCTH_2294698	-	-	-	-	-	-	-	-	-	Proteasom_Rpn13;RPN13_C	C:GO:0005634; C:GO:0005737	C:nucleus; C:cytoplasm
1	PA7-NODE_1_length_2350242_cov_25.9428	mRNA	1374853	1375802	+	TM1119_g10427.t1	100	99.7	matches=607	mismatches=2	indels=0	unknowns=0	202	N	60S ribosomal L6	-	-	-	-	-	-	-	-	-	Ribosomal_L6e	F:GO:0003735; P:GO:0002181; C:GO:0022625; C:GO:0005730; P:GO:0000027	F:structural constituent of ribosome; P:cytoplasmic translation; C:cytosolic large ribosomal subunit; C:nucleolus; P:ribosomal large subunit assembly
1	PA7-NODE_1_length_2350242_cov_25.9428	mRNA	1376336	1378586	-	TM1119_g10428.t1	100	99.1	matches=2093	mismatches=19	indels=0	unknowns=0	703	N	dipeptidyl-peptidase 3	-	-	-	-	-	-	-	-	-	Peptidase_M49	C:GO:0005634; C:GO:0005737; F:GO:0046872; P:GO:0006508; F:GO:0008239	C:nucleus; C:cytoplasm; F:metal ion binding; P:proteolysis; F:dipeptidyl-peptidase activity
1	PA7-NODE_1_length_2350242_cov_25.9428	mRNA	1383223	1383988	+	TM1119_g10429.t1	100	99.6	matches=708	mismatches=3	indels=0	unknowns=0	236	N	thermoresistant gluconokinase	-	-	-	-	-	-	-	-	-	SKI	F:GO:0000166; P:GO:0019521; C:GO:0044424; F:GO:0016301	F:nucleotide binding; P:D-gluconate metabolic process; C:intracellular part; F:kinase activity
1	PA7-NODE_1_length_2350242_cov_25.9428	mRNA	1384733	1386276	-	TM1119_g10430.t1	100	98.9	matches=1474	mismatches=17	indels=0	unknowns=0	496	N	2-oxoacid dehydrogenase acyltransferase	-	-	-	-	-	-	-	-	-	2-oxoacid_dh;Biotin_lipoyl;E3_binding	F:GO:0016746; P:GO:0008152	F:transferase activity, transferring acyl groups; P:metabolic process
1	PA7-NODE_1_length_2350242_cov_25.9428	mRNA	1386694	1387752	+	TM1119_g10431.t1	100	99.3	matches=992	mismatches=7	indels=0	unknowns=0	332	N	related to F1F0 ATPase complex assembly	-	-	-	-	-	-	-	-	-	ATP-synt_10	P:GO:0033615; C:GO:0032592; F:GO:0051082; C:GO:0005743	P:mitochondrial proton-transporting ATP synthase complex assembly; C:integral component of mitochondrial membrane; F:unfolded protein binding; C:mitochondrial inner membrane
1	PA7-NODE_1_length_2350242_cov_25.9428	mRNA	1387935	1388747	-	TM1119_g10432.t1	100	98.5	matches=677	mismatches=10	indels=0	unknowns=0	228	N	vesicle transport v-snare	-	-	-	-	-	-	-	-	-	V-SNARE_C	P:GO:0006888; C:GO:0005801; P:GO:0006906; P:GO:0015031; C:GO:0016021; F:GO:0005484; C:GO:0031201; C:GO:0000139; P:GO:0006891; F:GO:0000149; P:GO:0048209; C:GO:0005797	P:ER to Golgi vesicle-mediated transport; C:cis-Golgi network; P:vesicle fusion; P:protein transport; C:integral component of membrane; F:SNAP receptor activity; C:SNARE complex; C:Golgi membrane; P:intra-Golgi vesicle-mediated transport; F:SNARE binding; P:regulation of vesicle targeting, to, from or within Golgi; C:Golgi medial cisterna
1	PA7-NODE_1_length_2350242_cov_25.9428	mRNA	1389148	1390197	+	TM1119_g10433.t1	100	100	matches=690	mismatches=0	indels=0	unknowns=0	229	N	elongation factor 1-beta	-	-	-	-	-	-	-	-	-	EF1_GNE;EF-1_beta_acid	P:GO:1990145; P:GO:0006449; F:GO:0003746; F:GO:0005085; P:GO:0032232; P:GO:0006414; C:GO:0005853; P:GO:0043547	P:maintenance of translational fidelity; P:regulation of translational termination; F:translation elongation factor activity; F:guanyl-nucleotide exchange factor activity; P:negative regulation of actin filament bundle assembly; P:translational elongation; C:eukaryotic translation elongation factor 1 complex; P:positive regulation of GTPase activity
1	PA7-NODE_1_length_2350242_cov_25.9428	mRNA	1390803	1392716	-	TM1119_g10434.t1	100	99.7	matches=1782	mismatches=6	indels=0	unknowns=0	595	N	bifunctional purine biosynthesis ADE17	-	-	-	-	-	-	-	-	-	AICARFT_IMPCHas;MGS	F:GO:0003937; P:GO:0006189; C:GO:0005829; F:GO:0004643	F:IMP cyclohydrolase activity; P:'de novo' IMP biosynthetic process; C:cytosol; F:phosphoribosylaminoimidazolecarboxamide formyltransferase activity
1	PA7-NODE_1_length_2350242_cov_25.9428	mRNA	1393168	1393910	+	TM1119_g10435.t1	100	99.5	matches=621	mismatches=3	indels=0	unknowns=0	207	N	DNA replication complex GINS PSF1	-	-	-	-	-	-	-	-	-	Sld5	P:GO:0000727; P:GO:0032508; C:GO:0000811; C:GO:0005829; P:GO:1902975; P:GO:1902983; C:GO:0031298; F:GO:0043138	P:double-strand break repair via break-induced replication; P:DNA duplex unwinding; C:GINS complex; C:cytosol; P:mitotic DNA replication initiation; P:DNA strand elongation involved in mitotic DNA replication; C:replication fork protection complex; F:3'-5' DNA helicase activity
1	PA7-NODE_1_length_2350242_cov_25.9428	mRNA	1395591	1399138	+	TM1119_g10436.t1	100	99.8	matches=3282	mismatches=6	indels=0	unknowns=0	1095	N	sulfate transporter family	-	-	-	-	-	2.A.53.3.7	Electrochemical Potential-driven Transporters	Porters (uniporters, symporters, antiporters)	The Sulfate Permease (SulP) Family	cNMP_binding;Sulfate_transp;STAS	P:GO:0008272; C:GO:0005887; P:GO:0055085; C:GO:0012505; C:GO:0000324; F:GO:0015116	P:sulfate transport; C:integral component of plasma membrane; P:transmembrane transport; C:endomembrane system; C:fungal-type vacuole; F:sulfate transmembrane transporter activity
1	PA7-NODE_1_length_2350242_cov_25.9428	mRNA	1399658	1400869	+	TM1119_g10437.t1	100	99	matches=1200	mismatches=12	indels=0	unknowns=0	403	N	hypothetical protein MBM_02575	-	-	-	-	-	-	-	-	-	Stk19	P:GO:0008150; C:GO:0005575; F:GO:0003674	P:biological_process; C:cellular_component; F:molecular_function
1	PA7-NODE_1_length_2350242_cov_25.9428	mRNA	1405791	1408706	+	TM1119_g10438.t1	100	99.6	matches=2789	mismatches=10	indels=0	unknowns=0	932	N	kinesin-II 85 kDa subunit	-	-	-	-	-	-	-	-	-	Kinesin	F:GO:0005524; P:GO:0000022; F:GO:0003777; C:GO:0005739; P:GO:0030473; P:GO:0007026; C:GO:0005881; F:GO:0008017; P:GO:0090307	F:ATP binding; P:mitotic spindle elongation; F:microtubule motor activity; C:mitochondrion; P:nuclear migration along microtubule; P:negative regulation of microtubule depolymerization; C:cytoplasmic microtubule; F:microtubule binding; P:mitotic spindle assembly
1	PA7-NODE_1_length_2350242_cov_25.9428	mRNA	1412249	1414036	+	TM1119_g10439.t1	100	99.2	matches=1773	mismatches=15	indels=0	unknowns=0	595	N	hypothetical protein NEUTE1DRAFT_91950	-	-	-	-	-	-	-	-	-	-	P:GO:0008150; C:GO:0016020; C:GO:0016021; C:GO:0005575; F:GO:0003674	P:biological_process; C:membrane; C:integral component of membrane; C:cellular_component; F:molecular_function
1	PA7-NODE_1_length_2350242_cov_25.9428	mRNA	1414890	1416851	+	TM1119_g10440.t1	100	98.2	matches=1662	mismatches=30	indels=0	unknowns=0	563	Y	carboxylesterase	CE10	-	-	-	-	-	-	-	-	COesterase	F:GO:0052689	F:carboxylic ester hydrolase activity
1	PA7-NODE_1_length_2350242_cov_25.9428	mRNA	1418095	1419806	+	TM1119_g10441.t1	100	99.3	matches=1582	mismatches=11	indels=0	unknowns=0	530	N	eburicol 14a-demethylase	-	CYP51F1_Uncinula_necator	-	-	-	-	-	-	-	p450	F:GO:0005506; C:GO:0016021; P:GO:0006696; C:GO:0005783; F:GO:0008168; P:GO:0055114; F:GO:0008398; P:GO:0070988; C:GO:0005886; F:GO:0020037; P:GO:0032259	F:iron ion binding; C:integral component of membrane; P:ergosterol biosynthetic process; C:endoplasmic reticulum; F:methyltransferase activity; P:oxidation-reduction process; F:sterol 14-demethylase activity; P:demethylation; C:plasma membrane; F:heme binding; P:methylation
1	PA7-NODE_1_length_2350242_cov_25.9428	mRNA	1420542	1421681	+	TM1119_g10442.t1	100	99.4	matches=1133	mismatches=7	indels=0	unknowns=0	379	N	hypothetical protein GLRG_01611	-	-	-	-	-	-	-	-	-	DUF3074	F:GO:0005524; P:GO:0006355; F:GO:0008134	F:ATP binding; P:regulation of transcription, DNA-templated; F:transcription factor binding
1	PA7-NODE_1_length_2350242_cov_25.9428	mRNA	1422288	1424611	-	TM1119_g10443.t1	100	99.5	matches=1938	mismatches=9	indels=0	unknowns=0	648	N	succinate dehydrogenase flavo mitochondrial precursor	-	-	-	-	-	3.D.10.1.6	Primary Active Transporters	Oxidoreduction-driven transporters	The Prokaryotic Succinate Dehydrogenase (SDH) Family	FAD_binding_2;Succ_DH_flav_C	F:GO:0008177; F:GO:0050660; P:GO:0006099; P:GO:0022900; C:GO:0005743	F:succinate dehydrogenase (ubiquinone) activity; F:flavin adenine dinucleotide binding; P:tricarboxylic acid cycle; P:electron transport chain; C:mitochondrial inner membrane
1	PA7-NODE_1_length_2350242_cov_25.9428	mRNA	1425320	1428421	-	TM1119_g10444.t1	100	99.6	matches=2819	mismatches=10	indels=0	unknowns=0	942	N	PX domain-containing	-	-	-	-	-	-	-	-	-	PX;DUF3818;PXB	F:GO:0008177; F:GO:0050660; F:GO:0035091; P:GO:0006099; P:GO:0022900; C:GO:0005743	F:succinate dehydrogenase (ubiquinone) activity; F:flavin adenine dinucleotide binding; F:phosphatidylinositol binding; P:tricarboxylic acid cycle; P:electron transport chain; C:mitochondrial inner membrane
1	PA7-NODE_1_length_2350242_cov_25.9428	mRNA	1429785	1430900	-	TM1119_g10445.t1	100	99.6	matches=1055	mismatches=4	indels=0	unknowns=0	352	N	hypothetical protein THITE_2121500	-	-	-	-	-	-	-	-	-	-	P:GO:0008150; C:GO:0016020; C:GO:0016021; C:GO:0005575; F:GO:0003674	P:biological_process; C:membrane; C:integral component of membrane; C:cellular_component; F:molecular_function
1	PA7-NODE_1_length_2350242_cov_25.9428	mRNA	1431526	1431996	-	TM1119_g10446.t1	100	99.4	matches=349	mismatches=2	indels=0	unknowns=0	116	N	rRNA processing	-	-	-	-	-	-	-	-	-	Cgr1	P:GO:0006364; C:GO:0005730; C:GO:0030687	P:rRNA processing; C:nucleolus; C:preribosome, large subunit precursor
1	PA7-NODE_1_length_2350242_cov_25.9428	mRNA	1436535	1439417	+	TM1119_g10447.t1	100	99.7	matches=2874	mismatches=9	indels=0	unknowns=0	960	N	cell wall proline rich	-	-	-	-	-	-	-	-	-	-	P:GO:0043581; C:GO:0005575; F:GO:0003674	P:obsolete mycelium development; C:cellular_component; F:molecular_function
1	PA7-NODE_1_length_2350242_cov_25.9428	mRNA	1440509	1441143	+	TM1119_g10448.t1	100	99.6	matches=532	mismatches=2	indels=0	unknowns=0	177	N	ubiquitin-conjugating enzyme	-	-	-	-	-	3.A.20.1.1	Primary Active Transporters	P-P-bond-hydrolysis-driven transporters	The Peroxisomal Protein Importer (PPI) Family	UQ_con	C:GO:0005777; F:GO:0004842; P:GO:0016562; P:GO:0006513; P:GO:0051865	C:peroxisome; F:ubiquitin-protein transferase activity; P:protein import into peroxisome matrix, receptor recycling; P:protein monoubiquitination; P:protein autoubiquitination
1	PA7-NODE_1_length_2350242_cov_25.9428	mRNA	1441877	1443054	-	TM1119_g10449.t1	100	99.6	matches=1118	mismatches=4	indels=0	unknowns=0	373	N	mannan polymerase complexes MNN9 subunit	GT62	-	-	-	-	-	-	-	-	Anp1	C:GO:0005801; P:GO:0097502; F:GO:0000009; P:GO:0006487; C:GO:0005783; P:GO:0070317; C:GO:0000136	C:cis-Golgi network; P:mannosylation; F:alpha-1,6-mannosyltransferase activity; P:protein N-linked glycosylation; C:endoplasmic reticulum; P:negative regulation of G0 to G1 transition; C:alpha-1,6-mannosyltransferase complex
1	PA7-NODE_1_length_2350242_cov_25.9428	mRNA	1443879	1444822	+	TM1119_g10450.t1	100	99.8	matches=847	mismatches=2	indels=0	unknowns=0	282	N	proteasome component PRE2	-	-	-	-	-	-	-	-	-	Proteasome	C:GO:0005635; C:GO:0005789; P:GO:0043161; F:GO:0004298; C:GO:0019774; C:GO:0034515; P:GO:0010499; P:GO:0080129	C:nuclear envelope; C:endoplasmic reticulum membrane; P:proteasome-mediated ubiquitin-dependent protein catabolic process; F:threonine-type endopeptidase activity; C:proteasome core complex, beta-subunit complex; C:proteasome storage granule; P:proteasomal ubiquitin-independent protein catabolic process; P:proteasome core complex assembly
1	PA7-NODE_1_length_2350242_cov_25.9428	mRNA	1445036	1446475	-	TM1119_g10451.t1	100	98.8	matches=1422	mismatches=18	indels=0	unknowns=0	479	N	glycoprotease family	-	-	-	-	-	-	-	-	-	Peptidase_M22	P:GO:0043170; F:GO:0008233; P:GO:0044238	P:macromolecule metabolic process; F:peptidase activity; P:primary metabolic process
1	PA7-NODE_1_length_2350242_cov_25.9428	mRNA	1446935	1450012	-	TM1119_g10452.t1	100	99.6	matches=3067	mismatches=11	indels=0	unknowns=0	1025	N	glycoprotease family	-	-	-	-	-	-	-	-	-	-	C:GO:0016020; P:GO:0006508; C:GO:0016021; P:GO:0002949; F:GO:0008233; F:GO:0004222	C:membrane; P:proteolysis; C:integral component of membrane; P:tRNA threonylcarbamoyladenosine modification; F:peptidase activity; F:metalloendopeptidase activity
1	PA7-NODE_1_length_2350242_cov_25.9428	mRNA	1456197	1457674	+	TM1119_g10453.t1	100	99.3	matches=1364	mismatches=10	indels=0	unknowns=0	457	N	glycosyltransferase family 34	GT34	-	-	-	-	-	-	-	-	Glyco_transf_34	P:GO:0000032; P:GO:0000917; P:GO:0097502; F:GO:0000009; P:GO:0006487; P:GO:0007114; C:GO:0000136	P:cell wall mannoprotein biosynthetic process; P:barrier septum assembly; P:mannosylation; F:alpha-1,6-mannosyltransferase activity; P:protein N-linked glycosylation; P:cell budding; C:alpha-1,6-mannosyltransferase complex
1	PA7-NODE_1_length_2350242_cov_25.9428	mRNA	1459224	1463341	+	TM1119_g10454.t1	100	99.6	matches=2944	mismatches=11	indels=0	unknowns=0	984	N	cysteinyl-tRNA synthetase	-	-	-	-	-	-	-	-	-	tRNA-synt_1e	F:GO:0005524; F:GO:0004817; P:GO:0006423	F:ATP binding; F:cysteine-tRNA ligase activity; P:cysteinyl-tRNA aminoacylation
1	PA7-NODE_1_length_2350242_cov_25.9428	mRNA	1464277	1466295	+	TM1119_g10455.t1	100	99.6	matches=2010	mismatches=9	indels=0	unknowns=0	672	N	DUF1237 domain-containing	GH125	-	-	-	-	-	-	-	-	Glyco_hydro_125	F:GO:0003824; C:GO:0016021	F:catalytic activity; C:integral component of membrane
1	PA7-NODE_1_length_2350242_cov_25.9428	mRNA	1466882	1467903	-	TM1119_g10456.t1	99.9	99.1	matches=1013	mismatches=9	indels=0	unknowns=0	340	Y	glycoside hydrolase family 16	GH16	-	-	-	-	-	-	-	-	Glyco_hydro_16	F:GO:0016787	F:hydrolase activity
1	PA7-NODE_1_length_2350242_cov_25.9428	mRNA	1470537	1472871	-	TM1119_g10457.t1	100	99.5	matches=2181	mismatches=12	indels=0	unknowns=0	730	N	sterol esterase 2	-	-	-	-	-	-	-	-	-	Abhydro_lipase	P:GO:0006629; C:GO:0016021; F:GO:0016787	P:lipid metabolic process; C:integral component of membrane; F:hydrolase activity
1	PA7-NODE_1_length_2350242_cov_25.9428	mRNA	1474387	1478685	+	TM1119_g10458.t1	100	99.3	matches=4157	mismatches=31	indels=0	unknowns=0	1395	N	Peroxisomal biogenesis factor 6	-	-	-	-	-	3.A.20.1.5	Primary Active Transporters	P-P-bond-hydrolysis-driven transporters	The Peroxisomal Protein Importer (PPI) Family	AAA	F:GO:0016887; C:GO:0005777; F:GO:0005524; F:GO:0046982; C:GO:0005829; P:GO:0016562; P:GO:0001302	F:ATPase activity; C:peroxisome; F:ATP binding; F:protein heterodimerization activity; C:cytosol; P:protein import into peroxisome matrix, receptor recycling; P:replicative cell aging
1	PA7-NODE_1_length_2350242_cov_25.9428	mRNA	1478928	1480168	-	TM1119_g10459.t1	99.4	99.1	matches=1099	mismatches=10	indels=0	unknowns=0	371	N	hypothetical protein MGG_00540	-	-	-	-	-	-	-	-	-	SH3BGR	P:GO:0008150; C:GO:0005575; F:GO:0003674	P:biological_process; C:cellular_component; F:molecular_function
1	PA7-NODE_1_length_2350242_cov_25.9428	mRNA	1481496	1482584	+	TM1119_g10460.t1	100	99.7	matches=1086	mismatches=3	indels=0	unknowns=0	362	N	---NA---	-	-	-	-	-	-	-	-	-	-	0	0
1	PA7-NODE_1_length_2350242_cov_25.9428	mRNA	1484540	1484974	+	TM1119_g10461.t1	100	99.8	matches=434	mismatches=1	indels=0	unknowns=0	144	Y	hypothetical protein MYCTH_2313370	-	-	-	-	-	-	-	-	-	-	P:GO:0008150; C:GO:0005575; F:GO:0003674	P:biological_process; C:cellular_component; F:molecular_function
1	PA7-NODE_1_length_2350242_cov_25.9428	mRNA	1489609	1490982	-	TM1119_g10462.t1	100	98.9	matches=1240	mismatches=14	indels=0	unknowns=0	417	N	hypothetical protein MGG_04570	-	-	-	-	-	-	-	-	-	-	C:GO:0005575; F:GO:0003674	C:cellular_component; F:molecular_function
1	PA7-NODE_1_length_2350242_cov_25.9428	mRNA	1492220	1493211	-	TM1119_g10463.t1	100	99.5	matches=737	mismatches=4	indels=0	unknowns=0	246	N	pyroglutamyl peptidase type	-	-	-	-	-	-	-	-	-	Peptidase_C15	0	0
1	PA7-NODE_1_length_2350242_cov_25.9428	mRNA	1496513	1497121	+	TM1119_g10464.t1	100	97.9	matches=596	mismatches=13	indels=0	unknowns=0	202	Y	predicted protein	-	-	-	-	-	-	-	-	-	But2	P:GO:0008150; C:GO:0005575; F:GO:0003674	P:biological_process; C:cellular_component; F:molecular_function
1	PA7-NODE_1_length_2350242_cov_25.9428	mRNA	1500910	1503150	+	TM1119_g10465.t1	100	98.3	matches=1888	mismatches=32	indels=0	unknowns=0	639	N	nitrogen assimilation transcription factor nirA	-	-	-	-	-	-	-	-	-	Zn_clus;Fungal_trans	F:GO:0003677; C:GO:0005634; F:GO:0008270; F:GO:0046872; P:GO:0006351; P:GO:0006355; F:GO:0000981; P:GO:0006357	F:DNA binding; C:nucleus; F:zinc ion binding; F:metal ion binding; P:transcription, DNA-templated; P:regulation of transcription, DNA-templated; F:RNA polymerase II transcription factor activity, sequence-specific DNA binding; P:regulation of transcription from RNA polymerase II promoter
1	PA7-NODE_1_length_2350242_cov_25.9428	mRNA	1504378	1505447	+	TM1119_g10466.t1	100	99.3	matches=1004	mismatches=7	indels=0	unknowns=0	336	N	hypothetical protein CTHT_0052880	-	-	-	-	-	-	-	-	-	-	0	0
1	PA7-NODE_1_length_2350242_cov_25.9428	mRNA	1506601	1507983	-	TM1119_g10467.t1	100	99.2	matches=1310	mismatches=10	indels=0	unknowns=0	439	N	NADPH dehydrogenase	-	-	-	-	-	-	-	-	-	Oxidored_FMN	F:GO:0010181; F:GO:0003959; P:GO:0055114; C:GO:0005622	F:FMN binding; F:NADPH dehydrogenase activity; P:oxidation-reduction process; C:intracellular
1	PA7-NODE_1_length_2350242_cov_25.9428	mRNA	1509418	1512315	-	TM1119_g10468.t1	100	99	matches=2765	mismatches=25	indels=3	unknowns=0	929	N	conserved hypothetical protein	-	-	-	-	-	-	-	-	-	-	F:GO:0000829; F:GO:0000831; F:GO:0000830; F:GO:0003993; P:GO:0030866; P:GO:0032958; C:GO:0005634; C:GO:0005737; C:GO:0016020; C:GO:0016021; C:GO:0005829; P:GO:0016310; P:GO:0016311; F:GO:0052724; F:GO:0052723	F:inositol heptakisphosphate kinase activity; F:inositol hexakisphosphate 6-kinase activity; F:inositol hexakisphosphate 4-kinase activity; F:acid phosphatase activity; P:cortical actin cytoskeleton organization; P:inositol phosphate biosynthetic process; C:nucleus; C:cytoplasm; C:membrane; C:integral component of membrane; C:cytosol; P:phosphorylation; P:dephosphorylation; F:inositol hexakisphos…
1	PA7-NODE_1_length_2350242_cov_25.9428	mRNA	1514073	1514769	+	TM1119_g10469.t1	42.2	94.6	matches=663	mismatches=21	indels=17	unknowns=0	543	N	conserved hypothetical protein	-	-	-	-	-	-	-	-	-	-	F:GO:0003677; P:GO:0030261	F:DNA binding; P:chromosome condensation
1	PA7-NODE_1_length_2350242_cov_25.9428	mRNA	1515682	1516803	-	TM1119_g10472.t1	100	99.4	matches=1115	mismatches=7	indels=0	unknowns=0	373	N	glycosyl transferase family 17	GT17	-	-	-	-	-	-	-	-	Glyco_transf_17	C:GO:0016020; F:GO:0016740	C:membrane; F:transferase activity
1	PA7-NODE_1_length_2350242_cov_25.9428	mRNA	1518115	1519541	+	TM1119_g10473.t1	100	98.9	matches=1294	mismatches=14	indels=0	unknowns=0	435	N	threonine aldolase	-	-	-	-	-	-	-	-	-	Beta_elim_lyase	F:GO:0016829; P:GO:0006520	F:lyase activity; P:cellular amino acid metabolic process
1	PA7-NODE_1_length_2350242_cov_25.9428	mRNA	1521051	1523401	+	TM1119_g10474.t1	100	99.1	matches=2012	mismatches=19	indels=0	unknowns=0	676	Y	glycoside hydrolase family 37	GH37	-	-	-	-	-	-	-	-	Trehalase	P:GO:0005993; F:GO:0004555	P:trehalose catabolic process; F:alpha,alpha-trehalase activity
1	PA7-NODE_1_length_2350242_cov_25.9428	mRNA	1523595	1524206	-	TM1119_g10475.t1	99.5	98.9	matches=605	mismatches=7	indels=0	unknowns=0	204	N	gcn5-related n-acetyltransferase	-	-	-	-	-	-	-	-	-	Acetyltransf_3	F:GO:0016740	F:transferase activity
1	PA7-NODE_1_length_2350242_cov_25.9428	mRNA	1525480	1526908	+	TM1119_g10476.t1	100	99.6	matches=1309	mismatches=5	indels=0	unknowns=0	437	N	copii-coated vesicle membrane	-	-	-	-	-	-	-	-	-	COPIIcoated_ERV;ERGIC_N	P:GO:0006888; C:GO:0030173; C:GO:0030176; C:GO:0030134	P:ER to Golgi vesicle-mediated transport; C:integral component of Golgi membrane; C:integral component of endoplasmic reticulum membrane; C:ER to Golgi transport vesicle
1	PA7-NODE_1_length_2350242_cov_25.9428	mRNA	1530629	1532948	+	TM1119_g10477.t1	100	99.7	matches=2196	mismatches=6	indels=0	unknowns=0	733	N	cell cycle inhibitor	-	-	-	-	-	-	-	-	-	-	C:GO:0051286; P:GO:0048523; P:GO:0051726	C:cell tip; P:negative regulation of cellular process; P:regulation of cell cycle
1	PA7-NODE_1_length_2350242_cov_25.9428	mRNA	1533514	1534483	-	TM1119_g10478.t1	100	99.9	matches=821	mismatches=1	indels=0	unknowns=0	273	N	proteasome subunit beta type 7 precursor	-	-	-	-	-	-	-	-	-	Proteasome;Pr_beta_C	C:GO:0005635; C:GO:0005789; P:GO:0043161; F:GO:0004298; C:GO:0019774; C:GO:0034515; P:GO:0010499	C:nuclear envelope; C:endoplasmic reticulum membrane; P:proteasome-mediated ubiquitin-dependent protein catabolic process; F:threonine-type endopeptidase activity; C:proteasome core complex, beta-subunit complex; C:proteasome storage granule; P:proteasomal ubiquitin-independent protein catabolic process
1	PA7-NODE_1_length_2350242_cov_25.9428	mRNA	1535312	1540119	+	TM1119_g10479.t1	100	99.2	matches=4531	mismatches=35	indels=3	unknowns=0	1521	N	nuclear pore complex subunit nup159	-	-	-	-	-	1.I.1.1.2	Channels/Pores	Membrane-bounded Channels	The Nuclear Pore Complex (NPC) Family	NUP214	P:GO:0071840; F:GO:0005488; P:GO:0071426; C:GO:0005643	P:cellular component organization or biogenesis; F:binding; P:ribonucleoprotein complex export from nucleus; C:nuclear pore
1	PA7-NODE_1_length_2350242_cov_25.9428	mRNA	1541341	1542607	-	TM1119_g10480.t1	100	99.7	matches=1002	mismatches=3	indels=0	unknowns=0	334	Y	Mn2+ homeostasis Per1	-	-	-	-	-	9.B.132.1.1	Incompletely Characterized Transport Systems	Putative transport proteins	The Post-GPI Attachment Protein-3 (P-GAP3) Family	Per1	P:GO:0006506; C:GO:0000329; C:GO:0016021; C:GO:0005783; C:GO:0005794; P:GO:0030026	P:GPI anchor biosynthetic process; C:fungal-type vacuole membrane; C:integral component of membrane; C:endoplasmic reticulum; C:Golgi apparatus; P:cellular manganese ion homeostasis
1	PA7-NODE_1_length_2350242_cov_25.9428	mRNA	1543669	1545306	-	TM1119_g10481.t1	100	99.9	matches=1636	mismatches=2	indels=0	unknowns=0	545	N	hypothetical protein	-	-	-	-	-	-	-	-	-	-	0	0
1	PA7-NODE_1_length_2350242_cov_25.9428	mRNA	1550342	1551744	+	TM1119_g10482.t1	100	99.6	matches=1345	mismatches=5	indels=0	unknowns=0	449	N	alternative oxidase	GT68	-	-	-	-	-	-	-	-	O-FucT	C:GO:0016020; C:GO:0016021; C:GO:0005575; F:GO:0003674	C:membrane; C:integral component of membrane; C:cellular_component; F:molecular_function
1	PA7-NODE_1_length_2350242_cov_25.9428	mRNA	1552138	1555678	-	TM1119_g10483.t1	100	99.6	matches=2275	mismatches=8	indels=0	unknowns=0	760	N	helix-loop-helix DNA-binding domain-containing	-	-	-	-	-	-	-	-	-	HLH	F:GO:0005488	F:binding
1	PA7-NODE_1_length_2350242_cov_25.9428	mRNA	1557364	1559150	-	TM1119_g10484.t1	100	99.5	matches=1650	mismatches=9	indels=0	unknowns=0	552	N	delta-1-pyrroline-5-carboxylate dehydrogenase	-	-	-	-	-	-	-	-	-	Aldedh	F:GO:0004029; F:GO:0003842; P:GO:0006537; F:GO:0046983; P:GO:0006561; P:GO:0055114	F:aldehyde dehydrogenase (NAD) activity; F:1-pyrroline-5-carboxylate dehydrogenase activity; P:glutamate biosynthetic process; F:protein dimerization activity; P:proline biosynthetic process; P:oxidation-reduction process
1	PA7-NODE_1_length_2350242_cov_25.9428	mRNA	1562006	1564713	+	TM1119_g10485.t1	100	98.8	matches=2477	mismatches=31	indels=0	unknowns=0	835	N	transcription factor	-	-	-	-	-	-	-	-	-	PhoD	P:GO:0008150; C:GO:0005575; F:GO:0003674	P:biological_process; C:cellular_component; F:molecular_function
1	PA7-NODE_1_length_2350242_cov_25.9428	mRNA	1565519	1566732	+	TM1119_g10486.t1	100	99.5	matches=1149	mismatches=6	indels=0	unknowns=0	384	Y	glutaminyl-peptide cyclotransferase	-	-	-	-	-	-	-	-	-	Peptidase_M28	F:GO:0016787	F:hydrolase activity
1	PA7-NODE_1_length_2350242_cov_25.9428	mRNA	1566991	1568640	-	TM1119_g10487.t1	100	99.2	matches=1637	mismatches=13	indels=0	unknowns=0	549	N	rhomboid family	-	-	-	-	-	9.B.104.1.6	Incompletely Characterized Transport Systems	Putative transport proteins	The Rhomboid Protease (Rhomboid) Family	Rhomboid	C:GO:0016020; P:GO:0006508; F:GO:0016787	C:membrane; P:proteolysis; F:hydrolase activity
1	PA7-NODE_1_length_2350242_cov_25.9428	mRNA	1569084	1569746	+	TM1119_g10488.t1	100	98.5	matches=653	mismatches=4	indels=6	unknowns=0	218	N	secondary alcohol dehydrogenase	-	-	-	-	-	-	-	-	-	-	F:GO:0008270; F:GO:0016491; F:GO:0046872; P:GO:0055114; C:GO:0005575; F:GO:0003674	F:zinc ion binding; F:oxidoreductase activity; F:metal ion binding; P:oxidation-reduction process; C:cellular_component; F:molecular_function
1	PA7-NODE_1_length_2350242_cov_25.9428	mRNA	1570251	1571548	-	TM1119_g10489.t1	100	99.2	matches=1289	mismatches=9	indels=1	unknowns=0	432	N	hypothetical protein THITE_2065711	-	-	-	-	-	-	-	-	-	-	0	0
1	PA7-NODE_1_length_2350242_cov_25.9428	mRNA	1574747	1576012	-	TM1119_g10490.t1	100	99.4	matches=1259	mismatches=7	indels=0	unknowns=0	421	N	hypothetical protein OOU_Y34scaffold00619g32	-	-	-	-	-	-	-	-	-	-	P:GO:0043581; C:GO:0016020; C:GO:0016021; C:GO:0005575; F:GO:0003674	P:obsolete mycelium development; C:membrane; C:integral component of membrane; C:cellular_component; F:molecular_function
1	PA7-NODE_1_length_2350242_cov_25.9428	mRNA	1577744	1579219	+	TM1119_g10491.t1	100	99.3	matches=1302	mismatches=9	indels=0	unknowns=0	436	N	inosine-uridine preferring nucleoside hydrolase	-	-	-	-	-	-	-	-	-	IU_nuc_hydro	F:GO:0016787	F:hydrolase activity
1	PA7-NODE_1_length_2350242_cov_25.9428	mRNA	1579499	1579907	-	TM1119_g10492.t1	100	99.7	matches=296	mismatches=1	indels=0	unknowns=0	98	N	LSM domain-containing	-	-	-	-	-	-	-	-	-	LSM	F:GO:0003723; C:GO:0046540; P:GO:0000398	F:RNA binding; C:U4/U6 x U5 tri-snRNP complex; P:mRNA splicing, via spliceosome
1	PA7-NODE_1_length_2350242_cov_25.9428	mRNA	1580543	1581208	+	TM1119_g10493.t1	100	98	matches=653	mismatches=13	indels=0	unknowns=0	221	N	---NA---	-	-	-	-	-	-	-	-	-	-	0	0
1	PA7-NODE_1_length_2350242_cov_25.9428	mRNA	1581300	1582891	-	TM1119_g10494.t1	100	99.2	matches=1453	mismatches=11	indels=0	unknowns=0	487	N	MFS sugar transporter	-	-	-	-	-	2.A.1.1.131	Electrochemical Potential-driven Transporters	Porters (uniporters, symporters, antiporters)	The Major Facilitator Superfamily (MFS)	Sugar_tr	C:GO:0016021; P:GO:0035428; P:GO:0015758; F:GO:0051119	C:integral component of membrane; P:hexose transmembrane transport; P:glucose transport; F:sugar transmembrane transporter activity
1	PA7-NODE_1_length_2350242_cov_25.9428	mRNA	1584092	1585125	+	TM1119_g10495.t1	99.8	96	matches=895	mismatches=33	indels=4	unknowns=0	309	N	hypothetical protein MGG_08749	-	-	-	-	-	-	-	-	-	Clr5	0	0
1	PA7-NODE_1_length_2350242_cov_25.9428	mRNA	1586952	1587959	+	TM1119_g10496.t1	100	98.3	matches=790	mismatches=14	indels=0	unknowns=0	267	N	aldolase citrate lyase family	-	-	-	-	-	-	-	-	-	HpcH_HpaI	F:GO:0016832; P:GO:0005975; C:GO:0005737	F:aldehyde-lyase activity; P:carbohydrate metabolic process; C:cytoplasm
1	PA7-NODE_1_length_2350242_cov_25.9428	mRNA	1587990	1588367	-	TM1119_g10497.t1	100	98.4	matches=316	mismatches=5	indels=0	unknowns=0	106	N	glutaredoxin domain-containing	-	-	-	-	-	-	-	-	-	DUF836	C:GO:0005575; F:GO:0003674	C:cellular_component; F:molecular_function
1	PA7-NODE_1_length_2350242_cov_25.9428	mRNA	1589017	1590224	+	TM1119_g10498.t1	100	99.4	matches=966	mismatches=6	indels=0	unknowns=0	323	N	CORD and CS domain-containing	-	-	-	-	-	-	-	-	-	CHORD;CS	P:GO:0007229	P:integrin-mediated signaling pathway
1	PA7-NODE_1_length_2350242_cov_25.9428	mRNA	1591181	1592238	-	TM1119_g10499.t1	100	98.9	matches=863	mismatches=10	indels=0	unknowns=0	290	N	hypothetical protein MAA_09619	-	-	-	-	-	-	-	-	-	-	C:GO:0016020; C:GO:0016021	C:membrane; C:integral component of membrane
1	PA7-NODE_1_length_2350242_cov_25.9428	mRNA	1592959	1594278	-	TM1119_g10500.t1	100	98.9	matches=1225	mismatches=5	indels=9	unknowns=0	409	N	hypothetical protein GLRG_01593	-	-	-	-	-	-	-	-	-	-	C:GO:0016020	C:membrane
1	PA7-NODE_1_length_2350242_cov_25.9428	mRNA	1595054	1596593	+	TM1119_g10501.t1	100	99.4	matches=1413	mismatches=6	indels=3	unknowns=0	473	N	WASP-interacting vrp1p	-	-	-	-	-	-	-	-	-	WH2	P:GO:0008360; C:GO:0031097; C:GO:0005884; P:GO:0006897; P:GO:0000147; F:GO:0051015; C:GO:0005634; P:GO:0045010; C:GO:0005829; C:GO:0035840; P:GO:0030048; C:GO:0030479; P:GO:0051127; P:GO:0051666	P:regulation of cell shape; C:medial cortex; C:actin filament; P:endocytosis; P:actin cortical patch assembly; F:actin filament binding; C:nucleus; P:actin nucleation; C:cytosol; C:old growing cell tip; P:actin filament-based movement; C:actin cortical patch; P:positive regulation of actin nucleation; P:actin cortical patch localization
1	PA7-NODE_1_length_2350242_cov_25.9428	mRNA	1596875	1597357	-	TM1119_g10502.t1	100	97.9	matches=473	mismatches=10	indels=0	unknowns=0	160	N	hypothetical protein MGG_01246	-	-	-	-	-	9.B.51.1.7	Incompletely Characterized Transport Systems	Putative transport proteins	The Uncharacterized DUF202/YidH (YidH) Family	DUF202	C:GO:0016020	C:membrane
1	PA7-NODE_1_length_2350242_cov_25.9428	mRNA	1600282	1600872	-	TM1119_g10503.t1	100	99.3	matches=530	mismatches=4	indels=0	unknowns=0	177	Y	small secreted	-	-	-	-	-	-	-	-	-	-	0	0
1	PA7-NODE_1_length_2350242_cov_25.9428	mRNA	1603812	1605773	+	TM1119_g10504.t1	100	99	matches=1646	mismatches=16	indels=0	unknowns=0	553	N	4-coumarate- ligase	-	-	-	-	-	4.C.1.1.7	Group Translocators	Acyl CoA ligase-coupled transporters	The Fatty Acid Transporter (FAT) Family	AMP-binding;AMP-binding_C	F:GO:0003824; C:GO:0016020; P:GO:0008152	F:catalytic activity; C:membrane; P:metabolic process
1	PA7-NODE_1_length_2350242_cov_25.9428	mRNA	1605955	1606932	-	TM1119_g10505.t1	100	99.3	matches=971	mismatches=7	indels=0	unknowns=0	325	N	f1f0 atp synthase assembly	-	-	-	-	-	-	-	-	-	ATP11	P:GO:0033615; C:GO:0005739	P:mitochondrial proton-transporting ATP synthase complex assembly; C:mitochondrion
1	PA7-NODE_1_length_2350242_cov_25.9428	mRNA	1610376	1611525	-	TM1119_g10506.t1	100	99.6	matches=1034	mismatches=4	indels=0	unknowns=0	345	N	cytochrome c mitochondrial precursor	AA2	-	-	-	Catalase_peroxidase|Cytochrome_C_peroxidase	9.A.61.3.1	Incompletely Characterized Transport Systems	Recognized transporters of unknown biochemical mechanism	The Domain of Unknown Function 3339 (DUF3339) Family	peroxidase	C:GO:0005758; C:GO:0005759; F:GO:0046872; C:GO:0016021; P:GO:0098869; F:GO:0004130; P:GO:0034599; P:GO:0055114; F:GO:0020037	C:mitochondrial intermembrane space; C:mitochondrial matrix; F:metal ion binding; C:integral component of membrane; P:cellular oxidant detoxification; F:cytochrome-c peroxidase activity; P:cellular response to oxidative stress; P:oxidation-reduction process; F:heme binding
1	PA7-NODE_1_length_2350242_cov_25.9428	mRNA	1613510	1615813	-	TM1119_g10507.t1	100	99.4	matches=1760	mismatches=10	indels=0	unknowns=0	589	N	pre-mRNA-processing factor 39	-	-	-	-	-	-	-	-	-	-	P:GO:0006396; C:GO:0005685	P:RNA processing; C:U1 snRNP
1	PA7-NODE_1_length_2350242_cov_25.9428	mRNA	1617732	1621935	+	TM1119_g10508.t1	100	99.5	matches=3985	mismatches=20	indels=0	unknowns=0	1334	N	synaptojanin 2	-	-	-	-	-	-	-	-	-	Syja_N;Exo_endo_phos	F:GO:0043813; C:GO:0032153; F:GO:0034485; P:GO:0036092; P:GO:0046856; F:GO:1990650; F:GO:1990640; F:GO:1990651; C:GO:0051286; F:GO:0004439; F:GO:0005509; F:GO:0004518; C:GO:0005829; F:GO:1990648; F:GO:1990649; F:GO:0052658; F:GO:0030487; F:GO:0052659	F:phosphatidylinositol-3,5-bisphosphate 5-phosphatase activity; C:cell division site; F:phosphatidylinositol-3,4,5-trisphosphate 5-phosphatase activity; P:phosphatidylinositol-3-phosphate biosynthetic process; P:phosphatidylinositol dephosphorylation; F:inositol-2,4,5,6-tetrakisphosphate 5-phosphatase activity; F:inositol-2,4,5-triphosphate 5-phosphatase activity; F:inositol-1,2,4,5,6-pentakispho…
1	PA7-NODE_1_length_2350242_cov_25.9428	mRNA	1622936	1623685	+	TM1119_g10509.t1	100	99.5	matches=746	mismatches=4	indels=0	unknowns=0	249	N	---NA---	-	-	-	-	-	-	-	-	-	-	0	0
1	PA7-NODE_1_length_2350242_cov_25.9428	mRNA	1624863	1625820	-	TM1119_g10510.t1	97.8	99.5	matches=791	mismatches=4	indels=0	unknowns=0	270	N	14-3-3 family	-	-	-	-	-	-	-	-	-	14-3-3	F:GO:0019904	F:protein domain specific binding
1	PA7-NODE_1_length_2350242_cov_25.9428	mRNA	1629008	1630276	-	TM1119_g10511.t1	100	99.2	matches=1259	mismatches=10	indels=0	unknowns=0	422	Y	triacylglycerol lipase FGL2	-	-	-	-	-	-	-	-	-	Lipase_3	P:GO:0006629; F:GO:0016787	P:lipid metabolic process; F:hydrolase activity
1	PA7-NODE_1_length_2350242_cov_25.9428	mRNA	1630947	1631505	-	TM1119_g10512.t1	100	99.4	matches=501	mismatches=3	indels=0	unknowns=0	167	Y	hypothetical protein THITE_2121649	-	-	-	-	-	-	-	-	-	-	0	0
1	PA7-NODE_1_length_2350242_cov_25.9428	mRNA	1632954	1633553	+	TM1119_g10513.t1	100	99.3	matches=295	mismatches=2	indels=0	unknowns=0	98	N	60S ribosomal L36	-	-	-	-	-	-	-	-	-	Ribosomal_L36e	F:GO:0003735; P:GO:0002181; C:GO:0022625	F:structural constituent of ribosome; P:cytoplasmic translation; C:cytosolic large ribosomal subunit
1	PA7-NODE_1_length_2350242_cov_25.9428	mRNA	1633896	1635453	-	TM1119_g10514.t1	100	99.5	matches=1499	mismatches=7	indels=0	unknowns=0	501	N	ubx domain	-	-	-	-	-	-	-	-	-	TUG-UBL1	0	0
1	PA7-NODE_1_length_2350242_cov_25.9428	mRNA	1636195	1636931	+	TM1119_g10515.t1	99.7	99.7	matches=614	mismatches=2	indels=0	unknowns=0	205	N	proteasome component PUP3	-	-	-	-	-	-	-	-	-	Proteasome	C:GO:0005789; F:GO:0061133; C:GO:0005634; P:GO:0043161; F:GO:0004298; C:GO:0019774; C:GO:0034515; P:GO:0010499; P:GO:0010950	C:endoplasmic reticulum membrane; F:endopeptidase activator activity; C:nucleus; P:proteasome-mediated ubiquitin-dependent protein catabolic process; F:threonine-type endopeptidase activity; C:proteasome core complex, beta-subunit complex; C:proteasome storage granule; P:proteasomal ubiquitin-independent protein catabolic process; P:positive regulation of endopeptidase activity
1	PA7-NODE_1_length_2350242_cov_25.9428	mRNA	1637217	1640409	-	TM1119_g10516.t1	100	99.7	matches=2989	mismatches=8	indels=0	unknowns=0	998	N	calcium P-type ATPase	-	-	-	-	-	3.A.3.2.19	Primary Active Transporters	P-P-bond-hydrolysis-driven transporters	The P-type ATPase (P-ATPase) Superfamily	E1-E2_ATPase;Cation_ATPase_C;Cation_ATPase_N;Hydrolase;Cation_ATPase	F:GO:0005524; F:GO:0046872; C:GO:0016021; P:GO:0070588; F:GO:0005388	F:ATP binding; F:metal ion binding; C:integral component of membrane; P:calcium ion transmembrane transport; F:calcium-transporting ATPase activity
1	PA7-NODE_1_length_2350242_cov_25.9428	mRNA	1641342	1643967	-	TM1119_g10517.t1	100	99.6	matches=2552	mismatches=10	indels=0	unknowns=0	853	N	exocyst complex component	-	-	-	-	-	1.F.2.1.1	Channels/Pores	Vesicle Fusion Pores	The Octameric Exocyst (Exocyst) Family	Sec10	P:GO:0090522; P:GO:0048278; P:GO:0006893; C:GO:0000145	P:vesicle tethering involved in exocytosis; P:vesicle docking; P:Golgi to plasma membrane transport; C:exocyst
1	PA7-NODE_1_length_2350242_cov_25.9428	mRNA	1644574	1645676	+	TM1119_g10518.t1	100	95.1	matches=999	mismatches=3	indels=49	unknowns=0	333	N	Undecaprenyl diphosphate synthase	-	-	-	-	-	-	-	-	-	-	C:GO:0016020; F:GO:0016740	C:membrane; F:transferase activity
1	PA7-NODE_1_length_2350242_cov_25.9428	mRNA	1645743	1646797	-	TM1119_g10519.t1	100	99.7	matches=948	mismatches=3	indels=0	unknowns=0	316	N	DNA repair family	-	-	-	-	-	-	-	-	-	2OG-FeII_Oxy_2	P:GO:0006281; F:GO:0016491; P:GO:0055114	P:DNA repair; F:oxidoreductase activity; P:oxidation-reduction process
1	PA7-NODE_1_length_2350242_cov_25.9428	mRNA	1647160	1648582	+	TM1119_g10520.t1	100	99.4	matches=1366	mismatches=8	indels=0	unknowns=0	457	N	Met-10+ like-	-	-	-	-	-	-	-	-	-	Met_10	C:GO:0005634; C:GO:0005759; F:GO:0052906; P:GO:0030488	C:nucleus; C:mitochondrial matrix; F:tRNA (guanine(37)-N(1))-methyltransferase activity; P:tRNA methylation
1	PA7-NODE_1_length_2350242_cov_25.9428	mRNA	1657508	1659374	+	TM1119_g10521.t1	100	99.4	matches=1730	mismatches=10	indels=0	unknowns=0	579	N	phosphatase type 1 complex subunit Hex2 Reg1	-	-	-	-	-	-	-	-	-	DUF1752	C:GO:0000329; C:GO:0005829; P:GO:0080090; P:GO:0009987	C:fungal-type vacuole membrane; C:cytosol; P:regulation of primary metabolic process; P:cellular process
1	PA7-NODE_1_length_2350242_cov_25.9428	mRNA	1660856	1664001	-	TM1119_g10522.t1	100	99.1	matches=3010	mismatches=26	indels=0	unknowns=0	1011	N	Mitochondrial cyt-4	-	-	-	-	-	-	-	-	-	RNB	P:GO:0016070	P:RNA metabolic process
1	PA7-NODE_1_length_2350242_cov_25.9428	mRNA	1665959	1666568	+	TM1119_g10523.t1	100	98.2	matches=383	mismatches=7	indels=0	unknowns=0	129	Y	---NA---	-	-	-	-	-	-	-	-	-	-	0	0
1	PA7-NODE_1_length_2350242_cov_25.9428	mRNA	1670500	1672173	+	TM1119_g10525.t1	100	99.4	matches=1592	mismatches=10	indels=0	unknowns=0	533	N	glycoside hydrolase family 17	GH17	-	-	-	-	4.D.3.1.11	Group Translocators	Polysaccharide Synthase/Exporters	The Glycan Glucosyl Transferase (OpgH) Family	-	P:GO:0005975; C:GO:0009277; F:GO:0016787	P:carbohydrate metabolic process; C:fungal-type cell wall; F:hydrolase activity
1	PA7-NODE_1_length_2350242_cov_25.9428	mRNA	1673686	1676133	-	TM1119_g10526.t1	100	99.4	matches=2337	mismatches=12	indels=3	unknowns=0	782	N	protoplast regeneration and killer toxin resistance	-	-	-	-	-	3.A.16.1.3	Primary Active Transporters	P-P-bond-hydrolysis-driven transporters	The Endoplasmic Reticular Retrotranslocon (ER-RT) Family	Sel1	C:GO:0000131; C:GO:0005935; P:GO:0034221; P:GO:0043085; F:GO:0008047	C:incipient cellular bud site; C:cellular bud neck; P:fungal-type cell wall chitin biosynthetic process; P:positive regulation of catalytic activity; F:enzyme activator activity
1	PA7-NODE_1_length_2350242_cov_25.9428	mRNA	1683357	1687076	+	TM1119_g10527.t1	100	99.9	matches=3608	mismatches=4	indels=0	unknowns=0	1203	N	chitin synthase	GT2	-	-	-	-	4.D.1.1.12	Group Translocators	Polysaccharide Synthase/Exporters	The Putative Vectorial Glycosyl Polymerization (VGP) Family	Chitin_synth_2	C:GO:0000131; C:GO:0005628; C:GO:0005935; C:GO:0016021; C:GO:0043332; F:GO:0004100; C:GO:0045009; P:GO:0030476; C:GO:0005886	C:incipient cellular bud site; C:prospore membrane; C:cellular bud neck; C:integral component of membrane; C:mating projection tip; F:chitin synthase activity; C:chitosome; P:ascospore wall assembly; C:plasma membrane
1	PA7-NODE_1_length_2350242_cov_25.9428	mRNA	1690609	1692850	+	TM1119_g10528.t1	100	99.6	matches=2169	mismatches=9	indels=0	unknowns=0	725	N	WD domain-containing	-	-	-	-	-	-	-	-	-	-	C:GO:0005829	C:cytosol
1	PA7-NODE_1_length_2350242_cov_25.9428	mRNA	1694119	1697242	-	TM1119_g10529.t1	100	99.5	matches=2945	mismatches=16	indels=0	unknowns=0	986	N	serine threonine kinase	-	-	-	-	-	9.B.106.3.1	Incompletely Characterized Transport Systems	Putative transport proteins	The Pock Size-determining Protein (PSDP) Family	Pkinase	F:GO:0000166; P:GO:0065007; C:GO:0043229; P:GO:0044260; F:GO:0004672; P:GO:0016310; P:GO:0044238; P:GO:0007126	F:nucleotide binding; P:biological regulation; C:intracellular organelle; P:cellular macromolecule metabolic process; F:protein kinase activity; P:phosphorylation; P:primary metabolic process; P:meiotic nuclear division
1	PA7-NODE_1_length_2350242_cov_25.9428	mRNA	1698197	1698915	+	TM1119_g10530.t1	100	99.5	matches=660	mismatches=3	indels=0	unknowns=0	220	N	opa3 domain	-	-	-	-	-	-	-	-	-	OPA3	C:GO:0005739; P:GO:0019216	C:mitochondrion; P:regulation of lipid metabolic process
1	PA7-NODE_1_length_2350242_cov_25.9428	mRNA	1699394	1700230	+	TM1119_g10531.t1	100	99.4	matches=689	mismatches=4	indels=0	unknowns=0	230	N	hypothetical protein GLRG_04494	-	-	-	-	-	-	-	-	-	-	P:GO:0008150; C:GO:0005575; F:GO:0003674	P:biological_process; C:cellular_component; F:molecular_function
1	PA7-NODE_1_length_2350242_cov_25.9428	mRNA	1705564	1706113	+	TM1119_g10532.t1	100	99.3	matches=432	mismatches=3	indels=0	unknowns=0	144	N	pro41	-	-	-	-	-	-	-	-	-	-	C:GO:0016021	C:integral component of membrane
1	PA7-NODE_1_length_2350242_cov_25.9428	mRNA	1707374	1708137	-	TM1119_g10533.t1	100	99.7	matches=344	mismatches=1	indels=0	unknowns=0	114	N	shwachman-Bodian-Diamond syndrome	-	-	-	-	-	-	-	-	-	SBDS	P:GO:0043581; F:GO:0003674	P:obsolete mycelium development; F:molecular_function
1	PA7-NODE_1_length_2350242_cov_25.9428	mRNA	1709203	1712374	-	TM1119_g10534.t1	100	99.9	matches=2850	mismatches=3	indels=0	unknowns=0	950	N	Dbl domain-containing	-	-	-	-	-	-	-	-	-	RhoGEF	P:GO:0065007	P:biological regulation
1	PA7-NODE_1_length_2350242_cov_25.9428	mRNA	1713299	1714160	+	TM1119_g10535.t1	100	100	matches=690	mismatches=0	indels=0	unknowns=0	229	N	26S proteasome non-ATPase regulatory subunit 9	-	-	-	-	-	-	-	-	-	PDZ_2	C:GO:0000502	C:proteasome complex
1	PA7-NODE_1_length_2350242_cov_25.9428	mRNA	1714724	1716042	+	TM1119_g10536.t1	100	100	matches=924	mismatches=0	indels=0	unknowns=0	307	N	GTP-binding nuclear GSP1 Ran	-	-	-	-	-	9.A.50.1.1	Incompletely Characterized Transport Systems	Recognized transporters of unknown biochemical mechanism	The Nuclear t-RNA exporter (t-Exporter) Family	Ras	F:GO:0005525; C:GO:0005634; P:GO:0007264; F:GO:0003924; C:GO:0005829; P:GO:0010972; P:GO:0016973	F:GTP binding; C:nucleus; P:small GTPase mediated signal transduction; F:GTPase activity; C:cytosol; P:negative regulation of G2/M transition of mitotic cell cycle; P:poly(A)+ mRNA export from nucleus
1	PA7-NODE_1_length_2350242_cov_25.9428	mRNA	1716588	1719251	+	TM1119_g10537.t1	100	99.8	matches=593	mismatches=1	indels=0	unknowns=0	197	N	carboxypeptidase S1	-	-	-	-	-	-	-	-	-	Peptidase_S10	F:GO:0004180	F:carboxypeptidase activity
1	PA7-NODE_1_length_2350242_cov_25.9428	mRNA	1720173	1722256	+	TM1119_g10538.t1	100	99.4	matches=1855	mismatches=11	indels=0	unknowns=0	621	N	homeobox domain-containing	-	-	-	-	-	1.I.1.1.3	Channels/Pores	Membrane-bounded Channels	The Nuclear Pore Complex (NPC) Family	Homeobox	F:GO:0003677; C:GO:0005634; P:GO:0006355; F:GO:0043565	F:DNA binding; C:nucleus; P:regulation of transcription, DNA-templated; F:sequence-specific DNA binding
1	PA7-NODE_1_length_2350242_cov_25.9428	mRNA	1723366	1725277	-	TM1119_g10539.t1	100	99.6	matches=1844	mismatches=7	indels=0	unknowns=0	616	N	ATP-NAD kinase	-	-	-	-	-	-	-	-	-	NAD_kinase	F:GO:0003951; P:GO:0019674; P:GO:0016310; P:GO:0006741	F:NAD+ kinase activity; P:NAD metabolic process; P:phosphorylation; P:NADP biosynthetic process
1	PA7-NODE_1_length_2350242_cov_25.9428	mRNA	1728773	1729677	-	TM1119_g10540.t1	100	99.6	matches=756	mismatches=3	indels=0	unknowns=0	252	N	hypothetical protein NEUTE1DRAFT_72274	-	-	-	-	-	-	-	-	-	RNase_PH	C:GO:0000177; C:GO:0000176; P:GO:0071051; P:GO:0034475; P:GO:0071046; P:GO:0016075; P:GO:0071028; C:GO:0005730; P:GO:0034427; P:GO:0031125	C:cytoplasmic exosome (RNase complex); C:nuclear exosome (RNase complex); P:polyadenylation-dependent snoRNA 3'-end processing; P:U4 snRNA 3'-end processing; P:nuclear polyadenylation-dependent ncRNA catabolic process; P:rRNA catabolic process; P:nuclear mRNA surveillance; C:nucleolus; P:nuclear-transcribed mRNA catabolic process, exonucleolytic, 3'-5'; P:rRNA 3'-end processing
1	PA7-NODE_1_length_2350242_cov_25.9428	mRNA	1729964	1731277	+	TM1119_g10541.t1	100	99.3	matches=1305	mismatches=9	indels=0	unknowns=0	437	N	serine threonine- phosphatase 2A activator 2	-	-	-	-	-	-	-	-	-	PTPA	C:GO:0005634; F:GO:0003755; F:GO:0008160; C:GO:0005737; P:GO:0043085; P:GO:0006970; P:GO:0030472; P:GO:0000413; C:GO:0000159	C:nucleus; F:peptidyl-prolyl cis-trans isomerase activity; F:protein tyrosine phosphatase activator activity; C:cytoplasm; P:positive regulation of catalytic activity; P:response to osmotic stress; P:mitotic spindle organization in nucleus; P:protein peptidyl-prolyl isomerization; C:protein phosphatase type 2A complex
1	PA7-NODE_1_length_2350242_cov_25.9428	mRNA	1731534	1733176	-	TM1119_g10542.t1	100	99.4	matches=1512	mismatches=6	indels=3	unknowns=0	505	Y	hypothetical protein GLRG_04374	-	-	-	-	-	-	-	-	-	-	0	0
1	PA7-NODE_1_length_2350242_cov_25.9428	mRNA	1733892	1734866	-	TM1119_g10543.t1	100	99.6	matches=971	mismatches=4	indels=0	unknowns=0	324	N	basic proline-rich	-	-	-	-	-	-	-	-	-	-	P:GO:0008150; C:GO:0005575; F:GO:0003674	P:biological_process; C:cellular_component; F:molecular_function
1	PA7-NODE_1_length_2350242_cov_25.9428	mRNA	1738578	1743705	+	TM1119_g10544.t1	100	99.7	matches=4747	mismatches=14	indels=0	unknowns=0	1586	N	nod factor export ATP-binding I	-	-	-	-	-	3.A.1.211.19	Primary Active Transporters	P-P-bond-hydrolysis-driven transporters	The ATP-binding Cassette (ABC) Superfamily	ABC_tran;ABC2_membrane_3	F:GO:0000166; F:GO:0016887; P:GO:0008150; F:GO:0005524; C:GO:0016020; C:GO:0016021; C:GO:0005575; P:GO:0006810; F:GO:0005215; F:GO:0016787	F:nucleotide binding; F:ATPase activity; P:biological_process; F:ATP binding; C:membrane; C:integral component of membrane; C:cellular_component; P:transport; F:transporter activity; F:hydrolase activity
1	PA7-NODE_1_length_2350242_cov_25.9428	mRNA	1748362	1752971	-	TM1119_g10545.t1	100	99.6	matches=4424	mismatches=16	indels=0	unknowns=0	1479	N	C2 domain-containing	-	-	-	-	-	9.A.57.1.1	Incompletely Characterized Transport Systems	Recognized transporters of unknown biochemical mechanism	The Extended-Synaptotagmin (E-Syt) Family	C2;SMP_LBD	C:GO:0005933; P:GO:0007165; P:GO:0090158; C:GO:0016021; F:GO:0008289; C:GO:0032541; P:GO:0060304	C:cellular bud; P:signal transduction; P:endoplasmic reticulum membrane organization; C:integral component of membrane; F:lipid binding; C:cortical endoplasmic reticulum; P:regulation of phosphatidylinositol dephosphorylation
1	PA7-NODE_1_length_2350242_cov_25.9428	mRNA	1755592	1756221	+	TM1119_g10546.t1	100	99.4	matches=626	mismatches=4	indels=0	unknowns=0	209	N	splicing factor U2AF 23 kDa subunit	-	-	-	-	-	-	-	-	-	zf-CCCH	C:GO:0000243; F:GO:0000166; C:GO:0089701; P:GO:0045292; F:GO:0003723; F:GO:0046872; C:GO:0005829; C:GO:0071004	C:commitment complex; F:nucleotide binding; C:U2AF; P:mRNA cis splicing, via spliceosome; F:RNA binding; F:metal ion binding; C:cytosol; C:U2-type prespliceosome
1	PA7-NODE_1_length_2350242_cov_25.9428	mRNA	1756676	1758682	-	TM1119_g10547.t1	100	99.6	matches=1590	mismatches=6	indels=0	unknowns=0	531	N	oxysterol-binding	-	-	-	-	-	2.D.1.1.3	Electrochemical Potential-driven Transporters	Transcompartment Lipid Carrier	The PI4P/PS Counter Transporter (P/P-CT) Family	Oxysterol_BP	C:GO:0005634; C:GO:0005829	C:nucleus; C:cytosol
1	PA7-NODE_1_length_2350242_cov_25.9428	mRNA	1761392	1764713	+	TM1119_g10548.t1	100	99.8	matches=3263	mismatches=7	indels=0	unknowns=0	1089	N	hypothetical protein GLRG_01480	-	-	-	-	-	-	-	-	-	-	C:GO:0016020; C:GO:0016021; C:GO:0005575; F:GO:0003674	C:membrane; C:integral component of membrane; C:cellular_component; F:molecular_function
1	PA7-NODE_1_length_2350242_cov_25.9428	mRNA	1765130	1766525	-	TM1119_g10549.t1	100	99.2	matches=1306	mismatches=11	indels=0	unknowns=0	438	N	hypothetical protein NECHADRAFT_79032	-	-	-	-	-	-	-	-	-	zf-GRF	P:GO:0008150; F:GO:0008270; C:GO:0005575	P:biological_process; F:zinc ion binding; C:cellular_component
1	PA7-NODE_1_length_2350242_cov_25.9428	mRNA	1767038	1769200	-	TM1119_g10550.t1	100	99.7	matches=2157	mismatches=6	indels=0	unknowns=0	720	N	ELMO CED-12 family	-	-	-	-	-	-	-	-	-	ELMO_CED12;DUF3361;PH_12	F:GO:0003674	F:molecular_function
1	PA7-NODE_1_length_2350242_cov_25.9428	mRNA	1770091	1774750	-	TM1119_g10551.t1	100	99.6	matches=3987	mismatches=18	indels=0	unknowns=0	1334	N	lipid A export ATP-binding permease msbA	-	-	-	-	-	3.A.1.201.10	Primary Active Transporters	P-P-bond-hydrolysis-driven transporters	The ATP-binding Cassette (ABC) Superfamily	ABC_tran;ABC_membrane	F:GO:0005524; F:GO:0042626; P:GO:0055085; C:GO:0016021	F:ATP binding; F:ATPase activity, coupled to transmembrane movement of substances; P:transmembrane transport; C:integral component of membrane
1	PA7-NODE_1_length_2350242_cov_25.9428	mRNA	1777299	1779017	+	TM1119_g10552.t1	100	99.6	matches=1530	mismatches=6	indels=0	unknowns=0	511	N	hypothetical protein SMAC_00486	-	-	-	-	-	-	-	-	-	-	0	0
1	PA7-NODE_1_length_2350242_cov_25.9428	mRNA	1779551	1780226	-	TM1119_g10553.t1	100	99.1	matches=443	mismatches=4	indels=0	unknowns=0	148	N	prefoldin subunit	-	-	-	-	-	-	-	-	-	Prefoldin	C:GO:0016272; F:GO:0051082; P:GO:0006457	C:prefoldin complex; F:unfolded protein binding; P:protein folding
1	PA7-NODE_1_length_2350242_cov_25.9428	mRNA	1780534	1781357	+	TM1119_g10554.t1	100	99.6	matches=735	mismatches=3	indels=0	unknowns=0	245	N	hypothetical protein GLRG_04359	-	-	-	-	-	-	-	-	-	Mod_r	0	0
1	PA7-NODE_1_length_2350242_cov_25.9428	mRNA	1781946	1783038	-	TM1119_g10555.t1	100	98.8	matches=1008	mismatches=12	indels=0	unknowns=0	339	N	hypothetical protein GGTG_01264	-	-	-	-	-	-	-	-	-	-	P:GO:0008150; C:GO:0005575; F:GO:0003674	P:biological_process; C:cellular_component; F:molecular_function
1	PA7-NODE_1_length_2350242_cov_25.9428	mRNA	1791693	1793382	+	TM1119_g10556.t1	100	99	matches=1619	mismatches=16	indels=0	unknowns=0	544	N	F-box domain-containing	-	-	-	-	-	-	-	-	-	F-box	0	0
1	PA7-NODE_1_length_2350242_cov_25.9428	mRNA	1794070	1797087	-	TM1119_g10557.t1	100	98.7	matches=2912	mismatches=37	indels=0	unknowns=0	982	N	DNA binding domain with preference for A T rich regions	-	-	-	-	-	-	-	-	-	-	F:GO:0003677	F:DNA binding
1	PA7-NODE_1_length_2350242_cov_25.9428	mRNA	1798427	1799833	+	TM1119_g10558.t1	100	99.2	matches=1178	mismatches=10	indels=0	unknowns=0	395	N	vacuolar ATP synthase subunit C 1	-	-	-	-	-	3.A.2.2.3	Primary Active Transporters	P-P-bond-hydrolysis-driven transporters	The H+- or Na+-translocating F-type, V-type and A-type ATPase (F-ATPase) Superfamily	V-ATPase_C	F:GO:0015078; P:GO:0015991; C:GO:0005829; C:GO:0033180	F:hydrogen ion transmembrane transporter activity; P:ATP hydrolysis coupled proton transport; C:cytosol; C:proton-transporting V-type ATPase, V1 domain
1	PA7-NODE_1_length_2350242_cov_25.9428	mRNA	1799995	1800619	-	TM1119_g10559.t1	98.7	99.7	matches=623	mismatches=2	indels=0	unknowns=0	210	N	adenylyl-sulfate kinase	-	-	-	-	-	-	-	-	-	APS_kinase	F:GO:0005524; P:GO:0070814; F:GO:0004020; P:GO:0019379; P:GO:0016310; C:GO:0005622; P:GO:0006555	F:ATP binding; P:hydrogen sulfide biosynthetic process; F:adenylylsulfate kinase activity; P:sulfate assimilation, phosphoadenylyl sulfate reduction by phosphoadenylyl-sulfate reductase (thioredoxin); P:phosphorylation; C:intracellular; P:methionine metabolic process
1	PA7-NODE_1_length_2350242_cov_25.9428	mRNA	1801334	1802320	-	TM1119_g10560.t1	100	99.3	matches=858	mismatches=6	indels=0	unknowns=0	287	N	thioesterase family	-	-	-	-	-	-	-	-	-	4HBT	F:GO:0005524; C:GO:0016020; F:GO:0004020; P:GO:0016310; P:GO:0000103	F:ATP binding; C:membrane; F:adenylylsulfate kinase activity; P:phosphorylation; P:sulfate assimilation
1	PA7-NODE_1_length_2350242_cov_25.9428	mRNA	1803689	1805491	-	TM1119_g10561.t1	100	92.3	matches=1673	mismatches=64	indels=75	unknowns=0	581	N	HET domain-containing	-	-	-	-	-	-	-	-	-	HET	P:GO:0008150; C:GO:0005575	P:biological_process; C:cellular_component
1	PA7-NODE_1_length_2350242_cov_25.9428	mRNA	1806811	1807379	+	TM1119_g10562.t1	99.6	99.3	matches=442	mismatches=3	indels=0	unknowns=0	148	N	hypothetical protein FOXB_00261	-	-	-	-	-	-	-	-	-	-	0	0
1	PA7-NODE_1_length_2350242_cov_25.9428	mRNA	1807535	1810662	-	TM1119_g10563.t1	100	98.8	matches=3030	mismatches=38	indels=0	unknowns=0	1022	N	ribosome biogenesis MAK21	-	-	-	-	-	-	-	-	-	CBF	C:GO:0030690; P:GO:0000027	C:Noc1p-Noc2p complex; P:ribosomal large subunit assembly
1	PA7-NODE_1_length_2350242_cov_25.9428	mRNA	1811452	1813128	+	TM1119_g10564.t1	100	99	matches=1660	mismatches=17	indels=0	unknowns=0	558	N	prolyl-tRNA synthetase	-	-	-	-	-	-	-	-	-	tRNA-synt_2b;HGTP_anticodon	F:GO:0000166; P:GO:0006418; F:GO:0005524; F:GO:0004812; C:GO:0005737; F:GO:0004827; C:GO:0005739; P:GO:0006433	F:nucleotide binding; P:tRNA aminoacylation for protein translation; F:ATP binding; F:aminoacyl-tRNA ligase activity; C:cytoplasm; F:proline-tRNA ligase activity; C:mitochondrion; P:prolyl-tRNA aminoacylation
1	PA7-NODE_1_length_2350242_cov_25.9428	mRNA	1813482	1816631	-	TM1119_g10565.t1	100	99.6	matches=2844	mismatches=12	indels=0	unknowns=0	951	N	nucleoporin nup107	-	-	-	-	-	1.I.1.1.2	Channels/Pores	Membrane-bounded Channels	The Nuclear Pore Complex (NPC) Family	Nup84_Nup100	C:GO:0005634; P:GO:0006810	C:nucleus; P:transport
1	PA7-NODE_1_length_2350242_cov_25.9428	mRNA	1817434	1817804	-	TM1119_g10566.t1	99.2	99.6	matches=234	mismatches=1	indels=0	unknowns=0	78	N	tRNA-dihydrouridine synthase	-	-	-	-	-	-	-	-	-	MTCP1	C:GO:0005758	C:mitochondrial intermembrane space
1	PA7-NODE_1_length_2350242_cov_25.9428	mRNA	1819237	1819654	+	TM1119_g10567.t1	100	100	matches=303	mismatches=0	indels=0	unknowns=0	100	N	ubiquitin family	-	-	-	-	-	-	-	-	-	Rad60-SLD	F:GO:0042802; P:GO:0016925; F:GO:0031386; C:GO:0000794; C:GO:0005940	F:identical protein binding; P:protein sumoylation; F:protein tag; C:condensed nuclear chromosome; C:septin ring
1	PA7-NODE_1_length_2350242_cov_25.9428	mRNA	1820302	1822921	-	TM1119_g10568.t1	100	99.3	matches=2468	mismatches=16	indels=1	unknowns=0	827	N	lim domain	-	-	-	-	-	-	-	-	-	LIM	P:GO:0050794; C:GO:0032153	P:regulation of cellular process; C:cell division site
1	PA7-NODE_1_length_2350242_cov_25.9428	mRNA	1824760	1826718	+	TM1119_g10569.t1	100	99.4	matches=1601	mismatches=10	indels=0	unknowns=0	536	N	major facilitator superfamily transporter	-	-	-	-	-	2.A.1.13.18	Electrochemical Potential-driven Transporters	Porters (uniporters, symporters, antiporters)	The Major Facilitator Superfamily (MFS)	MFS_1	P:GO:0055085; C:GO:0016021	P:transmembrane transport; C:integral component of membrane
1	PA7-NODE_1_length_2350242_cov_25.9428	mRNA	1826868	1828925	-	TM1119_g10570.t1	100	99.2	matches=2041	mismatches=17	indels=0	unknowns=0	685	N	succinyl- ligase alpha-chain	-	-	-	-	-	-	-	-	-	Ligase_CoA;CoA_binding	F:GO:0005524; F:GO:0003824; F:GO:0048037; P:GO:0008152	F:ATP binding; F:catalytic activity; F:cofactor binding; P:metabolic process
1	PA7-NODE_1_length_2350242_cov_25.9428	mRNA	1829411	1829898	-	TM1119_g10571.t1	100	98.1	matches=306	mismatches=6	indels=0	unknowns=0	103	N	cytochrome c oxidase assembly COX19	-	-	-	-	-	-	-	-	-	CHCH	C:GO:0005634; P:GO:0033617; C:GO:0005758; F:GO:0005507; C:GO:0005829; P:GO:0030001	C:nucleus; P:mitochondrial respiratory chain complex IV assembly; C:mitochondrial intermembrane space; F:copper ion binding; C:cytosol; P:metal ion transport
1	PA7-NODE_1_length_2350242_cov_25.9428	mRNA	1830960	1833559	+	TM1119_g10572.t1	100	99.5	matches=2405	mismatches=13	indels=0	unknowns=0	805	N	dynamin central region	-	-	-	-	-	9.A.63.1.1	Incompletely Characterized Transport Systems	Recognized transporters of unknown biochemical mechanism	The Retromer-dependnet Vacuolar Protein Sorting (R-VPS) Family	Dynamin_N;Dynamin_M;GED	F:GO:0005525; P:GO:0000001; C:GO:0005777; P:GO:0016559; F:GO:0042803; P:GO:0090149; C:GO:0032153; F:GO:0003924; P:GO:0051260; P:GO:0034643; C:GO:0005741; P:GO:0001300	F:GTP binding; P:mitochondrion inheritance; C:peroxisome; P:peroxisome fission; F:protein homodimerization activity; P:mitochondrial membrane fission; C:cell division site; F:GTPase activity; P:protein homooligomerization; P:establishment of mitochondrion localization, microtubule-mediated; C:mitochondrial outer membrane; P:chronological cell aging
1	PA7-NODE_1_length_2350242_cov_25.9428	mRNA	1834107	1838897	-	TM1119_g10573.t1	100	99	matches=4649	mismatches=46	indels=0	unknowns=0	1564	N	f-box domain containing	-	-	-	-	-	-	-	-	-	-	0	0
1	PA7-NODE_1_length_2350242_cov_25.9428	mRNA	1839914	1842283	+	TM1119_g10574.t1	100	99.2	matches=1184	mismatches=10	indels=0	unknowns=0	397	Y	glycoside hydrolase family 5	GH5	-	-	-	-	-	-	-	-	-	P:GO:0005975	P:carbohydrate metabolic process
1	PA7-NODE_1_length_2350242_cov_25.9428	mRNA	1842365	1843354	-	TM1119_g10575.t1	100	98.1	matches=971	mismatches=19	indels=0	unknowns=0	329	N	C6 finger domain-containing	-	-	-	-	-	-	-	-	-	-	C:GO:0005634; F:GO:0003700; F:GO:0008270; P:GO:0006355; F:GO:0000981; P:GO:0006357	C:nucleus; F:transcription factor activity, sequence-specific DNA binding; F:zinc ion binding; P:regulation of transcription, DNA-templated; F:RNA polymerase II transcription factor activity, sequence-specific DNA binding; P:regulation of transcription from RNA polymerase II promoter
1	PA7-NODE_1_length_2350242_cov_25.9428	mRNA	1848400	1851838	+	TM1119_g10576.t1	100	99.5	matches=3344	mismatches=13	indels=3	unknowns=0	1118	N	intracellular transport	-	-	-	-	-	-	-	-	-	-	P:GO:0008150; C:GO:0005575; F:GO:0003674	P:biological_process; C:cellular_component; F:molecular_function
1	PA7-NODE_1_length_2350242_cov_25.9428	mRNA	1856613	1858499	+	TM1119_g10577.t1	100	98.9	matches=1549	mismatches=17	indels=0	unknowns=0	521	N	ammonium transporter	-	-	-	-	-	1.A.11.3.3	Channels/Pores	α-Type Channels	The Ammonium Transporter Channel (Amt) Family	Ammonium_transp	C:GO:0005887; F:GO:0015200; F:GO:0015398; P:GO:0019740; C:GO:0005794; P:GO:0001403; P:GO:0072489	C:integral component of plasma membrane; F:methylammonium transmembrane transporter activity; F:high-affinity secondary active ammonium transmembrane transporter activity; P:nitrogen utilization; C:Golgi apparatus; P:invasive growth in response to glucose limitation; P:methylammonium transmembrane transport
1	PA7-NODE_1_length_2350242_cov_25.9428	mRNA	1859256	1861727	+	TM1119_g10578.t1	100	98.9	matches=2446	mismatches=26	indels=0	unknowns=0	823	N	DNA polymerase	-	-	-	-	-	-	-	-	-	DNA_pol_lambd_f;HHH_8;DNA_pol_B_thumb;DNA_pol_B_palm	F:GO:0016779; P:GO:0006259	F:nucleotidyltransferase activity; P:DNA metabolic process
1	PA7-NODE_1_length_2350242_cov_25.9428	mRNA	1862601	1863994	+	TM1119_g10579.t1	100	100	matches=1023	mismatches=0	indels=0	unknowns=0	340	N	HNRNP arginine N-methyltransferase	-	-	-	-	-	-	-	-	-	Methyltransf_25	F:GO:0035242; P:GO:0006406; P:GO:0032968; C:GO:0005634; P:GO:0019919; F:GO:0035241; P:GO:0060567	F:protein-arginine omega-N asymmetric methyltransferase activity; P:mRNA export from nucleus; P:positive regulation of transcription elongation from RNA polymerase II promoter; C:nucleus; P:peptidyl-arginine methylation, to asymmetrical-dimethyl arginine; F:protein-arginine omega-N monomethyltransferase activity; P:negative regulation of DNA-templated transcription, termination
1	PA7-NODE_1_length_2350242_cov_25.9428	mRNA	1864829	1866520	-	TM1119_g10580.t1	100	99.6	matches=1632	mismatches=6	indels=0	unknowns=0	545	N	N-acetylglucosamine-phosphate mutase	-	-	-	-	-	-	-	-	-	PGM_PMM_IV;PGM_PMM_I	F:GO:0000287; C:GO:0005634; P:GO:0034221; C:GO:0005829; F:GO:0004610	F:magnesium ion binding; C:nucleus; P:fungal-type cell wall chitin biosynthetic process; C:cytosol; F:phosphoacetylglucosamine mutase activity
1	PA7-NODE_1_length_2350242_cov_25.9428	mRNA	1867081	1868856	+	TM1119_g10581.t1	100	99.2	matches=1762	mismatches=14	indels=0	unknowns=0	591	N	crossover junction endonuclease MUS81	-	-	-	-	-	-	-	-	-	ERCC4	P:GO:0000727; P:GO:0000737; P:GO:0000712; P:GO:0000711; P:GO:0006265; F:GO:0008821; C:GO:0005634; F:GO:0003677; F:GO:0046872; C:GO:0048476; C:GO:0005739; P:GO:0031573; P:GO:0033314	P:double-strand break repair via break-induced replication; P:DNA catabolic process, endonucleolytic; P:resolution of meiotic recombination intermediates; P:meiotic DNA repair synthesis; P:DNA topological change; F:crossover junction endodeoxyribonuclease activity; C:nucleus; F:DNA binding; F:metal ion binding; C:Holliday junction resolvase complex; C:mitochondrion; P:intra-S DNA damage checkpoin…
1	PA7-NODE_1_length_2350242_cov_25.9428	mRNA	1868950	1869730	-	TM1119_g10582.t1	100	99.6	matches=720	mismatches=3	indels=0	unknowns=0	240	N	riboflavin synthase	-	-	-	-	-	-	-	-	-	Lum_binding	C:GO:0005634; F:GO:0004746; F:GO:0016491; P:GO:0009231; C:GO:0005829; P:GO:0055114	C:nucleus; F:riboflavin synthase activity; F:oxidoreductase activity; P:riboflavin biosynthetic process; C:cytosol; P:oxidation-reduction process
1	PA7-NODE_1_length_2350242_cov_25.9428	mRNA	1870446	1871268	+	TM1119_g10583.t1	100	99.3	matches=730	mismatches=5	indels=0	unknowns=0	244	N	Acyl- N-acyltransferase	-	-	-	-	-	-	-	-	-	-	F:GO:0016746; F:GO:0016740; F:GO:0008080	F:transferase activity, transferring acyl groups; F:transferase activity; F:N-acetyltransferase activity
1	PA7-NODE_1_length_2350242_cov_25.9428	mRNA	1871398	1874730	-	TM1119_g10584.t1	100	99.7	matches=2892	mismatches=9	indels=0	unknowns=0	966	N	mediator of rna polymerase ii transcription subunit 16	-	-	-	-	-	-	-	-	-	Med16	F:GO:0016491; P:GO:0055114	F:oxidoreductase activity; P:oxidation-reduction process
1	PA7-NODE_1_length_2350242_cov_25.9428	mRNA	1876619	1878577	+	TM1119_g10585.t1	100	99.9	matches=1900	mismatches=2	indels=0	unknowns=0	633	N	DHS-like NAD FAD-binding domain-containing	-	-	-	-	-	-	-	-	-	SIR2	C:GO:0098687; P:GO:0006342; P:GO:0070933; C:GO:0005720	C:chromosomal region; P:chromatin silencing; P:histone H4 deacetylation; C:nuclear heterochromatin
1	PA7-NODE_1_length_2350242_cov_25.9428	mRNA	1879834	1885081	-	TM1119_g10586.t1	100	99.7	matches=5006	mismatches=16	indels=0	unknowns=0	1673	N	chromodomain helicase DNA binding	-	-	-	-	-	-	-	-	-	SNF2_N;Helicase_C;Chromo;DUF4208	P:GO:1900050; F:GO:0031490; F:GO:0008094; F:GO:0035064; F:GO:0004386; P:GO:0006363; P:GO:0006369; C:GO:0000124; P:GO:0006368; P:GO:0042766; P:GO:0001178; F:GO:0005524; C:GO:0046695; P:GO:0071894; F:GO:0000182; P:GO:0043044; C:GO:0005739; P:GO:0071441; P:GO:2000616; P:GO:0034401; P:GO:0016584; F:GO:0070615; P:GO:2000104; C:GO:0030874	P:negative regulation of histone exchange; F:chromatin DNA binding; F:DNA-dependent ATPase activity; F:methylated histone binding; F:helicase activity; P:termination of RNA polymerase I transcription; P:termination of RNA polymerase II transcription; C:SAGA complex; P:transcription elongation from RNA polymerase II promoter; P:nucleosome mobilization; P:regulation of transcriptional start site se…
1	PA7-NODE_1_length_2350242_cov_25.9428	mRNA	1887502	1889495	+	TM1119_g10587.t1	100	99.5	matches=1815	mismatches=9	indels=0	unknowns=0	607	N	translation initiation factor RLI1	-	-	-	-	-	3.A.1.31.1	Primary Active Transporters	P-P-bond-hydrolysis-driven transporters	The ATP-binding Cassette (ABC) Superfamily	ABC_tran;Fer4;RLI	F:GO:0016887; C:GO:0005634; F:GO:0003743; F:GO:0005524; P:GO:0000054; P:GO:0006415; C:GO:0022626; F:GO:0005506; P:GO:0042273; P:GO:0032790; P:GO:0034599; P:GO:0006413	F:ATPase activity; C:nucleus; F:translation initiation factor activity; F:ATP binding; P:ribosomal subunit export from nucleus; P:translational termination; C:cytosolic ribosome; F:iron ion binding; P:ribosomal large subunit biogenesis; P:ribosome disassembly; P:cellular response to oxidative stress; P:translational initiation
1	PA7-NODE_1_length_2350242_cov_25.9428	mRNA	1890372	1893124	-	TM1119_g10588.t1	100	99.2	matches=2454	mismatches=9	indels=12	unknowns=0	820	N	pre-mRNA-processing prp40	-	-	-	-	-	-	-	-	-	WW;FF	F:GO:0003723; C:GO:0071004; C:GO:0005685; P:GO:0000398	F:RNA binding; C:U2-type prespliceosome; C:U1 snRNP; P:mRNA splicing, via spliceosome
1	PA7-NODE_1_length_2350242_cov_25.9428	mRNA	1893567	1895595	+	TM1119_g10589.t1	100	98.9	matches=1946	mismatches=19	indels=3	unknowns=0	654	N	hypothetical protein THITE_2113427	-	-	-	-	-	-	-	-	-	Trs65	C:GO:1990071; P:GO:0006891	C:TRAPPII protein complex; P:intra-Golgi vesicle-mediated transport
1	PA7-NODE_1_length_2350242_cov_25.9428	mRNA	1895888	1898908	-	TM1119_g10590.t1	100	99.3	matches=2798	mismatches=19	indels=0	unknowns=0	938	N	hypothetical protein THITE_2113428	-	-	-	-	-	-	-	-	-	SLD3	C:GO:0031981	C:nuclear lumen
1	PA7-NODE_1_length_2350242_cov_25.9428	mRNA	1900373	1904537	+	TM1119_g10591.t1	100	99.8	matches=4107	mismatches=9	indels=0	unknowns=0	1371	N	MAP kinase kinase kinase wis4	-	-	-	-	-	1.I.1.1.3	Channels/Pores	Membrane-bounded Channels	The Nuclear Pore Complex (NPC) Family	Pkinase	F:GO:0005524; P:GO:0000186; C:GO:0005737; F:GO:0004709; P:GO:0051403	F:ATP binding; P:activation of MAPKK activity; C:cytoplasm; F:MAP kinase kinase kinase activity; P:stress-activated MAPK cascade
1	PA7-NODE_1_length_2350242_cov_25.9428	mRNA	1905118	1906717	-	TM1119_g10592.t1	100	99.1	matches=1531	mismatches=14	indels=0	unknowns=0	514	N	hypothetical protein THITE_2113202	-	-	-	-	-	-	-	-	-	AATase	P:GO:0043581; C:GO:0005575; F:GO:0003674	P:obsolete mycelium development; C:cellular_component; F:molecular_function
1	PA7-NODE_1_length_2350242_cov_25.9428	mRNA	1907421	1910774	+	TM1119_g10593.t1	100	99.6	matches=3339	mismatches=15	indels=0	unknowns=0	1117	N	hypothetical protein MYCTH_2296565	-	-	-	-	-	-	-	-	-	-	C:GO:0016020; C:GO:0016021	C:membrane; C:integral component of membrane
1	PA7-NODE_1_length_2350242_cov_25.9428	mRNA	1911335	1912723	-	TM1119_g10594.t1	100	98.8	matches=1372	mismatches=17	indels=0	unknowns=0	462	N	hypothetical protein THITE_2113200	-	-	-	-	-	-	-	-	-	-	P:GO:0043581; C:GO:0005575; F:GO:0003674	P:obsolete mycelium development; C:cellular_component; F:molecular_function
1	PA7-NODE_1_length_2350242_cov_25.9428	mRNA	1913312	1914113	-	TM1119_g10595.t1	100	98.3	matches=737	mismatches=13	indels=0	unknowns=0	249	N	hypothetical protein CMQ_4305	-	-	-	-	-	-	-	-	-	-	0	0
1	PA7-NODE_1_length_2350242_cov_25.9428	mRNA	1914913	1915657	-	TM1119_g10596.t1	100	97.2	matches=665	mismatches=17	indels=2	unknowns=0	227	N	---NA---	-	-	-	-	-	-	-	-	-	BTB	0	0
1	PA7-NODE_1_length_2350242_cov_25.9428	mRNA	1918181	1920685	+	TM1119_g10597.t1	100	99.8	matches=2365	mismatches=5	indels=0	unknowns=0	789	N	C6 zinc finger domain-containing	-	-	-	-	-	-	-	-	-	Zn_clus;Fungal_trans	F:GO:0003677; C:GO:0005634; F:GO:0008270; P:GO:0006351; F:GO:0046872; P:GO:0006355; F:GO:0000981; P:GO:0006357	F:DNA binding; C:nucleus; F:zinc ion binding; P:transcription, DNA-templated; F:metal ion binding; P:regulation of transcription, DNA-templated; F:RNA polymerase II transcription factor activity, sequence-specific DNA binding; P:regulation of transcription from RNA polymerase II promoter
1	PA7-NODE_1_length_2350242_cov_25.9428	mRNA	1921437	1921797	+	TM1119_g10598.t1	100	99.6	matches=245	mismatches=1	indels=0	unknowns=0	81	N	U6 snRNA-associated Sm LSm6	-	-	-	-	-	-	-	-	-	LSM	F:GO:0003723; P:GO:0008033; P:GO:0030490; C:GO:0046540; C:GO:0000932; C:GO:0005681; C:GO:0005730; C:GO:0005688; C:GO:0005732; P:GO:0000398	F:RNA binding; P:tRNA processing; P:maturation of SSU-rRNA; C:U4/U6 x U5 tri-snRNP complex; C:P-body; C:spliceosomal complex; C:nucleolus; C:U6 snRNP; C:small nucleolar ribonucleoprotein complex; P:mRNA splicing, via spliceosome
1	PA7-NODE_1_length_2350242_cov_25.9428	mRNA	1922103	1923120	-	TM1119_g10599.t1	100	99	matches=873	mismatches=9	indels=0	unknowns=0	293	N	methyltransferase	-	-	-	-	-	-	-	-	-	Methyltransf_11	P:GO:0008152; F:GO:0016740	P:metabolic process; F:transferase activity
1	PA7-NODE_1_length_2350242_cov_25.9428	mRNA	1923841	1924500	-	TM1119_g10600.t1	100	99.8	matches=659	mismatches=1	indels=0	unknowns=0	219	N	heat shock 30	-	-	-	-	-	-	-	-	-	HSP20	C:GO:0005737	C:cytoplasm
1	PA7-NODE_1_length_2350242_cov_25.9428	mRNA	1926246	1928383	-	TM1119_g10601.t1	100	99.4	matches=1948	mismatches=11	indels=0	unknowns=0	652	N	yt521-b-like splicing	-	-	-	-	-	-	-	-	-	YTH	F:GO:0003676	F:nucleic acid binding
1	PA7-NODE_1_length_2350242_cov_25.9428	mRNA	1936832	1937688	-	TM1119_g10602.t1	100	99.6	matches=795	mismatches=3	indels=0	unknowns=0	265	N	proteasome component C5	-	-	-	-	-	-	-	-	-	Proteasome	C:GO:0005789; C:GO:0005634; P:GO:0043161; F:GO:0004298; C:GO:0019774; C:GO:0034515; P:GO:0010499	C:endoplasmic reticulum membrane; C:nucleus; P:proteasome-mediated ubiquitin-dependent protein catabolic process; F:threonine-type endopeptidase activity; C:proteasome core complex, beta-subunit complex; C:proteasome storage granule; P:proteasomal ubiquitin-independent protein catabolic process
1	PA7-NODE_1_length_2350242_cov_25.9428	mRNA	1938161	1944274	+	TM1119_g10603.t1	100	99.5	matches=5785	mismatches=29	indels=0	unknowns=0	1937	N	phosphatidylinositol 4-kinase	-	-	-	-	-	-	-	-	-	PI3_PI4_kinase;PI3Ka	P:GO:0048015; P:GO:0046854; F:GO:0004430; C:GO:0005622; C:GO:0005886	P:phosphatidylinositol-mediated signaling; P:phosphatidylinositol phosphorylation; F:1-phosphatidylinositol 4-kinase activity; C:intracellular; C:plasma membrane
1	PA7-NODE_1_length_2350242_cov_25.9428	mRNA	1944351	1947769	-	TM1119_g10604.t1	100	99.3	matches=3335	mismatches=25	indels=0	unknowns=0	1119	N	NB-ARC and Ankyrin domain	-	-	-	-	-	8.A.28.1.1	Accessory Factors Involved in Transport	Auxiliary transport proteins	The Ankyrin (Ankyrin) Family	Ank;NACHT;Ank_2	F:GO:0022891; P:GO:0055085; F:GO:0022857; F:GO:0003824; C:GO:0016020; C:GO:0016021; P:GO:0009116; F:GO:0005215	F:substrate-specific transmembrane transporter activity; P:transmembrane transport; F:transmembrane transporter activity; F:catalytic activity; C:membrane; C:integral component of membrane; P:nucleoside metabolic process; F:transporter activity
1	PA7-NODE_1_length_2350242_cov_25.9428	mRNA	1949003	1951245	-	TM1119_g10605.t1	100	99.5	matches=1662	mismatches=9	indels=0	unknowns=0	556	N	cation efflux family	-	-	-	-	-	2.A.4.5.1	Electrochemical Potential-driven Transporters	Porters (uniporters, symporters, antiporters)	The Cation Diffusion Facilitator (CDF) Family	Cation_efflux;ZT_dimer	P:GO:0010043; P:GO:0061088; P:GO:0098655; C:GO:0016021; F:GO:0005385	P:response to zinc ion; P:regulation of sequestering of zinc ion; P:cation transmembrane transport; C:integral component of membrane; F:zinc ion transmembrane transporter activity
1	PA7-NODE_1_length_2350242_cov_25.9428	mRNA	1952384	1953210	-	TM1119_g10606.t1	100	99.4	matches=680	mismatches=4	indels=0	unknowns=0	227	N	phosphoribosylglycinamide formyltransferase	-	-	-	-	-	-	-	-	-	Formyl_trans_N	C:GO:0005634; F:GO:0004644; P:GO:0046084; C:GO:0005737; P:GO:0006189	C:nucleus; F:phosphoribosylglycinamide formyltransferase activity; P:adenine biosynthetic process; C:cytoplasm; P:'de novo' IMP biosynthetic process
1	PA7-NODE_1_length_2350242_cov_25.9428	mRNA	1958692	1961665	+	TM1119_g10607.t1	100	99.5	matches=2759	mismatches=13	indels=0	unknowns=0	923	N	hypothetical protein	-	-	-	-	-	-	-	-	-	-	P:GO:0008150; C:GO:0005575; F:GO:0003674	P:biological_process; C:cellular_component; F:molecular_function
1	PA7-NODE_1_length_2350242_cov_25.9428	mRNA	1962120	1962795	-	TM1119_g10608.t1	100	98	matches=591	mismatches=12	indels=0	unknowns=0	200	N	6,7-dimethyl-8-ribityllumazine synthase	-	-	-	-	-	-	-	-	-	DMRL_synthase	C:GO:0005758; F:GO:0000906; P:GO:0009231; F:GO:1902444; F:GO:0016740; C:GO:0009349	C:mitochondrial intermembrane space; F:6,7-dimethyl-8-ribityllumazine synthase activity; P:riboflavin biosynthetic process; F:riboflavin binding; F:transferase activity; C:riboflavin synthase complex
1	PA7-NODE_1_length_2350242_cov_25.9428	mRNA	1963439	1966255	+	TM1119_g10609.t1	100	99.2	matches=2795	mismatches=22	indels=0	unknowns=0	938	N	DNA mismatch repair mutL	-	-	-	-	-	-	-	-	-	DNA_mis_repair;HATPase_c_3	F:GO:0003677; C:GO:0044454; P:GO:0006259; C:GO:0000794	F:DNA binding; C:nuclear chromosome part; P:DNA metabolic process; C:condensed nuclear chromosome
1	PA7-NODE_1_length_2350242_cov_25.9428	mRNA	1968823	1972546	+	TM1119_g10610.t1	100	99.7	matches=3644	mismatches=10	indels=0	unknowns=0	1217	N	integral membrane	-	-	-	-	-	1.A.4.9.4	Channels/Pores	α-Type Channels	The Transient Receptor Potential Ca2+ Channel (TRP-CC) Family	TRP;TRP_N	C:GO:0016020; C:GO:0044444	C:membrane; C:cytoplasmic part
1	PA7-NODE_1_length_2350242_cov_25.9428	mRNA	1974489	1975667	+	TM1119_g10611.t1	100	99.2	matches=1169	mismatches=4	indels=6	unknowns=0	390	N	TPR domain-containing	-	-	-	-	-	-	-	-	-	TPR_8	C:GO:0005634	C:nucleus
1	PA7-NODE_1_length_2350242_cov_25.9428	mRNA	1975915	1976653	-	TM1119_g10612.t1	100	99.3	matches=682	mismatches=5	indels=0	unknowns=0	228	N	rwd domain-containing	-	-	-	-	-	-	-	-	-	RWD;DFRP_C	C:GO:0005844; C:GO:0005634; P:GO:0002181; C:GO:0005829	C:polysome; C:nucleus; P:cytoplasmic translation; C:cytosol
1	PA7-NODE_1_length_2350242_cov_25.9428	mRNA	1977019	1979185	+	TM1119_g10613.t1	100	99.7	matches=2108	mismatches=7	indels=0	unknowns=0	704	N	ARM repeat-containing	-	-	-	-	-	-	-	-	-	CPL	P:GO:0042273; F:GO:0000900; C:GO:0015934; C:GO:0005730; P:GO:0017148; F:GO:0003730	P:ribosomal large subunit biogenesis; F:translation repressor activity, nucleic acid binding; C:large ribosomal subunit; C:nucleolus; P:negative regulation of translation; F:mRNA 3'-UTR binding
1	PA7-NODE_1_length_2350242_cov_25.9428	mRNA	1980489	1981274	+	TM1119_g10614.t1	100	98.7	matches=776	mismatches=10	indels=0	unknowns=0	261	N	hypothetical protein SMAC_04243	-	-	-	-	-	-	-	-	-	-	C:GO:0016020; C:GO:0016021	C:membrane; C:integral component of membrane
1	PA7-NODE_1_length_2350242_cov_25.9428	mRNA	1982253	1982789	-	TM1119_g10615.t1	100	100	matches=438	mismatches=0	indels=0	unknowns=0	145	N	RNA polymerase Rpb4 family	-	-	-	-	-	-	-	-	-	RNA_pol_Rpb4	P:GO:0045948; C:GO:0000932; P:GO:0006367; C:GO:0005665; F:GO:0003697; P:GO:0000288; F:GO:0000166; F:GO:0003899; P:GO:0001172; F:GO:0003727; P:GO:0034402; P:GO:0031990; F:GO:0031369	P:positive regulation of translational initiation; C:P-body; P:transcription initiation from RNA polymerase II promoter; C:DNA-directed RNA polymerase II, core complex; F:single-stranded DNA binding; P:nuclear-transcribed mRNA catabolic process, deadenylation-dependent decay; F:nucleotide binding; F:DNA-directed 5'-3' RNA polymerase activity; P:transcription, RNA-templated; F:single-stranded RNA …
1	PA7-NODE_1_length_2350242_cov_25.9428	mRNA	1983110	1983901	+	TM1119_g10616.t1	100	98.4	matches=496	mismatches=5	indels=3	unknowns=0	167	N	sybindin-like family	-	-	-	-	-	-	-	-	-	Sybindin	C:GO:0030008; P:GO:0051276; P:GO:0006810	C:TRAPP complex; P:chromosome organization; P:transport
1	PA7-NODE_1_length_2350242_cov_25.9428	mRNA	1984152	1985128	-	TM1119_g10617.t1	100	99.8	matches=913	mismatches=2	indels=0	unknowns=0	304	N	26s proteasome regulatory subunit s5a	-	-	-	-	-	-	-	-	-	VWA_2	C:GO:0005634; P:GO:0043161; C:GO:0008540; F:GO:0005198; C:GO:0005829; P:GO:0043248; F:GO:0036435	C:nucleus; P:proteasome-mediated ubiquitin-dependent protein catabolic process; C:proteasome regulatory particle, base subcomplex; F:structural molecule activity; C:cytosol; P:proteasome assembly; F:K48-linked polyubiquitin binding
1	PA7-NODE_1_length_2350242_cov_25.9428	mRNA	1985666	1986923	+	TM1119_g10618.t1	100	99.5	matches=1140	mismatches=6	indels=0	unknowns=0	381	N	hypothetical protein MGG_04505	-	-	-	-	-	-	-	-	-	Nbl1_Borealin_N	P:GO:0008150; C:GO:0005575; F:GO:0003674	P:biological_process; C:cellular_component; F:molecular_function
1	PA7-NODE_1_length_2350242_cov_25.9428	mRNA	1987070	1987954	-	TM1119_g10619.t1	100	99.2	matches=604	mismatches=5	indels=0	unknowns=0	202	N	translation machinery-associated 22	-	-	-	-	-	-	-	-	-	SUI1	F:GO:0003743; C:GO:0005739; C:GO:0005840; P:GO:0006413	F:translation initiation factor activity; C:mitochondrion; C:ribosome; P:translational initiation
1	PA7-NODE_1_length_2350242_cov_25.9428	mRNA	1988706	1989039	+	TM1119_g10620.t1	100	98.9	matches=261	mismatches=3	indels=0	unknowns=0	87	N	---NA---	-	-	-	-	-	-	-	-	-	-	0	0
1	PA7-NODE_1_length_2350242_cov_25.9428	mRNA	1992498	1992968	+	TM1119_g10621.t1	100	99.8	matches=470	mismatches=1	indels=0	unknowns=0	156	N	methyltransferase domain-containing	-	-	-	-	-	-	-	-	-	-	P:GO:0008152; F:GO:0008168	P:metabolic process; F:methyltransferase activity
1	PA7-NODE_1_length_2350242_cov_25.9428	mRNA	1998894	2003212	+	TM1119_g10622.t1	100	99.7	matches=3998	mismatches=13	indels=0	unknowns=0	1336	N	zinc finger	-	-	-	-	-	-	-	-	-	-	F:GO:0003676; C:GO:0005634; F:GO:0003700; P:GO:0006351; C:GO:0016020; C:GO:0016021; P:GO:0006355	F:nucleic acid binding; C:nucleus; F:transcription factor activity, sequence-specific DNA binding; P:transcription, DNA-templated; C:membrane; C:integral component of membrane; P:regulation of transcription, DNA-templated
1	PA7-NODE_1_length_2350242_cov_25.9428	mRNA	2003492	2005972	-	TM1119_g10623.t1	100	99.1	matches=2406	mismatches=21	indels=0	unknowns=0	808	N	UPF0171 domain	-	-	-	-	-	-	-	-	-	NPR3	P:GO:0050794; C:GO:0016020; P:GO:0009987	P:regulation of cellular process; C:membrane; P:cellular process
1	PA7-NODE_1_length_2350242_cov_25.9428	mRNA	2007167	2008506	+	TM1119_g10624.t1	100	99.3	matches=1257	mismatches=9	indels=0	unknowns=0	421	N	choline ethanolamine kinase	-	-	-	-	-	-	-	-	-	Choline_kinase	P:GO:0016310; F:GO:0016301	P:phosphorylation; F:kinase activity
1	PA7-NODE_1_length_2350242_cov_25.9428	mRNA	2009702	2011267	-	TM1119_g10625.t1	100	99.5	matches=1558	mismatches=8	indels=0	unknowns=0	521	N	bHLH family transcription factor	-	-	-	-	-	-	-	-	-	HLH	F:GO:0046983	F:protein dimerization activity
1	PA7-NODE_1_length_2350242_cov_25.9428	mRNA	2014364	2014631	-	TM1119_g10626.t1	95	99.6	matches=267	mismatches=1	indels=0	unknowns=0	93	N	---NA---	-	-	-	-	-	-	-	-	-	-	0	0
1	PA7-NODE_1_length_2350242_cov_25.9428	mRNA	2016544	2017790	+	TM1119_g10627.t1	100	99.5	matches=580	mismatches=2	indels=1	unknowns=0	193	N	transport sft2	-	-	-	-	-	-	-	-	-	Got1	P:GO:0016192; C:GO:0016021; C:GO:0044444	P:vesicle-mediated transport; C:integral component of membrane; C:cytoplasmic part
1	PA7-NODE_1_length_2350242_cov_25.9428	mRNA	2022392	2025560	+	TM1119_g10628.t1	100	99.7	matches=3026	mismatches=10	indels=0	unknowns=0	1011	N	La domain family	-	-	-	-	-	-	-	-	-	La	C:GO:0005829	C:cytosol
1	PA7-NODE_1_length_2350242_cov_25.9428	mRNA	2027183	2027962	-	TM1119_g10629.t1	100	98.8	matches=714	mismatches=9	indels=0	unknowns=0	240	Y	hypothetical protein CH063_00196	-	-	-	-	-	-	-	-	-	-	0	0
1	PA7-NODE_1_length_2350242_cov_25.9428	mRNA	2031016	2033169	+	TM1119_g10630.t1	100	99.2	matches=2137	mismatches=17	indels=0	unknowns=0	717	N	hypothetical protein CH063_00195	-	-	-	-	-	-	-	-	-	-	0	0
1	PA7-NODE_1_length_2350242_cov_25.9428	mRNA	2036987	2041350	+	TM1119_g10631.t1	100	99.1	matches=3709	mismatches=35	indels=0	unknowns=0	1247	N	ankyrin repeat	-	-	-	-	-	1.A.4.7.3	Channels/Pores	α-Type Channels	The Transient Receptor Potential Ca2+ Channel (TRP-CC) Family	CorA;Ank_2	P:GO:0055085; P:GO:0098655; C:GO:0016020; C:GO:0016021; F:GO:0046873; P:GO:0030001; P:GO:0016310; F:GO:0016301	P:transmembrane transport; P:cation transmembrane transport; C:membrane; C:integral component of membrane; F:metal ion transmembrane transporter activity; P:metal ion transport; P:phosphorylation; F:kinase activity
1	PA7-NODE_1_length_2350242_cov_25.9428	mRNA	2041554	2043584	-	TM1119_g10632.t1	100	99.6	matches=2022	mismatches=9	indels=0	unknowns=0	676	N	pre-mRNA splicing factor CLF1	-	-	-	-	-	-	-	-	-	HAT;TPR_19	P:GO:0006270; C:GO:0000974; F:GO:0003682; C:GO:0000785; P:GO:0000354; F:GO:0000386; F:GO:0003688; F:GO:0000384; C:GO:0071011; C:GO:0071006; C:GO:0071007; C:GO:0071004; C:GO:0071008	P:DNA replication initiation; C:Prp19 complex; F:chromatin binding; C:chromatin; P:cis assembly of pre-catalytic spliceosome; F:second spliceosomal transesterification activity; F:DNA replication origin binding; F:first spliceosomal transesterification activity; C:precatalytic spliceosome; C:U2-type catalytic step 1 spliceosome; C:U2-type catalytic step 2 spliceosome; C:U2-type prespliceosome; C:…
1	PA7-NODE_1_length_2350242_cov_25.9428	mRNA	2043904	2045796	+	TM1119_g10633.t1	100	99.2	matches=1776	mismatches=15	indels=0	unknowns=0	596	N	pre-mRNA-processing factor 31	-	-	-	-	-	-	-	-	-	Nop;Prp31_C	C:GO:0046540; P:GO:0000244	C:U4/U6 x U5 tri-snRNP complex; P:spliceosomal tri-snRNP complex assembly
1	PA7-NODE_1_length_2350242_cov_25.9428	mRNA	2054493	2055386	+	TM1119_g10634.t1	100	99.9	matches=893	mismatches=1	indels=0	unknowns=0	297	N	conidial septation	-	-	-	-	-	-	-	-	-	-	F:GO:0005488	F:binding
1	PA7-NODE_1_length_2350242_cov_25.9428	mRNA	2056575	2057932	-	TM1119_g10635.t1	100	99.2	matches=1292	mismatches=10	indels=0	unknowns=0	433	N	acetate kinase	-	-	-	-	-	-	-	-	-	Acetate_kinase	F:GO:0000287; P:GO:0006082; F:GO:0005524; P:GO:0006085; P:GO:0016310; C:GO:0005622; F:GO:0008776	F:magnesium ion binding; P:organic acid metabolic process; F:ATP binding; P:acetyl-CoA biosynthetic process; P:phosphorylation; C:intracellular; F:acetate kinase activity
1	PA7-NODE_1_length_2350242_cov_25.9428	mRNA	2059154	2060516	-	TM1119_g10636.t1	99	99.4	matches=1124	mismatches=7	indels=0	unknowns=0	380	N	acetate kinase	-	-	-	-	-	-	-	-	-	-	F:GO:0043167; P:GO:0006793; F:GO:0016301	F:ion binding; P:phosphorus metabolic process; F:kinase activity
1	PA7-NODE_1_length_2350242_cov_25.9428	mRNA	2063902	2066209	+	TM1119_g10637.t1	100	98.7	matches=1872	mismatches=24	indels=0	unknowns=0	631	N	phosphate transporter	-	-	-	-	-	2.A.1.9.2	Electrochemical Potential-driven Transporters	Porters (uniporters, symporters, antiporters)	The Major Facilitator Superfamily (MFS)	Sugar_tr	F:GO:0003677; P:GO:0055085; F:GO:0022857; C:GO:0016021	F:DNA binding; P:transmembrane transport; F:transmembrane transporter activity; C:integral component of membrane
1	PA7-NODE_1_length_2350242_cov_25.9428	mRNA	2066540	2069918	-	TM1119_g10638.t1	100	99.7	matches=3267	mismatches=9	indels=0	unknowns=0	1091	N	enzyme regulator	-	-	-	-	-	-	-	-	-	RIC1	C:GO:0005956; P:GO:0045859; F:GO:0019887	C:protein kinase CK2 complex; P:regulation of protein kinase activity; F:protein kinase regulator activity
1	PA7-NODE_1_length_2350242_cov_25.9428	mRNA	2070613	2071758	+	TM1119_g10639.t1	100	99.9	matches=1001	mismatches=1	indels=0	unknowns=0	333	N	WD domain-containing	-	-	-	-	-	9.A.61.2.1	Incompletely Characterized Transport Systems	Recognized transporters of unknown biochemical mechanism	The Domain of Unknown Function 3339 (DUF3339) Family	-	P:GO:0006406; C:GO:0000445	P:mRNA export from nucleus; C:THO complex part of transcription export complex
1	PA7-NODE_1_length_2350242_cov_25.9428	mRNA	2072267	2074356	-	TM1119_g10640.t1	100	99.8	matches=2032	mismatches=5	indels=0	unknowns=0	678	N	RNA polymerase I specific transcription initiation factor RRN3	-	-	-	-	-	-	-	-	-	RRN3	C:GO:0005634; P:GO:0006360; F:GO:0005488	C:nucleus; P:transcription from RNA polymerase I promoter; F:binding
1	PA7-NODE_1_length_2350242_cov_25.9428	mRNA	2075640	2076677	-	TM1119_g10641.t1	100	99.8	matches=599	mismatches=1	indels=0	unknowns=0	199	N	nuclear transcription factor Y subunit B-3	-	-	-	-	-	-	-	-	-	CBFD_NFYB_HMF	C:GO:0016602; F:GO:0046982; P:GO:0006366; F:GO:0043565; P:GO:0000436; P:GO:0043457	C:CCAAT-binding factor complex; F:protein heterodimerization activity; P:transcription from RNA polymerase II promoter; F:sequence-specific DNA binding; P:carbon catabolite activation of transcription from RNA polymerase II promoter; P:regulation of cellular respiration
1	PA7-NODE_1_length_2350242_cov_25.9428	mRNA	2080654	2081322	-	TM1119_g10642.t1	100	99.4	matches=352	mismatches=2	indels=0	unknowns=0	117	N	prefoldin subunit	-	-	-	-	-	-	-	-	-	Prefoldin_2	F:GO:0015631; P:GO:0007021; C:GO:0005737; C:GO:0016272; F:GO:0051082; P:GO:0006457	F:tubulin binding; P:tubulin complex assembly; C:cytoplasm; C:prefoldin complex; F:unfolded protein binding; P:protein folding
1	PA7-NODE_1_length_2350242_cov_25.9428	mRNA	2081668	2081965	+	TM1119_g10643.t1	100	100	matches=243	mismatches=0	indels=0	unknowns=0	80	N	cmc1- cytochrome c oxidase biogenesis	-	-	-	-	-	-	-	-	-	Cmc1	C:GO:0005739	C:mitochondrion
1	PA7-NODE_1_length_2350242_cov_25.9428	mRNA	2082258	2082638	-	TM1119_g10644.t1	99.4	99.7	matches=312	mismatches=1	indels=0	unknowns=0	104	N	transmembrane 14C	-	-	-	-	-	2.A.126.1.9	Electrochemical Potential-driven Transporters	Porters (uniporters, symporters, antiporters)	The Fatty Acid Exporter (FAX) Family	Tmemb_14	C:GO:0005739; C:GO:0016021; C:GO:0005783	C:mitochondrion; C:integral component of membrane; C:endoplasmic reticulum
1	PA7-NODE_1_length_2350242_cov_25.9428	mRNA	2085017	2088442	+	TM1119_g10645.t1	100	99.9	matches=3421	mismatches=5	indels=0	unknowns=0	1141	N	C2H2 finger domain-containing	-	-	-	-	-	-	-	-	-	-	F:GO:0046872	F:metal ion binding
1	PA7-NODE_1_length_2350242_cov_25.9428	mRNA	2091490	2093967	+	TM1119_g10646.t1	100	99.5	matches=2413	mismatches=11	indels=0	unknowns=0	807	Y	DUF907 domain-containing	-	-	-	-	-	1.A.4.9.3	Channels/Pores	α-Type Channels	The Transient Receptor Potential Ca2+ Channel (TRP-CC) Family	TRP;TRP_N	C:GO:0016021	C:integral component of membrane
1	PA7-NODE_1_length_2350242_cov_25.9428	mRNA	2094323	2095486	-	TM1119_g10647.t1	100	98.2	matches=1143	mismatches=21	indels=0	unknowns=0	387	N	RNA DRB0094 family	-	-	-	-	-	-	-	-	-	RNA_ligase	P:GO:0008150; C:GO:0005575; F:GO:0003674; F:GO:0016874	P:biological_process; C:cellular_component; F:molecular_function; F:ligase activity
1	PA7-NODE_1_length_2350242_cov_25.9428	mRNA	2096472	2097783	+	TM1119_g10648.t1	100	99.3	matches=1192	mismatches=8	indels=0	unknowns=0	399	N	phosphatase methylesterase 1	-	-	-	-	-	-	-	-	-	Abhydrolase_6	C:GO:0005634; F:GO:0003735; P:GO:0006482; C:GO:0005829; P:GO:0032543; C:GO:0005763; F:GO:0052689	C:nucleus; F:structural constituent of ribosome; P:protein demethylation; C:cytosol; P:mitochondrial translation; C:mitochondrial small ribosomal subunit; F:carboxylic ester hydrolase activity
1	PA7-NODE_1_length_2350242_cov_25.9428	mRNA	2098019	2099359	-	TM1119_g10649.t1	100	99.3	matches=1272	mismatches=9	indels=0	unknowns=0	426	N	dihydrouridine synthase	-	-	-	-	-	-	-	-	-	Dus	F:GO:0017150; P:GO:0002943; F:GO:0050660; C:GO:0005829; P:GO:0055114	F:tRNA dihydrouridine synthase activity; P:tRNA dihydrouridine synthesis; F:flavin adenine dinucleotide binding; C:cytosol; P:oxidation-reduction process
1	PA7-NODE_1_length_2350242_cov_25.9428	mRNA	2101371	2102244	-	TM1119_g10650.t1	70.7	93.5	matches=431	mismatches=9	indels=21	unknowns=0	215	N	---NA---	-	-	-	-	-	-	-	-	-	-	0	0
1	PA7-NODE_1_length_2350242_cov_25.9428	mRNA	2104509	2106225	+	TM1119_g10651.t1	100	99.6	matches=1656	mismatches=6	indels=0	unknowns=0	553	N	hypothetical protein	-	-	-	-	-	-	-	-	-	-	0	0
1	PA7-NODE_1_length_2350242_cov_25.9428	mRNA	2110974	2114426	+	TM1119_g10652.t1	100	99.1	matches=3147	mismatches=27	indels=0	unknowns=0	1057	N	ABC transporter	-	-	-	-	-	3.A.1.210.2	Primary Active Transporters	P-P-bond-hydrolysis-driven transporters	The ATP-binding Cassette (ABC) Superfamily	ABC_tran;ABC_membrane	F:GO:0000166; F:GO:0016887; C:GO:0016020; P:GO:0006810	F:nucleotide binding; F:ATPase activity; C:membrane; P:transport
1	PA7-NODE_1_length_2350242_cov_25.9428	mRNA	2115962	2118410	-	TM1119_g10653.t1	100	99.5	matches=2317	mismatches=11	indels=0	unknowns=0	775	N	glycosyltransferase family 39	GT39	-	-	-	-	-	-	-	-	PMT;MIR;PMT_4TMC	P:GO:0031505; P:GO:0030447; P:GO:0000032; P:GO:0007275; C:GO:0016021; P:GO:1900101; C:GO:0031502; P:GO:0035269; P:GO:0044845; F:GO:0004169	P:fungal-type cell wall organization; P:filamentous growth; P:cell wall mannoprotein biosynthetic process; P:multicellular organism development; C:integral component of membrane; P:regulation of endoplasmic reticulum unfolded protein response; C:dolichyl-phosphate-mannose-protein mannosyltransferase complex; P:protein O-linked mannosylation; P:chain elongation of O-linked mannose residue; F:dolic…
1	PA7-NODE_1_length_2350242_cov_25.9428	mRNA	2119389	2119954	+	TM1119_g10654.t1	99.7	99.7	matches=379	mismatches=1	indels=0	unknowns=0	126	N	endoribonuclease L-PSP	-	-	-	-	-	-	-	-	-	Ribonuc_L-PSP	0	0
1	PA7-NODE_1_length_2350242_cov_25.9428	mRNA	2120479	2120975	+	TM1119_g10655.t1	100	99.5	matches=439	mismatches=2	indels=0	unknowns=0	146	N	ATP phosphoribosyltransferase	-	-	-	-	-	-	-	-	-	-	F:GO:0000287; F:GO:0016757; C:GO:0005737; F:GO:0003879; C:GO:0016020; C:GO:0016021; C:GO:0005829; P:GO:0000105; F:GO:0016740	F:magnesium ion binding; F:transferase activity, transferring glycosyl groups; C:cytoplasm; F:ATP phosphoribosyltransferase activity; C:membrane; C:integral component of membrane; C:cytosol; P:histidine biosynthetic process; F:transferase activity
1	PA7-NODE_1_length_2350242_cov_25.9428	mRNA	2121015	2122049	-	TM1119_g10656.t1	100	99.7	matches=1032	mismatches=3	indels=0	unknowns=0	344	N	transcriptional regulator	-	-	-	-	-	-	-	-	-	Acetyltransf_1	F:GO:0008080	F:N-acetyltransferase activity
1	PA7-NODE_1_length_2350242_cov_25.9428	mRNA	2123484	2125222	+	TM1119_g10657.t1	100	99.3	matches=1677	mismatches=12	indels=0	unknowns=0	562	N	cytochrome P450 97B3	-	CYP617A3_Fusarium_verticillioides	-	-	-	-	-	-	-	p450	F:GO:0016491; F:GO:0046872; C:GO:0016020	F:oxidoreductase activity; F:metal ion binding; C:membrane
1	PA7-NODE_1_length_2350242_cov_25.9428	mRNA	2126953	2127804	-	TM1119_g10658.t1	100	99.2	matches=845	mismatches=7	indels=0	unknowns=0	283	N	hypothetical protein VDAG_08746	-	-	-	-	-	-	-	-	-	Myb_DNA-bind_6	F:GO:0003677	F:DNA binding
1	PA7-NODE_1_length_2350242_cov_25.9428	mRNA	2131875	2135350	-	TM1119_g10659.t1	100	99.5	matches=2862	mismatches=15	indels=0	unknowns=0	958	N	DNA repair and recombination RAD5C	-	-	-	-	-	-	-	-	-	SNF2_N;Helicase_C	F:GO:0005524; F:GO:0008270; F:GO:0046872; F:GO:0004386	F:ATP binding; F:zinc ion binding; F:metal ion binding; F:helicase activity
1	PA7-NODE_1_length_2350242_cov_25.9428	mRNA	2135877	2139602	+	TM1119_g10660.t1	100	99.4	matches=3336	mismatches=15	indels=6	unknowns=0	1116	N	zinc finger	-	-	-	-	-	-	-	-	-	zf-C2H2;NACHT	F:GO:0003676; F:GO:0046872; F:GO:0003824; P:GO:0009116	F:nucleic acid binding; F:metal ion binding; F:catalytic activity; P:nucleoside metabolic process
1	PA7-NODE_1_length_2350242_cov_25.9428	mRNA	2141598	2143811	+	TM1119_g10661.t1	100	99.3	matches=2199	mismatches=15	indels=0	unknowns=0	737	N	hypothetical protein TRIVIDRAFT_227334	-	-	-	-	-	-	-	-	-	-	0	0
1	PA7-NODE_1_length_2350242_cov_25.9428	mRNA	2144913	2149977	-	TM1119_g10662.t1	100	99.7	matches=4896	mismatches=15	indels=0	unknowns=0	1636	N	multidrug resistance 1	-	-	-	-	-	3.A.1.208.12	Primary Active Transporters	P-P-bond-hydrolysis-driven transporters	The ATP-binding Cassette (ABC) Superfamily	ABC_tran;ABC_membrane	F:GO:0000166; F:GO:0016887; C:GO:0016020; P:GO:0006810	F:nucleotide binding; F:ATPase activity; C:membrane; P:transport
1	PA7-NODE_1_length_2350242_cov_25.9428	mRNA	2150756	2151772	-	TM1119_g10663.t1	100	98.9	matches=884	mismatches=10	indels=0	unknowns=0	297	N	3-oxoacyl-(acyl-carrier- ) reductase	-	-	-	-	-	-	-	-	-	adh_short_C2	F:GO:0016491; P:GO:0055114	F:oxidoreductase activity; P:oxidation-reduction process
1	PA7-NODE_1_length_2350242_cov_25.9428	mRNA	2152615	2153246	-	TM1119_g10664.t1	100	100	matches=534	mismatches=0	indels=0	unknowns=0	177	Y	hypothetical protein CTHT_0059530	-	-	-	-	-	-	-	-	-	CVNH	0	0
1	PA7-NODE_1_length_2350242_cov_25.9428	mRNA	2153773	2155536	-	TM1119_g10665.t1	100	99.4	matches=1754	mismatches=10	indels=0	unknowns=0	587	N	DNA glycosylase	-	-	-	-	-	-	-	-	-	HhH-GPD	P:GO:0006281	P:DNA repair
1	PA7-NODE_1_length_2350242_cov_25.9428	mRNA	2156157	2157458	-	TM1119_g10666.t1	100	99.6	matches=968	mismatches=4	indels=0	unknowns=0	323	N	cytochrome mitochondrial precursor	-	-	-	-	-	3.D.3.3.1	Primary Active Transporters	Oxidoreduction-driven transporters	The Proton-translocating Quinol:Cytochrome c Reductase (QCR) Superfamily	Cytochrom_C1	F:GO:0045153; C:GO:0005750; P:GO:0006122; F:GO:0020037	F:electron transporter, transferring electrons within CoQH2-cytochrome c reductase complex activity; C:mitochondrial respiratory chain complex III; P:mitochondrial electron transport, ubiquinol to cytochrome c; F:heme binding
1	PA7-NODE_1_length_2350242_cov_25.9428	mRNA	2158076	2159313	-	TM1119_g10667.t1	99.2	99.3	matches=1114	mismatches=8	indels=0	unknowns=0	376	N	phospho-2-dehydro-3-deoxyheptonate aldolase	-	-	-	-	-	-	-	-	-	DAHP_synth_1	C:GO:0005634; P:GO:0009073; C:GO:0005739; F:GO:0003849; P:GO:0009423	C:nucleus; P:aromatic amino acid family biosynthetic process; C:mitochondrion; F:3-deoxy-7-phosphoheptulonate synthase activity; P:chorismate biosynthetic process
1	PA7-NODE_1_length_2350242_cov_25.9428	mRNA	2160041	2160812	-	TM1119_g10668.t1	100	99.3	matches=697	mismatches=5	indels=0	unknowns=0	233	N	integral membrane	-	-	-	-	-	9.B.203.1.3	Incompletely Characterized Transport Systems	Putative transport proteins	The AIG1 Lipid Hydrolase (AIG1) Family	Far-17a_AIG1	C:GO:0016020	C:membrane
1	PA7-NODE_1_length_2350242_cov_25.9428	mRNA	2161634	2163632	+	TM1119_g10669.t1	100	99.5	matches=1859	mismatches=10	indels=0	unknowns=0	622	N	cyclophilin-type peptidyl-prolyl cis-trans isomerase	-	-	-	-	-	3.D.1.8.1	Primary Active Transporters	Oxidoreduction-driven transporters	The H+ or Na+-translocating NADH Dehydrogenase (NDH) Family	Pro_isomerase;WD40	F:GO:0003755; P:GO:0000413; P:GO:0006457	F:peptidyl-prolyl cis-trans isomerase activity; P:protein peptidyl-prolyl isomerization; P:protein folding
1	PA7-NODE_1_length_2350242_cov_25.9428	mRNA	2164230	2166961	+	TM1119_g10670.t1	100	99.1	matches=2379	mismatches=21	indels=0	unknowns=0	799	N	c6 zinc finger domain containing	-	-	-	-	-	-	-	-	-	Zn_clus;Fungal_trans_2	F:GO:0003700; P:GO:0006355	F:transcription factor activity, sequence-specific DNA binding; P:regulation of transcription, DNA-templated
1	PA7-NODE_1_length_2350242_cov_25.9428	mRNA	2167695	2169064	-	TM1119_g10671.t1	100	99.6	matches=1222	mismatches=5	indels=0	unknowns=0	408	Y	Ferritin ribonucleotide reductase	-	-	-	-	-	-	-	-	-	Ferritin_2	0	0
1	PA7-NODE_1_length_2350242_cov_25.9428	mRNA	2169995	2171304	-	TM1119_g10672.t1	100	99.3	matches=1236	mismatches=9	indels=0	unknowns=0	414	N	FMN-dependent dehydrogenase	-	-	-	-	-	-	-	-	-	FMN_dh	F:GO:0010181; F:GO:0016491; P:GO:0055114	F:FMN binding; F:oxidoreductase activity; P:oxidation-reduction process
1	PA7-NODE_1_length_2350242_cov_25.9428	mRNA	2173054	2173659	+	TM1119_g10673.t1	100	100	matches=606	mismatches=0	indels=0	unknowns=0	201	Y	hypothetical protein CMQ_3458	-	-	-	-	-	-	-	-	-	-	0	0
1	PA7-NODE_1_length_2350242_cov_25.9428	mRNA	2174310	2176737	-	TM1119_g10674.t1	100	99.3	matches=2299	mismatches=17	indels=0	unknowns=0	771	N	C6 transcription factor	-	-	-	-	-	-	-	-	-	Fungal_trans	C:GO:0005634; F:GO:0003677; F:GO:0008270; P:GO:0006351; F:GO:0000981; P:GO:0006357	C:nucleus; F:DNA binding; F:zinc ion binding; P:transcription, DNA-templated; F:RNA polymerase II transcription factor activity, sequence-specific DNA binding; P:regulation of transcription from RNA polymerase II promoter
1	PA7-NODE_1_length_2350242_cov_25.9428	mRNA	2177691	2179227	-	TM1119_g10675.t1	95	97.4	matches=411	mismatches=4	indels=7	unknowns=0	147	N	---NA---	-	-	-	-	-	-	-	-	-	-	0	0
1	PA7-NODE_1_length_2350242_cov_25.9428	mRNA	2181527	2183630	+	TM1119_g10676.t1	100	99	matches=2032	mismatches=20	indels=0	unknowns=0	683	N	l-ascorbate oxidase	AA1	-	-	-	-	2.A.108.1.1	Electrochemical Potential-driven Transporters	Porters (uniporters, symporters, antiporters)	The Iron/Lead Transporter (ILT) Family	Cu-oxidase;Cu-oxidase_2;Cu-oxidase_3	F:GO:0016491; F:GO:0046872; C:GO:0016020	F:oxidoreductase activity; F:metal ion binding; C:membrane
1	PA7-NODE_1_length_2350242_cov_25.9428	mRNA	2184040	2184875	-	TM1119_g10677.t1	100	99.2	matches=768	mismatches=6	indels=0	unknowns=0	257	N	monothiol glutaredoxin-4	-	-	-	-	-	-	-	-	-	Thioredoxin;Glutaredoxin	F:GO:0015038; P:GO:0006879; C:GO:0005634; F:GO:0015035; F:GO:0009055; C:GO:0005829; P:GO:0045454; P:GO:0055114	F:glutathione disulfide oxidoreductase activity; P:cellular iron ion homeostasis; C:nucleus; F:protein disulfide oxidoreductase activity; F:electron carrier activity; C:cytosol; P:cell redox homeostasis; P:oxidation-reduction process
1	PA7-NODE_1_length_2350242_cov_25.9428	mRNA	2187033	2190962	+	TM1119_g10678.t1	100	99.6	matches=2745	mismatches=12	indels=0	unknowns=0	918	N	hypothetical protein NEUTE1DRAFT_133390	-	-	-	-	-	8.A.34.1.1	Accessory Factors Involved in Transport	Auxiliary transport proteins	The Endophilin (Endophilin) Family	SH3_1;Cofilin_ADF;CYSTM;SH3_9	F:GO:0003779; C:GO:0005622	F:actin binding; C:intracellular
1	PA7-NODE_1_length_2350242_cov_25.9428	mRNA	2192227	2193596	-	TM1119_g10679.t1	100	98.8	matches=1301	mismatches=16	indels=0	unknowns=0	438	Y	---NA---	-	-	-	-	-	-	-	-	-	-	0	0
1	PA7-NODE_1_length_2350242_cov_25.9428	mRNA	2195254	2197596	-	TM1119_g10680.t1	100	99.2	matches=2196	mismatches=18	indels=0	unknowns=0	737	N	SWI SNF and RSC complex subunit Ssr4	-	-	-	-	-	-	-	-	-	SWI-SNF_Ssr4	0	0
1	PA7-NODE_1_length_2350242_cov_25.9428	mRNA	2198089	2200056	-	TM1119_g10681.t1	100	99.9	matches=1478	mismatches=1	indels=0	unknowns=0	492	N	6-phosphogluconate dehydrogenase	-	-	-	-	-	-	-	-	-	6PGD;NAD_binding_2	F:GO:0050661; P:GO:0009051; F:GO:0004616; C:GO:0005829; P:GO:0055114	F:NADP binding; P:pentose-phosphate shunt, oxidative branch; F:phosphogluconate dehydrogenase (decarboxylating) activity; C:cytosol; P:oxidation-reduction process
1	PA7-NODE_1_length_2350242_cov_25.9428	mRNA	2202574	2203707	+	TM1119_g10682.t1	100	99.4	matches=1127	mismatches=7	indels=0	unknowns=0	377	N	RNA recognition domain-containing	-	-	-	-	-	-	-	-	-	RRM_1	F:GO:0000166; F:GO:0003676; C:GO:0005634	F:nucleotide binding; F:nucleic acid binding; C:nucleus
1	PA7-NODE_1_length_2350242_cov_25.9428	mRNA	2204316	2206015	-	TM1119_g10683.t1	100	99.7	matches=1583	mismatches=4	indels=0	unknowns=0	528	N	solute carrier family 35 member C2	-	-	-	-	-	2.A.7.9.16	Electrochemical Potential-driven Transporters	Porters (uniporters, symporters, antiporters)	The Drug/Metabolite Transporter (DMT) Superfamily	TPT	P:GO:0015786; C:GO:0016021; P:GO:0008643; C:GO:0030137	P:UDP-glucose transport; C:integral component of membrane; P:carbohydrate transport; C:COPI-coated vesicle
1	PA7-NODE_1_length_2350242_cov_25.9428	mRNA	2208242	2210479	+	TM1119_g10684.t1	100	99.5	matches=2020	mismatches=11	indels=0	unknowns=0	676	N	glycosyl hydrolase	GH15	-	-	-	-	-	-	-	-	Glyco_hydro_15	C:GO:0005634; P:GO:0016052; C:GO:0005829; F:GO:0004553	C:nucleus; P:carbohydrate catabolic process; C:cytosol; F:hydrolase activity, hydrolyzing O-glycosyl compounds
1	PA7-NODE_1_length_2350242_cov_25.9428	mRNA	2211009	2211700	-	TM1119_g10685.t1	100	99.2	matches=634	mismatches=5	indels=0	unknowns=0	212	N	Bromodomain associated domain	-	-	-	-	-	-	-	-	-	Bromo_TP	C:GO:0044424	C:intracellular part
1	PA7-NODE_1_length_2350242_cov_25.9428	mRNA	2212048	2213706	+	TM1119_g10686.t1	100	99	matches=1537	mismatches=14	indels=1	unknowns=0	516	N	transcription initiation factor tfiid subunit 7	-	-	-	-	-	-	-	-	-	TAFII55_N	P:GO:0044271; P:GO:0010467; P:GO:0044238; P:GO:0034645	P:cellular nitrogen compound biosynthetic process; P:gene expression; P:primary metabolic process; P:cellular macromolecule biosynthetic process
1	PA7-NODE_1_length_2350242_cov_25.9428	mRNA	2214158	2214850	-	TM1119_g10687.t1	100	99	matches=621	mismatches=6	indels=0	unknowns=0	208	N	60S ribosomal mitochondrial precursor (yml37)	-	-	-	-	-	-	-	-	-	Ribosomal_L37	P:GO:0008150; C:GO:0005840; C:GO:0005575; F:GO:0003674	P:biological_process; C:ribosome; C:cellular_component; F:molecular_function
1	PA7-NODE_1_length_2350242_cov_25.9428	mRNA	2215265	2215729	-	TM1119_g10688.t1	100	100	matches=321	mismatches=0	indels=0	unknowns=0	106	N	NADH:ubiquinone oxidoreductase subunit	-	-	-	-	-	3.D.1.6.2	Primary Active Transporters	Oxidoreduction-driven transporters	The H+ or Na+-translocating NADH Dehydrogenase (NDH) Family	-	P:GO:0008150	P:biological_process
1	PA7-NODE_1_length_2350242_cov_25.9428	mRNA	2216190	2217744	+	TM1119_g10689.t1	100	99.5	matches=1487	mismatches=7	indels=0	unknowns=0	497	N	nuclear localization sequence binding	-	-	-	-	-	3.A.18.1.1	Primary Active Transporters	P-P-bond-hydrolysis-driven transporters	The Nuclear mRNA Exporter (mRNA-E) Family	RRM_1	F:GO:0000166; F:GO:0003723; C:GO:0005739; P:GO:0006364; C:GO:0001651; F:GO:0003697	F:nucleotide binding; F:RNA binding; C:mitochondrion; P:rRNA processing; C:dense fibrillar component; F:single-stranded DNA binding
1	PA7-NODE_1_length_2350242_cov_25.9428	mRNA	2220507	2221907	+	TM1119_g10690.t1	100	99.5	matches=1331	mismatches=7	indels=0	unknowns=0	445	N	hypothetical protein	-	-	-	-	-	-	-	-	-	-	C:GO:0016020; C:GO:0016021	C:membrane; C:integral component of membrane
1	PA7-NODE_1_length_2350242_cov_25.9428	mRNA	2222359	2222757	-	TM1119_g10691.t1	100	98.9	matches=279	mismatches=3	indels=0	unknowns=0	93	N	transport YOS1	-	-	-	-	-	-	-	-	-	Yos1	C:GO:0016020; C:GO:0016021	C:membrane; C:integral component of membrane
1	PA7-NODE_1_length_2350242_cov_25.9428	mRNA	2223786	2225321	-	TM1119_g10692.t1	100	99.7	matches=1474	mismatches=5	indels=0	unknowns=0	492	Y	chitinase 1 precursor	GH18	-	-	-	-	-	-	-	-	Glyco_hydro_18	F:GO:0004568; P:GO:0005975; P:GO:0006032	F:chitinase activity; P:carbohydrate metabolic process; P:chitin catabolic process
1	PA7-NODE_1_length_2350242_cov_25.9428	mRNA	2227096	2227742	-	TM1119_g10693.t1	100	99.7	matches=583	mismatches=2	indels=0	unknowns=0	194	N	hypothetical protein CGGC5_5529	-	-	-	-	-	-	-	-	-	-	C:GO:0016020; C:GO:0016021	C:membrane; C:integral component of membrane
1	PA7-NODE_1_length_2350242_cov_25.9428	mRNA	2228312	2229629	-	TM1119_g10694.t1	100	99.2	matches=1253	mismatches=10	indels=0	unknowns=0	420	N	ran GTPase activating 1	-	-	-	-	-	1.I.1.1.3	Channels/Pores	Membrane-bounded Channels	The Nuclear Pore Complex (NPC) Family	LRR_6	C:GO:0000781; C:GO:0005634; P:GO:0006407; P:GO:0000054; P:GO:0006404; P:GO:0016072; P:GO:0006606; F:GO:0005096; C:GO:0005829; P:GO:0006399; P:GO:0006348; P:GO:0043547	C:chromosome, telomeric region; C:nucleus; P:rRNA export from nucleus; P:ribosomal subunit export from nucleus; P:RNA import into nucleus; P:rRNA metabolic process; P:protein import into nucleus; F:GTPase activator activity; C:cytosol; P:tRNA metabolic process; P:chromatin silencing at telomere; P:positive regulation of GTPase activity
1	PA7-NODE_1_length_2350242_cov_25.9428	mRNA	2230143	2231285	+	TM1119_g10695.t1	99.9	99.3	matches=1083	mismatches=8	indels=0	unknowns=0	363	N	zinc finger	-	-	-	-	-	-	-	-	-	zf-H2C2_2	F:GO:0003676; P:GO:0006338; F:GO:0046872; C:GO:0005829; C:GO:0031011	F:nucleic acid binding; P:chromatin remodeling; F:metal ion binding; C:cytosol; C:Ino80 complex
1	PA7-NODE_1_length_2350242_cov_25.9428	mRNA	2231625	2232257	-	TM1119_g10696.t1	98.8	99.2	matches=509	mismatches=4	indels=0	unknowns=0	172	N	hypothetical protein GGTG_10199	-	-	-	-	-	-	-	-	-	-	C:GO:0016020	C:membrane
1	PA7-NODE_1_length_2350242_cov_25.9428	mRNA	2232921	2234651	+	TM1119_g10697.t1	100	99.7	matches=1726	mismatches=5	indels=0	unknowns=0	576	N	cytosolic Fe-S cluster assembly factor nar-1	-	-	-	-	-	-	-	-	-	Fe_hyd_lg_C	C:GO:0005634; F:GO:0046872; C:GO:0016020; C:GO:0005829; F:GO:0051539; P:GO:0016226	C:nucleus; F:metal ion binding; C:membrane; C:cytosol; F:4 iron, 4 sulfur cluster binding; P:iron-sulfur cluster assembly
1	PA7-NODE_1_length_2350242_cov_25.9428	mRNA	2234678	2235562	-	TM1119_g10698.t1	100	99.4	matches=820	mismatches=5	indels=0	unknowns=0	274	N	hypothetical protein CGGC5_5524	-	-	-	-	-	-	-	-	-	SUZ	0	0
1	PA7-NODE_1_length_2350242_cov_25.9428	mRNA	2236366	2238595	+	TM1119_g10699.t1	100	99	matches=1233	mismatches=12	indels=0	unknowns=0	414	N	argininosuccinate synthase	-	-	-	-	-	-	-	-	-	Arginosuc_synth	F:GO:0005524; P:GO:0000053; P:GO:0006526; C:GO:0005737; P:GO:0000050; F:GO:0004055	F:ATP binding; P:argininosuccinate metabolic process; P:arginine biosynthetic process; C:cytoplasm; P:urea cycle; F:argininosuccinate synthase activity
1	PA7-NODE_1_length_2350242_cov_25.9428	mRNA	2239105	2239554	+	TM1119_g10700.t1	100	100	matches=390	mismatches=0	indels=0	unknowns=0	129	N	hypothetical protein MYCTH_2295168	-	-	-	-	-	-	-	-	-	-	P:GO:0008150; C:GO:0005575; F:GO:0003674	P:biological_process; C:cellular_component; F:molecular_function
1	PA7-NODE_1_length_2350242_cov_25.9428	mRNA	2245645	2248397	+	TM1119_g10701.t1	100	99.7	matches=2064	mismatches=6	indels=0	unknowns=0	689	N	serine threonine- kinase sck1	-	-	-	-	-	9.B.106.3.1	Incompletely Characterized Transport Systems	Putative transport proteins	The Pock Size-determining Protein (PSDP) Family	Pkinase;C2;Pkinase_C	P:GO:0043619; P:GO:0032880; C:GO:0000329; P:GO:0090153; F:GO:0004674; P:GO:0006468; P:GO:0001302; P:GO:0001324; P:GO:0045945; P:GO:0060963; P:GO:0045943; P:GO:0047484; C:GO:0005634; F:GO:0005524	P:regulation of transcription from RNA polymerase II promoter in response to oxidative stress; P:regulation of protein localization; C:fungal-type vacuole membrane; P:regulation of sphingolipid biosynthetic process; F:protein serine/threonine kinase activity; P:protein phosphorylation; P:replicative cell aging; P:age-dependent response to oxidative stress involved in chronological cell aging; P:p…
1	PA7-NODE_1_length_2350242_cov_25.9428	mRNA	2250614	2251396	-	TM1119_g10702.t1	100	99.7	matches=395	mismatches=1	indels=0	unknowns=0	131	N	ATP synthase H chain	-	-	-	-	-	3.A.2.1.3	Primary Active Transporters	P-P-bond-hydrolysis-driven transporters	The H+- or Na+-translocating F-type, V-type and A-type ATPase (F-ATPase) Superfamily	ATP_sub_h	0	0
1	PA7-NODE_1_length_2350242_cov_25.9428	mRNA	2251904	2253381	-	TM1119_g10703.t1	100	99.4	matches=1342	mismatches=8	indels=0	unknowns=0	449	Y	integral membrane	-	-	-	-	-	5.B.2.3.1	Transmembrane Electron Carriers	Transmembrane 1-electron transfer carriers	The Eukaryotic Cytochrome b561(Cytb561) Family	DUF2427;CDH-cyt	C:GO:0016020	C:membrane
1	PA7-NODE_1_length_2350242_cov_25.9428	mRNA	2256772	2258400	-	TM1119_g10704.t1	100	99.5	matches=1621	mismatches=8	indels=0	unknowns=0	542	N	serine threonine- kinase psk1	-	-	-	-	-	9.B.106.3.1	Incompletely Characterized Transport Systems	Putative transport proteins	The Pock Size-determining Protein (PSDP) Family	Pkinase	F:GO:0004711; P:GO:0038202; F:GO:0005524; C:GO:0005829; P:GO:0018105	F:ribosomal protein S6 kinase activity; P:TORC1 signaling; F:ATP binding; C:cytosol; P:peptidyl-serine phosphorylation
1	PA7-NODE_1_length_2350242_cov_25.9428	mRNA	2259536	2261101	-	TM1119_g10705.t1	100	99.8	matches=1563	mismatches=3	indels=0	unknowns=0	521	N	WD40 repeat	-	-	-	-	-	9.A.61.2.1	Incompletely Characterized Transport Systems	Recognized transporters of unknown biochemical mechanism	The Domain of Unknown Function 3339 (DUF3339) Family	WD40;PRP4	C:GO:0046540	C:U4/U6 x U5 tri-snRNP complex
1	PA7-NODE_1_length_2350242_cov_25.9428	mRNA	2261833	2263420	+	TM1119_g10706.t1	100	99.4	matches=1414	mismatches=8	indels=0	unknowns=0	473	N	cyclin-K	-	-	-	-	-	-	-	-	-	Cyclin_N	C:GO:0016020; P:GO:0046777; P:GO:0018105; C:GO:0044424; P:GO:0018107	C:membrane; P:protein autophosphorylation; P:peptidyl-serine phosphorylation; C:intracellular part; P:peptidyl-threonine phosphorylation
1	PA7-NODE_1_length_2350242_cov_25.9428	mRNA	2263764	2265140	-	TM1119_g10707.t1	100	98.9	matches=1145	mismatches=13	indels=0	unknowns=0	385	N	tRNA-dihydrouridine synthase 4	-	-	-	-	-	-	-	-	-	Dus	F:GO:0017150; P:GO:0002943; F:GO:0050660; C:GO:0005739; P:GO:0055114	F:tRNA dihydrouridine synthase activity; P:tRNA dihydrouridine synthesis; F:flavin adenine dinucleotide binding; C:mitochondrion; P:oxidation-reduction process
1	PA7-NODE_1_length_2350242_cov_25.9428	mRNA	2265731	2266958	-	TM1119_g10708.t1	100	98.9	matches=822	mismatches=9	indels=0	unknowns=0	276	Y	hypothetical protein BBA_01908	-	-	-	-	-	-	-	-	-	-	P:GO:0005975; F:GO:0004553; C:GO:0005576; F:GO:0030248	P:carbohydrate metabolic process; F:hydrolase activity, hydrolyzing O-glycosyl compounds; C:extracellular region; F:cellulose binding
1	PA7-NODE_1_length_2350242_cov_25.9428	mRNA	2268485	2269156	+	TM1119_g10709.t1	100	99.1	matches=544	mismatches=5	indels=0	unknowns=0	182	Y	hypothetical protein GGTG_10186	-	-	-	-	-	-	-	-	-	-	0	0
1	PA7-NODE_1_length_2350242_cov_25.9428	mRNA	2269641	2269869	-	TM1119_g10710.t1	26.8	100	matches=229	mismatches=0	indels=0	unknowns=0	284	N	succinate dehydrogenase iron-sulfur subunit	-	-	-	-	-	3.D.10.1.6	Primary Active Transporters	Oxidoreduction-driven transporters	The Prokaryotic Succinate Dehydrogenase (SDH) Family	Fer2_3;Fer4_17	F:GO:0008177; F:GO:0046872; F:GO:0009055; F:GO:0051538; P:GO:0006099; F:GO:0051539; F:GO:0051537; C:GO:0005743	F:succinate dehydrogenase (ubiquinone) activity; F:metal ion binding; F:electron carrier activity; F:3 iron, 4 sulfur cluster binding; P:tricarboxylic acid cycle; F:4 iron, 4 sulfur cluster binding; F:2 iron, 2 sulfur cluster binding; C:mitochondrial inner membrane
2	PA7-NODE_2_length_1678377_cov_29.9815	mRNA	18776	20384	+	TM1119_g6523.t1	100	99.6	matches=1410	mismatches=6	indels=0	unknowns=0	471	N	GATA zinc finger	-	-	-	-	-	-	-	-	-	GATA	F:GO:0003700; F:GO:0008270; P:GO:0006355; F:GO:0043565	F:transcription factor activity, sequence-specific DNA binding; F:zinc ion binding; P:regulation of transcription, DNA-templated; F:sequence-specific DNA binding
2	PA7-NODE_2_length_1678377_cov_29.9815	mRNA	28913	30414	+	TM1119_g6524.t1	100	99.9	matches=1384	mismatches=2	indels=0	unknowns=0	461	N	seryl-tRNA synthetase	-	-	-	-	-	-	-	-	-	tRNA-synt_2b;Seryl_tRNA_N	F:GO:0005524; C:GO:0005829; F:GO:0004828; P:GO:0006434	F:ATP binding; C:cytosol; F:serine-tRNA ligase activity; P:seryl-tRNA aminoacylation
2	PA7-NODE_2_length_1678377_cov_29.9815	mRNA	33903	36308	-	TM1119_g6525.t1	100	99.9	matches=2064	mismatches=3	indels=0	unknowns=0	688	N	glutamate-cysteine ligase	-	-	-	-	-	-	-	-	-	GCS	F:GO:0005524; C:GO:0017109; P:GO:0006338; P:GO:0006750; C:GO:0031011; F:GO:0004357	F:ATP binding; C:glutamate-cysteine ligase complex; P:chromatin remodeling; P:glutathione biosynthetic process; C:Ino80 complex; F:glutamate-cysteine ligase activity
2	PA7-NODE_2_length_1678377_cov_29.9815	mRNA	38180	41514	+	TM1119_g6526.t1	100	99.7	matches=3090	mismatches=9	indels=0	unknowns=0	1032	N	FACT complex subunit spt-16	-	-	-	-	-	-	-	-	-	Peptidase_M24;Rtt106;SPT16;FACT-Spt16_Nlob	P:GO:0006281; C:GO:0035101; C:GO:0000790; F:GO:0046872; P:GO:0006261; P:GO:0034401; C:GO:0031298; C:GO:0044732; P:GO:0034724; P:GO:0006334; P:GO:0006368; P:GO:0045899	P:DNA repair; C:FACT complex; C:nuclear chromatin; F:metal ion binding; P:DNA-dependent DNA replication; P:chromatin organization involved in regulation of transcription; C:replication fork protection complex; C:mitotic spindle pole body; P:DNA replication-independent nucleosome organization; P:nucleosome assembly; P:transcription elongation from RNA polymerase II promoter; P:positive regulation …
2	PA7-NODE_2_length_1678377_cov_29.9815	mRNA	42796	46720	+	TM1119_g6527.t1	100	99.8	matches=3857	mismatches=7	indels=0	unknowns=0	1287	N	nuclear envelope pore membrane POM 121	-	-	-	-	-	1.I.1.1.2	Channels/Pores	Membrane-bounded Channels	The Nuclear Pore Complex (NPC) Family	Ran_BP1;Nucleoporin_FG	C:GO:0044428; P:GO:0006913; P:GO:0051276; P:GO:0044763; P:GO:0006886	C:nuclear part; P:nucleocytoplasmic transport; P:chromosome organization; P:single-organism cellular process; P:intracellular protein transport
2	PA7-NODE_2_length_1678377_cov_29.9815	mRNA	50064	50634	-	TM1119_g6528.t1	100	97.7	matches=501	mismatches=12	indels=0	unknowns=0	170	N	---NA---	-	-	-	-	-	-	-	-	-	-	0	0
2	PA7-NODE_2_length_1678377_cov_29.9815	mRNA	51321	52920	-	TM1119_g6529.t1	100	99.3	matches=581	mismatches=4	indels=0	unknowns=0	194	N	phenylalanyl-tRNA beta subunit	-	-	-	-	-	-	-	-	-	-	F:GO:0000166; F:GO:0000287; F:GO:0005524; F:GO:0003723; C:GO:0005737; F:GO:0004826; C:GO:0016020; C:GO:0016021; P:GO:0006432	F:nucleotide binding; F:magnesium ion binding; F:ATP binding; F:RNA binding; C:cytoplasm; F:phenylalanine-tRNA ligase activity; C:membrane; C:integral component of membrane; P:phenylalanyl-tRNA aminoacylation
2	PA7-NODE_2_length_1678377_cov_29.9815	mRNA	54242	54516	+	TM1119_g6530.t1	100	99.5	matches=218	mismatches=1	indels=0	unknowns=0	72	N	RNA polymerase II transcription factor B subunit 5	-	-	-	-	-	-	-	-	-	Tfb5	P:GO:0070816; C:GO:0000439; C:GO:0005829; P:GO:0006289; P:GO:0006366; C:GO:0005675	P:phosphorylation of RNA polymerase II C-terminal domain; C:core TFIIH complex; C:cytosol; P:nucleotide-excision repair; P:transcription from RNA polymerase II promoter; C:holo TFIIH complex
2	PA7-NODE_2_length_1678377_cov_29.9815	mRNA	54786	55798	-	TM1119_g6531.t1	100	99.5	matches=851	mismatches=4	indels=0	unknowns=0	284	N	enoyl- hydratase isomerase	-	-	-	-	-	-	-	-	-	ECH_1	P:GO:0008152; F:GO:0016853	P:metabolic process; F:isomerase activity
2	PA7-NODE_2_length_1678377_cov_29.9815	mRNA	58106	61265	+	TM1119_g6532.t1	100	99.6	matches=2932	mismatches=11	indels=0	unknowns=0	980	N	SAM domain-containing	-	-	-	-	-	-	-	-	-	PH;SAM_2;SH3_9	C:GO:0032153; C:GO:0051286; C:GO:0005935; C:GO:0099738; P:GO:0030010; P:GO:0007266; F:GO:0005543	C:cell division site; C:cell tip; C:cellular bud neck; C:cell cortex region; P:establishment of cell polarity; P:Rho protein signal transduction; F:phospholipid binding
2	PA7-NODE_2_length_1678377_cov_29.9815	mRNA	62915	63757	+	TM1119_g6533.t1	100	99.5	matches=839	mismatches=4	indels=0	unknowns=0	280	N	hypothetical protein THITE_2083919	-	-	-	-	-	-	-	-	-	-	P:GO:0008150; C:GO:0005575; F:GO:0003674	P:biological_process; C:cellular_component; F:molecular_function
2	PA7-NODE_2_length_1678377_cov_29.9815	mRNA	63899	64342	+	TM1119_g6534.t1	100	98.6	matches=438	mismatches=6	indels=0	unknowns=0	147	N	---NA---	-	-	-	-	-	-	-	-	-	-	0	0
2	PA7-NODE_2_length_1678377_cov_29.9815	mRNA	64691	67303	-	TM1119_g6535.t1	100	99.5	matches=2600	mismatches=13	indels=0	unknowns=0	870	N	pentatricopeptide repeat	-	-	-	-	-	-	-	-	-	PPR_2	0	0
2	PA7-NODE_2_length_1678377_cov_29.9815	mRNA	67642	68256	+	TM1119_g6536.t1	100	98.7	matches=613	mismatches=2	indels=6	unknowns=0	206	N	coiled-coil domain-containing	-	-	-	-	-	-	-	-	-	cwf18	C:GO:0005829; C:GO:0005684	C:cytosol; C:U2-type spliceosomal complex
2	PA7-NODE_2_length_1678377_cov_29.9815	mRNA	68405	69379	-	TM1119_g6537.t1	100	99.5	matches=860	mismatches=4	indels=0	unknowns=0	287	N	hypothetical protein GLRG_03463	-	-	-	-	-	-	-	-	-	zf-CCHC_3	0	0
2	PA7-NODE_2_length_1678377_cov_29.9815	mRNA	70701	73347	+	TM1119_g6538.t1	100	99.5	matches=2352	mismatches=12	indels=0	unknowns=0	787	N	R3H domain-containing	-	-	-	-	-	-	-	-	-	R3H;SUZ	F:GO:0003676	F:nucleic acid binding
2	PA7-NODE_2_length_1678377_cov_29.9815	mRNA	73736	74883	-	TM1119_g6539.t1	100	99.7	matches=991	mismatches=2	indels=1	unknowns=0	330	N	eukaryotic translation initiation factor 3 subunit f	-	-	-	-	-	-	-	-	-	JAB;MitMem_reg	C:GO:0005634; F:GO:0003743; P:GO:0001731; C:GO:0071541; C:GO:0016282; C:GO:0071540; C:GO:0005829; C:GO:0033290; F:GO:0031369; P:GO:0006446	C:nucleus; F:translation initiation factor activity; P:formation of translation preinitiation complex; C:eukaryotic translation initiation factor 3 complex, eIF3m; C:eukaryotic 43S preinitiation complex; C:eukaryotic translation initiation factor 3 complex, eIF3e; C:cytosol; C:eukaryotic 48S preinitiation complex; F:translation initiation factor binding; P:regulation of translational initiation
2	PA7-NODE_2_length_1678377_cov_29.9815	mRNA	75206	77492	+	TM1119_g6540.t1	100	99.7	matches=2178	mismatches=6	indels=0	unknowns=0	727	N	DUF1253 domain-containing	-	-	-	-	-	-	-	-	-	UTP25	C:GO:0032040; P:GO:0000462; F:GO:0034511; C:GO:0005730; F:GO:0019843	C:small-subunit processome; P:maturation of SSU-rRNA from tricistronic rRNA transcript (SSU-rRNA, 5.8S rRNA, LSU-rRNA); F:U3 snoRNA binding; C:nucleolus; F:rRNA binding
2	PA7-NODE_2_length_1678377_cov_29.9815	mRNA	77668	78305	-	TM1119_g6541.t1	100	99.7	matches=574	mismatches=2	indels=0	unknowns=0	191	N	mitochondrial 54S ribosomal 8	-	-	-	-	-	-	-	-	-	Ribosomal_L17	F:GO:0003735; C:GO:0005762; P:GO:0000002; P:GO:0006412	F:structural constituent of ribosome; C:mitochondrial large ribosomal subunit; P:mitochondrial genome maintenance; P:translation
2	PA7-NODE_2_length_1678377_cov_29.9815	mRNA	78683	79559	+	TM1119_g6542.t1	100	99.6	matches=819	mismatches=3	indels=0	unknowns=0	273	N	hypothetical protein SMAC_02711	-	-	-	-	-	-	-	-	-	AIM5	C:GO:0005739	C:mitochondrion
2	PA7-NODE_2_length_1678377_cov_29.9815	mRNA	79921	81510	-	TM1119_g6543.t1	100	98.9	matches=1572	mismatches=15	indels=3	unknowns=0	528	N	hard surface induced 3	-	-	-	-	-	-	-	-	-	Acyl_transf_3	F:GO:0016746; C:GO:0016020	F:transferase activity, transferring acyl groups; C:membrane
[truncated: 13,817 more rows]

## Sheet: Pm1118
Contig n	Contig_ID	mRNA	Start	End	Strand	Transcript_ID	cov	iden	matches	mismatches	indels	unknowns	Peptide length (aa)	Secreted	Description	CAZyme	P450	Cluster_No	Cluster Type	Peroxidase	TCBD_code	TC_class	TC_subclass	TC_Superfamily	Pfam	GO IDs	GO Names
[truncated: 14,248 more rows]

[truncated: 1 more sheets: Pm449]
