# Supplementary material for: Whole-Genome Resequencing and Pan-Transcriptome Reconstruction Highlight the Impact of Genomic Structural Variation on Secondary Metabolite Gene Clusters in the Grapevine Esca Pathogen Phaeoacremonium minimum
Source: Front Microbiol. 2018 Aug 13;9:1784. doi: 10.3389/fmicb.2018.01784 (PMC6099105; doi:10.3389/fmicb.2018.01784)
Supplement: DATA S4 — Differentially expressed genes between rotating and stationary culture conditions for each isolate (adj. P-value < 0.05). [file Data_Sheet_4.XLSX]

## Sheet: Data S4
UCR-PA7							Pm1118							Pm1119							Pm449
Transcript_ID	baseMean	log2FoldChange	lfcSE	stat	pvalue	padj	Transcript_ID	baseMean	log2FoldChange	lfcSE	stat	pvalue	padj	Transcript_ID	baseMean	log2FoldChange	lfcSE	stat	pvalue	padj	Transcript_ID	baseMean	log2FoldChange	lfcSE	stat	pvalue	padj
TM1119_g17.t1	201.325	1.25881	0.319483	3.94016	8.14e-05	0.00044884	TM1119_g9.t1	150.671	4.32339	0.864343	5.00193	5.68e-07	1.36e-05	TM1119_g2.t1	39.5006	1.23702	0.513822	2.40748	0.0160629	0.0330796	TM1119_g9.t1	1411.64	3.36984	0.33404	10.0881	6.24e-24	1.63e-22
TM1119_g25.t1	508.801	2.86679	0.21579	13.285	2.83e-40	7.29e-38	TM1119_g14.t1	312.615	4.21339	0.781049	5.39452	6.87e-08	2.32e-06	TM1119_g3.t1	122.526	3.48787	0.337321	10.3399	4.65e-25	2.01e-23	TM1119_g14.t1	2298.14	0.920593	0.227367	4.04893	5.15e-05	0.000164464
TM1119_g26.t1	1036.55	0.673159	0.192272	3.50108	0.000463385	0.00205751	TM1119_g24.t1	546.032	5.25262	0.82875	6.33801	2.33e-10	1.76e-08	TM1119_g5.t1	87.5935	0.951693	0.301011	3.16166	0.00156874	0.0042	TM1119_g24.t1	3465.24	5.55	0.238019	23.3175	2.95e-120	3.38e-117
TM1119_g40.t1	1003.19	1.82036	0.325635	5.59018	2.27e-08	2.87e-07	TM1119_g28.t1	557.008	4.11911	0.770574	5.34552	9.02e-08	2.87e-06	TM1119_g6.t1	10.3786	2.38961	0.740033	3.22906	0.00124199	0.00340961	TM1119_g26.t1	940.077	0.65382	0.244733	2.67156	0.00754994	0.0152418
TM1119_g43.t1	70.7521	1.34731	0.351579	3.83217	0.000127017	0.000667416	TM1119_g38.t1	502.71	1.44688	0.574509	2.51847	0.0117866	0.0483481	TM1119_g20.t1	57.9297	1.02391	0.389379	2.62959	0.00854882	0.0189948	TM1119_g31.t1	160.113	1.0756	0.35183	3.05715	0.00223452	0.00506226
TM1119_g45.t1	443.409	0.609376	0.223267	2.72935	0.00634587	0.0192994	TM1119_g48.t1	352.896	3.4355	0.807245	4.25583	2.08e-05	0.000283335	TM1119_g24.t1	8932.37	3.32042	0.51324	6.46953	9.83e-11	9.89e-10	TM1119_g38.t1	1715.46	1.11451	0.357225	3.11991	0.00180908	0.00418003
TM1119_g58.t1	406.562	3.68224	0.431326	8.53703	1.38e-17	6.48e-16	TM1119_g69.t1	18.9479	2.2219	0.854103	2.60144	0.0092832	0.0400176	TM1119_g25.t1	424.018	2.20384	0.51069	4.31542	1.59e-05	6.69e-05	TM1119_g40.t1	788.89	1.22515	0.306746	3.994	6.5e-05	0.000203206
TM1119_g66.t1	11.5284	3.03157	1.16318	2.60627	0.00915347	0.0262769	TM1119_g74.t1	54.3434	2.00276	0.668218	2.99717	0.00272501	0.0154866	TM1119_g26.t1	1414.89	0.7547	0.195928	3.85193	0.000117189	0.000409332	TM1119_g45.t1	425.211	0.984256	0.244663	4.0229	5.75e-05	0.000181824
TM1119_g75.t1	6295.77	1.92959	0.203059	9.5026	2.05e-21	1.41e-19	TM1119_g103.t1	56.6729	3.63307	0.823625	4.41107	1.03e-05	0.000157229	TM1119_g31.t1	164.64	0.81142	0.267024	3.03875	0.00237561	0.00607804	TM1119_g46.t1	725.862	0.864905	0.274893	3.14633	0.00165333	0.0038479
TM1119_g100.t1	475.876	0.782528	0.33471	2.33793	0.019391	0.0492282	TM1119_g104.t1	114.396	2.64843	0.763785	3.46752	0.000525294	0.00410924	TM1119_g38.t1	1495.89	0.901229	0.277043	3.25303	0.00114182	0.00316602	TM1119_g52.t1	819.763	0.609365	0.231698	2.63	0.0085385	0.0169833
TM1119_g102.t1	133.918	0.727684	0.307842	2.36383	0.0180873	0.046486	TM1119_g136.t1	487.536	2.53094	0.661415	3.82656	0.000129949	0.00129995	TM1119_g39.t1	323.485	1.15307	0.210343	5.48185	4.21e-08	2.82e-07	TM1119_g53.t1	214.186	1.16889	0.263932	4.42874	9.48e-06	3.47e-05
TM1119_g105.t1	210.726	2.36406	0.639052	3.69933	0.000216168	0.00106517	TM1119_g137.t1	364.342	2.19811	0.581349	3.78105	0.000156167	0.00150219	TM1119_g40.t1	1096.13	2.00103	0.249732	8.01271	1.12e-15	2.04e-14	TM1119_g54.t1	1016.65	1.02888	0.247872	4.15087	3.31e-05	0.000109886
TM1119_g107.t1	161.722	1.01302	0.250935	4.03699	5.41e-05	0.000314092	TM1119_g140.t1	786.956	2.61569	0.612918	4.2676	1.98e-05	0.000272414	TM1119_g45.t1	516.891	0.785127	0.210661	3.72697	0.000193797	0.00064501	TM1119_g55.t1	529.417	1.4918	0.421752	3.53715	0.000404475	0.00107315
TM1119_g119.t1	85.7678	1.1033	0.283765	3.88807	0.000101046	0.000545979	TM1119_g148.t1	71.5769	4.56858	0.744045	6.1402	8.24e-10	5.34e-08	TM1119_g46.t1	697.895	0.902634	0.204555	4.41267	1.02e-05	4.44e-05	TM1119_g58.t1	459.754	3.97235	0.281911	14.0908	4.33e-45	3.87e-43
TM1119_g125.t1	101.484	1.8138	0.541326	3.35065	0.000806209	0.00332186	TM1119_g158.t1	25.4886	6.20143	1.64214	3.77644	0.000159087	0.00152767	TM1119_g53.t1	356.128	1.11603	0.2157	5.17398	2.29e-07	1.36e-06	TM1119_g61.t1	43.8633	1.05931	0.360596	2.93766	0.00330703	0.00723358
TM1119_g132.t1	51.7582	0.82834	0.338631	2.44614	0.0144393	0.0384285	TM1119_g159.t1	50.5082	3.63913	0.797242	4.56465	5e-06	8.48e-05	TM1119_g54.t1	1273.66	0.580057	0.186924	3.10318	0.00191456	0.00500484	TM1119_g66.t1	13.1243	2.92762	0.726356	4.03056	5.56e-05	0.000176573
TM1119_g136.t1	971.036	1.04381	0.384791	2.71267	0.00667436	0.0201401	TM1119_g160.t1	58.0837	3.00488	0.72122	4.16638	3.09e-05	0.000393441	TM1119_g58.t1	573.343	3.65566	0.232866	15.6986	1.55e-55	3.57e-53	TM1119_g67.t1	8.60819	3.14754	0.893342	3.52334	0.000426152	0.00112546
TM1119_g137.t1	697.829	1.04927	0.257198	4.0796	4.51e-05	0.000267851	TM1119_g161.t1	14.8377	2.48495	0.92731	2.67974	0.00736788	0.0332499	TM1119_g61.t1	51.344	0.982778	0.354646	2.77116	0.00558575	0.0129962	TM1119_g68.t1	173.058	0.958965	0.261926	3.66121	0.00025103	0.000696896
TM1119_g140.t1	1366.88	1.02426	0.286735	3.57214	0.000354073	0.00163216	TM1119_g167.t1	20.0116	3.8294	1.20786	3.1704	0.00152228	0.00971497	TM1119_g64.t1	10.1563	2.36893	0.827428	2.863	0.00419652	0.010102	TM1119_g100.t1	546.19	1.65734	0.376641	4.40032	1.08e-05	3.92e-05
TM1119_g148.t1	41.8501	1.50868	0.53253	2.83305	0.00461069	0.0147126	TM1119_g176.t1	8.77203	4.81557	1.83018	2.6312	0.00850828	0.0372039	TM1119_g66.t1	9.48737	2.86503	0.870602	3.29087	0.000998794	0.00280884	TM1119_g105.t1	209.109	2.64029	0.304206	8.67928	3.98e-18	6.66e-17
TM1119_g169.t1	480.262	0.596549	0.222726	2.6784	0.00739756	0.0220032	TM1119_g201.t1	337.138	5.18394	0.931066	5.56775	2.58e-08	1.03e-06	TM1119_g68.t1	234.374	1.69994	0.282263	6.02253	1.72e-09	1.44e-08	TM1119_g106.t1	1162.8	0.821355	0.273092	3.00761	0.00263309	0.00587223
TM1119_g170.t1	33.1272	1.11863	0.428059	2.61325	0.00896846	0.0258321	TM1119_g216.t1	167.989	1.85366	0.714227	2.59533	0.00944988	0.0406428	TM1119_g77.t1	242.077	2.11802	0.344702	6.1445	8.02e-10	7.03e-09	TM1119_g107.t1	228.512	2.06584	0.302392	6.83165	8.39e-12	7.36e-11
TM1119_g171.t1	302.862	0.965877	0.234261	4.12309	3.74e-05	0.000226886	TM1119_g232.t1	32.728	3.66784	1.14026	3.21667	0.00129687	0.00850785	TM1119_g78.t1	66.6483	1.10836	0.323315	3.42812	0.000607779	0.00180379	TM1119_g119.t1	255.455	1.16106	0.241453	4.80862	1.52e-06	6.37e-06
TM1119_g186.t1	8.517	2.85829	0.986918	2.89618	0.00377734	0.0124438	TM1119_g235.t1	5.53313	4.00506	1.54463	2.5929	0.00951712	0.0408614	TM1119_g100.t1	584.088	1.09406	0.204832	5.34124	9.23e-08	5.83e-07	TM1119_g125.t1	101.456	1.24524	0.31149	3.99771	6.4e-05	0.000200279
TM1119_g193.t1	873.783	0.650206	0.246282	2.64008	0.00828858	0.024204	TM1119_g236.t1	8.86524	3.70046	1.33072	2.78079	0.00542272	0.0261367	TM1119_g101.t1	229.825	0.805903	0.262227	3.0733	0.00211703	0.00547208	TM1119_g130.t1	40.7537	1.53495	0.450404	3.40794	0.000654555	0.00166515
TM1119_g196.t1	34.9916	1.29416	0.394702	3.27884	0.00104233	0.00413816	TM1119_g237.t1	26.9357	5.90786	1.5233	3.87832	0.000105179	0.00108824	TM1119_g105.t1	277.662	1.95001	0.522362	3.73306	0.000189166	0.000631572	TM1119_g131.t1	15.4772	2.32681	0.626444	3.71431	0.000203756	0.000576757
TM1119_g213.t1	42.8321	1.41259	0.439453	3.21443	0.00130702	0.00503828	TM1119_g238.t1	119.165	1.71069	0.601356	2.84472	0.0044451	0.0226048	TM1119_g106.t1	1158.34	0.690987	0.2033	3.39885	0.000676687	0.00198868	TM1119_g132.t1	7.18998	2.04246	0.811825	2.51589	0.0118732	0.022838
TM1119_g238.t1	658.166	2.36014	0.310079	7.61142	2.71e-14	9.17e-13	TM1119_g239.t1	14.9986	4.15459	1.23052	3.37631	0.000734663	0.0054122	TM1119_g119.t1	181.754	0.648547	0.251534	2.57837	0.00992681	0.0216444	TM1119_g134.t1	74.079	1.26472	0.337426	3.74814	0.000178148	0.000510943
TM1119_g248.t1	176.117	1.03355	0.263408	3.92374	8.72e-05	0.000477945	TM1119_g246.t1	56.8445	5.05306	1.10116	4.58887	4.46e-06	7.65e-05	TM1119_g125.t1	107.668	2.30458	0.301218	7.65086	2e-14	3.18e-13	TM1119_g136.t1	1356.8	2.16405	0.365165	5.92623	3.1e-09	1.93e-08
TM1119_g254.t1	265.93	1.04377	0.341137	3.05968	0.00221573	0.00793531	TM1119_g247.t1	23.0043	2.92886	1.00067	2.92689	0.00342371	0.0185051	TM1119_g126.t1	196.601	0.915877	0.248337	3.68804	0.00022599	0.000738657	TM1119_g137.t1	1466.51	2.12599	0.356931	5.95629	2.58e-09	1.63e-08
TM1119_g257.t1	5.30729	3.38604	1.20536	2.80915	0.00496732	0.0156641	TM1119_g248.t1	62.6637	1.59166	0.623516	2.55272	0.0106885	0.0445744	TM1119_g136.t1	1022.16	1.65039	0.296445	5.56728	2.59e-08	1.79e-07	TM1119_g140.t1	3137.57	2.38403	0.39049	6.10523	1.03e-09	6.88e-09
TM1119_g260.t1	53.5766	1.63061	0.431951	3.77498	0.000160024	0.000815032	TM1119_g250.t1	28.0134	3.38283	1.09844	3.07965	0.00207242	0.0124633	TM1119_g137.t1	1085.21	1.55272	0.281816	5.50971	3.59e-08	2.43e-07	TM1119_g169.t1	596.939	1.85319	0.232609	7.96699	1.63e-15	2.14e-14
TM1119_g268.t1	24.3966	2.32438	0.754868	3.07919	0.00207561	0.00751458	TM1119_g253.t1	18.2246	6.16997	1.73433	3.55756	0.000374322	0.00310026	TM1119_g140.t1	1563.82	1.29256	0.303601	4.25744	2.07e-05	8.5e-05	TM1119_g171.t1	544.653	1.54853	0.235274	6.5818	4.65e-11	3.71e-10
TM1119_g279.t1	1240.12	1.98242	0.778943	2.54501	0.0109275	0.0304307	TM1119_g254.t1	1594.46	7.66259	0.873377	8.77351	1.73e-18	1.22e-15	TM1119_g152.t1	243.482	0.841644	0.271478	3.10023	0.00193368	0.00504778	TM1119_g182.t1	396.183	1.0519	0.217315	4.84042	1.3e-06	5.49e-06
TM1119_g280.t1	53.1329	1.39794	0.344583	4.0569	4.97e-05	0.000291777	TM1119_g332.t1	13.6632	3.21068	1.19283	2.69166	0.00710984	0.0323167	TM1119_g169.t1	536.149	0.854107	0.218137	3.91546	9.02e-05	0.000322423	TM1119_g193.t1	1125.66	0.880788	0.285764	3.08222	0.00205464	0.00468999
TM1119_g287.t1	53.9071	1.88809	0.363208	5.19838	2.01e-07	2.12e-06	TM1119_g333.t1	113.06	2.71399	0.776149	3.49674	0.000470988	0.00375989	TM1119_g193.t1	1180.26	1.42706	0.270869	5.26844	1.38e-07	8.44e-07	TM1119_g196.t1	61.3256	1.35791	0.483051	2.81112	0.00493692	0.0103833
TM1119_g298.t1	133.512	2.34746	0.400792	5.85705	4.71e-09	6.63e-08	TM1119_g357.t1	94.409	1.73051	0.65241	2.65249	0.00799013	0.0354537	TM1119_g238.t1	718.037	2.6955	0.395009	6.82389	8.86e-12	1.02e-10	TM1119_g199.t1	14.4976	1.72514	0.604962	2.85165	0.00434936	0.00926491
TM1119_g300.t1	35.4004	2.07207	0.453795	4.5661	4.97e-06	3.73e-05	TM1119_g361.t1	24.0642	2.39277	0.756436	3.16321	0.00156039	0.00990766	TM1119_g239.t1	23.246	3.24598	0.891594	3.64065	0.00027195	0.00087422	TM1119_g225.t1	121.296	1.333	0.438981	3.03658	0.00239278	0.00537896
TM1119_g306.t1	27.3292	4.62408	0.788187	5.86673	4.44e-09	6.29e-08	TM1119_g372.t1	53.0648	3.67334	0.836259	4.39259	1.12e-05	0.000168669	TM1119_g240.t1	241.559	0.612977	0.261137	2.34734	0.0189082	0.0380334	TM1119_g226.t1	30.9484	2.06242	0.568922	3.62514	0.000288806	0.000789518
TM1119_g309.t1	124.538	1.49231	0.279803	5.33343	9.64e-08	1.09e-06	TM1119_g373.t1	121.743	4.4546	0.853527	5.21905	1.8e-07	5.3e-06	TM1119_g248.t1	704.791	0.941011	0.211737	4.44425	8.82e-06	3.88e-05	TM1119_g238.t1	861.229	1.57398	0.488628	3.22123	0.00127644	0.00303953
TM1119_g314.t1	60.8777	2.24898	0.327463	6.86788	6.52e-12	1.55e-10	TM1119_g402.t1	115.455	2.62065	0.684198	3.83026	0.000128009	0.0012883	TM1119_g254.t1	431.073	0.652494	0.205197	3.17984	0.00147356	0.00397051	TM1119_g239.t1	28.7163	1.6171	0.708154	2.28354	0.0223986	0.040262
TM1119_g318.t1	116.156	1.28191	0.288032	4.45059	8.56e-06	6.05e-05	TM1119_g403.t1	50.6598	4.67019	1.40422	3.32582	0.000881596	0.00627522	TM1119_g260.t1	52.4328	1.56213	0.376545	4.1486	3.35e-05	0.000131517	TM1119_g248.t1	196.73	0.728409	0.247579	2.94213	0.00325966	0.00714016
TM1119_g341.t1	111.273	1.71796	0.40288	4.2642	2.01e-05	0.000129968	TM1119_g407.t1	3165.85	2.00707	0.632032	3.17558	0.00149539	0.00956176	TM1119_g261.t1	41.2918	1.50765	0.570429	2.64301	0.00821728	0.0183329	TM1119_g250.t1	15.417	1.40257	0.554575	2.52908	0.0114362	0.0220899
TM1119_g346.t1	72.29	2.30005	0.39315	5.8503	4.91e-09	6.87e-08	TM1119_g409.t1	520.155	5.83851	0.591377	9.87275	5.46e-23	1.03e-19	TM1119_g268.t1	31.4093	4.50836	0.687779	6.55495	5.57e-11	5.79e-10	TM1119_g254.t1	453.182	2.12785	0.258142	8.24295	1.68e-16	2.41e-15
TM1119_g350.t1	219.947	0.883248	0.280553	3.14824	0.00164255	0.00615956	TM1119_g412.t1	102.697	3.63903	0.957092	3.80217	0.000143432	0.0014017	TM1119_g275.t1	367.596	1.60891	0.488069	3.29647	0.000979073	0.00276518	TM1119_g268.t1	12.5292	3.7674	0.78639	4.79075	1.66e-06	6.92e-06
TM1119_g353.t1	10.6947	2.69905	0.996649	2.70813	0.00676638	0.0203737	TM1119_g417.t1	991.112	8.42295	0.68053	12.377	3.48e-35	3.92e-31	TM1119_g277.t1	360.028	0.550118	0.227358	2.41961	0.0155371	0.0321136	TM1119_g275.t1	217.698	0.815066	0.347332	2.34664	0.0189433	0.0346477
TM1119_g361.t1	241.339	2.73614	0.435712	6.27969	3.39e-10	6.05e-09	TM1119_g431.t1	12.9388	3.395	1.2595	2.69552	0.0070278	0.0320361	TM1119_g279.t1	1025.29	3.0853	0.25756	11.979	4.58e-33	3.64e-31	TM1119_g277.t1	254.552	1.37528	0.226479	6.07245	1.26e-09	8.34e-09
TM1119_g364.t1	287.228	1.70303	0.224445	7.58773	3.26e-14	1.09e-12	TM1119_g458.t1	89.7901	1.61204	0.629457	2.561	0.0104371	0.043818	TM1119_g280.t1	57.0849	1.04807	0.393565	2.66301	0.0077445	0.0174015	TM1119_g279.t1	1849.61	4.02512	0.238968	16.8438	1.17e-63	2.47e-61
TM1119_g365.t1	419.985	0.919485	0.284179	3.23558	0.00121394	0.00471864	TM1119_g459.t1	1928.98	2.73511	0.873997	3.12943	0.00175149	0.0108758	TM1119_g288.t1	47.5658	1.15124	0.469524	2.45194	0.014209	0.0296678	TM1119_g287.t1	25.8014	1.93772	0.530094	3.65542	0.000256757	0.000711074
TM1119_g383.t1	34.0822	2.24758	0.421517	5.33213	9.71e-08	1.1e-06	TM1119_g462.t1	231.592	2.37594	0.595056	3.99281	6.53e-05	0.00074482	TM1119_g298.t1	177.607	1.92065	0.327139	5.87106	4.33e-09	3.37e-08	TM1119_g294.t1	152.46	1.05425	0.270956	3.89086	9.99e-05	0.000301882
TM1119_g408.t1	78.2656	1.3235	0.369421	3.58263	0.000340148	0.00158263	TM1119_g467.t1	158.038	2.93335	0.827001	3.54697	0.000389682	0.00320159	TM1119_g300.t1	69.3106	1.48131	0.427279	3.46683	0.000526629	0.00159371	TM1119_g298.t1	193.489	2.60242	0.251143	10.3623	3.68e-25	1.06e-23
TM1119_g409.t1	221.81	1.39449	0.222214	6.27545	3.49e-10	6.2e-09	TM1119_g470.t1	154.681	3.13228	1.02937	3.04292	0.00234297	0.0137311	TM1119_g302.t1	72.1586	1.34307	0.375052	3.58104	0.000342236	0.00107861	TM1119_g300.t1	23.862	1.50677	0.447249	3.36897	0.000754506	0.00189416
TM1119_g410.t1	169.55	1.26942	0.264592	4.79765	1.61e-06	1.36e-05	TM1119_g475.t1	399.54	2.86009	0.713503	4.00852	6.11e-05	0.000707328	TM1119_g306.t1	71.0384	5.55409	0.636389	8.7275	2.6e-18	6.19e-17	TM1119_g302.t1	67.1785	2.09399	0.320428	6.53498	6.36e-11	4.99e-10
TM1119_g411.t1	360.98	1.47458	0.270533	5.45065	5.02e-08	6e-07	TM1119_g476.t1	198.123	1.68417	0.582408	2.89173	0.00383123	0.0201687	TM1119_g307.t1	15.6575	1.96468	0.647533	3.0341	0.00241254	0.0061634	TM1119_g304.t1	100.877	0.712011	0.292035	2.4381	0.0147645	0.0277222
TM1119_g415.t1	136.659	1.2651	0.525511	2.40737	0.0160677	0.0420635	TM1119_g477.t1	316.965	2.24566	0.608713	3.68919	0.000224972	0.00204692	TM1119_g308.t1	28.5644	2.96187	0.644395	4.59635	4.3e-06	2.01e-05	TM1119_g306.t1	29.19	3.63852	0.545071	6.67531	2.47e-11	2.04e-10
TM1119_g417.t1	516.517	3.35117	0.535163	6.26197	3.8e-10	6.71e-09	TM1119_g478.t1	5.78693	3.4816	1.36066	2.55876	0.0105046	0.044025	TM1119_g310.t1	89.596	1.18187	0.457901	2.58106	0.00984973	0.0215099	TM1119_g308.t1	14.0664	2.70862	0.659588	4.10653	4.02e-05	0.00013095
TM1119_g420.t1	108.116	1.57934	0.346484	4.5582	5.16e-06	3.84e-05	TM1119_g517.t1	66.778	2.58848	0.618008	4.18843	2.81e-05	0.000359957	TM1119_g333.t1	375.36	1.0647	0.303282	3.51058	0.000447124	0.00137292	TM1119_g309.t1	107.384	1.6366	0.324844	5.03812	4.7e-07	2.14e-06
TM1119_g421.t1	167.412	0.71827	0.276067	2.6018	0.00927372	0.0265358	TM1119_g522.t1	192.785	1.99562	0.576308	3.46277	0.000534636	0.00416757	TM1119_g338.t1	13.5147	6.20769	1.32076	4.7001	2.6e-06	1.28e-05	TM1119_g333.t1	581.805	2.59682	0.310052	8.37545	5.5e-17	8.31e-16
TM1119_g429.t1	4.12871	4.45691	1.68777	2.6407	0.00827346	0.0241699	TM1119_g536.t1	173.272	4.03439	0.583424	6.91501	4.68e-12	5.55e-10	TM1119_g341.t1	337.412	0.770895	0.238427	3.23326	0.00122387	0.00336454	TM1119_g341.t1	113.535	1.91338	0.326147	5.86663	4.45e-09	2.73e-08
TM1119_g434.t1	113.982	1.15867	0.433067	2.6755	0.00746176	0.0221563	TM1119_g538.t1	15.7043	3.90315	0.950195	4.10774	4e-05	0.000486614	TM1119_g346.t1	79.2882	0.984793	0.37942	2.59552	0.00944472	0.0207305	TM1119_g350.t1	95.9359	0.881828	0.311612	2.82989	0.00465635	0.00985789
TM1119_g436.t1	401.295	0.614182	0.219626	2.79649	0.00516612	0.0161884	TM1119_g545.t1	227.417	2.90786	0.758595	3.83322	0.000126477	0.00127562	TM1119_g347.t1	81.3415	1.77181	0.408838	4.33377	1.47e-05	6.19e-05	TM1119_g354.t1	35.2722	1.36885	0.496316	2.75802	0.00581522	0.0120372
TM1119_g445.t1	42.427	2.27955	0.460628	4.94878	7.47e-07	6.87e-06	TM1119_g546.t1	279.565	2.45975	0.629476	3.90762	9.32e-05	0.000983991	TM1119_g354.t1	66.6748	1.65008	0.358776	4.59919	4.24e-06	1.98e-05	TM1119_g357.t1	359.139	1.07427	0.26951	3.986	6.72e-05	0.000209322
TM1119_g449.t1	503.332	0.995021	0.193363	5.14587	2.66e-07	2.77e-06	TM1119_g550.t1	219.466	3.23517	0.879646	3.67781	0.000235243	0.00212663	TM1119_g357.t1	377.149	0.598904	0.227049	2.63777	0.00834535	0.0185886	TM1119_g359.t1	562.804	0.619862	0.207981	2.98038	0.00287889	0.00637605
TM1119_g452.t1	115.418	0.874068	0.323859	2.69892	0.0069565	0.020865	TM1119_g554.t1	10459.1	4.98475	0.960011	5.19239	2.08e-07	5.98e-06	TM1119_g359.t1	803.35	0.818956	0.2027	4.04023	5.34e-05	0.000199887	TM1119_g361.t1	442.625	3.11876	0.381514	8.17468	2.97e-16	4.15e-15
TM1119_g459.t1	6614.01	1.4749	0.464831	3.17298	0.00150885	0.00571821	TM1119_g555.t1	157.871	3.40424	0.919819	3.70099	0.000214761	0.00196993	TM1119_g361.t1	809.204	3.81049	0.330009	11.5466	7.68e-31	5.13e-29	TM1119_g364.t1	315.286	0.851203	0.332717	2.55834	0.0105174	0.0205022
TM1119_g462.t1	564.617	1.00357	0.220303	4.55542	5.23e-06	3.88e-05	TM1119_g566.t1	636.144	2.37977	0.767076	3.10239	0.00191962	0.0117132	TM1119_g365.t1	755.678	0.943612	0.234461	4.02461	5.71e-05	0.000212261	TM1119_g365.t1	516.508	1.17095	0.224125	5.22455	1.75e-07	8.45e-07
TM1119_g464.t1	713.941	2.42603	0.570728	4.25077	2.13e-05	0.000136994	TM1119_g587.t1	99.8822	3.70278	0.7481	4.94958	7.44e-07	1.69e-05	TM1119_g366.t1	105.164	1.19057	0.293985	4.04976	5.13e-05	0.000192807	TM1119_g366.t1	91.7704	1.68395	0.359739	4.68104	2.85e-06	1.14e-05
TM1119_g465.t1	207.835	1.16284	0.319639	3.63799	0.00027477	0.00131804	TM1119_g602.t1	90704.2	6.14552	0.990164	6.20657	5.42e-10	3.74e-08	TM1119_g371.t1	513.134	0.794238	0.196218	4.04773	5.17e-05	0.000194306	TM1119_g371.t1	493.007	1.14317	0.235657	4.85098	1.23e-06	5.24e-06
TM1119_g469.t1	644.103	1.0061	0.181874	5.53185	3.17e-08	3.93e-07	TM1119_g603.t1	539.501	2.19246	0.520679	4.21078	2.54e-05	0.000334299	TM1119_g372.t1	257.822	1.12146	0.443427	2.52906	0.0114367	0.0244966	TM1119_g383.t1	33.6859	2.34036	0.452167	5.17588	2.27e-07	1.08e-06
TM1119_g470.t1	1675.79	1.56985	0.313463	5.00809	5.5e-07	5.25e-06	TM1119_g625.t1	84.3405	4.41731	0.932026	4.73948	2.14e-06	4.15e-05	TM1119_g391.t1	120.573	1.18553	0.412748	2.87228	0.00407516	0.00984227	TM1119_g392.t1	32.9698	1.17557	0.453532	2.59203	0.00954106	0.0187661
TM1119_g475.t1	719.877	0.779518	0.195013	3.99726	6.41e-05	0.000363879	TM1119_g627.t1	573.571	1.72685	0.601883	2.86908	0.0041167	0.02131	TM1119_g394.t1	238.438	0.651103	0.250376	2.60051	0.00930865	0.0204643	TM1119_g407.t1	5863	2.03076	0.261916	7.75348	8.94e-15	1.09e-13
TM1119_g476.t1	487.461	1.42385	0.1913	7.44302	9.84e-14	3.09e-12	TM1119_g631.t1	48.0062	2.8259	0.669155	4.22309	2.41e-05	0.000318964	TM1119_g404.t1	155.668	1.55558	0.278507	5.58543	2.33e-08	1.62e-07	TM1119_g408.t1	57.2094	1.23194	0.411568	2.99329	0.00275986	0.00613313
TM1119_g478.t1	165.867	3.94282	0.317413	12.4217	1.99e-35	3.8e-33	TM1119_g643.t1	1174.14	2.5055	0.84827	2.95366	0.00314032	0.0172718	TM1119_g409.t1	312.678	1.61866	0.286912	5.64166	1.68e-08	1.2e-07	TM1119_g409.t1	387.921	2.29338	0.24315	9.43194	4.03e-21	8.55e-20
TM1119_g481.t1	423.196	2.2671	0.345822	6.5557	5.54e-11	1.12e-09	TM1119_g656.t1	15.4911	4.03807	1.21922	3.31201	0.000926293	0.00653335	TM1119_g410.t1	175.784	0.748665	0.257217	2.91063	0.00360697	0.00884201	TM1119_g410.t1	251.453	1.5003	0.268032	5.59748	2.17e-08	1.21e-07
TM1119_g485.t1	263.268	0.868898	0.252891	3.43586	0.000590686	0.00253482	TM1119_g659.t1	1075.1	3.26734	0.93481	3.49519	0.000473725	0.00377371	TM1119_g411.t1	498.66	0.887964	0.240977	3.68485	0.000228839	0.000746559	TM1119_g411.t1	279.109	1.02992	0.306204	3.36351	0.000769568	0.00192749
TM1119_g486.t1	55.8367	1.0379	0.419735	2.47276	0.0134073	0.0361095	TM1119_g660.t1	450.719	3.18138	0.88271	3.60411	0.000313229	0.00268305	TM1119_g412.t1	289.324	1.53347	0.613471	2.49967	0.0124311	0.0263977	TM1119_g412.t1	550.707	1.24332	0.284263	4.37383	1.22e-05	4.39e-05
TM1119_g488.t1	622.405	1.18715	0.405415	2.92824	0.00340889	0.0114382	TM1119_g662.t1	201.13	2.76579	0.920292	3.00534	0.00265288	0.0151763	TM1119_g413.t1	235.747	1.02964	0.32239	3.19378	0.00140423	0.00380298	TM1119_g416.t1	15.8458	5.15373	0.970107	5.31253	1.08e-07	5.45e-07
TM1119_g504.t1	692.546	1.76653	0.336409	5.25115	1.51e-07	1.64e-06	TM1119_g667.t1	22.7226	3.49197	0.840187	4.15618	3.24e-05	0.000409112	TM1119_g416.t1	9.89746	3.80469	0.97906	3.88606	0.000101883	0.000360695	TM1119_g417.t1	1405.87	5.37227	0.325742	16.4924	4.16e-61	7.64e-59
TM1119_g508.t1	287.981	1.25608	0.27171	4.62286	3.78e-06	2.93e-05	TM1119_g679.t1	9.23067	5.13201	1.68344	3.04852	0.00229975	0.0135554	TM1119_g417.t1	651.305	3.30081	0.516104	6.39563	1.6e-10	1.55e-09	TM1119_g418.t1	42.1265	2.75885	0.416921	6.6172	3.66e-11	2.97e-10
TM1119_g522.t1	646.911	0.927613	0.296885	3.12449	0.00178114	0.00660814	TM1119_g680.t1	10.7303	3.96216	1.24656	3.17848	0.0014805	0.00950221	TM1119_g418.t1	21.9673	1.91718	0.807318	2.37475	0.0175609	0.0356865	TM1119_g420.t1	73.8594	0.846814	0.344615	2.45728	0.0139994	0.0264298
TM1119_g534.t1	636.725	1.18144	0.339176	3.48325	0.000495362	0.0021755	TM1119_g703.t1	250.388	2.80779	0.810169	3.46568	0.000528891	0.0041285	TM1119_g420.t1	81.0001	1.70966	0.329275	5.1922	2.08e-07	1.24e-06	TM1119_g421.t1	192.958	1.72497	0.329424	5.23632	1.64e-07	7.97e-07
TM1119_g536.t1	301.439	1.77694	0.321001	5.53564	3.1e-08	3.85e-07	TM1119_g748.t1	4.11999	6.88489	2.11686	3.25241	0.0011443	0.00771356	TM1119_g421.t1	198.601	1.00624	0.245531	4.09821	4.16e-05	0.000160013	TM1119_g434.t1	167.213	1.15698	0.275583	4.1983	2.69e-05	9.08e-05
TM1119_g537.t1	5467.07	4.80778	0.356101	13.5012	1.54e-41	4.56e-39	TM1119_g750.t1	16.2752	2.79802	1.11688	2.50521	0.012238	0.0497814	TM1119_g428.t1	2.76622	3.85756	1.63061	2.36572	0.0179949	0.0364827	TM1119_g449.t1	502.326	0.643985	0.241348	2.66829	0.00762388	0.015384
TM1119_g538.t1	83.0648	4.95582	0.572486	8.65666	4.86e-18	2.39e-16	TM1119_g768.t1	211.239	1.46321	0.529753	2.76207	0.00574367	0.0272063	TM1119_g429.t1	30.465	2.89146	0.590116	4.89982	9.59e-07	5.12e-06	TM1119_g451.t1	757.747	1.08275	0.228984	4.7285	2.26e-06	9.16e-06
TM1119_g543.t1	370.415	0.735942	0.293672	2.506	0.0122107	0.0333573	TM1119_g775.t1	228.32	2.91155	0.71566	4.06833	4.74e-05	0.000563207	TM1119_g430.t1	14.1516	3.48588	0.816556	4.269	1.96e-05	8.1e-05	TM1119_g458.t1	404.963	0.992027	0.211269	4.69556	2.66e-06	1.07e-05
TM1119_g552.t1	385.111	0.737435	0.263332	2.8004	0.00510391	0.0160295	TM1119_g796.t1	323.862	3.57429	0.89649	3.98698	6.69e-05	0.000761392	TM1119_g436.t1	412.131	0.566438	0.250144	2.26445	0.0235465	0.0461952	TM1119_g459.t1	25931.3	4.18225	0.410319	10.1927	2.14e-24	5.75e-23
TM1119_g557.t1	500.485	0.803332	0.275377	2.91721	0.00353179	0.0117881	TM1119_g800.t1	559.76	6.10191	0.931186	6.55284	5.65e-11	5.13e-09	TM1119_g445.t1	52.894	2.52895	0.394484	6.41079	1.45e-10	1.42e-09	TM1119_g462.t1	1086.39	1.97081	0.294264	6.69743	2.12e-11	1.77e-10
TM1119_g563.t1	62.8951	1.6589	0.405676	4.08921	4.33e-05	0.000257986	TM1119_g825.t1	65.245	2.09757	0.689769	3.04098	0.00235811	0.0137983	TM1119_g451.t1	656.302	0.859654	0.264874	3.24552	0.00117237	0.0032397	TM1119_g463.t1	1385.8	1.50018	0.335147	4.47619	7.6e-06	2.83e-05
TM1119_g564.t1	47.5587	2.10039	0.410273	5.1195	3.06e-07	3.12e-06	TM1119_g836.t1	964.295	2.43617	0.83488	2.91798	0.00352302	0.0188968	TM1119_g459.t1	11194.5	2.85169	0.646402	4.41163	1.03e-05	4.46e-05	TM1119_g464.t1	281.036	3.59437	0.431465	8.33063	8.04e-17	1.19e-15
TM1119_g569.t1	56.5882	1.38702	0.329443	4.21019	2.55e-05	0.000161035	TM1119_g848.t1	35.5311	3.25637	1.12062	2.90587	0.00366235	0.019413	TM1119_g463.t1	1011.99	0.559186	0.230085	2.43035	0.0150844	0.0312879	TM1119_g465.t1	230.913	1.19448	0.262578	4.54905	5.39e-06	2.06e-05
TM1119_g582.t1	230.536	1.62139	0.248308	6.52975	6.59e-11	1.31e-09	TM1119_g882.t1	25.5791	5.62487	1.15308	4.87813	1.07e-06	2.27e-05	TM1119_g464.t1	427.297	2.32002	0.351149	6.60693	3.92e-11	4.17e-10	TM1119_g469.t1	579.596	1.04466	0.23616	4.42352	9.71e-06	3.55e-05
TM1119_g585.t1	159.353	1.05878	0.337526	3.13689	0.00170748	0.00637732	TM1119_g883.t1	97.5559	2.03881	0.551415	3.69742	0.000217803	0.00199134	TM1119_g469.t1	794.783	0.719201	0.190323	3.77883	0.000157565	0.00053541	TM1119_g470.t1	1803.66	1.96979	0.31165	6.32051	2.61e-10	1.89e-09
TM1119_g592.t1	11.107	2.50444	0.890252	2.81318	0.00490544	0.0155181	TM1119_g884.t1	83.6435	3.54638	0.766528	4.62655	3.72e-06	6.58e-05	TM1119_g470.t1	1795.71	2.47935	0.361734	6.85407	7.18e-12	8.4e-11	TM1119_g475.t1	903.957	1.57393	0.240858	6.5347	6.37e-11	5e-10
TM1119_g595.t1	134.82	1.81217	0.444195	4.07967	4.51e-05	0.000267851	TM1119_g905.t1	49.299	6.91712	1.04179	6.63968	3.14e-11	3.11e-09	TM1119_g475.t1	883.231	1.12426	0.252178	4.4582	8.27e-06	3.66e-05	TM1119_g476.t1	695.642	1.8454	0.22846	8.07756	6.61e-16	9.01e-15
TM1119_g596.t1	43.4593	1.66933	0.435637	3.83194	0.000127135	0.000667783	TM1119_g914.t1	141.502	5.73098	1.24346	4.60888	4.05e-06	7.07e-05	TM1119_g476.t1	680.976	1.46257	0.242198	6.03871	1.55e-09	1.31e-08	TM1119_g477.t1	832.557	1.39567	0.383567	3.63866	0.000274064	0.000753552
TM1119_g603.t1	1210.99	1.25386	0.389773	3.2169	0.00129586	0.00499938	TM1119_g968.t1	24.3736	3.54313	1.25241	2.82904	0.00466877	0.0234576	TM1119_g477.t1	654.5	0.832512	0.222262	3.74564	0.000179937	0.000604553	TM1119_g478.t1	251.995	3.5692	0.391332	9.12065	7.47e-20	1.44e-18
TM1119_g608.t1	176.169	0.675219	0.271509	2.48691	0.0128856	0.0348392	TM1119_g972.t1	28.1013	2.38673	0.717657	3.32572	0.000881896	0.00627522	TM1119_g488.t1	994.451	2.05884	0.237523	8.66796	4.4e-18	1.01e-16	TM1119_g481.t1	283.821	1.76282	0.348075	5.06447	4.1e-07	1.88e-06
TM1119_g611.t1	51.3782	1.36293	0.481815	2.82873	0.00467328	0.0148749	TM1119_g977.t1	48.6861	2.53126	0.912737	2.77326	0.00554976	0.0265446	TM1119_g491.t1	54.1133	1.45878	0.393027	3.71167	0.000205898	0.000681029	TM1119_g485.t1	352.438	1.16096	0.282401	4.11103	3.94e-05	0.000128634
TM1119_g613.t1	745.78	1.79968	0.297355	6.05231	1.43e-09	2.22e-08	TM1119_g985.t1	1804.32	5.62012	0.718983	7.81676	5.42e-15	1.65e-12	TM1119_g504.t1	795.513	1.45531	0.35923	4.0512	5.1e-05	0.000191779	TM1119_g486.t1	76.1137	2.56534	0.494623	5.18644	2.14e-07	1.03e-06
TM1119_g617.t1	235.864	1.698	0.46578	3.6455	0.000266876	0.00128415	TM1119_g991.t1	36.3616	4.98226	1.15885	4.29932	1.71e-05	0.00024152	TM1119_g508.t1	310.476	1.27988	0.317975	4.02508	5.7e-05	0.000211996	TM1119_g488.t1	766.501	2.14915	0.347641	6.18209	6.33e-10	4.37e-09
TM1119_g621.t1	574.933	0.6053	0.211024	2.8684	0.00412554	0.0133727	TM1119_g992.t1	56.3642	3.22525	0.826212	3.90366	9.47e-05	0.000997425	TM1119_g513.t1	1298.93	3.10552	0.36469	8.5155	1.66e-17	3.61e-16	TM1119_g493.t1	189.99	0.738326	0.278488	2.6512	0.0080207	0.0160717
TM1119_g622.t1	17.1371	1.22065	0.510959	2.38894	0.0168973	0.0438561	TM1119_g1030.t1	20.9797	2.99089	1.16256	2.57268	0.0100914	0.0427259	TM1119_g514.t1	797.368	1.05307	0.302249	3.48413	0.000493747	0.00150241	TM1119_g504.t1	1061.38	1.85439	0.348703	5.31796	1.05e-07	5.31e-07
TM1119_g625.t1	243.556	4.3745	0.42527	10.2864	8.11e-25	7.85e-23	TM1119_g1039.t1	221.486	2.92205	0.573918	5.09141	3.55e-07	9.29e-06	TM1119_g522.t1	745.518	0.93294	0.361573	2.58023	0.0098735	0.0215417	TM1119_g506.t1	3050.02	2.35979	0.343128	6.87729	6.1e-12	5.45e-11
TM1119_g626.t1	922.314	1.60526	0.290723	5.52162	3.36e-08	4.14e-07	TM1119_g1062.t1	666.177	1.44831	0.55076	2.62966	0.00854698	0.037327	TM1119_g528.t1	729.824	0.712508	0.247345	2.88062	0.00396897	0.0096183	TM1119_g508.t1	515.551	1.29008	0.377887	3.41394	0.000640306	0.00163071
TM1119_g630.t1	740.599	0.838595	0.30452	2.75382	0.00589033	0.0180956	TM1119_g1068.t1	212.19	2.28399	0.600245	3.80509	0.000141753	0.00138965	TM1119_g532.t1	1395.04	1.36178	0.292723	4.6521	3.29e-06	1.57e-05	TM1119_g510.t1	396.083	1.35478	0.395826	3.42267	0.000620098	0.00158452
TM1119_g640.t1	116.102	0.665337	0.283996	2.34277	0.0191412	0.048772	TM1119_g1074.t1	661.816	2.77361	0.847396	3.2731	0.00106375	0.00727512	TM1119_g534.t1	675.612	0.856283	0.187755	4.56065	5.1e-06	2.34e-05	TM1119_g514.t1	687.436	1.02424	0.319975	3.201	0.00136953	0.00324328
TM1119_g641.t1	160.81	0.84208	0.2629	3.20304	0.00135983	0.00521479	TM1119_g1079.t1	47.7233	4.14836	0.919451	4.51179	6.43e-06	0.000105246	TM1119_g536.t1	368.722	1.51109	0.237244	6.36933	1.9e-10	1.82e-09	TM1119_g522.t1	935.054	1.94008	0.375965	5.16027	2.47e-07	1.17e-06
TM1119_g644.t1	214.125	1.08175	0.423949	2.55159	0.0107232	0.0299695	TM1119_g1092.t1	81.8638	2.20119	0.732236	3.00612	0.00264602	0.0151601	TM1119_g538.t1	33.7742	1.69137	0.450417	3.75512	0.000173258	0.000583529	TM1119_g528.t1	873.972	1.06109	0.215157	4.93169	8.15e-07	3.58e-06
TM1119_g651.t1	38.8001	1.30854	0.396139	3.30322	0.000955802	0.00384497	TM1119_g1106.t1	1272.98	6.36027	1.03893	6.12196	9.24e-10	5.88e-08	TM1119_g543.t1	432.853	0.866884	0.239434	3.62056	0.000293965	0.000938235	TM1119_g532.t1	2329.69	2.27468	0.2771	8.20888	2.23e-16	3.17e-15
TM1119_g652.t1	378.349	1.18293	0.253325	4.66959	3.02e-06	2.39e-05	TM1119_g1112.t1	207.567	3.12872	0.844212	3.70609	0.000210485	0.00193544	TM1119_g545.t1	359.185	0.694807	0.245925	2.82528	0.00472396	0.0112174	TM1119_g534.t1	1017.46	2.42086	0.236475	10.2373	1.35e-24	3.71e-23
TM1119_g653.t1	24.0974	1.46455	0.539986	2.7122	0.00668373	0.020164	TM1119_g1113.t1	16.8706	5.14461	1.17511	4.37797	1.2e-05	0.000179189	TM1119_g546.t1	989.047	0.656213	0.202141	3.24632	0.00116908	0.00323125	TM1119_g535.t1	923.69	1.66934	0.27398	6.09291	1.11e-09	7.41e-09
TM1119_g654.t1	49.9756	1.6353	0.483314	3.38352	0.000715619	0.00299554	TM1119_g1121.t1	52.3136	1.97101	0.778609	2.53145	0.0113592	0.0469024	TM1119_g557.t1	835.195	1.36381	0.240589	5.66864	1.44e-08	1.03e-07	TM1119_g536.t1	425.98	2.51272	0.21133	11.89	1.33e-32	5.91e-31
TM1119_g668.t1	146.773	3.9537	0.316529	12.4908	8.38e-36	1.64e-33	TM1119_g1186.t1	8.6978	4.91839	1.51654	3.24316	0.0011821	0.00792218	TM1119_g570.t1	135.819	0.588588	0.256732	2.29262	0.0218702	0.0432868	TM1119_g537.t1	5560.76	3.96703	0.46783	8.47964	2.26e-17	3.56e-16
TM1119_g669.t1	669.032	3.43338	0.495736	6.92581	4.33e-12	1.07e-10	TM1119_g1222.t1	383.412	6.13797	1.09478	5.60659	2.06e-08	8.42e-07	TM1119_g583.t1	218.042	0.762657	0.2353	3.24121	0.00119023	0.00328054	TM1119_g538.t1	107.899	3.56254	0.43203	8.24604	1.64e-16	2.36e-15
TM1119_g677.t1	81.7537	4.19359	0.605692	6.92364	4.4e-12	1.08e-10	TM1119_g1242.t1	255.959	9.99829	1.27701	7.82948	4.9e-15	1.53e-12	TM1119_g585.t1	161.538	1.82095	0.318793	5.71203	1.12e-08	8.11e-08	TM1119_g545.t1	271.083	0.920677	0.398264	2.31173	0.0207928	0.0376901
TM1119_g678.t1	137.649	2.42304	0.609597	3.97483	7.04e-05	0.000394946	TM1119_g1249.t1	126.979	4.09085	0.837927	4.88211	1.05e-06	2.23e-05	TM1119_g594.t1	220.932	0.85691	0.337692	2.53755	0.0111631	0.0239737	TM1119_g546.t1	932.23	1.05709	0.331086	3.19278	0.00140909	0.00333065
TM1119_g679.t1	884.931	6.0967	0.409418	14.8911	3.76e-50	1.64e-47	TM1119_g1270.t1	17.3324	4.43905	1.12644	3.94076	8.12e-05	0.000887381	TM1119_g595.t1	118.026	3.76326	0.397553	9.46607	2.91e-21	9.08e-20	TM1119_g552.t1	489.708	1.39653	0.320298	4.36011	1.3e-05	4.65e-05
TM1119_g680.t1	195.274	2.64196	0.467273	5.65399	1.57e-08	2.03e-07	TM1119_g1284.t1	471.272	2.83311	0.751083	3.77203	0.000161923	0.00155225	TM1119_g596.t1	37.7722	2.95124	0.46409	6.3592	2.03e-10	1.94e-09	TM1119_g553.t1	1048.82	0.610184	0.233129	2.61737	0.00886106	0.0175691
TM1119_g681.t1	64.9617	3.66626	0.622905	5.88575	3.96e-09	5.67e-08	TM1119_g1286.t1	24.8654	5.21142	1.41008	3.69583	0.000219168	0.00200057	TM1119_g597.t1	32.478	2.94872	0.581091	5.07446	3.89e-07	2.23e-06	TM1119_g554.t1	2759.45	0.742479	0.278601	2.66503	0.00769815	0.0155179
TM1119_g685.t1	43.5966	1.72663	0.421148	4.09981	4.13e-05	0.000247715	TM1119_g1287.t1	38.3807	3.37772	0.842991	4.00683	6.15e-05	0.000710945	TM1119_g601.t1	487.394	0.86415	0.291373	2.96579	0.00301908	0.00755261	TM1119_g555.t1	360.759	0.664229	0.244179	2.72026	0.00652315	0.0133407
TM1119_g689.t1	200.184	2.52312	0.367005	6.8749	6.2e-12	1.48e-10	TM1119_g1299.t1	9.81962	4.53534	1.30646	3.47148	0.000517602	0.00406858	TM1119_g603.t1	1497.13	1.91532	0.293312	6.52995	6.58e-11	6.78e-10	TM1119_g556.t1	3853.48	2.53608	0.412054	6.15473	7.52e-10	5.13e-09
TM1119_g690.t1	277.455	1.86657	0.681342	2.73954	0.00615243	0.0187931	TM1119_g1300.t1	11.8052	4.13304	1.07952	3.8286	0.000128874	0.001293	TM1119_g605.t1	123.519	1.24116	0.256713	4.83482	1.33e-06	6.87e-06	TM1119_g557.t1	729.581	1.91714	0.257998	7.43085	1.08e-13	1.18e-12
TM1119_g691.t1	1113.41	0.493053	0.202764	2.43166	0.0150299	0.0397196	TM1119_g1304.t1	107.58	2.57802	0.649676	3.96816	7.24e-05	0.000810986	TM1119_g612.t1	2120.29	1.01335	0.38027	2.66483	0.00770282	0.0173248	TM1119_g566.t1	1040.95	1.13086	0.279387	4.04766	5.17e-05	0.000165258
TM1119_g701.t1	60.7495	1.66345	0.614763	2.70584	0.00681319	0.0204969	TM1119_g1318.t1	14.7789	2.93821	1.0005	2.93673	0.0033169	0.0180665	TM1119_g617.t1	138.979	1.56976	0.335885	4.67351	2.96e-06	1.43e-05	TM1119_g569.t1	43.1782	1.80985	0.518891	3.48792	0.000486788	0.0012699
TM1119_g702.t1	35.7735	1.59527	0.477187	3.34307	0.000828565	0.0034019	TM1119_g1322.t1	9.24135	5.95756	1.49402	3.9876	6.67e-05	0.000760183	TM1119_g619.t1	259.135	1.82466	0.276334	6.60308	4.03e-11	4.27e-10	TM1119_g582.t1	206.875	0.793825	0.245732	3.23045	0.00123594	0.00294818
TM1119_g710.t1	510.175	0.553939	0.235843	2.34876	0.0188359	0.0481023	TM1119_g1330.t1	776.061	3.8504	0.909427	4.23387	2.3e-05	0.000306752	TM1119_g625.t1	192.794	2.36639	0.309647	7.6422	2.14e-14	3.39e-13	TM1119_g583.t1	187.17	0.760924	0.304908	2.49559	0.0125749	0.0240234
TM1119_g715.t1	121.165	1.61198	0.309099	5.21509	1.84e-07	1.96e-06	TM1119_g1335.t1	21.2286	2.89879	1.00358	2.88844	0.00387155	0.0203591	TM1119_g626.t1	1173.97	0.96951	0.231319	4.19122	2.77e-05	0.00011088	TM1119_g585.t1	283.607	2.3322	0.41474	5.62328	1.87e-08	1.05e-07
TM1119_g734.t1	397.758	1.68752	0.506499	3.33174	0.00086305	0.0035248	TM1119_g1337.t1	78.2227	2.37478	0.659219	3.60241	0.000315281	0.00269858	TM1119_g627.t1	1354.01	0.901999	0.230923	3.90606	9.38e-05	0.000334258	TM1119_g591.t1	336.906	1.44807	0.352014	4.11368	3.89e-05	0.000127318
TM1119_g735.t1	36.5792	2.16745	0.42529	5.0964	3.46e-07	3.46e-06	TM1119_g1338.t1	1733.83	2.84065	0.992832	2.86116	0.00422099	0.0217102	TM1119_g630.t1	829.496	1.29287	0.203851	6.34226	2.26e-10	2.14e-09	TM1119_g595.t1	109.191	1.86459	0.443542	4.20387	2.62e-05	8.88e-05
TM1119_g745.t1	21.3592	1.81071	0.580234	3.12066	0.00180445	0.00667862	TM1119_g1359.t1	474.129	1.69829	0.531749	3.19379	0.0014042	0.00906936	TM1119_g631.t1	226.551	0.921253	0.306092	3.00972	0.00261487	0.00661921	TM1119_g597.t1	24.6201	1.25793	0.459961	2.73486	0.00624075	0.0128202
TM1119_g746.t1	55.0366	2.42885	0.354413	6.85316	7.22e-12	1.71e-10	TM1119_g1360.t1	458.143	3.64197	0.619458	5.87928	4.12e-09	2.1e-07	TM1119_g636.t1	311.207	0.776985	0.279523	2.77969	0.00544113	0.012696	TM1119_g603.t1	1888.01	2.19889	0.3558	6.18014	6.4e-10	4.41e-09
TM1119_g763.t1	36.2546	2.03414	0.445757	4.56334	5.03e-06	3.77e-05	TM1119_g1361.t1	697.785	4.78335	0.893072	5.35606	8.51e-08	2.74e-06	TM1119_g641.t1	164.855	0.800742	0.279452	2.8654	0.00416476	0.0100324	TM1119_g612.t1	5429.26	1.98915	0.277116	7.17806	7.07e-13	7.04e-12
TM1119_g765.t1	95.2441	1.08339	0.281923	3.84287	0.000121603	0.000642112	TM1119_g1380.t1	119.684	1.68093	0.626002	2.68519	0.00724895	0.0328316	TM1119_g651.t1	83.5479	1.3627	0.361163	3.77308	0.000161246	0.000546931	TM1119_g617.t1	100.8	1.96615	0.416438	4.72134	2.34e-06	9.46e-06
TM1119_g775.t1	605.231	1.26068	0.246597	5.11229	3.18e-07	3.22e-06	TM1119_g1381.t1	773.71	3.66841	0.728922	5.03265	4.84e-07	1.19e-05	TM1119_g652.t1	526.986	1.24155	0.204197	6.08016	1.2e-09	1.03e-08	TM1119_g623.t1	179.553	0.588295	0.249321	2.35959	0.0182953	0.0335605
TM1119_g776.t1	836.424	2.06611	0.45143	4.57681	4.72e-06	3.57e-05	TM1119_g1382.t1	152.105	3.44022	0.92265	3.72863	0.000192526	0.00179968	TM1119_g653.t1	14.817	3.7822	0.857254	4.41199	1.02e-05	4.46e-05	TM1119_g625.t1	181.061	3.04255	0.314156	9.68482	3.5e-22	8.09e-21
TM1119_g782.t1	318.701	1.11468	0.288604	3.86233	0.000112309	0.000598937	TM1119_g1383.t1	43.0288	1.77506	0.691886	2.56554	0.0103015	0.0434076	TM1119_g658.t1	3119.97	0.840988	0.368402	2.2828	0.0224421	0.044248	TM1119_g626.t1	1156.95	1.60645	0.250699	6.40787	1.48e-10	1.1e-09
TM1119_g790.t1	193.262	1.14312	0.285819	3.99944	6.35e-05	0.000361277	TM1119_g1384.t1	160.373	3.28633	0.597812	5.49727	3.86e-08	1.44e-06	TM1119_g659.t1	550.902	0.612488	0.194216	3.15365	0.00161242	0.00429698	TM1119_g627.t1	1609.02	1.09677	0.381792	2.87269	0.00406991	0.00873174
TM1119_g791.t1	568.714	0.768766	0.326996	2.35099	0.0187233	0.0478732	TM1119_g1385.t1	1559.92	6.36468	0.714547	8.9073	5.23e-19	4.1e-16	TM1119_g661.t1	659.469	0.571888	0.2016	2.83675	0.00455757	0.0108558	TM1119_g630.t1	892.937	1.31686	0.291056	4.52442	6.06e-06	2.29e-05
TM1119_g798.t1	453.689	1.4523	0.356597	4.07268	4.65e-05	0.000274471	TM1119_g1386.t1	213.947	3.72259	0.86502	4.30348	1.68e-05	0.00023883	TM1119_g668.t1	223.36	6.05201	0.439576	13.7678	3.98e-43	5.68e-41	TM1119_g631.t1	83.3279	1.99963	0.342263	5.84236	5.15e-09	3.13e-08
TM1119_g800.t1	375.24	1.36636	0.283706	4.81611	1.46e-06	1.25e-05	TM1119_g1399.t1	542.218	1.51167	0.600534	2.51721	0.0118288	0.0484682	TM1119_g669.t1	551.129	4.45925	0.298932	14.9173	2.55e-50	4.63e-48	TM1119_g636.t1	275.593	0.936183	0.222973	4.19864	2.69e-05	9.07e-05
TM1119_g801.t1	3.18822	4.05532	1.6427	2.4687	0.0135605	0.0364517	TM1119_g1400.t1	107.902	3.75559	0.539563	6.96044	3.39e-12	4.2e-10	TM1119_g670.t1	317.907	0.831048	0.342716	2.42488	0.0153133	0.0316914	TM1119_g640.t1	195.796	0.636222	0.255077	2.49424	0.0126228	0.0241083
TM1119_g806.t1	387.468	1.27329	0.189815	6.70803	1.97e-11	4.36e-10	TM1119_g1401.t1	24.0972	2.96682	1.00059	2.96508	0.00302602	0.0167853	TM1119_g675.t1	265.8	0.536705	0.238439	2.25091	0.0243911	0.0475889	TM1119_g643.t1	1133.38	0.865572	0.365796	2.36627	0.0179682	0.0330397
TM1119_g807.t1	812.12	0.517716	0.197062	2.62717	0.00860987	0.0249695	TM1119_g1412.t1	55.6412	3.96376	0.749483	5.28866	1.23e-07	3.77e-06	TM1119_g676.t1	64.0749	1.01203	0.36896	2.74292	0.00608954	0.0140362	TM1119_g644.t1	468.841	1.95942	0.329965	5.93827	2.88e-09	1.81e-08
TM1119_g815.t1	371.304	1.96266	0.428828	4.5768	4.72e-06	3.57e-05	TM1119_g1413.t1	300.88	1.65278	0.587373	2.81384	0.00489529	0.024195	TM1119_g677.t1	114.852	3.52291	0.716173	4.91908	8.7e-07	4.69e-06	TM1119_g651.t1	77.6676	2.46578	0.475447	5.18623	2.15e-07	1.03e-06
TM1119_g816.t1	388.254	1.20562	0.359108	3.35726	0.000787191	0.00325504	TM1119_g1414.t1	13.0466	4.06835	1.31365	3.09699	0.00195496	0.0119031	TM1119_g678.t1	191.607	3.20666	0.419357	7.64659	2.06e-14	3.28e-13	TM1119_g652.t1	635.419	2.18457	0.28476	7.67159	1.7e-14	2e-13
TM1119_g822.t1	124.205	0.833608	0.331178	2.5171	0.0118325	0.0325091	TM1119_g1417.t1	29.7233	2.52756	0.89376	2.82801	0.00468389	0.023503	TM1119_g679.t1	176.495	2.82442	0.396219	7.12842	1.02e-12	1.32e-11	TM1119_g653.t1	47.3328	2.29712	0.444184	5.17154	2.32e-07	1.11e-06
TM1119_g825.t1	5174.8	4.33551	0.735426	5.89524	3.74e-09	5.38e-08	TM1119_g1419.t1	1510.98	2.4225	0.911809	2.65681	0.00788835	0.0350787	TM1119_g684.t1	446.187	2.75375	0.281921	9.76782	1.55e-22	5.52e-21	TM1119_g654.t1	89.5957	1.98652	0.305522	6.50205	7.92e-11	6.15e-10
TM1119_g826.t1	102.959	3.52662	0.714548	4.93545	8e-07	7.3e-06	TM1119_g1421.t1	20.8214	2.54245	0.914176	2.78114	0.00541689	0.0261198	TM1119_g687.t1	664.316	1.01116	0.222898	4.53645	5.72e-06	2.61e-05	TM1119_g658.t1	3329.15	0.80133	0.300735	2.66457	0.00770871	0.0155369
TM1119_g831.t1	629.233	0.824423	0.336511	2.44991	0.014289	0.0381232	TM1119_g1424.t1	172.51	1.75886	0.541936	3.24551	0.00117241	0.00787479	TM1119_g691.t1	1471.06	1.18904	0.291852	4.07413	4.62e-05	0.000175887	TM1119_g668.t1	240.371	4.97069	0.353664	14.0548	7.2e-45	6.2e-43
TM1119_g842.t1	97.8162	1.32981	0.292922	4.5398	5.63e-06	4.16e-05	TM1119_g1427.t1	61.2606	4.22413	1.16032	3.64049	0.000272115	0.00240589	TM1119_g697.t1	441.847	0.791963	0.220631	3.58953	0.00033127	0.00104692	TM1119_g669.t1	691.012	4.09732	0.404644	10.1257	4.25e-24	1.11e-22
TM1119_g843.t1	277.963	1.14132	0.395744	2.88398	0.00392686	0.0128513	TM1119_g1435.t1	89.6756	3.15451	0.557447	5.65885	1.52e-08	6.5e-07	TM1119_g698.t1	736.653	0.581244	0.218852	2.65587	0.00791037	0.0177282	TM1119_g674.t1	1406	1.03507	0.331214	3.12508	0.00177755	0.00411615
TM1119_g846.t1	107.309	1.21475	0.33841	3.58958	0.00033121	0.0015488	TM1119_g1443.t1	204.44	4.11011	0.799028	5.14389	2.69e-07	7.41e-06	TM1119_g699.t1	735.892	1.7541	0.28025	6.25904	3.87e-10	3.57e-09	TM1119_g676.t1	53.8501	1.02921	0.328945	3.12882	0.00175511	0.00407102
TM1119_g848.t1	118.018	2.15799	0.329047	6.5583	5.44e-11	1.1e-09	TM1119_g1447.t1	1042.37	2.93021	0.725048	4.04141	5.31e-05	0.000622761	TM1119_g700.t1	1216.04	0.639265	0.19786	3.2309	0.00123401	0.00338974	TM1119_g677.t1	17.1489	1.82216	0.574698	3.17064	0.00152103	0.0035665
TM1119_g857.t1	27.6536	2.32514	0.621458	3.74142	0.000182985	0.00091822	TM1119_g1448.t1	55.63	3.77259	0.864959	4.36158	1.29e-05	0.000191377	TM1119_g701.t1	110.165	2.21666	0.513678	4.31528	1.59e-05	6.69e-05	TM1119_g678.t1	125.872	1.80481	0.342496	5.26959	1.37e-07	6.76e-07
TM1119_g862.t1	473.692	2.03723	0.384554	5.29762	1.17e-07	1.31e-06	TM1119_g1451.t1	11.3955	7.1734	1.74054	4.12137	3.77e-05	0.000462637	TM1119_g708.t1	662.195	1.20599	0.286569	4.20838	2.57e-05	0.000103473	TM1119_g679.t1	173.659	5.15341	0.368159	13.9978	1.61e-44	1.36e-42
TM1119_g863.t1	798.17	1.09248	0.345617	3.16096	0.00157251	0.00593043	TM1119_g1452.t1	32.3408	8.86687	3.19075	2.77893	0.00545376	0.0262481	TM1119_g710.t1	759.448	0.554287	0.224468	2.46934	0.0135364	0.0284696	TM1119_g681.t1	7.84913	1.77397	0.793907	2.23448	0.0254514	0.0450732
TM1119_g864.t1	753.974	1.31589	0.357745	3.67828	0.000234808	0.00114608	TM1119_g1459.t1	51.233	3.56991	0.920412	3.8786	0.000105058	0.00108824	TM1119_g726.t1	35.6315	1.82885	0.461191	3.9655	7.32e-05	0.000267014	TM1119_g684.t1	267.355	1.70887	0.307889	5.55027	2.85e-08	1.56e-07
TM1119_g866.t1	342.258	1.82483	0.484829	3.76387	0.000167305	0.000848704	TM1119_g1469.t1	135.837	1.53633	0.583199	2.63431	0.0084308	0.0369081	TM1119_g734.t1	635.704	2.90054	0.307765	9.42453	4.32e-21	1.33e-19	TM1119_g685.t1	50.2899	2.45857	0.592346	4.15056	3.32e-05	0.000110004
TM1119_g867.t1	1922.03	1.91142	0.597579	3.1986	0.00138098	0.0052868	TM1119_g1485.t1	40.0276	2.28657	0.757878	3.01707	0.00255232	0.0147131	TM1119_g735.t1	97.9721	1.58838	0.383823	4.13831	3.5e-05	0.000137011	TM1119_g687.t1	623.721	1.09436	0.359973	3.04011	0.00236492	0.00532417
TM1119_g870.t1	360.949	1.13075	0.309455	3.65401	0.000258181	0.00124576	TM1119_g1525.t1	30.5751	2.45554	0.838199	2.92955	0.00339459	0.018383	TM1119_g742.t1	24.9695	1.64128	0.588445	2.78918	0.00528421	0.0123799	TM1119_g691.t1	1219.79	0.702551	0.204409	3.43698	0.000588232	0.00151151
TM1119_g873.t1	335.414	0.694985	0.253534	2.74119	0.00612173	0.0187198	TM1119_g1545.t1	133.352	2.99433	0.680655	4.39919	1.09e-05	0.000164949	TM1119_g748.t1	4.9817	5.74644	1.54995	3.7075	0.000209314	0.000691335	TM1119_g697.t1	377.6	1.19481	0.376795	3.17099	0.00151923	0.0035647
TM1119_g878.t1	1418.66	0.786011	0.305615	2.5719	0.0101143	0.0285079	TM1119_g1551.t1	12.7031	5.68373	1.41926	4.00472	6.21e-05	0.000716596	TM1119_g753.t1	21.4503	2.12981	0.523488	4.0685	4.73e-05	0.000179746	TM1119_g698.t1	383.233	1.01622	0.309221	3.2864	0.00101477	0.00246457
TM1119_g882.t1	15.5454	2.27524	0.835567	2.72299	0.00646938	0.0196023	TM1119_g1552.t1	2249.79	6.46913	0.869104	7.44344	9.81e-14	2.01e-11	TM1119_g757.t1	36.2179	1.90483	0.547837	3.47701	0.000507043	0.00153713	TM1119_g699.t1	890.423	2.095	0.470028	4.45718	8.3e-06	3.07e-05
TM1119_g891.t1	19.884	1.96162	0.749112	2.61859	0.00882934	0.0255104	TM1119_g1555.t1	625.551	4.56815	0.906454	5.03958	4.67e-07	1.16e-05	TM1119_g761.t1	58.8744	1.19769	0.400051	2.99385	0.00275485	0.00694432	TM1119_g700.t1	1064.46	0.895584	0.281022	3.18688	0.00143816	0.00339182
TM1119_g894.t1	132.842	0.884867	0.317671	2.78549	0.00534475	0.0166732	TM1119_g1556.t1	208.572	1.88765	0.592029	3.18844	0.00143041	0.00921749	TM1119_g763.t1	38.1959	1.43381	0.411709	3.48259	0.000496595	0.00151041	TM1119_g701.t1	53.3566	1.61311	0.44711	3.60785	0.000308742	0.000838363
TM1119_g895.t1	3442.68	0.98374	0.267652	3.67545	0.000237433	0.00115727	TM1119_g1558.t1	1177.21	4.3202	0.692316	6.24021	4.37e-10	3.12e-08	TM1119_g768.t1	738.602	1.03445	0.212947	4.85778	1.19e-06	6.21e-06	TM1119_g702.t1	53.6952	1.69178	0.346351	4.88459	1.04e-06	4.48e-06
TM1119_g896.t1	981.265	0.779344	0.173761	4.48516	7.29e-06	5.25e-05	TM1119_g1559.t1	44.1362	2.89313	1.01194	2.85899	0.00424992	0.021839	TM1119_g769.t1	1342.74	0.824598	0.187148	4.40612	1.05e-05	4.57e-05	TM1119_g704.t1	426.181	0.991909	0.3309	2.99761	0.00272106	0.00605178
TM1119_g899.t1	171.446	1.07554	0.438898	2.45055	0.0142639	0.0380636	TM1119_g1560.t1	53.1236	3.16294	0.965986	3.27432	0.00105918	0.00724821	TM1119_g770.t1	434.116	2.05996	0.267528	7.69996	1.36e-14	2.21e-13	TM1119_g708.t1	531.197	0.891459	0.233756	3.81363	0.00013694	0.000402982
TM1119_g914.t1	443.32	4.31435	0.40873	10.5555	4.79e-26	5.34e-24	TM1119_g1561.t1	12.796	2.95414	1.09516	2.69747	0.00698696	0.0318628	TM1119_g775.t1	674.721	0.684451	0.236537	2.89362	0.00380824	0.00928346	TM1119_g715.t1	187.831	2.04301	0.280282	7.2891	3.12e-13	3.26e-12
TM1119_g915.t1	54.328	2.45915	0.368872	6.66667	2.62e-11	5.62e-10	TM1119_g1567.t1	171.038	3.97228	0.731082	5.43343	5.53e-08	1.96e-06	TM1119_g776.t1	553.493	1.8284	0.24117	7.58135	3.42e-14	5.3e-13	TM1119_g723.t1	863.42	0.933922	0.204785	4.56049	5.1e-06	1.96e-05
TM1119_g917.t1	224.162	0.628866	0.233118	2.69763	0.00698348	0.0209369	TM1119_g1568.t1	505.493	3.33159	0.680859	4.89322	9.92e-07	2.13e-05	TM1119_g777.t1	318.98	0.781957	0.269818	2.89809	0.00375438	0.00916993	TM1119_g725.t1	399.297	0.870058	0.337318	2.57934	0.009899	0.0194037
TM1119_g919.t1	44.9296	1.39871	0.502865	2.78149	0.00541104	0.016841	TM1119_g1570.t1	8.99669	4.31446	1.53822	2.80483	0.0050343	0.0247086	TM1119_g782.t1	323.37	1.18584	0.30452	3.89411	9.86e-05	0.000349739	TM1119_g726.t1	54.5833	3.12115	0.462894	6.74269	1.55e-11	1.32e-10
TM1119_g920.t1	53.0513	1.92423	0.399239	4.81974	1.44e-06	1.23e-05	TM1119_g1578.t1	379.932	5.28119	1.06885	4.94101	7.77e-07	1.76e-05	TM1119_g791.t1	714.049	1.55566	0.247023	6.29764	3.02e-10	2.81e-09	TM1119_g731.t1	324.899	0.879061	0.218701	4.01947	5.83e-05	0.000184281
TM1119_g934.t1	52.3305	1.59768	0.457075	3.49545	0.000473271	0.00209366	TM1119_g1580.t1	3780.4	6.71814	1.0431	6.44054	1.19e-10	9.79e-09	TM1119_g792.t1	662.406	0.734002	0.249673	2.93985	0.00328367	0.00812202	TM1119_g734.t1	472.848	2.70456	0.258897	10.4465	1.52e-25	4.55e-24
TM1119_g935.t1	91.8958	1.31954	0.339424	3.88757	0.000101252	0.000546879	TM1119_g1582.t1	283.386	3.73874	0.79515	4.70193	2.58e-06	4.85e-05	TM1119_g802.t1	12.092	2.80035	0.729832	3.83698	0.000124556	0.000432882	TM1119_g748.t1	4.71038	4.8666	1.44847	3.35982	0.00077992	0.00194941
TM1119_g936.t1	12.818	4.27551	0.920845	4.64303	3.43e-06	2.68e-05	TM1119_g1583.t1	123.039	6.4052	0.698472	9.17029	4.72e-20	4.83e-17	TM1119_g806.t1	435.394	0.626516	0.262443	2.38725	0.0169752	0.0346693	TM1119_g755.t1	147.896	1.37314	0.388905	3.53079	0.000414313	0.00109724
TM1119_g947.t1	379.866	0.934325	0.26591	3.51369	0.000441933	0.0019789	TM1119_g1587.t1	150.689	2.28147	0.642256	3.55228	0.000381913	0.00315688	TM1119_g807.t1	1197.18	0.662671	0.179884	3.68388	0.000229713	0.000748528	TM1119_g757.t1	19.2468	1.62694	0.551574	2.94964	0.00318148	0.00699114
TM1119_g948.t1	976.17	1.47933	0.253036	5.8463	5.03e-09	7.03e-08	TM1119_g1590.t1	15.3936	4.74219	1.5776	3.00596	0.00264748	0.0151608	TM1119_g810.t1	73.7448	0.86982	0.342236	2.54158	0.0110352	0.0237432	TM1119_g763.t1	25.6682	1.83939	0.503519	3.65307	0.000259122	0.000717481
TM1119_g960.t1	27.4632	3.04947	0.561774	5.42828	5.69e-08	6.73e-07	TM1119_g1591.t1	767.087	3.52473	0.793671	4.44105	8.95e-06	0.000139666	TM1119_g816.t1	501.537	1.52541	0.245935	6.20251	5.56e-10	5e-09	TM1119_g768.t1	797.743	1.14533	0.349518	3.27687	0.00104964	0.00254164
TM1119_g970.t1	46.8381	1.87005	0.378145	4.94532	7.6e-07	6.96e-06	TM1119_g1608.t1	14.1575	3.28598	0.995967	3.29929	0.000969301	0.00677308	TM1119_g820.t1	1045.87	1.17136	0.355801	3.29219	0.000994113	0.00279738	TM1119_g769.t1	1308.14	0.812098	0.256568	3.16523	0.00154958	0.00362727
TM1119_g971.t1	20.9837	4.18403	0.725781	5.76487	8.17e-09	1.12e-07	TM1119_g1625.t1	4717.66	7.32577	0.946469	7.7401	9.93e-15	2.8e-12	TM1119_g822.t1	79.7802	1.7389	0.345754	5.02929	4.92e-07	2.77e-06	TM1119_g770.t1	322.476	2.85278	0.268237	10.6353	2.04e-26	6.41e-25
TM1119_g972.t1	88.2859	1.72481	0.307116	5.61617	1.95e-08	2.51e-07	TM1119_g1631.t1	190.979	1.80653	0.584151	3.09257	0.00198433	0.0120537	TM1119_g825.t1	4380.2	3.83242	0.7195	5.3265	1e-07	6.29e-07	TM1119_g771.t1	650.004	0.643168	0.278762	2.30723	0.021042	0.0380718
TM1119_g983.t1	2391.53	0.999227	0.205972	4.85127	1.23e-06	1.07e-05	TM1119_g1632.t1	37.7604	1.778	0.647511	2.74589	0.00603462	0.0282537	TM1119_g826.t1	267.353	4.02111	0.580179	6.9308	4.18e-12	5.05e-11	TM1119_g775.t1	726.397	1.43676	0.217957	6.59192	4.34e-11	3.48e-10
TM1119_g995.t1	121.671	1.93067	0.365058	5.28868	1.23e-07	1.36e-06	TM1119_g1640.t1	4.83547	6.88642	2.42267	2.84249	0.00447623	0.0226635	TM1119_g827.t1	26.5074	2.5605	0.599756	4.26924	1.96e-05	8.1e-05	TM1119_g776.t1	478.433	1.74494	0.282474	6.17736	6.52e-10	4.49e-09
TM1119_g999.t1	27.082	1.99024	0.46174	4.31031	1.63e-05	0.000107873	TM1119_g1643.t1	5.80151	7.20965	2.3393	3.08197	0.00205636	0.0123866	TM1119_g831.t1	548.291	1.04112	0.318993	3.26378	0.00109935	0.00305683	TM1119_g777.t1	592.885	0.827626	0.265819	3.1135	0.00184886	0.00426319
TM1119_g1005.t1	123.152	1.44459	0.426498	3.3871	0.000706364	0.00296214	TM1119_g1647.t1	24.4093	3.31862	0.829682	3.99987	6.34e-05	0.000727747	TM1119_g837.t1	404.197	0.810297	0.249768	3.24419	0.00117784	0.00325275	TM1119_g790.t1	94.464	0.776226	0.312599	2.48314	0.0130231	0.0247868
TM1119_g1018.t1	141.56	1.52188	0.421805	3.60803	0.000308536	0.00145645	TM1119_g1648.t1	18.1435	2.53507	0.876575	2.89202	0.00382774	0.0201663	TM1119_g842.t1	126.562	1.09934	0.319687	3.4388	0.000584305	0.00174272	TM1119_g791.t1	1101.03	2.0002	0.294769	6.78565	1.16e-11	9.95e-11
TM1119_g1023.t1	78.0109	4.3405	0.481764	9.00959	2.07e-19	1.15e-17	TM1119_g1651.t1	173.081	2.33251	0.744817	3.13166	0.00173822	0.0108113	TM1119_g843.t1	384.199	2.2911	0.264299	8.66862	4.37e-18	1.01e-16	TM1119_g792.t1	575.385	0.667256	0.265245	2.51562	0.0118822	0.0228498
TM1119_g1025.t1	19.3191	2.1241	0.780017	2.72315	0.00646632	0.0195973	TM1119_g1699.t1	75.5254	2.71836	0.906492	2.99877	0.0027107	0.0154284	TM1119_g846.t1	175.678	1.85206	0.323108	5.73202	9.92e-09	7.26e-08	TM1119_g797.t1	1150.46	0.867659	0.306958	2.82664	0.00470388	0.00994477
TM1119_g1030.t1	2783.25	4.41431	0.733191	6.02068	1.74e-09	2.65e-08	TM1119_g1705.t1	6.42996	6.46069	1.73817	3.71696	0.000201638	0.0018678	TM1119_g847.t1	105.395	0.83206	0.323939	2.56857	0.0102118	0.022189	TM1119_g800.t1	307.029	0.646282	0.2474	2.6123	0.00899356	0.0178036
TM1119_g1033.t1	5.36814	4.87623	1.47146	3.31387	0.000920137	0.00372195	TM1119_g1713.t1	207.381	5.01055	0.88506	5.66125	1.5e-08	6.44e-07	TM1119_g848.t1	83.063	1.35792	0.50803	2.67292	0.00751951	0.0169428	TM1119_g805.t1	41.082	2.06647	0.412339	5.01158	5.4e-07	2.44e-06
TM1119_g1039.t1	541.328	1.1953	0.211581	5.64938	1.61e-08	2.09e-07	TM1119_g1717.t1	12.9866	4.14999	1.58167	2.62381	0.00869519	0.0379042	TM1119_g851.t1	1372.41	1.35206	0.309752	4.36498	1.27e-05	5.42e-05	TM1119_g807.t1	965.127	0.662333	0.233792	2.833	0.00461134	0.0097701
TM1119_g1040.t1	251.188	1.29566	0.47977	2.70059	0.00692156	0.0207781	TM1119_g1727.t1	55.2463	4.36041	0.800805	5.44503	5.18e-08	1.86e-06	TM1119_g859.t1	3366.61	1.29	0.315278	4.09162	4.28e-05	0.000164304	TM1119_g810.t1	80.0289	1.30291	0.402075	3.24046	0.00119338	0.00285656
TM1119_g1051.t1	52.9488	2.14459	0.394411	5.43744	5.41e-08	6.42e-07	TM1119_g1784.t1	109.523	2.11118	0.602023	3.50682	0.000453504	0.00364616	TM1119_g863.t1	1451.89	0.687226	0.188147	3.6526	0.000259594	0.000836443	TM1119_g814.t1	354.008	0.708852	0.250202	2.83312	0.00460958	0.00976788
TM1119_g1059.t1	144.533	0.836328	0.298574	2.80107	0.00509329	0.0160071	TM1119_g1792.t1	7.16928	5.68319	1.63521	3.4755	0.000509902	0.00402209	TM1119_g866.t1	294.234	1.67305	0.227554	7.35233	1.95e-13	2.78e-12	TM1119_g816.t1	429.347	1.54803	0.310699	4.98242	6.28e-07	2.81e-06
TM1119_g1061.t1	439.896	1.60789	0.516813	3.11117	0.00186349	0.00686218	TM1119_g1794.t1	11.6093	4.06559	1.17787	3.45166	0.000557151	0.00429551	TM1119_g867.t1	1554.97	1.74164	0.266537	6.5343	6.39e-11	6.6e-10	TM1119_g825.t1	525.188	3.41621	0.375399	9.10021	9.02e-20	1.73e-18
TM1119_g1062.t1	1508.35	0.715537	0.198869	3.59803	0.000320639	0.00150848	TM1119_g1802.t1	167.048	3.38404	0.612188	5.52778	3.24e-08	1.26e-06	TM1119_g870.t1	457.15	1.09496	0.268919	4.07169	4.67e-05	0.000177692	TM1119_g826.t1	60.0741	2.07958	0.462203	4.49928	6.82e-06	2.56e-05
TM1119_g1063.t1	40.1116	1.44182	0.37485	3.84639	0.000119872	0.000635139	TM1119_g1803.t1	546.166	2.1723	0.525705	4.13216	3.59e-05	0.00044385	TM1119_g872.t1	87.1781	0.657686	0.287637	2.28652	0.0222241	0.0438805	TM1119_g830.t1	203.914	1.25246	0.262983	4.7625	1.91e-06	7.85e-06
TM1119_g1064.t1	224.271	1.51758	0.321102	4.72618	2.29e-06	1.87e-05	TM1119_g1804.t1	49.584	3.18543	1.10697	2.87762	0.00400691	0.020847	TM1119_g877.t1	307.116	1.05176	0.303751	3.46256	0.000535058	0.00161533	TM1119_g831.t1	444.239	0.542631	0.24761	2.19147	0.0284175	0.0497505
TM1119_g1080.t1	22.6496	2.38561	0.603577	3.95246	7.74e-05	0.000429105	TM1119_g1813.t1	327.88	2.61451	0.778	3.36056	0.000777853	0.00565273	TM1119_g878.t1	1506.48	0.909422	0.230722	3.94163	8.09e-05	0.00029311	TM1119_g836.t1	8752.37	2.73883	0.342295	8.00136	1.23e-15	1.64e-14
TM1119_g1088.t1	66.9739	1.69409	0.387186	4.3754	1.21e-05	8.27e-05	TM1119_g1824.t1	16.1228	4.9878	1.73073	2.8819	0.00395285	0.0206516	TM1119_g887.t1	683.782	0.624379	0.239573	2.60621	0.00915497	0.0201584	TM1119_g837.t1	403.562	1.75982	0.280457	6.27482	3.5e-10	2.48e-09
TM1119_g1092.t1	629.509	3.63352	0.526695	6.89871	5.25e-12	1.27e-10	TM1119_g1826.t1	30.2274	3.308	1.06591	3.10344	0.00191284	0.0116967	TM1119_g896.t1	1277.28	0.678034	0.297272	2.28085	0.0225571	0.0444493	TM1119_g838.t1	208.093	0.794244	0.229449	3.46152	0.00053713	0.00139082
TM1119_g1093.t1	6.71909	4.34498	1.27516	3.40739	0.00065587	0.00277967	TM1119_g1827.t1	45.7975	2.77016	1.04146	2.65989	0.00781656	0.0348144	TM1119_g899.t1	191.23	0.932364	0.290241	3.21238	0.00131641	0.00359256	TM1119_g841.t1	816.036	0.753217	0.327304	2.30127	0.0213762	0.0386106
TM1119_g1098.t1	18.7843	3.43631	0.670182	5.12743	2.94e-07	3.01e-06	TM1119_g1829.t1	355.657	3.71961	0.886404	4.19629	2.71e-05	0.000351047	TM1119_g903.t1	281.83	1.28562	0.259405	4.95605	7.19e-07	3.94e-06	TM1119_g842.t1	182.425	1.49977	0.431179	3.47831	0.000504579	0.00131345
TM1119_g1115.t1	79.2788	1.86485	0.368334	5.06293	4.13e-07	4.05e-06	TM1119_g1830.t1	1035.58	6.7782	1.98105	3.42153	0.000622703	0.00472014	TM1119_g904.t1	103.855	0.898805	0.296688	3.02946	0.00244993	0.00625199	TM1119_g843.t1	365.705	2.05844	0.466247	4.41491	1.01e-05	3.69e-05
TM1119_g1116.t1	1408.21	0.781812	0.291316	2.68372	0.0072807	0.0217159	TM1119_g1833.t1	855.592	1.92434	0.622888	3.08939	0.00200569	0.0121528	TM1119_g905.t1	73.8654	2.54789	0.479163	5.31737	1.05e-07	6.58e-07	TM1119_g844.t1	777.796	0.903305	0.283206	3.18957	0.00142486	0.00336314
TM1119_g1125.t1	113.335	1.50404	0.528699	2.84479	0.00444414	0.0142628	TM1119_g1834.t1	353.909	3.90065	0.861571	4.52737	5.97e-06	9.94e-05	TM1119_g912.t1	132.977	1.44069	0.447464	3.21968	0.00128332	0.00351118	TM1119_g846.t1	104.233	0.960302	0.277337	3.46258	0.000535017	0.00138587
TM1119_g1130.t1	58.5766	1.18559	0.390051	3.03959	0.00236904	0.00841298	TM1119_g1835.t1	135.631	2.98015	1.06515	2.79787	0.00514415	0.0251165	TM1119_g913.t1	137.643	1.67506	0.700271	2.39202	0.0167559	0.0342955	TM1119_g849.t1	408.497	1.39218	0.36692	3.79422	0.000148108	0.000432061
TM1119_g1133.t1	25.9248	2.02643	0.801417	2.52855	0.0114534	0.0316574	TM1119_g1837.t1	207.232	2.80027	0.920819	3.04107	0.00235742	0.0137983	TM1119_g914.t1	677.3	5.07002	0.260208	19.4845	1.49e-84	7.34e-82	TM1119_g853.t1	3774.5	1.70113	0.433192	3.92697	8.6e-05	0.00026251
TM1119_g1134.t1	14.1804	6.28219	1.34253	4.67939	2.88e-06	2.29e-05	TM1119_g1841.t1	7.38925	5.49293	1.82058	3.01713	0.00255181	0.0147131	TM1119_g917.t1	304.978	0.629475	0.232482	2.70763	0.00677656	0.0154143	TM1119_g857.t1	74.3779	1.51569	0.302279	5.0142	5.33e-07	2.4e-06
TM1119_g1135.t1	49.3928	1.86673	0.495273	3.76909	0.000163847	0.000832679	TM1119_g1844.t1	19.7672	2.55855	0.867466	2.94946	0.00318332	0.0174571	TM1119_g919.t1	110.354	0.954944	0.363908	2.62413	0.00868694	0.0192504	TM1119_g859.t1	8184.88	2.55086	0.294707	8.65559	4.9e-18	8.17e-17
TM1119_g1147.t1	17.4347	2.51496	0.589763	4.26437	2e-05	0.000129932	TM1119_g1846.t1	9.3701	3.25926	1.21063	2.6922	0.00709831	0.0323031	TM1119_g920.t1	157.229	1.15598	0.283947	4.0711	4.68e-05	0.000178045	TM1119_g865.t1	36.8746	1.86903	0.515131	3.62826	0.000285336	0.000780652
TM1119_g1175.t1	22.356	2.35132	0.508948	4.61996	3.84e-06	2.96e-05	TM1119_g1851.t1	9.16357	4.26812	1.55213	2.74985	0.00596233	0.0280416	TM1119_g931.t1	382.251	0.720102	0.253587	2.83967	0.00451605	0.0107736	TM1119_g866.t1	396.806	2.11846	0.415803	5.09487	3.49e-07	1.62e-06
TM1119_g1186.t1	70.5693	3.48517	0.742658	4.69283	2.69e-06	2.16e-05	TM1119_g1860.t1	37.0719	2.06912	0.815845	2.53616	0.0112075	0.0464121	TM1119_g936.t1	13.6976	2.17773	0.784618	2.77553	0.00551112	0.0128376	TM1119_g867.t1	1761.58	2.33648	0.299693	7.79625	6.38e-15	7.89e-14
TM1119_g1187.t1	105.622	2.59937	0.60221	4.31639	1.59e-05	0.000105144	TM1119_g1862.t1	15.0089	2.91676	1.04996	2.77797	0.00546995	0.0262481	TM1119_g941.t1	18.8219	2.01688	0.58586	3.44259	0.000576172	0.00172291	TM1119_g875.t1	882.254	0.491084	0.211854	2.31803	0.0204476	0.0371231
TM1119_g1191.t1	1233.04	2.44278	0.612424	3.98871	6.64e-05	0.00037511	TM1119_g1866.t1	32.6545	2.25788	0.710569	3.17756	0.0014852	0.00952692	TM1119_g943.t1	130.97	0.951651	0.341488	2.78678	0.00532354	0.0124636	TM1119_g876.t1	1722.66	0.968889	0.35346	2.74115	0.0061224	0.0126015
TM1119_g1193.t1	353.101	2.87744	0.575633	4.99874	5.77e-07	5.47e-06	TM1119_g1867.t1	63.3436	1.87451	0.625124	2.99862	0.00271203	0.0154284	TM1119_g947.t1	494.861	1.45964	0.326148	4.47541	7.63e-06	3.4e-05	TM1119_g877.t1	487.635	2.0247	0.368472	5.49485	3.91e-08	2.09e-07
TM1119_g1194.t1	20.0987	2.65955	0.815609	3.26082	0.00111091	0.00437674	TM1119_g1960.t1	360.567	3.65758	0.742954	4.92302	8.52e-07	1.89e-05	TM1119_g948.t1	1214.05	1.54342	0.230507	6.69573	2.15e-11	2.34e-10	TM1119_g878.t1	2122.97	1.64702	0.40199	4.09716	4.18e-05	0.00013591
TM1119_g1197.t1	32.8031	3.89264	0.553572	7.03186	2.04e-12	5.28e-11	TM1119_g1994.t1	769.272	2.13052	0.800161	2.66261	0.00775362	0.0346163	TM1119_g960.t1	28.071	5.34177	0.837961	6.37472	1.83e-10	1.76e-09	TM1119_g884.t1	189.561	0.743315	0.239576	3.10262	0.00191814	0.00440835
TM1119_g1220.t1	45.7736	1.99134	0.508603	3.91532	9.03e-05	0.000493376	TM1119_g1995.t1	409.908	2.3982	0.643655	3.7259	0.000194617	0.00181621	TM1119_g968.t1	151.594	2.30904	0.559538	4.1267	3.68e-05	0.000143325	TM1119_g895.t1	3368.45	1.74064	0.277057	6.2826	3.33e-10	2.37e-09
TM1119_g1223.t1	3.49528	4.1985	1.59884	2.62596	0.00864057	0.0250429	TM1119_g1998.t1	279.307	3.75343	0.973946	3.85384	0.000116278	0.00118961	TM1119_g970.t1	62.9506	3.29832	0.414985	7.94806	1.89e-15	3.37e-14	TM1119_g896.t1	1045.42	1.34573	0.264358	5.09057	3.57e-07	1.65e-06
TM1119_g1224.t1	30.1169	3.87189	1.09601	3.53273	0.000411292	0.00186054	TM1119_g2014.t1	1374.99	1.82259	0.640251	2.84668	0.00441782	0.0224762	TM1119_g971.t1	54.448	2.62498	0.449553	5.83908	5.25e-09	4.02e-08	TM1119_g899.t1	163.821	0.893694	0.373293	2.39408	0.016662	0.0308894
TM1119_g1225.t1	6.89242	2.4717	0.961893	2.56962	0.0101809	0.0286666	TM1119_g2042.t1	301.226	2.75989	0.662169	4.16796	3.07e-05	0.000391166	TM1119_g972.t1	112.582	1.83736	0.302724	6.06944	1.28e-09	1.1e-08	TM1119_g903.t1	278.66	1.36916	0.344536	3.97393	7.07e-05	0.00021948
TM1119_g1238.t1	9.25215	2.96734	0.915953	3.23962	0.00119691	0.00466674	TM1119_g2069.t1	10.209	4.82223	1.22496	3.93664	8.26e-05	0.000899044	TM1119_g975.t1	150.438	0.981535	0.353389	2.77749	0.00547798	0.012769	TM1119_g904.t1	75.3089	1.48341	0.328012	4.52242	6.11e-06	2.31e-05
TM1119_g1242.t1	12.4031	7.07741	1.36115	5.19958	2e-07	2.11e-06	TM1119_g2070.t1	24.9763	5.58392	1.21984	4.57757	4.7e-06	8.04e-05	TM1119_g985.t1	9737.27	3.22092	0.316942	10.1625	2.92e-24	1.19e-22	TM1119_g905.t1	100.702	3.45962	0.331586	10.4336	1.74e-25	5.17e-24
TM1119_g1249.t1	314.878	1.13598	0.348416	3.26041	0.00111249	0.00437803	TM1119_g2071.t1	59.5472	7.46526	1.11986	6.66624	2.62e-11	2.62e-09	TM1119_g986.t1	96.8419	0.701937	0.298864	2.34869	0.0188397	0.0379398	TM1119_g914.t1	837.202	6.6281	0.351051	18.8808	1.64e-79	7.3e-77
TM1119_g1254.t1	171.776	1.43083	0.406074	3.52357	0.000425769	0.00191699	TM1119_g2080.t1	244.04	2.70492	0.968103	2.79404	0.00520544	0.0253717	TM1119_g995.t1	225.622	2.27522	0.286913	7.92998	2.19e-15	3.88e-14	TM1119_g931.t1	482.157	0.924948	0.239419	3.86331	0.000111863	0.000334543
TM1119_g1261.t1	563.01	1.73802	0.333711	5.20815	1.91e-07	2.02e-06	TM1119_g2081.t1	270.273	4.63338	0.822957	5.63016	1.8e-08	7.51e-07	TM1119_g1005.t1	172.942	1.86984	0.332936	5.61622	1.95e-08	1.38e-07	TM1119_g936.t1	8.66569	2.94822	0.848893	3.47302	0.000514638	0.00133837
TM1119_g1268.t1	153.192	1.34768	0.472228	2.85387	0.00431905	0.0139158	TM1119_g2092.t1	146.048	2.45572	0.711445	3.45173	0.000557002	0.00429551	TM1119_g1007.t1	50.4907	1.4878	0.583865	2.54819	0.0108284	0.0233782	TM1119_g937.t1	9.24099	2.81158	0.79954	3.5165	0.000437276	0.00115087
TM1119_g1269.t1	106.86	1.86553	0.323861	5.76028	8.4e-09	1.14e-07	TM1119_g2136.t1	38.2497	4.4641	0.844418	5.28661	1.25e-07	3.79e-06	TM1119_g1008.t1	438.463	2.73441	0.4667	5.85903	4.66e-09	3.61e-08	TM1119_g947.t1	452.934	1.68766	0.316796	5.32728	9.97e-08	5.06e-07
TM1119_g1270.t1	193.118	3.50566	0.531588	6.5947	4.26e-11	8.78e-10	TM1119_g2137.t1	17.2698	3.33112	1.13764	2.92811	0.00341034	0.0184506	TM1119_g1009.t1	196.962	0.925257	0.289113	3.20033	0.00137271	0.00372417	TM1119_g948.t1	846.942	1.44692	0.25335	5.71113	1.12e-08	6.52e-08
TM1119_g1271.t1	85.1186	5.12095	0.690358	7.41782	1.19e-13	3.66e-12	TM1119_g2148.t1	92.3659	2.04091	0.588414	3.4685	0.000523381	0.0040997	TM1119_g1014.t1	105.277	1.36977	0.36537	3.74899	0.000177551	0.00059697	TM1119_g956.t1	27.3953	2.57452	0.537423	4.79049	1.66e-06	6.93e-06
TM1119_g1277.t1	184.924	1.02576	0.279446	3.67067	0.000241911	0.00117457	TM1119_g2155.t1	216.899	2.65017	0.743951	3.56229	0.000367639	0.00306673	TM1119_g1018.t1	219.546	2.61488	0.364885	7.1663	7.71e-13	1.02e-11	TM1119_g957.t1	118.992	1.70178	0.373139	4.56071	5.1e-06	1.95e-05
TM1119_g1289.t1	443.106	0.792673	0.301362	2.6303	0.00853092	0.024787	TM1119_g2165.t1	182.722	2.49602	0.552521	4.51752	6.26e-06	0.000103188	TM1119_g1025.t1	44.7376	3.01421	0.48408	6.22668	4.76e-10	4.33e-09	TM1119_g960.t1	11.4596	2.49428	0.717612	3.4758	0.000509326	0.00132481
TM1119_g1290.t1	557.722	0.691529	0.224643	3.07835	0.00208149	0.00752806	TM1119_g2180.t1	21.7714	3.16587	0.86479	3.66085	0.000251379	0.00224364	TM1119_g1030.t1	1832.43	3.15543	0.717406	4.39839	1.09e-05	4.71e-05	TM1119_g968.t1	187.187	3.80668	0.422668	9.00631	2.13e-19	3.94e-18
TM1119_g1292.t1	27.1999	4.09166	0.655896	6.23828	4.42e-10	7.63e-09	TM1119_g2202.t1	164.298	2.22137	0.571208	3.88889	0.000100703	0.00105224	TM1119_g1037.t1	9676.63	2.24389	0.265995	8.43584	3.29e-17	6.93e-16	TM1119_g970.t1	76.9099	2.91293	0.348523	8.35792	6.38e-17	9.58e-16
TM1119_g1295.t1	122.753	1.21216	0.377235	3.21326	0.00131238	0.00505752	TM1119_g2205.t1	418.792	2.57976	0.673009	3.83318	0.000126497	0.00127562	TM1119_g1039.t1	655.583	1.19976	0.223818	5.36041	8.3e-08	5.28e-07	TM1119_g971.t1	21.0968	2.51069	0.696892	3.60269	0.00031494	0.000854181
TM1119_g1300.t1	117.015	4.18677	1.01345	4.13123	3.61e-05	0.00021957	TM1119_g2210.t1	228.493	1.62886	0.557336	2.92258	0.00347146	0.0187164	TM1119_g1040.t1	220.012	1.30023	0.29943	4.34235	1.41e-05	5.97e-05	TM1119_g972.t1	151.122	1.81422	0.254971	7.11539	1.12e-12	1.08e-11
TM1119_g1304.t1	171.898	0.733614	0.272369	2.69345	0.00707162	0.0211644	TM1119_g2212.t1	6.74415	5.5319	1.84941	2.99118	0.00277905	0.0156987	TM1119_g1043.t1	458.635	2.03111	0.544741	3.72857	0.000192566	0.000641685	TM1119_g985.t1	8344.73	6.04432	0.254093	23.7878	4.46e-125	6.15e-122
TM1119_g1308.t1	248.813	1.05413	0.244718	4.30752	1.65e-05	0.000109084	TM1119_g2221.t1	110.334	1.5323	0.596025	2.57087	0.0101443	0.0428764	TM1119_g1051.t1	71.2764	1.38346	0.376223	3.67723	0.000235779	0.000765624	TM1119_g986.t1	74.6066	1.3345	0.307129	4.34506	1.39e-05	4.96e-05
TM1119_g1309.t1	630.043	2.92925	0.198394	14.7648	2.47e-49	9.83e-47	TM1119_g2225.t1	434.545	4.67789	0.574841	8.13772	4.03e-16	1.81e-13	TM1119_g1059.t1	199.104	0.882753	0.3602	2.45073	0.0142566	0.0297493	TM1119_g995.t1	96.1943	1.51984	0.421416	3.60651	0.000310348	0.000842556
TM1119_g1313.t1	31.3249	5.02292	0.749972	6.69747	2.12e-11	4.66e-10	TM1119_g2229.t1	367.367	4.09432	0.742907	5.51122	3.56e-08	1.35e-06	TM1119_g1061.t1	610.53	1.52483	0.454776	3.35292	0.000799629	0.00230543	TM1119_g998.t1	594.14	0.685665	0.291192	2.35468	0.0185385	0.0339749
TM1119_g1314.t1	25.8469	3.81178	0.749829	5.08353	3.7e-07	3.66e-06	TM1119_g2240.t1	386.323	2.3004	0.797183	2.88567	0.00390587	0.0204441	TM1119_g1064.t1	264.262	1.20391	0.236305	5.09473	3.49e-07	2.02e-06	TM1119_g1001.t1	111.552	0.994011	0.364755	2.72515	0.00642729	0.0131739
TM1119_g1315.t1	21.9947	5.93078	1.25571	4.72304	2.32e-06	1.89e-05	TM1119_g2250.t1	149.013	1.935	0.751653	2.57433	0.0100436	0.0425784	TM1119_g1067.t1	28.5085	1.7255	0.481694	3.58214	0.000340793	0.00107456	TM1119_g1005.t1	180.522	1.88144	0.317161	5.93214	2.99e-09	1.87e-08
TM1119_g1316.t1	27.3812	2.53337	0.605023	4.18723	2.82e-05	0.000176376	TM1119_g2254.t1	239.361	1.80876	0.639702	2.8275	0.00469133	0.0235068	TM1119_g1077.t1	35.8487	1.05628	0.432263	2.44359	0.0145418	0.0302941	TM1119_g1014.t1	112.111	0.774681	0.286296	2.70587	0.00681252	0.0138871
TM1119_g1317.t1	9.42807	3.58833	1.22563	2.92775	0.00341427	0.011451	TM1119_g2264.t1	156.244	2.42929	0.735965	3.30082	0.000964042	0.0067447	TM1119_g1080.t1	162.561	6.0926	0.518335	11.7542	6.72e-32	4.95e-30	TM1119_g1018.t1	154.193	1.53166	0.449098	3.41053	0.000648362	0.0016497
TM1119_g1318.t1	106.012	2.69515	0.432042	6.23817	4.43e-10	7.63e-09	TM1119_g2275.t1	33.2825	2.15017	0.840706	2.55758	0.0105404	0.0441365	TM1119_g1082.t1	374.483	0.647653	0.220471	2.93759	0.00330775	0.00817866	TM1119_g1023.t1	60.061	3.82873	0.45197	8.47119	2.43e-17	3.82e-16
TM1119_g1322.t1	23.5805	2.63349	0.588445	4.47533	7.63e-06	5.46e-05	TM1119_g2288.t1	45.9151	2.72071	0.706632	3.85024	0.000118001	0.00120505	TM1119_g1113.t1	34.0679	6.64543	1.10902	5.99219	2.07e-09	1.71e-08	TM1119_g1026.t1	163.297	0.930528	0.299013	3.112	0.00185825	0.00428216
TM1119_g1326.t1	197.746	0.767836	0.318708	2.40921	0.0159871	0.0418916	TM1119_g2290.t1	123.14	3.4674	0.883647	3.92396	8.71e-05	0.000933763	TM1119_g1115.t1	97.3268	2.12753	0.465057	4.57477	4.77e-06	2.21e-05	TM1119_g1039.t1	783.168	2.10979	0.241641	8.73108	2.52e-18	4.28e-17
TM1119_g1336.t1	732.063	0.99672	0.181247	5.49923	3.81e-08	4.66e-07	TM1119_g2303.t1	38.7781	3.21529	1.00031	3.21428	0.00130771	0.00857396	TM1119_g1116.t1	1742.21	1.56458	0.335347	4.66555	3.08e-06	1.49e-05	TM1119_g1040.t1	341.046	2.05863	0.471269	4.36828	1.25e-05	4.49e-05
TM1119_g1339.t1	471.717	1.10481	0.414705	2.66407	0.00772008	0.0227971	TM1119_g2308.t1	311.292	3.12825	0.649783	4.8143	1.48e-06	3e-05	TM1119_g1119.t1	402.347	1.85223	0.244665	7.57048	3.72e-14	5.73e-13	TM1119_g1045.t1	564.519	1.2128	0.228654	5.30411	1.13e-07	5.68e-07
TM1119_g1340.t1	39.3142	1.64616	0.594591	2.76856	0.00563045	0.0174178	TM1119_g2318.t1	198.986	2.81481	0.953354	2.95253	0.00315177	0.0173178	TM1119_g1122.t1	768.789	1.0628	0.278145	3.82101	0.000132904	0.000459356	TM1119_g1051.t1	34.9778	1.42267	0.494608	2.87636	0.0040229	0.0086376
TM1119_g1350.t1	38.8561	1.69486	0.402302	4.21291	2.52e-05	0.000159392	TM1119_g2323.t1	380.509	2.09964	0.531941	3.94713	7.91e-05	0.000870873	TM1119_g1125.t1	148.675	1.4873	0.385273	3.86037	0.000113216	0.000397159	TM1119_g1061.t1	604.639	2.9828	0.438749	6.79843	1.06e-11	9.16e-11
TM1119_g1351.t1	165.096	1.89557	0.302123	6.27418	3.51e-10	6.23e-09	TM1119_g2358.t1	12.3714	2.95154	1.15494	2.55558	0.0106012	0.0443253	TM1119_g1130.t1	78.8477	1.31251	0.344303	3.81209	0.000137795	0.00047519	TM1119_g1062.t1	1522.46	1.09558	0.22879	4.78857	1.68e-06	6.99e-06
TM1119_g1359.t1	1307.97	0.743313	0.304138	2.444	0.0145255	0.0386124	TM1119_g2359.t1	130.009	2.71431	0.529228	5.12881	2.92e-07	7.88e-06	TM1119_g1133.t1	42.6419	1.37221	0.451085	3.04201	0.00235004	0.00601929	TM1119_g1067.t1	80.7725	2.51445	0.432461	5.81428	6.09e-09	3.66e-08
TM1119_g1360.t1	424.135	0.531391	0.206277	2.5761	0.0099921	0.0282091	TM1119_g2360.t1	228.557	2.9949	0.557388	5.3731	7.74e-08	2.54e-06	TM1119_g1134.t1	223.971	11.2387	1.20802	9.30338	1.36e-20	4.01e-19	TM1119_g1072.t1	599.591	0.752208	0.204161	3.68439	0.000229254	0.000641093
TM1119_g1361.t1	206.309	1.20554	0.249443	4.83294	1.35e-06	1.16e-05	TM1119_g2370.t1	34.0281	1.99168	0.706066	2.82082	0.00479013	0.0238626	TM1119_g1147.t1	25.5036	2.27009	0.575117	3.94718	7.91e-05	0.000286705	TM1119_g1076.t1	414.792	0.739115	0.258371	2.86067	0.00422744	0.00902895
TM1119_g1362.t1	346.946	1.00359	0.401668	2.49855	0.0124703	0.0339271	TM1119_g2375.t1	40.5854	2.3364	0.750905	3.11144	0.00186174	0.0114531	TM1119_g1175.t1	22.7916	3.99646	0.680073	5.87653	4.19e-09	3.28e-08	TM1119_g1080.t1	94.8254	1.41202	0.32039	4.40721	1.05e-05	3.81e-05
TM1119_g1372.t1	57.0676	1.50615	0.376321	4.00229	6.27e-05	0.000357983	TM1119_g2380.t1	219.71	1.7131	0.661916	2.58809	0.00965091	0.0413181	TM1119_g1186.t1	98.8892	4.51768	0.462871	9.76014	1.67e-22	5.89e-21	TM1119_g1082.t1	353.224	1.2193	0.36287	3.36016	0.000778979	0.00194752
TM1119_g1375.t1	301.467	1.71816	0.60839	2.8241	0.00474132	0.0150605	TM1119_g2381.t1	72.9306	2.72655	0.853326	3.19521	0.00139731	0.00904037	TM1119_g1187.t1	95.7215	2.2952	0.474625	4.83582	1.33e-06	6.84e-06	TM1119_g1092.t1	653.229	4.48118	0.271101	16.5296	2.25e-61	4.19e-59
TM1119_g1384.t1	946.43	1.83659	0.246811	7.4413	9.97e-14	3.12e-12	TM1119_g2394.t1	40.9355	7.34319	1.2919	5.68402	1.32e-08	5.83e-07	TM1119_g1188.t1	31.0282	3.09542	0.607217	5.09771	3.44e-07	1.99e-06	TM1119_g1093.t1	9.28381	3.04562	0.811734	3.752	0.000175433	0.000503774
TM1119_g1385.t1	2541.84	3.34504	0.526165	6.3574	2.05e-10	3.76e-09	TM1119_g2398.t1	188.657	3.00859	0.538426	5.58775	2.3e-08	9.25e-07	TM1119_g1190.t1	12.0129	1.83752	0.727134	2.52707	0.0115019	0.0246249	TM1119_g1113.t1	10.0503	2.721	0.776402	3.50463	0.000457235	0.00119836
TM1119_g1387.t1	82.3772	3.11495	0.408698	7.62164	2.5e-14	8.53e-13	TM1119_g2419.t1	75.9534	2.50194	0.889302	2.81338	0.00490235	0.0242193	TM1119_g1191.t1	1415.92	2.0493	0.240725	8.51302	1.69e-17	3.68e-16	TM1119_g1115.t1	98.9211	1.79527	0.32143	5.58525	2.33e-08	1.29e-07
TM1119_g1388.t1	251.265	1.7696	0.544099	3.25235	0.00114454	0.00449272	TM1119_g2432.t1	9.77811	8.22066	1.7744	4.63293	3.61e-06	6.41e-05	TM1119_g1193.t1	213.858	2.85126	0.41009	6.95277	3.58e-12	4.35e-11	TM1119_g1116.t1	2148.37	1.49829	0.358027	4.18485	2.85e-05	9.58e-05
TM1119_g1391.t1	130.473	2.05229	0.421026	4.8745	1.09e-06	9.63e-06	TM1119_g2436.t1	94.6005	2.74965	0.743333	3.69908	0.000216385	0.00198187	TM1119_g1194.t1	12.1863	3.45688	0.815468	4.23913	2.24e-05	9.15e-05	TM1119_g1122.t1	515.425	1.20365	0.228355	5.27095	1.36e-07	6.72e-07
TM1119_g1392.t1	61.1666	1.90314	0.383691	4.96007	7.05e-07	6.52e-06	TM1119_g2441.t1	10.8357	4.5195	1.40791	3.21008	0.00132696	0.00867417	TM1119_g1205.t1	11.2104	2.71297	0.768698	3.52931	0.000416643	0.00128704	TM1119_g1125.t1	101.942	2.76622	0.338169	8.18	2.84e-16	3.98e-15
TM1119_g1399.t1	1179.36	0.887094	0.283737	3.12647	0.00176918	0.00657219	TM1119_g2445.t1	492.613	3.32517	0.839793	3.95951	7.51e-05	0.000831842	TM1119_g1220.t1	48.2302	2.15475	0.682452	3.15736	0.00159203	0.00425249	TM1119_g1130.t1	89.9207	1.60415	0.310938	5.15908	2.48e-07	1.18e-06
TM1119_g1400.t1	170.599	1.7843	0.22666	7.87215	3.49e-15	1.3e-13	TM1119_g2447.t1	77.9075	2.09312	0.833097	2.51245	0.0119895	0.0489846	TM1119_g1223.t1	6.61974	4.22243	1.29544	3.25945	0.00111628	0.00310018	TM1119_g1133.t1	34.3529	1.74013	0.448689	3.87825	0.000105213	0.000316511
TM1119_g1409.t1	929.829	0.461046	0.17679	2.60787	0.00911083	0.0261777	TM1119_g2452.t1	69.5899	2.25401	0.669494	3.36674	0.000760618	0.00555616	TM1119_g1224.t1	49.2028	5.61446	0.745439	7.53175	5.01e-14	7.61e-13	TM1119_g1134.t1	19.9268	5.04825	0.881493	5.72693	1.02e-08	5.97e-08
TM1119_g1412.t1	84.9814	2.49964	0.300787	8.31035	9.54e-17	4.03e-15	TM1119_g2470.t1	54.9524	1.80804	0.626933	2.88395	0.0039272	0.0205367	TM1119_g1225.t1	14.7953	6.33919	1.30217	4.86818	1.13e-06	5.92e-06	TM1119_g1135.t1	28.2954	1.30418	0.460598	2.83149	0.00463322	0.00981496
TM1119_g1413.t1	480.651	1.19884	0.240495	4.98491	6.2e-07	5.83e-06	TM1119_g2482.t1	23.0327	4.12924	1.07765	3.83169	0.000127265	0.00128221	TM1119_g1242.t1	50.293	8.11724	1.23188	6.58929	4.42e-11	4.65e-10	TM1119_g1175.t1	21.2507	1.90548	0.478299	3.98388	6.78e-05	0.000211011
TM1119_g1414.t1	61.1384	2.1513	0.37633	5.71651	1.09e-08	1.44e-07	TM1119_g2483.t1	49.2098	3.47014	0.774918	4.47808	7.53e-06	0.000120168	TM1119_g1249.t1	314.872	1.59175	0.303018	5.253	1.5e-07	9.14e-07	TM1119_g1177.t1	3.51811	4.43492	1.51768	2.92216	0.00347608	0.00755775
TM1119_g1423.t1	924.3	0.622755	0.201037	3.09772	0.00195016	0.00712791	TM1119_g2484.t1	29.2043	3.97286	1.2309	3.2276	0.00124835	0.00824714	TM1119_g1260.t1	84.6329	1.08585	0.38005	2.85712	0.0042751	0.0102678	TM1119_g1178.t1	2.55603	4.99217	1.97806	2.52378	0.0116102	0.0223884
TM1119_g1432.t1	455.607	0.912242	0.2858	3.19189	0.00141347	0.00539933	TM1119_g2539.t1	114.311	7.05977	0.99387	7.10331	1.22e-12	1.72e-10	TM1119_g1261.t1	904.627	0.785945	0.249713	3.14739	0.00164736	0.0043741	TM1119_g1186.t1	154.57	7.75451	0.731918	10.5948	3.15e-26	9.73e-25
TM1119_g1441.t1	315.062	1.04765	0.36664	2.85745	0.00427065	0.0137726	TM1119_g2552.t1	80.9297	5.77178	1.27122	4.54035	5.62e-06	9.44e-05	TM1119_g1271.t1	79.9185	6.88279	0.808378	8.51433	1.68e-17	3.65e-16	TM1119_g1187.t1	92.1459	2.80245	0.396333	7.07093	1.54e-12	1.47e-11
TM1119_g1442.t1	47.9073	1.55541	0.608235	2.55725	0.0105504	0.0295576	TM1119_g2553.t1	19.43	3.74471	1.05125	3.56216	0.000367822	0.00306673	TM1119_g1276.t1	40.1716	2.83493	0.798436	3.5506	0.000384351	0.00119663	TM1119_g1190.t1	13.4376	2.38696	0.701401	3.40313	0.000666181	0.00169223
TM1119_g1458.t1	63.6793	4.61423	0.512243	9.00788	2.1e-19	1.16e-17	TM1119_g2574.t1	22.3875	3.91601	1.31545	2.97694	0.00291144	0.016255	TM1119_g1277.t1	269.43	1.23563	0.375803	3.28797	0.00100912	0.00283525	TM1119_g1191.t1	1630.68	2.7976	0.424034	6.59759	4.18e-11	3.35e-10
TM1119_g1467.t1	21.3304	5.43829	0.966741	5.62538	1.85e-08	2.38e-07	TM1119_g2588.t1	105.786	2.2261	0.644581	3.45356	0.000553241	0.00427708	TM1119_g1280.t1	129.011	1.52814	0.445973	3.42654	0.000611332	0.00181357	TM1119_g1193.t1	288.032	3.4096	0.281551	12.1101	9.34e-34	4.33e-32
TM1119_g1469.t1	12.1764	3.39494	0.894047	3.79728	0.000146294	0.000754204	TM1119_g2592.t1	564.322	4.45964	0.951921	4.68488	2.8e-06	5.2e-05	TM1119_g1281.t1	246.662	0.840762	0.276826	3.03715	0.00238824	0.00610583	TM1119_g1194.t1	18.1822	4.94117	0.858207	5.75755	8.53e-09	5.02e-08
TM1119_g1471.t1	83.8643	2.6245	0.46762	5.61246	1.99e-08	2.55e-07	TM1119_g2593.t1	27.3156	2.67058	0.724605	3.68557	0.000228193	0.00207121	TM1119_g1283.t1	239.905	0.688726	0.235901	2.91955	0.00350536	0.00862259	TM1119_g1220.t1	33.4458	1.2244	0.429586	2.85019	0.0043693	0.00930308
TM1119_g1503.t1	74.7065	2.21166	0.44876	4.92838	8.29e-07	7.54e-06	TM1119_g2615.t1	30.467	4.64396	0.938593	4.94779	7.51e-07	1.7e-05	TM1119_g1287.t1	79.9675	1.0266	0.325165	3.15716	0.00159313	0.00425296	TM1119_g1224.t1	11.2005	4.60627	1.0507	4.38401	1.17e-05	4.21e-05
TM1119_g1504.t1	38.4543	1.72787	0.497546	3.47277	0.000515111	0.00225654	TM1119_g2627.t1	3.19992	6.39572	2.32606	2.74959	0.00596696	0.0280473	TM1119_g1289.t1	547.546	0.932279	0.230507	4.04447	5.24e-05	0.000196782	TM1119_g1225.t1	7.74551	5.60381	1.36305	4.11123	3.94e-05	0.000128556
TM1119_g1508.t1	10.5228	1.76351	0.73379	2.40329	0.0162482	0.04248	TM1119_g2628.t1	7.52428	7.88634	1.93	4.08619	4.39e-05	0.000528643	TM1119_g1292.t1	29.6867	5.42439	0.840244	6.45574	1.08e-10	1.08e-09	TM1119_g1232.t1	23.3489	3.02373	0.878418	3.44225	0.000576907	0.00148573
TM1119_g1523.t1	314.869	1.27532	0.365996	3.48451	0.000493037	0.00216734	TM1119_g2629.t1	18.4302	4.09234	1.03337	3.96018	7.49e-05	0.00083113	TM1119_g1293.t1	46.6899	4.61643	0.559514	8.25078	1.57e-16	3.1e-15	TM1119_g1236.t1	1.91361	4.57573	1.79302	2.55197	0.0107116	0.0208306
TM1119_g1525.t1	53.8928	3.1052	0.919594	3.37671	0.000733576	0.00305643	TM1119_g2675.t1	39.8577	2.02939	0.696915	2.91195	0.00359176	0.0191397	TM1119_g1295.t1	132.372	1.54153	0.420384	3.66696	0.000245454	0.000794582	TM1119_g1238.t1	5.61995	2.54981	1.02004	2.49971	0.0124294	0.0237883
TM1119_g1526.t1	44.7429	1.97882	0.69729	2.83788	0.00454146	0.014535	TM1119_g2684.t1	220.111	3.88777	0.539263	7.20941	5.62e-13	9.04e-11	TM1119_g1296.t1	39.6889	1.77652	0.630463	2.8178	0.00483536	0.0114426	TM1119_g1242.t1	13.9996	6.48356	1.31308	4.93768	7.91e-07	3.48e-06
TM1119_g1542.t1	16.9298	1.91055	0.66785	2.86075	0.00422639	0.0136425	TM1119_g2689.t1	60.2312	4.80049	0.754763	6.36026	2.01e-10	1.55e-08	TM1119_g1298.t1	2.80956	4.92077	1.68741	2.91616	0.00354366	0.00870442	TM1119_g1249.t1	387.396	1.99677	0.25171	7.93281	2.14e-15	2.8e-14
TM1119_g1547.t1	533.27	0.588487	0.177684	3.31199	0.000926359	0.00374277	TM1119_g2690.t1	99.9986	5.2567	0.649263	8.09642	5.66e-16	2.45e-13	TM1119_g1299.t1	66.4922	4.69863	0.547154	8.58741	8.9e-18	1.99e-16	TM1119_g1256.t1	134.023	1.12196	0.416472	2.69396	0.00706077	0.0143465
TM1119_g1551.t1	10.805	2.19549	0.814513	2.69547	0.00702902	0.0210508	TM1119_g2692.t1	5.73968	6.51006	1.85893	3.50204	0.000461709	0.0036963	TM1119_g1300.t1	108.658	5.09438	0.564071	9.03145	1.69e-19	4.53e-18	TM1119_g1264.t1	1689.87	0.860717	0.363525	2.3677	0.0178991	0.0329345
TM1119_g1582.t1	326.397	0.858632	0.286163	3.0005	0.00269533	0.00940397	TM1119_g2693.t1	5.50281	6.37756	1.78533	3.57219	0.000354004	0.00296469	TM1119_g1304.t1	229.711	2.08434	0.315788	6.60043	4.1e-11	4.34e-10	TM1119_g1268.t1	523.979	2.88486	0.27164	10.6202	2.4e-26	7.45e-25
TM1119_g1623.t1	236.51	1.16476	0.245207	4.75012	2.03e-06	1.68e-05	TM1119_g2708.t1	9.26206	3.64662	1.28024	2.84838	0.00439426	0.0223666	TM1119_g1306.t1	184.815	1.06885	0.341531	3.12958	0.00175056	0.00462371	TM1119_g1270.t1	273.108	1.40803	0.312067	4.51194	6.42e-06	2.42e-05
TM1119_g1629.t1	12.8982	3.21746	0.83942	3.83296	0.000126611	0.000665529	TM1119_g2721.t1	46.4642	3.75592	1.02656	3.65874	0.000253457	0.00225687	TM1119_g1310.t1	10.2768	2.58286	0.810379	3.18723	0.00143643	0.00387801	TM1119_g1271.t1	45.3583	3.14108	0.491094	6.39609	1.59e-10	1.19e-09
TM1119_g1639.t1	78.232	2.2251	0.517449	4.30013	1.71e-05	0.000112465	TM1119_g2728.t1	417.177	4.40885	0.822149	5.3626	8.2e-08	2.66e-06	TM1119_g1313.t1	66.4662	5.26293	0.562355	9.35874	8.07e-21	2.42e-19	TM1119_g1276.t1	58.8804	3.79475	0.449261	8.44666	3e-17	4.66e-16
TM1119_g1640.t1	133.145	1.87938	0.58637	3.20512	0.00135007	0.00518414	TM1119_g2756.t1	7.85856	7.7945	1.72215	4.52602	6.01e-06	9.99e-05	TM1119_g1314.t1	20.5408	2.97973	0.722403	4.12475	3.71e-05	0.000144354	TM1119_g1277.t1	287.189	0.944564	0.257806	3.66386	0.000248441	0.000690681
TM1119_g1646.t1	111.251	2.15353	0.443297	4.85799	1.19e-06	1.04e-05	TM1119_g2761.t1	5.91047	6.20131	2.24078	2.76748	0.0056491	0.026887	TM1119_g1315.t1	4.52332	4.58973	1.99981	2.29509	0.0217282	0.0430305	TM1119_g1281.t1	243.049	0.986021	0.337611	2.92059	0.00349373	0.00759253
TM1119_g1656.t1	68.9258	1.84211	0.629511	2.92625	0.00343073	0.0114921	TM1119_g2762.t1	21.5428	3.08052	0.884058	3.48452	0.000493019	0.00391634	TM1119_g1318.t1	190.29	2.05931	0.320959	6.41613	1.4e-10	1.37e-09	TM1119_g1283.t1	288.298	0.868681	0.373921	2.32317	0.0201703	0.0366831
TM1119_g1684.t1	79.3043	2.35747	0.589882	3.99651	6.43e-05	0.000364588	TM1119_g2770.t1	17.0039	3.17539	0.892204	3.55904	0.000372209	0.00308754	TM1119_g1322.t1	49.86	2.89811	0.528464	5.48403	4.16e-08	2.78e-07	TM1119_g1284.t1	674.971	0.915452	0.272736	3.35655	0.00078921	0.00197024
TM1119_g1695.t1	17.0274	2.16257	0.720155	3.00292	0.00267399	0.00934822	TM1119_g2774.t1	9.25831	4.55082	1.69781	2.6804	0.00735342	0.033198	TM1119_g1326.t1	310.711	0.898901	0.247423	3.63305	0.00028009	0.000897677	TM1119_g1287.t1	73.4964	1.20618	0.501284	2.40619	0.0161201	0.0300017
TM1119_g1710.t1	315.151	1.03228	0.255641	4.03802	5.39e-05	0.000312977	TM1119_g2775.t1	28.1297	5.19584	1.26283	4.11443	3.88e-05	0.000474181	TM1119_g1335.t1	37.5231	1.26817	0.51266	2.47372	0.0133716	0.0281701	TM1119_g1289.t1	461.711	1.34023	0.287316	4.66464	3.09e-06	1.23e-05
TM1119_g1727.t1	194.754	3.69646	0.664624	5.56173	2.67e-08	3.34e-07	TM1119_g2776.t1	87.561	4.05793	1.20212	3.37563	0.000736464	0.00542192	TM1119_g1336.t1	996.528	0.568431	0.245253	2.31774	0.0204637	0.0408123	TM1119_g1290.t1	600.003	1.1241	0.198106	5.67421	1.39e-08	7.96e-08
TM1119_g1731.t1	9.27931	3.0233	0.960608	3.14727	0.001648	0.00617732	TM1119_g2778.t1	923.332	4.35029	0.968007	4.49407	6.99e-06	0.000112761	TM1119_g1337.t1	230.407	0.687566	0.244701	2.80982	0.00495689	0.0117062	TM1119_g1292.t1	96.1515	3.83876	0.385006	9.97064	2.05e-23	5.2e-22
TM1119_g1733.t1	21.4378	2.27615	0.573547	3.96856	7.23e-05	0.000403861	TM1119_g2779.t1	140.318	6.86592	1.04811	6.55074	5.73e-11	5.16e-09	TM1119_g1338.t1	716.976	0.90861	0.341026	2.66434	0.00771388	0.0173468	TM1119_g1293.t1	59.9665	5.67967	0.598895	9.48358	2.46e-21	5.36e-20
TM1119_g1734.t1	58.5298	1.45931	0.310349	4.70216	2.57e-06	2.07e-05	TM1119_g2780.t1	528.127	4.99582	0.963029	5.18761	2.13e-07	6.12e-06	TM1119_g1350.t1	49.0967	1.02753	0.363022	2.8305	0.00464748	0.0110604	TM1119_g1295.t1	113.259	1.13053	0.399722	2.82829	0.00467978	0.00990141
TM1119_g1740.t1	18.3911	1.5957	0.603283	2.64503	0.00816836	0.0239382	TM1119_g2781.t1	1599.52	5.4618	0.936188	5.83408	5.41e-09	2.7e-07	TM1119_g1359.t1	1656.85	1.22342	0.250998	4.87423	1.09e-06	5.76e-06	TM1119_g1297.t1	3.73015	5.54568	1.53239	3.61897	0.000295782	0.000806669
TM1119_g1745.t1	26.526	2.27326	0.612851	3.70932	0.000207817	0.00102985	TM1119_g2783.t1	25.9986	6.96664	1.52129	4.57942	4.66e-06	7.98e-05	TM1119_g1360.t1	783.497	1.15003	0.221608	5.18947	2.11e-07	1.26e-06	TM1119_g1298.t1	4.1751	3.14532	1.19912	2.62302	0.0087154	0.0173127
TM1119_g1765.t1	23.2663	2.81754	0.528747	5.32872	9.89e-08	1.12e-06	TM1119_g2784.t1	27.1282	4.20629	1.38348	3.04037	0.00236285	0.0138188	TM1119_g1361.t1	275.861	0.840956	0.213811	3.93317	8.38e-05	0.000302365	TM1119_g1299.t1	35.6321	3.41275	0.490209	6.96183	3.36e-12	3.08e-11
TM1119_g1771.t1	53.3878	2.34937	0.447231	5.25313	1.5e-07	1.62e-06	TM1119_g2787.t1	32.9746	6.36099	1.40227	4.5362	5.73e-06	9.6e-05	TM1119_g1362.t1	655.351	1.61106	0.279081	5.77273	7.8e-09	5.81e-08	TM1119_g1300.t1	86.9466	4.78871	0.433124	11.0562	2.05e-28	7.26e-27
TM1119_g1772.t1	910.226	2.12128	0.550899	3.85058	0.000117839	0.000625318	TM1119_g2788.t1	16.1756	6.83307	1.62312	4.20984	2.56e-05	0.000335098	TM1119_g1364.t1	11.5248	1.92708	0.846532	2.27644	0.0228198	0.0449285	TM1119_g1304.t1	368.428	2.22908	0.364825	6.10999	9.96e-10	6.69e-09
TM1119_g1776.t1	31.2272	2.6879	0.565311	4.75472	1.99e-06	1.65e-05	TM1119_g2799.t1	23.6432	3.06316	0.890236	3.44084	0.000579921	0.00443766	TM1119_g1372.t1	66.4197	1.28724	0.375412	3.42888	0.000606079	0.00179951	TM1119_g1305.t1	17468.3	4.31405	0.483871	8.9157	4.85e-19	8.75e-18
TM1119_g1784.t1	42.8874	1.27703	0.427023	2.99053	0.00278493	0.00966094	TM1119_g2800.t1	13.8176	6.06283	1.74595	3.47251	0.000515624	0.00405586	TM1119_g1375.t1	280.96	1.04433	0.350807	2.97695	0.00291134	0.00730687	TM1119_g1310.t1	6.81187	6.41073	1.38592	4.6256	3.74e-06	1.46e-05
TM1119_g1786.t1	48.7315	4.75719	0.600402	7.92334	2.31e-15	8.71e-14	TM1119_g2816.t1	30.2405	2.24736	0.751561	2.99026	0.00278744	0.015725	TM1119_g1382.t1	137.903	0.77497	0.288923	2.68227	0.00731247	0.016522	TM1119_g1318.t1	143.77	2.94378	0.292853	10.0521	8.99e-24	2.33e-22
TM1119_g1793.t1	3.01908	4.00529	1.63083	2.45598	0.0140503	0.0375654	TM1119_g2817.t1	6.14388	4.66046	1.66961	2.79134	0.00524907	0.0255512	TM1119_g1383.t1	210.957	0.942968	0.240941	3.91369	9.09e-05	0.000324459	TM1119_g1322.t1	212.615	5.87906	0.425634	13.8125	2.14e-43	1.72e-41
TM1119_g1794.t1	97.1392	4.79786	0.657314	7.2992	2.89e-13	8.45e-12	TM1119_g2855.t1	124.916	3.05822	0.674643	4.53309	5.81e-06	9.71e-05	TM1119_g1384.t1	610.741	1.81102	0.381404	4.74831	2.05e-06	1.02e-05	TM1119_g1326.t1	305.374	1.70328	0.326785	5.21224	1.87e-07	9e-07
TM1119_g1801.t1	204.533	2.15538	0.255221	8.44514	3.04e-17	1.36e-15	TM1119_g2861.t1	182.656	1.94583	0.625658	3.11006	0.00187051	0.0115008	TM1119_g1385.t1	2566.85	3.01762	0.247817	12.1768	4.13e-34	3.51e-32	TM1119_g1335.t1	41.4548	1.06987	0.374652	2.85564	0.00429497	0.00916039
TM1119_g1802.t1	111.091	1.08211	0.298487	3.62531	0.00028862	0.00137737	TM1119_g2862.t1	155.757	1.77501	0.538145	3.29839	0.000972419	0.00678645	TM1119_g1387.t1	334.568	5.86727	0.422518	13.8864	7.66e-44	1.12e-41	TM1119_g1336.t1	761.285	0.891433	0.203752	4.37509	1.21e-05	4.37e-05
TM1119_g1803.t1	962.611	0.800424	0.232511	3.44253	0.000576307	0.00248479	TM1119_g2865.t1	6.90505	7.3546	1.92456	3.82145	0.000132671	0.00131898	TM1119_g1388.t1	737.777	3.94657	0.353494	11.1645	6.09e-29	3.58e-27	TM1119_g1337.t1	184.276	0.973893	0.361127	2.69682	0.00700055	0.0142367
TM1119_g1806.t1	174.892	1.42007	0.316367	4.48868	7.17e-06	5.17e-05	TM1119_g2868.t1	148.273	1.51971	0.594873	2.55469	0.0106283	0.0444056	TM1119_g1389.t1	77.7337	1.93411	0.428717	4.5114	6.44e-06	2.91e-05	TM1119_g1339.t1	221.455	0.963754	0.289084	3.33382	0.000856625	0.00211743
TM1119_g1808.t1	127.252	1.68929	0.383693	4.40273	1.07e-05	7.37e-05	TM1119_g2870.t1	210.637	3.36739	1.11997	3.00667	0.00264124	0.0151404	TM1119_g1392.t1	56.2699	1.74507	0.37963	4.59677	4.29e-06	2e-05	TM1119_g1344.t1	95.7225	0.750804	0.282121	2.66128	0.00778447	0.0156599
TM1119_g1811.t1	1222.2	1.84444	0.404649	4.55812	5.16e-06	3.84e-05	TM1119_g2871.t1	708.715	2.28236	0.677228	3.37015	0.000751282	0.00550348	TM1119_g1399.t1	1640.1	1.74159	0.336037	5.18274	2.19e-07	1.3e-06	TM1119_g1346.t1	909.452	0.766974	0.290515	2.64005	0.00828944	0.0165453
TM1119_g1828.t1	2595.8	2.957	0.21361	13.843	1.4e-43	4.44e-41	TM1119_g2881.t1	55.7168	2.19646	0.790593	2.77825	0.00546532	0.0262481	TM1119_g1400.t1	280.886	2.4151	0.347021	6.95951	3.41e-12	4.16e-11	TM1119_g1350.t1	26.9472	1.34601	0.51744	2.60129	0.00928736	0.0183194
TM1119_g1867.t1	170.699	1.02564	0.379444	2.70301	0.00687148	0.02065	TM1119_g2882.t1	197.772	2.8638	0.878836	3.25863	0.00111952	0.00757375	TM1119_g1407.t1	90.6396	1.14266	0.330932	3.45285	0.000554703	0.00166772	TM1119_g1351.t1	80.5534	1.28155	0.314149	4.07944	4.51e-05	0.000145498
TM1119_g1869.t1	277.075	0.831791	0.29864	2.78527	0.00534839	0.0166808	TM1119_g2883.t1	403.861	3.43448	0.865375	3.96878	7.22e-05	0.000809666	TM1119_g1409.t1	1277.6	0.797838	0.197467	4.04037	5.34e-05	0.000199824	TM1119_g1357.t1	23.5126	2.08594	0.589224	3.54015	0.000399892	0.00106263
TM1119_g1872.t1	525.292	1.01284	0.208246	4.86366	1.15e-06	1.01e-05	TM1119_g2884.t1	684.093	4.28444	0.921849	4.64766	3.36e-06	6.09e-05	TM1119_g1411.t1	1041.1	0.658868	0.192314	3.426	0.000612531	0.00181664	TM1119_g1359.t1	2131.74	1.75891	0.27874	6.31021	2.79e-10	2.01e-09
TM1119_g1875.t1	218.967	1.48842	0.210157	7.08242	1.42e-12	3.8e-11	TM1119_g2885.t1	205.839	1.8835	0.701953	2.68323	0.00729157	0.0329716	TM1119_g1412.t1	96.2864	1.64719	0.33313	4.9446	7.63e-07	4.16e-06	TM1119_g1360.t1	843	1.9477	0.226288	8.60715	7.49e-18	1.23e-16
TM1119_g1876.t1	1215.18	0.755766	0.315674	2.39414	0.0166596	0.0433523	TM1119_g2887.t1	10.2705	5.28519	1.97543	2.67546	0.00746272	0.0335971	TM1119_g1413.t1	618.948	0.97063	0.243837	3.98065	6.87e-05	0.00025229	TM1119_g1361.t1	230.712	0.86691	0.263521	3.28971	0.0010029	0.00243875
TM1119_g1877.t1	63.7691	1.43726	0.520137	2.76323	0.00572321	0.0176601	TM1119_g2890.t1	5.13805	7.00282	1.92478	3.63824	0.000274502	0.0024213	TM1119_g1414.t1	39.0238	3.06243	0.518584	5.90537	3.52e-09	2.8e-08	TM1119_g1362.t1	416.775	1.41947	0.31928	4.44584	8.75e-06	3.23e-05
TM1119_g1881.t1	96.647	1.69474	0.275154	6.15923	7.31e-10	1.21e-08	TM1119_g2908.t1	269.495	2.23789	0.49881	4.48647	7.24e-06	0.000116026	TM1119_g1421.t1	34.4061	1.70255	0.584024	2.91521	0.00355449	0.00872483	TM1119_g1372.t1	112.38	1.39755	0.281063	4.97238	6.61e-07	2.95e-06
TM1119_g1887.t1	109.64	0.907547	0.292275	3.10511	0.00190208	0.00697696	TM1119_g2909.t1	165.165	3.5222	0.555114	6.345	2.22e-10	1.7e-08	TM1119_g1423.t1	1340.26	1.7106	0.308115	5.55182	2.83e-08	1.94e-07	TM1119_g1375.t1	849.644	3.94502	0.382317	10.3187	5.8e-25	1.64e-23
TM1119_g1895.t1	202.009	0.767909	0.245033	3.13391	0.00172496	0.0064288	TM1119_g2942.t1	615.933	2.3132	0.898301	2.57508	0.0100216	0.0425173	TM1119_g1424.t1	638.982	0.708545	0.271208	2.61255	0.00898696	0.0198181	TM1119_g1380.t1	1402.7	1.66684	0.310894	5.36143	8.26e-08	4.23e-07
TM1119_g1899.t1	25.8247	1.67467	0.488719	3.42665	0.000611082	0.00260969	TM1119_g2966.t1	36.116	4.87381	1.15928	4.20416	2.62e-05	0.000341644	TM1119_g1426.t1	2212.42	1.04132	0.246563	4.22335	2.41e-05	9.75e-05	TM1119_g1383.t1	133.984	0.88114	0.398696	2.21006	0.0271013	0.0476947
TM1119_g1905.t1	46.8555	1.95156	0.380894	5.12363	3e-07	3.06e-06	TM1119_g2970.t1	513.184	1.58213	0.530404	2.98287	0.0028556	0.0160173	TM1119_g1428.t1	164.838	0.852965	0.253838	3.36027	0.000778656	0.00224918	TM1119_g1384.t1	800.09	2.32275	0.32054	7.24635	4.28e-13	4.37e-12
TM1119_g1912.t1	500.904	1.65728	0.270262	6.13213	8.67e-10	1.41e-08	TM1119_g2976.t1	4689.77	7.18164	0.755473	9.50615	1.98e-21	2.57e-18	TM1119_g1432.t1	793.269	1.20421	0.252226	4.77433	1.8e-06	9.11e-06	TM1119_g1387.t1	145.692	3.14529	0.291785	10.7795	4.3e-27	1.43e-25
TM1119_g1931.t1	11.6552	2.33337	0.71819	3.24896	0.00115827	0.00453639	TM1119_g2977.t1	354.008	2.86981	0.554777	5.17291	2.3e-07	6.56e-06	TM1119_g1433.t1	62.4819	1.28907	0.363659	3.54471	0.000393045	0.00122068	TM1119_g1388.t1	370.8	3.06298	0.309103	9.90924	3.8e-23	9.47e-22
TM1119_g1934.t1	92.0185	1.794	0.410322	4.37217	1.23e-05	8.38e-05	TM1119_g2983.t1	91.9038	3.01528	0.618248	4.87714	1.08e-06	2.28e-05	TM1119_g1434.t1	701.857	1.01246	0.270993	3.7361	0.000186893	0.000624587	TM1119_g1389.t1	53.5594	2.67398	0.381346	7.01195	2.35e-12	2.2e-11
TM1119_g1935.t1	855.63	1.9305	0.310285	6.2217	4.92e-10	8.39e-09	TM1119_g2990.t1	407.501	4.28945	0.686486	6.24841	4.15e-10	2.99e-08	TM1119_g1435.t1	194.052	1.91678	0.297141	6.45073	1.11e-10	1.11e-09	TM1119_g1391.t1	89.0647	0.96586	0.330312	2.92409	0.00345468	0.00751714
TM1119_g1942.t1	35.0157	1.65389	0.428067	3.86362	0.000111718	0.000596243	TM1119_g2991.t1	116.613	3.93265	0.757252	5.19333	2.07e-07	5.98e-06	TM1119_g1437.t1	89.0696	1.71102	0.307387	5.56636	2.6e-08	1.8e-07	TM1119_g1392.t1	42.7825	2.09841	0.483064	4.34396	1.4e-05	4.98e-05
TM1119_g1944.t1	353.105	1.80001	0.43474	4.14043	3.47e-05	0.00021196	TM1119_g3036.t1	249.725	6.26535	1.04948	5.96994	2.37e-09	1.31e-07	TM1119_g1438.t1	547.801	2.33112	0.280432	8.3126	9.36e-17	1.9e-15	TM1119_g1399.t1	1726.62	1.24436	0.436278	2.85221	0.00434166	0.00925137
TM1119_g1962.t1	47.2731	1.66162	0.492509	3.37379	0.000741409	0.00308312	TM1119_g3049.t1	9.02136	4.80014	1.42623	3.3656	0.000763762	0.0055725	TM1119_g1440.t1	1034.35	0.909231	0.304818	2.98287	0.00285561	0.00718262	TM1119_g1400.t1	264.636	1.98343	0.25858	7.67047	1.71e-14	2.02e-13
TM1119_g1963.t1	216.58	1.06351	0.28212	3.7697	0.000163442	0.000830922	TM1119_g3063.t1	42.114	1.89868	0.738132	2.57228	0.0101031	0.0427503	TM1119_g1458.t1	188.435	3.89727	0.369918	10.5355	5.93e-26	2.78e-24	TM1119_g1409.t1	908.738	0.885172	0.214713	4.12259	3.75e-05	0.00012287
TM1119_g1965.t1	65.3872	4.12311	0.591053	6.97587	3.04e-12	7.72e-11	TM1119_g3079.t1	185.212	3.53594	0.795617	4.44428	8.82e-06	0.000137773	TM1119_g1464.t1	7.19115	3.74581	1.11401	3.36247	0.000772498	0.00223279	TM1119_g1411.t1	463.317	0.635251	0.215488	2.94797	0.00319872	0.00702117
TM1119_g1966.t1	132.475	3.3527	0.742583	4.51491	6.33e-06	4.64e-05	TM1119_g3099.t1	32.7993	2.06665	0.688157	3.00317	0.00267182	0.0152614	TM1119_g1469.t1	46.7198	3.95606	0.545295	7.25491	4.02e-13	5.51e-12	TM1119_g1412.t1	91.0566	1.89525	0.29453	6.43484	1.24e-10	9.33e-10
TM1119_g1974.t1	179.582	4.12518	0.326326	12.6413	1.25e-36	2.68e-34	TM1119_g3107.t1	163.137	1.45499	0.544663	2.67136	0.00755449	0.0339175	TM1119_g1471.t1	66.988	1.95878	0.37521	5.22048	1.78e-07	1.08e-06	TM1119_g1413.t1	727.577	1.63531	0.382932	4.2705	1.95e-05	6.74e-05
TM1119_g1991.t1	86.0913	0.800662	0.277965	2.88044	0.00397121	0.0129569	TM1119_g3116.t1	167.878	2.25024	0.664263	3.38757	0.000705147	0.00523584	TM1119_g1474.t1	86.5937	1.913	0.536052	3.56869	0.000358764	0.00112329	TM1119_g1423.t1	1220.05	1.72706	0.20846	8.28486	1.18e-16	1.73e-15
TM1119_g2002.t1	1539.96	0.711078	0.299223	2.37641	0.0174818	0.0451379	TM1119_g3117.t1	156.738	2.43557	0.670384	3.6331	0.00028004	0.00245859	TM1119_g1475.t1	123.54	1.88237	0.707406	2.66095	0.00779206	0.0174885	TM1119_g1424.t1	641.046	1.20705	0.20701	5.83086	5.51e-09	3.34e-08
TM1119_g2007.t1	366.499	0.757543	0.260928	2.90327	0.00369291	0.0122264	TM1119_g3134.t1	476.099	2.94223	0.588885	4.99627	5.85e-07	1.39e-05	TM1119_g1482.t1	11.875	4.06023	0.916954	4.42796	9.51e-06	4.16e-05	TM1119_g1425.t1	633.9	0.571441	0.21673	2.63665	0.00837296	0.0166975
TM1119_g2009.t1	396.707	1.5555	0.525415	2.96052	0.00307116	0.0104689	TM1119_g3165.t1	60.43	3.34858	0.938331	3.56865	0.000358821	0.00300056	TM1119_g1485.t1	329.608	0.883142	0.252918	3.4918	0.000479769	0.00146277	TM1119_g1426.t1	2295.02	1.47363	0.336734	4.37623	1.21e-05	4.35e-05
TM1119_g2027.t1	163.362	0.763887	0.272758	2.80061	0.00510066	0.0160229	TM1119_g3173.t1	16.6277	2.21409	0.877982	2.5218	0.0116757	0.048002	TM1119_g1502.t1	6.21774	5.07102	1.41696	3.5788	0.000345173	0.00108663	TM1119_g1432.t1	736.541	0.986824	0.321218	3.07213	0.00212535	0.00483617
TM1119_g2042.t1	430.272	1.1041	0.361712	3.05242	0.00227003	0.00811081	TM1119_g3188.t1	21.4522	2.37938	0.927461	2.56548	0.0103033	0.0434076	TM1119_g1504.t1	28.3826	1.7937	0.57173	3.13732	0.00170498	0.00451151	TM1119_g1434.t1	757.365	1.33365	0.414925	3.2142	0.00130807	0.00310948
TM1119_g2043.t1	443.46	1.36309	0.230792	5.90613	3.5e-09	5.06e-08	TM1119_g3193.t1	4031.28	2.61797	0.931599	2.8102	0.00495114	0.0243962	TM1119_g1505.t1	45.9557	1.91982	0.40502	4.74006	2.14e-06	1.06e-05	TM1119_g1435.t1	127.822	1.07551	0.29538	3.6411	0.000271476	0.000747333
TM1119_g2044.t1	3401.37	1.07032	0.324513	3.29822	0.00097299	0.00390401	TM1119_g3211.t1	485.778	2.45012	0.579079	4.23106	2.33e-05	0.000309681	TM1119_g1507.t1	43.5875	4.54419	0.718174	6.32743	2.49e-10	2.34e-09	TM1119_g1438.t1	599.157	1.20632	0.50121	2.40682	0.0160921	0.0299537
TM1119_g2052.t1	140.018	1.6785	0.317319	5.28962	1.23e-07	1.36e-06	TM1119_g3212.t1	16.8537	3.45571	1.0612	3.25642	0.00112825	0.00761906	TM1119_g1508.t1	50.7252	2.59705	0.438366	5.92438	3.13e-09	2.52e-08	TM1119_g1440.t1	1295.94	1.3668	0.400426	3.41338	0.000641631	0.00163378
TM1119_g2065.t1	157.369	0.904839	0.330034	2.74166	0.00611301	0.0187014	TM1119_g3214.t1	207.891	3.79509	0.750494	5.0568	4.26e-07	1.07e-05	TM1119_g1522.t1	843.624	1.00916	0.220287	4.58113	4.62e-06	2.14e-05	TM1119_g1441.t1	664.18	2.50764	0.256241	9.78623	1.29e-22	3.07e-21
TM1119_g2071.t1	170.265	5.37484	0.805213	6.67505	2.47e-11	5.33e-10	TM1119_g3215.t1	1623.91	7.59831	1.16672	6.51252	7.39e-11	6.55e-09	TM1119_g1523.t1	780.59	1.96331	0.438103	4.48139	7.42e-06	3.31e-05	TM1119_g1442.t1	33.963	2.23182	0.539689	4.13538	3.54e-05	0.000116656
TM1119_g2099.t1	1095.39	1.93226	0.270209	7.15098	8.62e-13	2.39e-11	TM1119_g3223.t1	185.488	4.19793	0.954848	4.39644	1.1e-05	0.000166155	TM1119_g1525.t1	182.545	2.94997	0.307077	9.6066	7.5e-22	2.49e-20	TM1119_g1443.t1	474.419	4.75871	0.390025	12.201	3.07e-34	1.46e-32
TM1119_g2107.t1	244.065	1.06547	0.209458	5.08681	3.64e-07	3.61e-06	TM1119_g3261.t1	64.9885	4.03408	1.1612	3.47407	0.000512631	0.00404078	TM1119_g1526.t1	250.079	0.984485	0.321601	3.0612	0.00220452	0.00568021	TM1119_g1444.t1	523.154	0.99113	0.256058	3.87073	0.000108511	0.000325304
TM1119_g2108.t1	116.39	1.02321	0.27352	3.74091	0.000183355	0.000919416	TM1119_g3264.t1	76.2829	2.38934	0.794913	3.00579	0.00264895	0.0151614	TM1119_g1529.t1	76.9101	1.6602	0.439201	3.78004	0.0001568	0.000533421	TM1119_g1447.t1	929.399	0.68843	0.23954	2.87396	0.0040536	0.00869946
TM1119_g2110.t1	14.2184	3.37451	0.770421	4.38009	1.19e-05	8.12e-05	TM1119_g3318.t1	21.042	4.04866	0.902226	4.48741	7.21e-06	0.000115681	TM1119_g1533.t1	111.496	1.10191	0.383777	2.87123	0.00408875	0.00986991	TM1119_g1448.t1	50.845	2.22903	0.465648	4.78694	1.69e-06	7.04e-06
TM1119_g2111.t1	122.091	1.51883	0.4309	3.52478	0.000423834	0.00191075	TM1119_g3337.t1	63.52	3.24039	0.988028	3.27965	0.00103936	0.00715171	TM1119_g1534.t1	113.33	3.1973	0.350113	9.13219	6.71e-20	1.89e-18	TM1119_g1458.t1	13.5425	3.44504	0.72267	4.7671	1.87e-06	7.69e-06
TM1119_g2120.t1	17.035	2.36709	0.600355	3.94281	8.05e-05	0.000444611	TM1119_g3338.t1	353.452	4.50094	0.837759	5.37259	7.76e-08	2.54e-06	TM1119_g1535.t1	132.171	1.96976	0.373636	5.27188	1.35e-07	8.31e-07	TM1119_g1464.t1	4.509	2.42448	1.10107	2.20193	0.0276701	0.0485654
TM1119_g2140.t1	316.432	0.939208	0.294712	3.18687	0.00143821	0.0054803	TM1119_g3339.t1	39.3341	3.06897	1.09297	2.80793	0.00498616	0.0245252	TM1119_g1536.t1	138.116	4.12307	0.433039	9.52124	1.71e-21	5.46e-20	TM1119_g1467.t1	2.39732	4.9112	1.67494	2.93216	0.00336608	0.00735224
TM1119_g2142.t1	932.002	0.844646	0.267193	3.16119	0.00157126	0.00592733	TM1119_g3358.t1	21.0182	6.61025	1.52001	4.34883	1.37e-05	0.000200357	TM1119_g1537.t1	98.1782	2.59568	0.379779	6.83471	8.22e-12	9.52e-11	TM1119_g1469.t1	51.9601	6.89488	0.912085	7.55947	4.05e-14	4.61e-13
TM1119_g2148.t1	328.897	2.00028	0.215394	9.28661	1.59e-20	9.95e-19	TM1119_g3363.t1	156.651	2.66976	0.728432	3.66507	0.000247267	0.00221225	TM1119_g1545.t1	364.922	1.61412	0.228752	7.05622	1.71e-12	2.18e-11	TM1119_g1471.t1	38.294	1.3954	0.394985	3.5328	0.000411183	0.00108948
TM1119_g2149.t1	195.688	0.650934	0.246266	2.64322	0.00821225	0.0240163	TM1119_g3372.t1	56.7485	2.8222	0.741391	3.80663	0.000140874	0.00138465	TM1119_g1546.t1	163.444	0.788888	0.239453	3.29454	0.000985826	0.00277971	TM1119_g1485.t1	365.271	0.87095	0.241387	3.60811	0.000308435	0.000837858
TM1119_g2151.t1	308.403	0.838749	0.319227	2.62744	0.00860312	0.0249603	TM1119_g3379.t1	140.864	2.51235	0.701598	3.58089	0.000342427	0.00289354	TM1119_g1551.t1	12.2579	1.98439	0.704827	2.81543	0.00487121	0.0115157	TM1119_g1517.t1	11.7022	1.49266	0.630718	2.36661	0.017952	0.0330231
TM1119_g2162.t1	366.958	0.904284	0.189847	4.76324	1.91e-06	1.59e-05	TM1119_g3384.t1	1758.32	1.99848	0.56441	3.54083	0.000398866	0.00326989	TM1119_g1552.t1	458.943	2.56539	0.248753	10.313	6.16e-25	2.64e-23	TM1119_g1525.t1	97.7415	3.62913	0.465715	7.7926	6.56e-15	8.11e-14
TM1119_g2172.t1	166.087	2.21082	0.283744	7.79162	6.62e-15	2.38e-13	TM1119_g3385.t1	229.224	2.85467	0.61858	4.61487	3.93e-06	6.89e-05	TM1119_g1558.t1	3956.15	2.32608	0.35291	6.59115	4.36e-11	4.6e-10	TM1119_g1526.t1	140.911	2.71772	0.363445	7.47768	7.56e-14	8.42e-13
TM1119_g2175.t1	603.733	2.52867	0.51934	4.86899	1.12e-06	9.86e-06	TM1119_g3394.t1	6.68541	6.34676	2.21399	2.86666	0.00414824	0.0214142	TM1119_g1565.t1	1636.39	2.88117	0.288173	9.99807	1.55e-23	6.02e-22	TM1119_g1529.t1	271.558	0.887033	0.300955	2.94739	0.00320467	0.00703088
TM1119_g2180.t1	106.313	3.38718	0.371234	9.12411	7.23e-20	4.23e-18	TM1119_g3397.t1	19.0766	3.63243	0.955629	3.80109	0.000144059	0.00140466	TM1119_g1566.t1	116.004	1.21089	0.364062	3.32606	0.000880834	0.00251441	TM1119_g1545.t1	99.769	2.4503	0.527944	4.64121	3.46e-06	1.37e-05
TM1119_g2188.t1	538.763	1.09559	0.218996	5.00279	5.65e-07	5.38e-06	TM1119_g3424.t1	22.1745	2.78652	1.07226	2.59875	0.00935643	0.040287	TM1119_g1567.t1	230.181	2.16918	0.294272	7.37136	1.69e-13	2.44e-12	TM1119_g1546.t1	335.56	1.45606	0.224387	6.48907	8.64e-11	6.67e-10
TM1119_g2194.t1	805.65	1.03098	0.293775	3.50942	0.000449077	0.00200381	TM1119_g3430.t1	883.109	2.44429	0.688471	3.55032	0.000384762	0.00317205	TM1119_g1570.t1	676.901	0.930198	0.217989	4.26718	1.98e-05	8.17e-05	TM1119_g1551.t1	16.5257	2.75193	0.641233	4.29162	1.77e-05	6.18e-05
TM1119_g2202.t1	343.351	1.09993	0.419489	2.62208	0.00873962	0.0252827	TM1119_g3431.t1	47.9601	2.98601	1.13268	2.63623	0.00838329	0.0367891	TM1119_g1579.t1	1758.59	1.31889	0.23554	5.59941	2.15e-08	1.51e-07	TM1119_g1552.t1	386.143	3.16209	0.423861	7.4602	8.64e-14	9.56e-13
TM1119_g2210.t1	1012.1	1.44573	0.388046	3.72566	0.000194805	0.000970196	TM1119_g3435.t1	29.4395	5.17168	1.13241	4.56698	4.95e-06	8.41e-05	TM1119_g1583.t1	220.154	5.68534	0.587034	9.68485	3.5e-22	1.18e-20	TM1119_g1554.t1	29.0304	2.87926	0.516987	5.5693	2.56e-08	1.4e-07
TM1119_g2216.t1	12.9084	2.0275	0.676196	2.99838	0.00271416	0.00945267	TM1119_g3436.t1	14.6668	5.3238	1.21876	4.36822	1.25e-05	0.000186387	TM1119_g1587.t1	585.446	1.90967	0.270027	7.07216	1.53e-12	1.95e-11	TM1119_g1555.t1	295.466	1.02276	0.338071	3.02529	0.00248392	0.00556208
TM1119_g2220.t1	54.5509	1.39995	0.370424	3.77933	0.000157253	0.000803816	TM1119_g3443.t1	14.2091	4.37813	1.1574	3.78274	0.000155113	0.00149461	TM1119_g1591.t1	1477.15	2.37817	0.21572	11.0243	2.92e-28	1.65e-26	TM1119_g1556.t1	995.514	1.02643	0.284043	3.61363	0.000301936	0.000821987
TM1119_g2221.t1	748.109	1.30477	0.396988	3.28669	0.00101372	0.00403953	TM1119_g3458.t1	832.04	4.01485	0.96459	4.16223	3.15e-05	0.000399763	TM1119_g1592.t1	995.807	1.15711	0.239651	4.82832	1.38e-06	7.09e-06	TM1119_g1558.t1	4186.54	4.83396	0.36473	13.2535	4.3e-40	2.92e-38
TM1119_g2236.t1	244.675	2.4167	0.342412	7.05787	1.69e-12	4.47e-11	TM1119_g3459.t1	189.746	2.3472	0.562798	4.17059	3.04e-05	0.000387125	TM1119_g1593.t1	113.647	4.49727	0.421255	10.6759	1.32e-26	6.55e-25	TM1119_g1559.t1	71.9292	3.2157	0.446721	7.19845	6.09e-13	6.11e-12
TM1119_g2244.t1	685.983	0.909346	0.304176	2.98954	0.002794	0.00968517	TM1119_g3460.t1	45.6953	3.94198	0.787062	5.00847	5.49e-07	1.33e-05	TM1119_g1596.t1	44.3009	1.44376	0.434704	3.32126	0.000896119	0.0025533	TM1119_g1560.t1	83.3714	2.05063	0.309115	6.63388	3.27e-11	2.67e-10
TM1119_g2250.t1	810.059	1.76912	0.429849	4.11568	3.86e-05	0.000232875	TM1119_g3461.t1	71.7323	2.64014	0.762777	3.46122	0.000537729	0.00418867	TM1119_g1599.t1	147.796	0.997935	0.266918	3.73873	0.000184955	0.000619008	TM1119_g1566.t1	22.436	3.15291	0.563017	5.60002	2.14e-08	1.19e-07
TM1119_g2254.t1	1491.12	2.59617	0.425157	6.10638	1.02e-09	1.63e-08	TM1119_g3475.t1	17.879	3.21015	1.19616	2.68373	0.00728068	0.0329488	TM1119_g1601.t1	48.9173	1.01177	0.415161	2.43704	0.0148079	0.0308141	TM1119_g1582.t1	227.621	1.43165	0.311271	4.59938	4.24e-06	1.65e-05
TM1119_g2269.t1	995.391	0.640903	0.225458	2.84267	0.00447368	0.0143444	TM1119_g3503.t1	90.5977	3.11204	0.57915	5.37346	7.72e-08	2.54e-06	TM1119_g1604.t1	48.3658	1.48558	0.661279	2.24653	0.0246701	0.0480655	TM1119_g1583.t1	932.702	4.2162	0.261663	16.1131	2.07e-58	3.13e-56
TM1119_g2272.t1	292.09	0.796512	0.297567	2.67675	0.00743411	0.0220978	TM1119_g3513.t1	63.7667	1.58512	0.629663	2.51742	0.0118219	0.0484576	TM1119_g1605.t1	122.232	1.04599	0.280641	3.72715	0.000193654	0.00064469	TM1119_g1594.t1	53.4845	3.75983	0.494577	7.6021	2.91e-14	3.36e-13
TM1119_g2273.t1	156.8	1.52982	0.517121	2.95835	0.00309292	0.0105353	TM1119_g3516.t1	159.144	2.00924	0.619067	3.24558	0.0011721	0.00787479	TM1119_g1606.t1	1247.21	1.41686	0.361723	3.91698	8.97e-05	0.000320869	TM1119_g1595.t1	211	2.22393	0.397962	5.5883	2.29e-08	1.27e-07
TM1119_g2274.t1	408.283	1.95753	0.320903	6.10007	1.06e-09	1.68e-08	TM1119_g3518.t1	171.056	3.89128	0.684334	5.68623	1.3e-08	5.78e-07	TM1119_g1608.t1	211.178	1.28436	0.278262	4.61566	3.92e-06	1.85e-05	TM1119_g1596.t1	191.683	0.760117	0.230718	3.29457	0.000985707	0.0024016
TM1119_g2285.t1	11.9977	3.54705	0.828002	4.28386	1.84e-05	0.000120224	TM1119_g3519.t1	4.83547	6.88642	2.42267	2.84249	0.00447623	0.0226635	TM1119_g1612.t1	31.6264	1.86173	0.429755	4.33208	1.48e-05	6.24e-05	TM1119_g1606.t1	705.623	0.941384	0.309263	3.04396	0.00233485	0.0052668
TM1119_g2286.t1	11.1785	5.12465	1.27303	4.02556	5.68e-05	0.000328119	TM1119_g3543.t1	51.93	3.02207	0.768488	3.93249	8.41e-05	0.000910553	TM1119_g1622.t1	111.458	0.702193	0.29775	2.35833	0.0183574	0.0371416	TM1119_g1629.t1	667.374	3.9722	0.230061	17.2659	8.5e-67	2.09e-64
TM1119_g2288.t1	222.256	1.51551	0.631737	2.39896	0.0164416	0.0428812	TM1119_g3554.t1	4.73686	5.30298	1.95604	2.71108	0.00670653	0.030821	TM1119_g1623.t1	216.287	1.66437	0.310864	5.35401	8.6e-08	5.45e-07	TM1119_g1630.t1	116.997	2.06883	0.363415	5.69274	1.25e-08	7.2e-08
TM1119_g2289.t1	128.877	0.946242	0.251004	3.76983	0.000163356	0.00083079	TM1119_g3558.t1	3953.8	5.69266	0.791555	7.19173	6.4e-13	1.01e-10	TM1119_g1625.t1	474.582	1.61761	0.21211	7.62625	2.42e-14	3.79e-13	TM1119_g1631.t1	761.914	0.608049	0.273742	2.22125	0.0263342	0.0465051
TM1119_g2295.t1	198.32	2.32329	0.423238	5.48932	4.03e-08	4.9e-07	TM1119_g3577.t1	4.91072	4.89329	1.89432	2.58314	0.00979042	0.0417883	TM1119_g1626.t1	23.5571	1.72931	0.502661	3.4403	0.000581063	0.00173549	TM1119_g1640.t1	400.736	1.51697	0.412846	3.67441	0.000238397	0.000664904
TM1119_g2300.t1	174.548	0.883831	0.310086	2.85028	0.00436807	0.0140543	TM1119_g3595.t1	74.4429	3.5371	0.756787	4.67384	2.96e-06	5.42e-05	TM1119_g1630.t1	429.978	2.83377	0.360711	7.85605	3.96e-15	6.89e-14	TM1119_g1643.t1	429.731	0.770577	0.341377	2.25726	0.0239918	0.0427853
TM1119_g2305.t1	724.923	0.80151	0.33236	2.41157	0.0158839	0.0416762	TM1119_g3596.t1	612.471	9.17398	0.746398	12.291	1.01e-34	5.7e-31	TM1119_g1631.t1	784.112	0.675784	0.232774	2.90318	0.00369395	0.0090335	TM1119_g1646.t1	175.149	1.42165	0.243177	5.84615	5.03e-09	3.06e-08
TM1119_g2306.t1	868.582	0.772981	0.21238	3.63962	0.000273044	0.00131067	TM1119_g3597.t1	290.542	7.79682	0.854097	9.12873	6.93e-20	6.51e-17	TM1119_g1632.t1	441.279	1.11186	0.208967	5.32074	1.03e-07	6.48e-07	TM1119_g1647.t1	119.37	2.61459	0.569002	4.59505	4.33e-06	1.68e-05
TM1119_g2308.t1	747.549	0.837777	0.248057	3.37735	0.00073187	0.00305074	TM1119_g3599.t1	169.029	2.68091	0.97864	2.73942	0.00615471	0.0287186	TM1119_g1639.t1	45.109	1.94155	0.478492	4.05764	4.96e-05	0.000187078	TM1119_g1648.t1	81.1447	1.73446	0.41657	4.16368	3.13e-05	0.000104395
TM1119_g2314.t1	10.7936	2.46909	0.788261	3.13232	0.0017343	0.00645669	TM1119_g3603.t1	5.65415	4.29	1.55387	2.76085	0.00576511	0.0272849	TM1119_g1640.t1	130.709	2.47174	0.447831	5.51937	3.4e-08	2.31e-07	TM1119_g1651.t1	254.948	1.35206	0.243788	5.54607	2.92e-08	1.59e-07
TM1119_g2315.t1	2.44761	4.72384	1.92613	2.4525	0.0141868	0.0378868	TM1119_g3605.t1	25.6537	1.8744	0.731098	2.56381	0.010353	0.0435787	TM1119_g1641.t1	29.6836	1.719	0.516502	3.32816	0.000874225	0.00249709	TM1119_g1655.t1	88.0551	2.19366	0.308919	7.10109	1.24e-12	1.19e-11
TM1119_g2335.t1	144.993	3.18771	0.518724	6.1453	7.98e-10	1.31e-08	TM1119_g3617.t1	5378.96	4.58925	0.710453	6.45961	1.05e-10	8.82e-09	TM1119_g1646.t1	124.954	2.34507	0.434137	5.40167	6.6e-08	4.26e-07	TM1119_g1656.t1	106.094	2.41652	0.369379	6.54212	6.07e-11	4.77e-10
TM1119_g2351.t1	34.1587	2.24604	0.466097	4.81883	1.44e-06	1.24e-05	TM1119_g3619.t1	233.095	2.11238	0.675167	3.12868	0.00175592	0.0108913	TM1119_g1647.t1	18.5786	2.28352	0.56347	4.05261	5.07e-05	0.000190734	TM1119_g1723.t1	9.62744	2.5524	0.819279	3.11542	0.00183684	0.00423779
TM1119_g2354.t1	699.19	1.10171	0.408719	2.69551	0.00702802	0.0210508	TM1119_g3626.t1	37.4929	2.76008	0.721969	3.823	0.00013184	0.00131304	TM1119_g1656.t1	70.5169	3.33965	0.392019	8.51912	1.61e-17	3.52e-16	TM1119_g1727.t1	826.93	5.57223	0.421062	13.2338	5.6e-40	3.76e-38
TM1119_g2356.t1	14.455	1.66513	0.636788	2.61488	0.0089258	0.025745	TM1119_g3643.t1	17.8071	5.65952	1.34025	4.22272	2.41e-05	0.000319115	TM1119_g1674.t1	18.368	2.00676	0.591418	3.39312	0.000691005	0.00202516	TM1119_g1729.t1	47.8881	3.01194	0.399813	7.53339	4.94e-14	5.59e-13
TM1119_g2360.t1	381.589	0.887142	0.307063	2.88912	0.00386326	0.0126789	TM1119_g3664.t1	12.7285	3.65419	1.24986	2.92369	0.0034591	0.0186606	TM1119_g1675.t1	46.5248	1.61695	0.482044	3.35436	0.000795498	0.002294	TM1119_g1731.t1	30.6867	2.8846	0.518566	5.56264	2.66e-08	1.46e-07
TM1119_g2361.t1	260.892	1.81368	0.32216	5.62976	1.8e-08	2.33e-07	TM1119_g3690.t1	214.905	1.57872	0.586385	2.69229	0.00709632	0.0323031	TM1119_g1678.t1	33.3912	1.66433	0.566659	2.93709	0.00331311	0.00819045	TM1119_g1752.t1	62.927	0.913552	0.336808	2.71238	0.00668018	0.0136355
TM1119_g2364.t1	1205.42	1.46191	0.252926	5.77999	7.47e-09	1.03e-07	TM1119_g3694.t1	151.372	4.24951	0.761302	5.5819	2.38e-08	9.5e-07	TM1119_g1684.t1	28.9945	3.44823	0.712421	4.84016	1.3e-06	6.72e-06	TM1119_g1765.t1	19.8492	1.26164	0.486269	2.59452	0.00947222	0.0186414
TM1119_g2371.t1	59.6937	1.77554	0.512043	3.46756	0.000525201	0.00229354	TM1119_g3704.t1	27.6715	3.75288	1.0331	3.63264	0.000280537	0.00246104	TM1119_g1685.t1	157.532	6.29144	0.527872	11.9185	9.48e-33	7.37e-31	TM1119_g1771.t1	51.7515	2.85744	0.489266	5.84025	5.21e-09	3.17e-08
TM1119_g2372.t1	6.50875	3.70504	1.13544	3.26308	0.00110208	0.00434564	TM1119_g3720.t1	1041.53	4.3409	1.09722	3.95628	7.61e-05	0.000839857	TM1119_g1691.t1	80.5456	2.75254	0.375842	7.32366	2.41e-13	3.41e-12	TM1119_g1776.t1	30.3217	2.89172	0.511161	5.65716	1.54e-08	8.74e-08
TM1119_g2373.t1	591.296	0.932492	0.253158	3.68343	0.000230114	0.00112514	TM1119_g3734.t1	814.484	3.72354	0.645747	5.76625	8.11e-09	3.8e-07	TM1119_g1693.t1	4.06087	4.43837	1.60068	2.7728	0.00555769	0.0129396	TM1119_g1777.t1	35.4993	1.57936	0.551821	2.86209	0.0042086	0.00899707
TM1119_g2377.t1	115.903	2.28507	0.434471	5.25944	1.44e-07	1.58e-06	TM1119_g3735.t1	90.0869	4.30808	0.631008	6.82729	8.65e-12	9.65e-10	TM1119_g1705.t1	10.3623	1.67202	0.706569	2.3664	0.0179622	0.0364326	TM1119_g1782.t1	2931.25	4.35397	0.369372	11.7875	4.53e-32	1.98e-30
TM1119_g2378.t1	1929.46	2.09453	0.369867	5.66293	1.49e-08	1.94e-07	TM1119_g3738.t1	608.317	2.50086	0.704431	3.55019	0.00038496	0.00317205	TM1119_g1716.t1	30.2129	2.59134	0.534079	4.85197	1.22e-06	6.37e-06	TM1119_g1784.t1	141.332	1.83235	0.356667	5.13741	2.79e-07	1.31e-06
TM1119_g2380.t1	280.903	0.942625	0.206477	4.56528	4.99e-06	3.74e-05	TM1119_g3739.t1	97.1654	1.95526	0.620082	3.15322	0.00161479	0.0101729	TM1119_g1717.t1	66.2271	2.44399	0.87929	2.77951	0.00544417	0.0126988	TM1119_g1786.t1	50.8327	5.43122	0.607036	8.94711	3.65e-19	6.68e-18
TM1119_g2381.t1	260.822	3.58575	0.334399	10.723	7.94e-27	9.38e-25	TM1119_g3753.t1	70.9282	2.48319	0.677501	3.66521	0.000247133	0.00221225	TM1119_g1723.t1	38.5575	2.25421	0.589098	3.82654	0.000129956	0.000450405	TM1119_g1792.t1	16.2961	7.67202	1.28186	5.98505	2.16e-09	1.39e-08
TM1119_g2382.t1	445.02	0.880787	0.273901	3.21571	0.00130123	0.00501731	TM1119_g3754.t1	3318.21	6.95819	1.1518	6.04112	1.53e-09	9.07e-08	TM1119_g1727.t1	252.671	3.07307	0.478154	6.42695	1.3e-10	1.28e-09	TM1119_g1793.t1	17.7026	5.9093	1.14978	5.13949	2.75e-07	1.3e-06
TM1119_g2393.t1	126.294	2.28631	0.633535	3.60882	0.000307596	0.00145349	TM1119_g3763.t1	1532.8	3.64371	0.74002	4.9238	8.49e-07	1.88e-05	TM1119_g1731.t1	5.48572	5.89081	1.52287	3.86823	0.000109626	0.000385937	TM1119_g1794.t1	294.018	6.24303	0.394419	15.8284	1.98e-56	2.68e-54
TM1119_g2394.t1	29.9783	5.17408	1.03503	4.99894	5.76e-07	5.47e-06	TM1119_g3764.t1	2463.51	2.01148	0.63749	3.15532	0.00160323	0.0101219	TM1119_g1732.t1	17.5544	2.82919	0.693501	4.07958	4.51e-05	0.000172253	TM1119_g1796.t1	23.9723	1.88183	0.469682	4.0066	6.16e-05	0.000193722
TM1119_g2414.t1	654.374	1.56678	0.289072	5.42004	5.96e-08	7.02e-07	TM1119_g3770.t1	147.382	3.07607	0.993687	3.09561	0.00196409	0.0119393	TM1119_g1733.t1	24.527	2.02555	0.544365	3.72095	0.000198477	0.000658843	TM1119_g1797.t1	9.88355	3.08618	0.916124	3.36874	0.000755139	0.00189514
TM1119_g2419.t1	130.284	1.32246	0.282494	4.68136	2.85e-06	2.27e-05	TM1119_g3776.t1	75.0404	1.70479	0.674046	2.5292	0.0114324	0.0471703	TM1119_g1734.t1	125.272	0.677068	0.287512	2.35492	0.0185269	0.0374112	TM1119_g1801.t1	120.482	1.06729	0.343396	3.10805	0.00188325	0.00433686
TM1119_g2424.t1	61.8731	1.57361	0.515995	3.04965	0.00229105	0.00817142	TM1119_g3792.t1	598.661	3.05047	0.544473	5.60261	2.11e-08	8.59e-07	TM1119_g1746.t1	6.47903	6.1303	1.46339	4.18912	2.8e-05	0.000111748	TM1119_g1802.t1	182.584	2.06561	0.330565	6.24875	4.14e-10	2.9e-09
TM1119_g2441.t1	18.4363	1.23022	0.521024	2.36117	0.0182175	0.0467481	TM1119_g3819.t1	454.502	3.2194	0.845958	3.80563	0.000141445	0.00138881	TM1119_g1771.t1	218.231	2.87601	0.305843	9.40354	5.28e-21	1.6e-19	TM1119_g1803.t1	1476.92	2.16459	0.277488	7.80067	6.16e-15	7.64e-14
TM1119_g2468.t1	604.972	1.11483	0.42479	2.62443	0.00867943	0.0251346	TM1119_g3820.t1	204.602	2.1174	0.70992	2.98259	0.00285819	0.0160173	TM1119_g1772.t1	5012.99	1.09086	0.343634	3.17448	0.00150104	0.00403513	TM1119_g1806.t1	111.878	3.34488	0.424986	7.87057	3.53e-15	4.49e-14
TM1119_g2470.t1	169.819	0.692721	0.241747	2.86548	0.00416381	0.0134686	TM1119_g3830.t1	91.7748	1.80127	0.635947	2.83242	0.00461969	0.023272	TM1119_g1776.t1	142.98	2.44761	0.577842	4.23577	2.28e-05	9.28e-05	TM1119_g1811.t1	1250.51	2.04626	0.421761	4.85171	1.22e-06	5.22e-06
TM1119_g2481.t1	74.6828	3.16179	0.418643	7.55246	4.27e-14	1.41e-12	TM1119_g3831.t1	46.7121	4.15113	0.872778	4.75623	1.97e-06	3.85e-05	TM1119_g1777.t1	164.683	3.50967	0.763498	4.59684	4.29e-06	2e-05	TM1119_g1821.t1	129.538	1.87156	0.41824	4.47486	7.65e-06	2.84e-05
TM1119_g2482.t1	311.387	6.68892	0.451998	14.7985	1.5e-49	6.13e-47	TM1119_g3843.t1	6.0588	6.43454	1.83629	3.50409	0.000458165	0.00367838	TM1119_g1778.t1	68.2493	2.80187	0.876571	3.1964	0.00139156	0.00377087	TM1119_g1828.t1	698.74	0.952488	0.279945	3.40242	0.000667931	0.00169605
TM1119_g2483.t1	601.897	5.06149	0.554575	9.12678	7.06e-20	4.15e-18	TM1119_g3856.t1	133.428	2.12636	0.630911	3.3703	0.000750863	0.00550348	TM1119_g1782.t1	742.542	3.38451	0.421215	8.03511	9.35e-16	1.71e-14	TM1119_g1829.t1	204.91	1.25632	0.346785	3.62277	0.000291462	0.000796262
TM1119_g2484.t1	273.2	4.65853	0.503739	9.2479	2.29e-20	1.42e-18	TM1119_g3884.t1	398.242	1.84913	0.503218	3.6746	0.000238218	0.00214663	TM1119_g1784.t1	223.264	2.35453	0.405429	5.80751	6.34e-09	4.78e-08	TM1119_g1833.t1	1698.23	0.795203	0.300551	2.64581	0.00814947	0.0163013
TM1119_g2494.t1	469.422	0.7247	0.215899	3.35666	0.000788913	0.0032612	TM1119_g3887.t1	61.867	1.88168	0.653565	2.87911	0.00398803	0.0207584	TM1119_g1786.t1	47.5404	4.80946	0.637569	7.54344	4.58e-14	6.98e-13	TM1119_g1854.t1	13.3341	4.11561	0.832171	4.94563	7.59e-07	3.35e-06
TM1119_g2495.t1	457.491	0.961879	0.389342	2.47052	0.0134915	0.0362947	TM1119_g3913.t1	184.274	1.7505	0.587936	2.97737	0.00290737	0.0162498	TM1119_g1791.t1	1.97295	4.4119	1.8629	2.3683	0.0178701	0.0362616	TM1119_g1857.t1	156.094	0.977375	0.292394	3.34266	0.000829784	0.00205904
TM1119_g2501.t1	70.8813	2.33125	0.315521	7.38859	1.48e-13	4.48e-12	TM1119_g3936.t1	156.005	3.26515	0.819968	3.98204	6.83e-05	0.00077272	TM1119_g1792.t1	40.4991	7.80459	1.23702	6.30918	2.81e-10	2.62e-09	TM1119_g1861.t1	16.1379	1.92328	0.738382	2.60472	0.00919498	0.0181676
TM1119_g2503.t1	13.7356	2.26027	0.7572	2.98504	0.00283545	0.00979232	TM1119_g3952.t1	547.729	5.18099	0.775806	6.67821	2.42e-11	2.43e-09	TM1119_g1793.t1	25.2	6.21239	1.12136	5.54006	3.02e-08	2.07e-07	TM1119_g1862.t1	89.2399	2.85678	0.340368	8.39321	4.73e-17	7.23e-16
TM1119_g2527.t1	39.485	3.32908	1.0831	3.07365	0.00211459	0.00762796	TM1119_g3953.t1	281.483	1.92309	0.547716	3.51112	0.000446231	0.00360053	TM1119_g1794.t1	258.9	6.50111	0.440321	14.7645	2.48e-49	4.19e-47	TM1119_g1865.t1	464.227	1.85781	0.453748	4.09436	4.23e-05	0.000137434
TM1119_g2528.t1	4.33304	4.55509	1.54893	2.94079	0.00327379	0.0110509	TM1119_g3986.t1	357.047	5.25695	0.734958	7.15272	8.51e-13	1.29e-10	TM1119_g1797.t1	13.9654	1.88124	0.661922	2.84209	0.0044819	0.0107032	TM1119_g1866.t1	125.806	2.14429	0.441145	4.86073	1.17e-06	5.01e-06
TM1119_g2569.t1	745.518	1.53731	0.206858	7.43171	1.07e-13	3.32e-12	TM1119_g3988.t1	102.673	2.63357	0.793758	3.31785	0.000907135	0.00642639	TM1119_g1802.t1	170.185	1.02561	0.264318	3.88022	0.000104361	0.000368996	TM1119_g1867.t1	207.569	1.45903	0.325535	4.48195	7.4e-06	2.76e-05
TM1119_g2572.t1	445.064	1.74348	0.425022	4.10208	4.09e-05	0.000245615	TM1119_g4030.t1	435.233	2.59711	0.690312	3.76222	0.00016841	0.00159717	TM1119_g1803.t1	1845.24	1.44771	0.305759	4.7348	2.19e-06	1.09e-05	TM1119_g1870.t1	366.301	1.82977	0.446352	4.09939	4.14e-05	0.000134705
TM1119_g2573.t1	996.91	1.56535	0.17609	8.88951	6.14e-19	3.3e-17	TM1119_g4041.t1	337.074	4.51867	0.904182	4.99752	5.81e-07	1.39e-05	TM1119_g1806.t1	306.951	2.23627	0.31887	7.01312	2.33e-12	2.92e-11	TM1119_g1872.t1	649.094	1.70207	0.265675	6.40659	1.49e-10	1.11e-09
TM1119_g2578.t1	32.9712	1.32882	0.520673	2.55212	0.010707	0.0299423	TM1119_g4061.t1	7.14102	5.87656	1.7059	3.44484	0.00057139	0.00439027	TM1119_g1811.t1	1132.34	2.34372	0.349711	6.70187	2.06e-11	2.25e-10	TM1119_g1873.t1	430.904	0.848654	0.318306	2.66616	0.00767237	0.015475
TM1119_g2579.t1	14.9992	1.55332	0.632274	2.45671	0.0140214	0.0375026	TM1119_g4064.t1	9.70268	6.51683	1.52764	4.26594	1.99e-05	0.000273774	TM1119_g1821.t1	284.79	1.79187	0.270106	6.63397	3.27e-11	3.51e-10	TM1119_g1875.t1	162.577	1.08074	0.278362	3.88249	0.000103392	0.000311442
TM1119_g2599.t1	196.174	1.02919	0.217251	4.73735	2.17e-06	1.78e-05	TM1119_g4065.t1	21.6772	5.3061	1.11455	4.76074	1.93e-06	3.77e-05	TM1119_g1828.t1	835.782	0.743958	0.225877	3.29363	0.000989009	0.00278585	TM1119_g1876.t1	1019.36	1.86585	0.281405	6.63047	3.35e-11	2.73e-10
TM1119_g2601.t1	143.201	2.94559	0.296844	9.92303	3.31e-23	2.62e-21	TM1119_g4068.t1	51.6364	10.4535	1.59195	6.56649	5.15e-11	4.76e-09	TM1119_g1838.t1	2931.58	1.37742	0.252837	5.44785	5.1e-08	3.36e-07	TM1119_g1879.t1	380.842	1.09981	0.496561	2.21486	0.02677	0.04719
TM1119_g2602.t1	46.7671	1.16749	0.402727	2.89896	0.00374404	0.0123567	TM1119_g4069.t1	258.219	7.27105	0.656182	11.0808	1.55e-28	4.38e-25	TM1119_g1839.t1	682.347	1.34647	0.305621	4.40567	1.05e-05	4.57e-05	TM1119_g1881.t1	84.1293	0.984921	0.293571	3.35497	0.000793742	0.00197976
TM1119_g2614.t1	58.7552	2.09172	0.515835	4.05501	5.01e-05	0.000293523	TM1119_g4070.t1	35.1985	5.76115	1.01374	5.68305	1.32e-08	5.84e-07	TM1119_g1841.t1	6.60438	4.20621	1.27161	3.30779	0.000940365	0.0026662	TM1119_g1882.t1	68.5765	1.43418	0.363122	3.94957	7.83e-05	0.00024084
TM1119_g2615.t1	186.224	3.54002	0.739889	4.78453	1.71e-06	1.45e-05	TM1119_g4071.t1	21.3883	2.49096	0.918096	2.71317	0.0066642	0.0306766	TM1119_g1848.t1	185.027	1.30132	0.441786	2.9456	0.00322328	0.00799264	TM1119_g1883.t1	2942.35	2.25778	0.416783	5.41716	6.06e-08	3.16e-07
TM1119_g2618.t1	54.1262	1.15179	0.393477	2.92722	0.00342006	0.0114636	TM1119_g4073.t1	496.796	6.47701	0.903765	7.1667	7.68e-13	1.2e-10	TM1119_g1851.t1	91.9854	1.45642	0.396374	3.67436	0.000238448	0.000773712	TM1119_g1887.t1	130.713	1.03575	0.352174	2.94103	0.00327125	0.00716441
TM1119_g2624.t1	2.30934	4.64813	1.79369	2.59139	0.00955901	0.0272236	TM1119_g4075.t1	61.4974	2.43236	0.893524	2.72221	0.00648473	0.0299238	TM1119_g1854.t1	18.145	3.20128	0.784432	4.08101	4.48e-05	0.000171328	TM1119_g1889.t1	900.566	1.21684	0.359436	3.38542	0.000710705	0.00179507
TM1119_g2628.t1	8.05003	4.63406	1.25196	3.70144	0.000214375	0.00105766	TM1119_g4102.t1	10.0708	5.01469	1.40795	3.56169	0.000368479	0.00306994	TM1119_g1857.t1	177.745	0.728165	0.239831	3.03616	0.00239613	0.00612373	TM1119_g1895.t1	578.899	1.8513	0.276536	6.69462	2.16e-11	1.8e-10
TM1119_g2629.t1	50.6345	2.96716	0.834451	3.55582	0.000376795	0.00172152	TM1119_g4122.t1	1203.51	3.7414	0.759261	4.92768	8.32e-07	1.85e-05	TM1119_g1861.t1	28.4615	1.8931	0.607862	3.11436	0.00184344	0.00483719	TM1119_g1898.t1	409.195	0.912398	0.231721	3.93749	8.23e-05	0.00025227
TM1119_g2642.t1	47.5621	2.05838	0.48043	4.28445	1.83e-05	0.000119988	TM1119_g4124.t1	138.549	2.55734	0.896577	2.85234	0.00433992	0.022142	TM1119_g1865.t1	679.338	2.46082	0.355526	6.92165	4.46e-12	5.37e-11	TM1119_g1905.t1	22.389	1.15806	0.511121	2.26573	0.0234681	0.0419599
TM1119_g2654.t1	12.9216	1.90889	0.7531	2.53472	0.0112539	0.0312276	TM1119_g4125.t1	7.26398	6.53118	2.18149	2.99391	0.00275425	0.0156134	TM1119_g1866.t1	84.2703	2.10461	0.352231	5.97509	2.3e-09	1.88e-08	TM1119_g1907.t1	4.60362	2.7337	1.13436	2.4099	0.0159568	0.029734
TM1119_g2655.t1	296.538	2.61668	0.63974	4.09023	4.31e-05	0.000257072	TM1119_g4126.t1	24.5306	2.58281	1.03164	2.50361	0.0122935	0.0499082	TM1119_g1867.t1	238.513	0.684937	0.242249	2.82741	0.00469259	0.0111562	TM1119_g1912.t1	523.625	1.41301	0.268932	5.25416	1.49e-07	7.29e-07
TM1119_g2656.t1	2190.76	1.3031	0.380862	3.42145	0.000622892	0.00265687	TM1119_g4134.t1	822.954	2.8188	0.714675	3.94417	8.01e-05	0.00088	TM1119_g1870.t1	340.515	1.84266	0.251766	7.31893	2.5e-13	3.52e-12	TM1119_g1914.t1	1732.89	2.06412	0.49825	4.14274	3.43e-05	0.000113442
TM1119_g2679.t1	404.291	0.802474	0.294614	2.72382	0.0064532	0.019566	TM1119_g4137.t1	15.7148	3.50411	1.33119	2.63231	0.00848061	0.0370973	TM1119_g1872.t1	757.534	1.59421	0.341418	4.6694	3.02e-06	1.46e-05	TM1119_g1915.t1	818.174	0.570389	0.204308	2.79181	0.00524148	0.0109669
TM1119_g2684.t1	283.139	1.4922	0.372768	4.00303	6.25e-05	0.00035729	TM1119_g4154.t1	13.891	3.77503	1.0636	3.54931	0.000386237	0.00317792	TM1119_g1878.t1	78.1321	0.967665	0.32801	2.95011	0.00317666	0.0079011	TM1119_g1919.t1	3.64085	4.49063	1.61648	2.77804	0.00546885	0.0113959
TM1119_g2689.t1	131.274	3.18267	0.630337	5.04915	4.44e-07	4.33e-06	TM1119_g4155.t1	6.11132	7.58016	1.99006	3.80901	0.000139526	0.0013726	TM1119_g1879.t1	368.217	2.0354	0.380302	5.35207	8.7e-08	5.51e-07	TM1119_g1934.t1	61.599	1.79751	0.372376	4.82712	1.39e-06	5.84e-06
TM1119_g2690.t1	311.435	3.53364	0.479309	7.37236	1.68e-13	5.02e-12	TM1119_g4174.t1	11.1087	3.83315	1.3042	2.93908	0.00329193	0.0179574	TM1119_g1881.t1	104.902	1.5985	0.363009	4.40348	1.07e-05	4.62e-05	TM1119_g1935.t1	1671.03	2.93874	0.260966	11.261	2.04e-29	7.57e-28
TM1119_g2692.t1	30.4182	3.1744	0.537138	5.90983	3.42e-09	4.96e-08	TM1119_g4192.t1	24.0148	2.50553	0.796057	3.14743	0.00164714	0.0103381	TM1119_g1882.t1	27.6386	1.58286	0.454196	3.48498	0.000492179	0.00149854	TM1119_g1944.t1	337.431	1.13449	0.393599	2.88234	0.00394736	0.00849527
TM1119_g2693.t1	27.8744	4.20294	0.654157	6.42497	1.32e-10	2.5e-09	TM1119_g4195.t1	30.8085	3.21751	0.863843	3.72465	0.000195589	0.00182377	TM1119_g1883.t1	4618.86	2.28112	0.267827	8.51713	1.64e-17	3.58e-16	TM1119_g1960.t1	484.423	1.12119	0.210471	5.32702	9.98e-08	5.06e-07
TM1119_g2708.t1	78.0956	2.79149	0.69108	4.03931	5.36e-05	0.000311521	TM1119_g4210.t1	2521.09	7.18752	0.955579	7.52164	5.41e-14	1.24e-11	TM1119_g1887.t1	213.284	1.41201	0.233809	6.03914	1.55e-09	1.31e-08	TM1119_g1961.t1	327.421	1.20884	0.224816	5.37702	7.57e-08	3.9e-07
TM1119_g2714.t1	13.1108	4.33051	0.965472	4.48538	7.28e-06	5.24e-05	TM1119_g4267.t1	73.4654	4.97626	0.997189	4.99029	6.03e-07	1.43e-05	TM1119_g1895.t1	233.702	0.625489	0.279122	2.24091	0.0250316	0.0486603	TM1119_g1962.t1	73.9075	2.04306	0.386553	5.28532	1.25e-07	6.24e-07
TM1119_g2715.t1	67.6795	2.06555	0.363599	5.68085	1.34e-08	1.75e-07	TM1119_g4268.t1	79.2725	1.96207	0.740945	2.64807	0.00809533	0.0357775	TM1119_g1898.t1	449.834	0.579237	0.21065	2.74977	0.0059638	0.0137813	TM1119_g1963.t1	255.68	0.890548	0.22032	4.04207	5.3e-05	0.00016882
TM1119_g2716.t1	29.3916	2.01371	0.517517	3.8911	9.98e-05	0.000539812	TM1119_g4277.t1	25.9362	4.5061	1.37179	3.28484	0.0010204	0.0070471	TM1119_g1905.t1	114.69	1.20089	0.348765	3.44325	0.000574771	0.00172021	TM1119_g1965.t1	48.6183	3.09414	0.420932	7.35069	1.97e-13	2.1e-12
TM1119_g2723.t1	15.3938	2.84264	0.746551	3.8077	0.000140264	0.000727422	TM1119_g4280.t1	64.0093	2.88155	0.76848	3.74967	0.000177064	0.0016704	TM1119_g1912.t1	573.326	1.50521	0.229735	6.55196	5.68e-11	5.9e-10	TM1119_g1966.t1	80.4652	3.40529	0.364882	9.33259	1.03e-20	2.13e-19
TM1119_g2724.t1	61.3555	3.0715	0.43107	7.1253	1.04e-12	2.85e-11	TM1119_g4321.t1	794.723	4.64088	0.758603	6.11767	9.5e-10	6.01e-08	TM1119_g1914.t1	1103.9	0.91055	0.365039	2.49439	0.0126173	0.0267398	TM1119_g1969.t1	359.907	1.1923	0.408396	2.91947	0.00350624	0.00761757
TM1119_g2727.t1	153.194	0.639494	0.273017	2.34233	0.0191639	0.0487851	TM1119_g4341.t1	4.448	6.79307	2.45195	2.77048	0.00559742	0.0267278	TM1119_g1934.t1	100.218	1.76624	0.309189	5.71248	1.11e-08	8.09e-08	TM1119_g1974.t1	72.5304	1.69168	0.333924	5.06608	4.06e-07	1.87e-06
TM1119_g2738.t1	23.0531	1.24247	0.471499	2.63516	0.00840978	0.0244809	TM1119_g4349.t1	21.706	5.54223	1.53568	3.60898	0.000307401	0.00264318	TM1119_g1935.t1	1269.16	2.04395	0.24631	8.29827	1.06e-16	2.12e-15	TM1119_g1979.t1	16.6888	5.20989	0.977471	5.32997	9.82e-08	4.99e-07
TM1119_g2741.t1	477.071	1.91969	0.446042	4.30384	1.68e-05	0.000110756	TM1119_g4350.t1	362.95	2.63843	0.733522	3.59693	0.000321989	0.00274141	TM1119_g1941.t1	1056.48	2.12383	0.293977	7.22446	5.03e-13	6.83e-12	TM1119_g1984.t1	90.555	1.7997	0.410631	4.38276	1.17e-05	4.23e-05
TM1119_g2756.t1	75.5081	5.69457	0.592236	9.61539	6.89e-22	4.97e-20	TM1119_g4351.t1	9.71717	3.46274	1.2276	2.82075	0.00479117	0.0238626	TM1119_g1942.t1	174.544	0.986756	0.29254	3.37306	0.000743381	0.00216127	TM1119_g1991.t1	82.6176	2.45228	0.502517	4.88	1.06e-06	4.58e-06
TM1119_g2757.t1	4.86166	5.71982	1.57556	3.63034	0.00028305	0.00135403	TM1119_g4356.t1	72.5216	3.22615	0.925558	3.48563	0.000490988	0.00390295	TM1119_g1944.t1	466.349	0.698479	0.243968	2.863	0.00419657	0.010102	TM1119_g1995.t1	669.409	0.945725	0.343628	2.75218	0.00592008	0.0122198
TM1119_g2762.t1	154.946	1.84324	0.490495	3.75793	0.000171328	0.000867851	TM1119_g4357.t1	17.7166	2.91372	0.954645	3.05215	0.00227206	0.0134441	TM1119_g1961.t1	295.702	1.10895	0.232487	4.76993	1.84e-06	9.3e-06	TM1119_g2009.t1	484.038	2.46129	0.43337	5.67942	1.35e-08	7.75e-08
TM1119_g2770.t1	237.06	0.837877	0.288943	2.8998	0.00373401	0.0123302	TM1119_g4368.t1	178.341	3.03947	0.751833	4.04275	5.28e-05	0.000619843	TM1119_g1962.t1	85.794	1.5869	0.379056	4.18644	2.83e-05	0.000113043	TM1119_g2011.t1	3558.74	1.08078	0.268815	4.02054	5.81e-05	0.000183491
TM1119_g2782.t1	243.993	1.21321	0.25795	4.7033	2.56e-06	2.06e-05	TM1119_g4371.t1	12.1856	5.13753	1.38143	3.71898	0.000200028	0.00185748	TM1119_g1965.t1	30.0816	4.24883	0.64334	6.60433	3.99e-11	4.24e-10	TM1119_g2013.t1	546.387	1.32394	0.333929	3.96474	7.35e-05	0.000227344
TM1119_g2789.t1	72.3016	0.828777	0.292908	2.82948	0.00466237	0.0148469	TM1119_g4380.t1	421.697	2.22522	0.803233	2.77033	0.00559992	0.0267278	TM1119_g1966.t1	116.955	4.07535	0.443536	9.18832	3.99e-20	1.14e-18	TM1119_g2015.t1	111.901	2.41744	0.637655	3.79114	0.000149957	0.000436993
TM1119_g2799.t1	140.019	3.14311	0.452593	6.94468	3.79e-12	9.44e-11	TM1119_g4393.t1	4.41299	6.06374	2.02806	2.98992	0.00279048	0.0157304	TM1119_g1969.t1	370.727	0.81295	0.262695	3.09465	0.00197044	0.00512959	TM1119_g2019.t1	1189.19	1.1993	0.515217	2.32776	0.0199251	0.0362939
TM1119_g2800.t1	23.7928	4.35334	0.735168	5.92156	3.19e-09	4.63e-08	TM1119_g4453.t1	119.148	6.96379	1.07031	6.5063	7.7e-11	6.78e-09	TM1119_g1978.t1	6.97648	6.23652	1.46975	4.24324	2.2e-05	9.01e-05	TM1119_g2023.t1	646.162	0.80519	0.33051	2.4362	0.0148424	0.0278533
TM1119_g2801.t1	23.2935	7.01271	1.26978	5.52279	3.34e-08	4.12e-07	TM1119_g4467.t1	26.1606	3.02127	1.00314	3.01182	0.0025969	0.0149547	TM1119_g1979.t1	68.7637	3.6768	0.61872	5.94259	2.81e-09	2.27e-08	TM1119_g2039.t1	724.028	0.899875	0.225531	3.99003	6.61e-05	0.00020622
TM1119_g2802.t1	39.7635	1.69207	0.709168	2.38599	0.0170331	0.044149	TM1119_g4480.t1	310.366	2.9706	0.605673	4.90463	9.36e-07	2.04e-05	TM1119_g1984.t1	614.922	2.1257	0.255802	8.30994	9.58e-17	1.94e-15	TM1119_g2042.t1	1061.57	2.10411	0.35961	5.8511	4.88e-09	2.98e-08
TM1119_g2813.t1	84.6879	2.12755	0.335389	6.34354	2.25e-10	4.1e-09	TM1119_g4489.t1	436.773	2.62411	0.666607	3.93651	8.27e-05	0.000899044	TM1119_g1985.t1	179.778	1.47862	0.539884	2.73878	0.00616676	0.0141905	TM1119_g2043.t1	350.364	1.15843	0.300111	3.86	0.000113387	0.00033862
TM1119_g2828.t1	10.9429	5.06323	1.28962	3.92615	8.63e-05	0.000473364	TM1119_g4492.t1	21.3159	2.39054	0.807439	2.96065	0.00306995	0.0169676	TM1119_g1995.t1	683.552	0.726861	0.303791	2.39263	0.016728	0.0342453	TM1119_g2044.t1	2443.34	1.0902	0.205119	5.31493	1.07e-07	5.38e-07
TM1119_g2833.t1	34.2961	2.16664	0.706997	3.06456	0.0021799	0.00782102	TM1119_g4511.t1	9.33564	5.94229	1.57949	3.76216	0.000168451	0.00159717	TM1119_g2002.t1	2201.1	1.12535	0.389827	2.88681	0.00389174	0.00945537	TM1119_g2052.t1	67.485	0.842806	0.326273	2.58313	0.00979083	0.0192026
TM1119_g2834.t1	117.33	2.01782	0.325749	6.1944	5.85e-10	9.86e-09	TM1119_g4527.t1	148.072	3.02014	0.818538	3.68967	0.000224541	0.00204465	TM1119_g2007.t1	475.796	1.44575	0.402305	3.59367	0.000326051	0.00103184	TM1119_g2062.t1	1013.34	1.28979	0.216102	5.96845	2.4e-09	1.52e-08
TM1119_g2835.t1	19.7496	1.48234	0.528438	2.80514	0.00502952	0.0158423	TM1119_g4529.t1	70.2178	2.97545	0.730209	4.07479	4.61e-05	0.000550134	TM1119_g2009.t1	381.285	1.64724	0.235366	6.99865	2.58e-12	3.23e-11	TM1119_g2069.t1	214.01	7.53757	0.572737	13.1606	1.48e-39	9.75e-38
TM1119_g2857.t1	248.103	0.645604	0.222995	2.89515	0.00378971	0.0124757	TM1119_g4552.t1	177.444	2.90078	0.936908	3.09613	0.00196067	0.0119314	TM1119_g2013.t1	401.606	1.17713	0.321897	3.65686	0.000255326	0.000824226	TM1119_g2070.t1	162.051	6.42897	0.49467	12.9965	1.28e-38	8.06e-37
TM1119_g2862.t1	660.673	1.42539	0.207126	6.88172	5.91e-12	1.42e-10	TM1119_g4560.t1	121.615	3.25914	0.829908	3.9271	8.6e-05	0.000925834	TM1119_g2015.t1	107.084	2.42951	0.384778	6.31405	2.72e-10	2.54e-09	TM1119_g2071.t1	181.498	9.29874	1.06788	8.70763	3.1e-18	5.24e-17
TM1119_g2868.t1	455.397	0.56305	0.185839	3.02978	0.00244729	0.00864024	TM1119_g4577.t1	186.885	8.00731	1.1819	6.77493	1.24e-11	1.35e-09	TM1119_g2019.t1	1220.18	1.32209	0.382983	3.45209	0.000556252	0.00167166	TM1119_g2076.t1	1132.28	0.867744	0.203755	4.25876	2.06e-05	7.08e-05
TM1119_g2888.t1	14.9404	2.1514	0.654536	3.28691	0.00101294	0.00403757	TM1119_g4644.t1	202.643	1.81356	0.644225	2.8151	0.00487616	0.0241439	TM1119_g2022.t1	216.732	0.780181	0.265765	2.9356	0.00332902	0.00822391	TM1119_g2081.t1	168.773	0.91317	0.259228	3.52265	0.00042725	0.0011275
TM1119_g2889.t1	296.122	1.32666	0.414452	3.20101	0.00136948	0.00524564	TM1119_g4645.t1	140.636	3.07999	0.754302	4.08323	4.44e-05	0.000533343	TM1119_g2023.t1	671.11	0.742615	0.26086	2.8468	0.00441617	0.0105608	TM1119_g2084.t1	429.334	1.71997	0.251439	6.8405	7.89e-12	6.96e-11
TM1119_g2890.t1	28.831	3.33002	1.03552	3.21581	0.00130075	0.00501686	TM1119_g4664.t1	31.8171	3.98503	1.10049	3.62115	0.000293294	0.00255229	TM1119_g2027.t1	239.924	1.45741	0.31484	4.62904	3.67e-06	1.74e-05	TM1119_g2086.t1	739.488	0.795903	0.205176	3.87913	0.000104831	0.0003155
TM1119_g2892.t1	28.5944	1.84323	0.540745	3.40869	0.000652762	0.00276818	TM1119_g4678.t1	44.7171	4.73136	1.12853	4.19251	2.76e-05	0.000355148	TM1119_g2042.t1	687.543	1.22563	0.389883	3.14357	0.001669	0.00442478	TM1119_g2087.t1	626.918	1.24008	0.254427	4.87399	1.09e-06	4.7e-06
TM1119_g2893.t1	347.553	1.3786	0.213283	6.46371	1.02e-10	1.97e-09	TM1119_g4689.t1	217.738	4.05138	1.07435	3.77101	0.000162591	0.00155601	TM1119_g2043.t1	544.606	1.44856	0.259941	5.57263	2.51e-08	1.74e-07	TM1119_g2092.t1	309.717	1.11039	0.4945	2.24547	0.0247379	0.0439285
TM1119_g2909.t1	435.646	3.74464	0.399078	9.38323	6.4e-21	4.21e-19	TM1119_g4698.t1	23.7214	3.77939	1.24016	3.04751	0.00230747	0.0135938	TM1119_g2044.t1	2296.91	0.659578	0.205127	3.21545	0.00130238	0.00355848	TM1119_g2094.t1	144.683	1.16207	0.261489	4.44407	8.83e-06	3.25e-05
TM1119_g2914.t1	63.0747	2.40484	0.41162	5.84239	5.15e-09	7.19e-08	TM1119_g4703.t1	14.1333	6.82197	1.60966	4.23815	2.25e-05	0.000302571	TM1119_g2047.t1	577.402	0.817955	0.313748	2.60705	0.00913268	0.0201125	TM1119_g2097.t1	538.704	1.02648	0.40026	2.56454	0.0103313	0.0201757
TM1119_g2925.t1	160.11	1.52987	0.342202	4.47068	7.8e-06	5.57e-05	TM1119_g4721.t1	190.319	2.98726	0.558882	5.34506	9.04e-08	2.87e-06	TM1119_g2052.t1	139.715	1.07413	0.266892	4.02461	5.71e-05	0.000212261	TM1119_g2099.t1	1549.5	2.54816	0.285759	8.91717	4.78e-19	8.66e-18
TM1119_g2943.t1	189.828	1.81564	0.316372	5.73892	9.53e-09	1.29e-07	TM1119_g4726.t1	152.096	3.59841	0.881154	4.08374	4.43e-05	0.000532734	TM1119_g2055.t1	55.115	1.48667	0.415102	3.58145	0.000341692	0.00107715	TM1119_g2102.t1	931.333	1.5119	0.243383	6.212	5.23e-10	3.64e-09
TM1119_g2944.t1	52.0925	2.08134	0.399241	5.21325	1.86e-07	1.97e-06	TM1119_g4766.t1	6.07118	4.49861	1.74298	2.58099	0.00985188	0.0419552	TM1119_g2059.t1	1509.23	1.0142	0.412556	2.45834	0.0139582	0.0292368	TM1119_g2107.t1	292.538	0.637986	0.221782	2.87663	0.00401942	0.00863366
TM1119_g2948.t1	167.581	4.08068	0.409012	9.97692	1.92e-23	1.57e-21	TM1119_g4784.t1	176.869	2.11279	0.649833	3.25128	0.00114887	0.00773973	TM1119_g2060.t1	230.102	1.22337	0.294688	4.15142	3.3e-05	0.00013009	TM1119_g2110.t1	14.1386	2.59639	0.644662	4.02752	5.64e-05	0.000178665
TM1119_g2954.t1	732.4	1.65336	0.209044	7.90916	2.59e-15	9.71e-14	TM1119_g4789.t1	22.8924	3.1161	0.984232	3.16602	0.00154542	0.0098515	TM1119_g2061.t1	42.653	0.83872	0.373075	2.24813	0.0245681	0.0478938	TM1119_g2111.t1	111.492	2.15789	0.521421	4.13848	3.5e-05	0.000115267
TM1119_g2955.t1	925.905	1.30998	0.200338	6.53885	6.2e-11	1.24e-09	TM1119_g4790.t1	17.1582	3.38489	1.29177	2.62034	0.00878416	0.0382026	TM1119_g2062.t1	1073.81	0.696833	0.221073	3.15205	0.00162129	0.00431483	TM1119_g2112.t1	309.524	0.887082	0.275415	3.22089	0.00127794	0.0030426
TM1119_g2958.t1	98.1003	3.25801	0.430755	7.56349	3.92e-14	1.31e-12	TM1119_g4794.t1	40.8547	3.8889	1.27539	3.04917	0.00229472	0.0135328	TM1119_g2063.t1	277.48	2.30704	0.304494	7.57664	3.55e-14	5.48e-13	TM1119_g2118.t1	884.977	0.903048	0.210272	4.29467	1.75e-05	6.1e-05
TM1119_g2959.t1	54.8714	2.37074	0.431801	5.49036	4.01e-08	4.88e-07	TM1119_g4814.t1	101.081	2.54075	0.596673	4.25819	2.06e-05	0.00028138	TM1119_g2067.t1	2.90862	4.97484	1.814	2.74246	0.00609807	0.0140512	TM1119_g2119.t1	123.959	0.96338	0.279955	3.4412	0.00057914	0.00149064
TM1119_g2960.t1	43.0621	1.21047	0.357987	3.38133	0.000721368	0.00301508	TM1119_g4824.t1	39.1407	3.20216	0.803687	3.98434	6.77e-05	0.000766354	TM1119_g2069.t1	173.303	7.00987	0.596743	11.7469	7.33e-32	5.34e-30	TM1119_g2120.t1	24.5874	2.11747	0.474695	4.4607	8.17e-06	3.02e-05
TM1119_g2961.t1	73.2387	1.16161	0.395739	2.9353	0.00333227	0.0112216	TM1119_g4826.t1	182.931	3.71777	0.747653	4.97258	6.61e-07	1.54e-05	TM1119_g2070.t1	97.9143	7.19875	0.829676	8.67658	4.08e-18	9.49e-17	TM1119_g2121.t1	9.23321	1.85317	0.7808	2.37343	0.017624	0.0324847
TM1119_g2963.t1	90.4427	1.60877	0.348764	4.61276	3.97e-06	3.06e-05	TM1119_g4836.t1	352.438	2.06959	0.657443	3.14794	0.00164428	0.0103297	TM1119_g2071.t1	279.791	8.11948	0.654704	12.4018	2.56e-35	2.33e-33	TM1119_g2122.t1	171.396	1.35858	0.337324	4.02752	5.64e-05	0.000178665
TM1119_g2965.t1	20.3979	1.33455	0.513818	2.59733	0.00939516	0.0268392	TM1119_g4837.t1	43.1959	2.52908	0.949447	2.66374	0.00772762	0.034514	TM1119_g2072.t1	140.36	0.664518	0.266637	2.49222	0.0126948	0.0268875	TM1119_g2132.t1	52.2327	2.75592	0.401764	6.85954	6.91e-12	6.13e-11
TM1119_g2966.t1	75.465	3.02505	0.366087	8.26319	1.42e-16	5.93e-15	TM1119_g4859.t1	5.52892	5.23025	1.70478	3.06798	0.00215511	0.0128713	TM1119_g2076.t1	1176.71	0.558625	0.198184	2.81872	0.00482154	0.0114138	TM1119_g2133.t1	366.283	0.744781	0.308766	2.41212	0.0158601	0.0295697
TM1119_g2967.t1	144.673	1.2371	0.386802	3.19827	0.00138256	0.00529139	TM1119_g4860.t1	10.8019	4.80172	1.42187	3.37704	0.000732695	0.00540123	TM1119_g2077.t1	144.443	1.01497	0.3814	2.66116	0.00778708	0.0174802	TM1119_g2136.t1	439.091	3.2447	0.406132	7.98928	1.36e-15	1.81e-14
TM1119_g2970.t1	1877.64	1.30735	0.17822	7.33564	2.21e-13	6.51e-12	TM1119_g4867.t1	1661.64	4.45489	0.610558	7.29644	2.95e-13	5.12e-11	TM1119_g2084.t1	244.107	1.20222	0.411824	2.91927	0.00350855	0.0086289	TM1119_g2142.t1	1034.28	1.25115	0.322148	3.88377	0.00010285	0.000309946
TM1119_g2971.t1	13886.3	2.7313	0.508316	5.37323	7.73e-08	8.95e-07	TM1119_g4868.t1	37.7039	3.53168	0.747463	4.7249	2.3e-06	4.42e-05	TM1119_g2085.t1	442.545	1.00171	0.359851	2.78369	0.00537449	0.0125653	TM1119_g2148.t1	589.94	2.36176	0.228891	10.3182	5.83e-25	1.65e-23
TM1119_g2972.t1	287.206	4.53698	0.426793	10.6304	2.15e-26	2.48e-24	TM1119_g4869.t1	37.1836	2.74746	0.732006	3.75333	0.000174501	0.00164759	TM1119_g2092.t1	357.592	1.67685	0.364432	4.60125	4.2e-06	1.97e-05	TM1119_g2151.t1	277.876	1.71676	0.250779	6.84572	7.61e-12	6.72e-11
TM1119_g2973.t1	182.408	0.976529	0.313515	3.11477	0.00184088	0.00679294	TM1119_g4904.t1	105.169	2.3651	0.693229	3.41172	0.000645552	0.00486388	TM1119_g2097.t1	544.427	1.57869	0.23454	6.73103	1.68e-11	1.87e-10	TM1119_g2152.t1	11.3	1.92836	0.703368	2.74161	0.00611384	0.0125858
TM1119_g2982.t1	357.808	0.856866	0.257596	3.32639	0.000879784	0.00358683	TM1119_g4925.t1	140.61	2.62356	0.769432	3.40973	0.000650274	0.00488313	TM1119_g2099.t1	1607.7	2.19232	0.210881	10.396	2.59e-25	1.14e-23	TM1119_g2153.t1	96.6653	1.20024	0.267349	4.48942	7.14e-06	2.67e-05
TM1119_g2983.t1	200.687	1.22728	0.276848	4.43305	9.29e-06	6.52e-05	TM1119_g4927.t1	109.443	2.43255	0.660701	3.68177	0.000231624	0.00209896	TM1119_g2102.t1	1038.56	1.71497	0.256137	6.6955	2.15e-11	2.35e-10	TM1119_g2155.t1	1014.25	2.35185	0.274583	8.56519	1.08e-17	1.73e-16
TM1119_g2990.t1	896.808	3.80278	0.707907	5.37186	7.79e-08	9e-07	TM1119_g4929.t1	317.001	1.91773	0.653646	2.9339	0.00334737	0.0181797	TM1119_g2110.t1	40.1848	2.28784	0.448899	5.09656	3.46e-07	2e-06	TM1119_g2162.t1	451.66	1.5876	0.24714	6.42388	1.33e-10	1e-09
TM1119_g2991.t1	269.156	3.48421	0.854912	4.07552	4.59e-05	0.000272132	TM1119_g4932.t1	148.223	1.53347	0.575684	2.66374	0.00772765	0.034514	TM1119_g2111.t1	120.343	1.95417	0.357476	5.46659	4.59e-08	3.04e-07	TM1119_g2165.t1	929.039	1.34917	0.370639	3.64012	0.000272509	0.000750026
TM1119_g2993.t1	33.1643	1.4787	0.568042	2.60315	0.00923705	0.0264526	TM1119_g4935.t1	98.5706	2.33779	0.839595	2.78442	0.00536235	0.0259457	TM1119_g2120.t1	20.4026	2.27323	0.579069	3.92566	8.65e-05	0.000310657	TM1119_g2169.t1	204.587	0.903256	0.235836	3.83001	0.000128139	0.000378942
TM1119_g2994.t1	1440.02	0.538555	0.18566	2.90076	0.00372256	0.012307	TM1119_g4950.t1	356.721	2.20417	0.51679	4.26512	2e-05	0.000274455	TM1119_g2133.t1	426.197	1.00173	0.294778	3.39826	0.000678159	0.00199169	TM1119_g2172.t1	233.791	2.2519	0.23982	9.38997	6e-21	1.26e-19
TM1119_g2995.t1	59.5173	0.970393	0.308003	3.1506	0.00162937	0.00612002	TM1119_g4975.t1	215.06	4.27902	0.853424	5.01394	5.33e-07	1.29e-05	TM1119_g2135.t1	594.116	1.34164	0.207948	6.45177	1.11e-10	1.11e-09	TM1119_g2178.t1	293.21	0.97885	0.231987	4.21942	2.45e-05	8.32e-05
TM1119_g3004.t1	461.562	0.895518	0.213359	4.19724	2.7e-05	0.000169379	TM1119_g4976.t1	48.6781	5.79479	1.10549	5.24181	1.59e-07	4.75e-06	TM1119_g2136.t1	261.71	3.51806	0.291005	12.0894	1.2e-33	1e-31	TM1119_g2180.t1	322.183	4.29901	0.320779	13.4018	5.9e-41	4.13e-39
TM1119_g3005.t1	36.8885	2.01226	0.446113	4.51066	6.46e-06	4.72e-05	TM1119_g5013.t1	57.3645	2.85946	0.727761	3.92912	8.53e-05	0.000920756	TM1119_g2139.t1	50.1737	0.916457	0.402987	2.27416	0.0229565	0.0451592	TM1119_g2181.t1	3430.11	0.720495	0.19298	3.73352	0.000188819	0.000537621
TM1119_g3009.t1	48.1829	1.68449	0.352183	4.78301	1.73e-06	1.45e-05	TM1119_g5040.t1	1124.72	4.43097	0.714823	6.19869	5.69e-10	3.86e-08	TM1119_g2142.t1	1273.34	1.3226	0.208805	6.33411	2.39e-10	2.25e-09	TM1119_g2183.t1	484.152	1.52664	0.211173	7.22934	4.85e-13	4.92e-12
TM1119_g3010.t1	15.9935	1.68689	0.696991	2.42024	0.0155102	0.0407879	TM1119_g5071.t1	425.705	2.09412	0.575991	3.63568	0.000277249	0.00244361	TM1119_g2148.t1	1303.89	2.94749	0.363101	8.11754	4.76e-16	8.93e-15	TM1119_g2188.t1	572.431	0.936504	0.256678	3.64856	0.000263716	0.000728299
TM1119_g3020.t1	3.92176	3.57788	1.44488	2.47624	0.0132774	0.0357858	TM1119_g5078.t1	70.8751	1.51095	0.588088	2.56926	0.0101915	0.0430275	TM1119_g2149.t1	238.14	0.957551	0.259672	3.68754	0.000226428	0.00073974	TM1119_g2190.t1	1409.99	0.637729	0.275839	2.31196	0.0207797	0.0376714
TM1119_g3034.t1	76.9311	1.10259	0.444007	2.48328	0.013018	0.0351697	TM1119_g5098.t1	46.0006	2.26717	0.807455	2.80779	0.0049882	0.0245252	TM1119_g2150.t1	15.455	2.3882	0.628024	3.80272	0.000143117	0.000491464	TM1119_g2192.t1	1251.4	0.659035	0.262973	2.50609	0.0122073	0.0234056
TM1119_g3035.t1	12.5366	2.8371	0.92948	3.05235	0.00227056	0.00811081	TM1119_g5165.t1	196.994	1.69095	0.590195	2.86507	0.00416913	0.0214827	TM1119_g2151.t1	491.524	1.55168	0.221189	7.01517	2.3e-12	2.88e-11	TM1119_g2194.t1	451.165	1.67989	0.324802	5.17204	2.32e-07	1.1e-06
TM1119_g3036.t1	790.69	4.71741	1.45352	3.2455	0.00117244	0.00458417	TM1119_g5192.t1	66.1632	5.52351	0.695127	7.94605	1.93e-15	6.57e-13	TM1119_g2153.t1	158.757	1.06338	0.288561	3.68511	0.000228604	0.000745968	TM1119_g2195.t1	168.96	1.01402	0.311302	3.25734	0.00112461	0.00270558
TM1119_g3044.t1	532.719	1.88547	0.489707	3.85021	0.000118019	0.000626034	TM1119_g5195.t1	1439.29	2.73978	0.642489	4.26432	2.01e-05	0.000275101	TM1119_g2155.t1	595.361	3.1725	0.308888	10.2707	9.55e-25	4.03e-23	TM1119_g2200.t1	930.282	1.66185	0.304024	5.46618	4.6e-08	2.44e-07
TM1119_g3046.t1	142.72	2.53955	0.482996	5.25791	1.46e-07	1.59e-06	TM1119_g5197.t1	1017.19	3.63196	0.703447	5.16309	2.43e-07	6.82e-06	TM1119_g2162.t1	353.749	1.0337	0.267316	3.86696	0.000110199	0.00038756	TM1119_g2202.t1	711.582	2.42283	0.463164	5.23104	1.69e-07	8.19e-07
TM1119_g3047.t1	72.064	1.84732	0.323627	5.70818	1.14e-08	1.51e-07	TM1119_g5243.t1	19.0506	2.86254	0.937227	3.05426	0.00225613	0.0133753	TM1119_g2165.t1	773.17	0.683803	0.209288	3.26729	0.00108584	0.00302414	TM1119_g2203.t1	229.39	1.04812	0.279145	3.75474	0.000173524	0.000498922
TM1119_g3049.t1	11.7165	4.57637	1.05466	4.33919	1.43e-05	9.59e-05	TM1119_g5270.t1	9.86099	3.46902	1.0842	3.19962	0.00137607	0.00891831	TM1119_g2169.t1	216.354	0.916105	0.236436	3.87464	0.000106781	0.00037659	TM1119_g2205.t1	933.139	1.23146	0.374636	3.28707	0.00101234	0.00245954
TM1119_g3063.t1	207.479	1.2979	0.427702	3.03458	0.00240871	0.00853422	TM1119_g5306.t1	161.67	1.87299	0.683755	2.73927	0.00615753	0.0287198	TM1119_g2172.t1	161.259	2.40918	0.327055	7.36629	1.75e-13	2.53e-12	TM1119_g2210.t1	1619.21	2.55892	0.382253	6.69432	2.17e-11	1.8e-10
TM1119_g3065.t1	20.936	1.83492	0.766913	2.39261	0.0167289	0.0435057	TM1119_g5308.t1	227.846	1.4777	0.491172	3.00852	0.00262522	0.0150716	TM1119_g2175.t1	561.401	1.88988	0.21948	8.61069	7.26e-18	1.64e-16	TM1119_g2211.t1	853.985	1.97385	0.273454	7.21821	5.27e-13	5.31e-12
TM1119_g3066.t1	184.215	0.910296	0.339719	2.67955	0.00737209	0.0219368	TM1119_g5314.t1	669.754	1.91665	0.479847	3.9943	6.49e-05	0.000742745	TM1119_g2178.t1	243.114	1.17363	0.329504	3.56181	0.000368311	0.00115058	TM1119_g2215.t1	9.78615	2.94706	0.879567	3.35058	0.00080643	0.00200777
TM1119_g3068.t1	147.243	1.22971	0.318382	3.86238	0.000112289	0.000598937	TM1119_g5341.t1	108.333	1.91076	0.674827	2.83148	0.0046333	0.0232989	TM1119_g2180.t1	425.553	6.60504	0.37723	17.5093	1.22e-68	4.32e-66	TM1119_g2221.t1	738.86	0.992365	0.264402	3.75325	0.000174557	0.00050147
TM1119_g3069.t1	8.06862	2.79946	0.898818	3.1146	0.00184192	0.00679294	TM1119_g5349.t1	34.406	3.60788	0.870868	4.14286	3.43e-05	0.000429288	TM1119_g2182.t1	144.317	1.14123	0.360019	3.1699	0.00152489	0.00409528	TM1119_g2227.t1	298.17	1.1856	0.254416	4.6601	3.16e-06	1.25e-05
TM1119_g3078.t1	850.522	0.656545	0.270228	2.4296	0.0151155	0.0398853	TM1119_g5389.t1	144.983	2.06952	0.75214	2.75151	0.00593212	0.0279462	TM1119_g2183.t1	476.365	1.79335	0.24675	7.26786	3.65e-13	5.03e-12	TM1119_g2229.t1	513.655	1.35291	0.294077	4.60054	4.21e-06	1.64e-05
TM1119_g3087.t1	668.21	1.53999	0.233633	6.5915	4.35e-11	8.96e-10	TM1119_g5393.t1	198.623	3.54792	0.631626	5.61712	1.94e-08	8.01e-07	TM1119_g2190.t1	1030.85	1.44789	0.211376	6.84985	7.39e-12	8.63e-11	TM1119_g2231.t1	478.904	1.74127	0.299318	5.81747	5.97e-09	3.59e-08
TM1119_g3088.t1	537.649	0.823615	0.304674	2.70326	0.00686623	0.0206387	TM1119_g5441.t1	196.714	1.73654	0.541178	3.20881	0.00133287	0.0086984	TM1119_g2192.t1	958.776	0.585336	0.220049	2.66002	0.00781357	0.0175283	TM1119_g2236.t1	387.754	2.70557	0.269025	10.0569	8.56e-24	2.22e-22
TM1119_g3089.t1	221.873	2.83854	0.276954	10.2491	1.19e-24	1.14e-22	TM1119_g5442.t1	124.63	1.85887	0.535276	3.47274	0.000515178	0.00405518	TM1119_g2200.t1	777.616	1.32013	0.352475	3.74531	0.00018017	0.000605187	TM1119_g2240.t1	3282.78	0.601197	0.260528	2.30761	0.0210206	0.0380381
TM1119_g3097.t1	267.162	1.03505	0.388356	2.66521	0.00769412	0.0227397	TM1119_g5450.t1	1420.86	2.77348	0.99546	2.78612	0.00533425	0.0258691	TM1119_g2201.t1	105.587	2.09497	0.286014	7.3247	2.39e-13	3.39e-12	TM1119_g2244.t1	817.589	1.29526	0.283619	4.56688	4.95e-06	1.9e-05
TM1119_g3098.t1	1269.39	1.3622	0.419703	3.24564	0.00117189	0.00458329	TM1119_g5465.t1	460.592	1.9713	0.606996	3.24763	0.00116372	0.00782575	TM1119_g2202.t1	427.188	1.79753	0.367573	4.89026	1.01e-06	5.35e-06	TM1119_g2250.t1	1035.53	2.59326	0.495629	5.23226	1.67e-07	8.14e-07
TM1119_g3099.t1	130.976	1.94478	0.282622	6.88119	5.94e-12	1.42e-10	TM1119_g5514.t1	19.2703	3.54967	1.21555	2.92021	0.00349791	0.0187979	TM1119_g2203.t1	257.082	0.997981	0.2646	3.77166	0.000162164	0.00054964	TM1119_g2254.t1	2094.62	3.05879	0.486675	6.28508	3.28e-10	2.34e-09
TM1119_g3107.t1	736.311	0.897478	0.334329	2.68442	0.00726564	0.0216802	TM1119_g5521.t1	113.341	1.75599	0.55558	3.16065	0.00157418	0.00997276	TM1119_g2205.t1	756.555	0.764703	0.30068	2.54324	0.0109829	0.023649	TM1119_g2261.t1	1429.95	1.38583	0.395454	3.50439	0.000457659	0.00119902
TM1119_g3110.t1	276.687	1.12046	0.40863	2.742	0.00610667	0.0186861	TM1119_g5540.t1	322.581	3.11784	0.595402	5.23653	1.64e-07	4.87e-06	TM1119_g2206.t1	39.3698	1.9416	0.471803	4.11527	3.87e-05	0.000149703	TM1119_g2262.t1	204.91	0.819964	0.24927	3.28946	0.00100381	0.00244053
TM1119_g3112.t1	63.0123	2.0154	0.433145	4.65294	3.27e-06	2.56e-05	TM1119_g5551.t1	107.137	2.10356	0.535808	3.92596	8.64e-05	0.00092849	TM1119_g2210.t1	1212.48	1.93493	0.227578	8.50225	1.86e-17	4.02e-16	TM1119_g2263.t1	1258.2	0.658319	0.209259	3.14596	0.00165544	0.0038515
TM1119_g3123.t1	148.407	1.31548	0.304631	4.31829	1.57e-05	0.000104341	TM1119_g5553.t1	262.996	1.8169	0.580847	3.12802	0.00175986	0.0109097	TM1119_g2211.t1	569.333	1.46372	0.216448	6.76244	1.36e-11	1.53e-10	TM1119_g2264.t1	288.053	1.66217	0.255335	6.50978	7.53e-11	5.86e-10
TM1119_g3125.t1	739.042	0.485632	0.197372	2.46048	0.013875	0.0371473	TM1119_g5555.t1	317.809	3.0399	0.714074	4.25712	2.07e-05	0.000282386	TM1119_g2212.t1	65.8128	6.57959	0.859869	7.65185	1.98e-14	3.16e-13	TM1119_g2265.t1	300.34	1.47308	0.237486	6.20282	5.55e-10	3.85e-09
TM1119_g3135.t1	300.987	1.12385	0.431118	2.60683	0.00913847	0.0262404	TM1119_g5556.t1	53.7551	3.15713	1.09386	2.88623	0.00389882	0.0204342	TM1119_g2215.t1	7.56104	2.72269	0.962053	2.83008	0.00465359	0.0110731	TM1119_g2268.t1	32.9844	1.03806	0.420882	2.4664	0.0136477	0.0258436
TM1119_g3137.t1	58.8079	2.12498	0.386454	5.49868	3.83e-08	4.67e-07	TM1119_g5557.t1	385.359	3.94062	0.840693	4.68735	2.77e-06	5.17e-05	TM1119_g2227.t1	177.55	0.858689	0.342493	2.50717	0.0121702	0.0259113	TM1119_g2269.t1	1297.98	1.15884	0.237347	4.88246	1.05e-06	4.53e-06
TM1119_g3138.t1	189.617	1.04645	0.224234	4.66677	3.06e-06	2.42e-05	TM1119_g5619.t1	249.959	1.72107	0.666169	2.58354	0.00977931	0.0417567	TM1119_g2229.t1	564.468	0.653954	0.221676	2.95004	0.00317735	0.00790127	TM1119_g2272.t1	390.116	0.613974	0.234602	2.61709	0.00886829	0.0175809
TM1119_g3141.t1	129.585	0.856993	0.281851	3.04059	0.00236119	0.00839153	TM1119_g5621.t1	428.832	2.20662	0.809328	2.72649	0.00640125	0.0296235	TM1119_g2231.t1	541.662	1.97773	0.232219	8.51665	1.64e-17	3.58e-16	TM1119_g2273.t1	157.174	2.16818	0.60046	3.61087	0.000305172	0.000830141
TM1119_g3143.t1	2115.95	0.861366	0.297	2.90023	0.00372894	0.0123251	TM1119_g5622.t1	111.014	2.07511	0.606436	3.42182	0.000622041	0.00471829	TM1119_g2236.t1	305.705	3.3404	0.280099	11.9258	8.69e-33	6.79e-31	TM1119_g2274.t1	594.327	2.38346	0.233864	10.1916	2.16e-24	5.8e-23
TM1119_g3144.t1	222.411	2.18076	0.363919	5.99243	2.07e-09	3.12e-08	TM1119_g5624.t1	314.674	2.93576	0.805563	3.64436	0.000268058	0.00237561	TM1119_g2244.t1	847.774	0.891671	0.37471	2.37963	0.01733	0.0353051	TM1119_g2275.t1	102.461	1.87445	0.292679	6.40444	1.51e-10	1.13e-09
TM1119_g3161.t1	410.885	0.661289	0.231252	2.85961	0.00424168	0.0136855	TM1119_g5636.t1	222.045	1.84403	0.628953	2.93191	0.00336887	0.0182789	TM1119_g2250.t1	1150.11	3.11689	0.298936	10.4266	1.87e-25	8.45e-24	TM1119_g2276.t1	298.76	0.843146	0.240771	3.50186	0.000462027	0.00120908
TM1119_g3166.t1	237.427	1.0444	0.246458	4.23765	2.26e-05	0.000143988	TM1119_g5653.t1	572.076	4.2404	0.820509	5.16801	2.37e-07	6.68e-06	TM1119_g2254.t1	1178.72	2.68785	0.363382	7.39675	1.4e-13	2.03e-12	TM1119_g2281.t1	553.759	0.652118	0.2101	3.10385	0.00191019	0.00439156
TM1119_g3173.t1	503.857	1.39788	0.437404	3.19586	0.00139416	0.00532992	TM1119_g5654.t1	973.551	2.6426	0.688869	3.83614	0.000124982	0.00126274	TM1119_g2261.t1	1575.46	1.35424	0.323204	4.19006	2.79e-05	0.000111353	TM1119_g2285.t1	14.1003	3.62332	0.923469	3.9236	8.72e-05	0.000265795
TM1119_g3180.t1	215.268	1.60505	0.557934	2.87678	0.00401755	0.0130744	TM1119_g5659.t1	684.36	3.40061	0.531442	6.39884	1.57e-10	1.25e-08	TM1119_g2271.t1	110.328	1.45745	0.291415	5.00129	5.69e-07	3.17e-06	TM1119_g2286.t1	5.15155	6.0065	1.49371	4.02119	5.79e-05	0.000183029
TM1119_g3183.t1	179.789	0.992855	0.337483	2.94194	0.00326159	0.0110209	TM1119_g5660.t1	164.227	2.26807	0.553273	4.09937	4.14e-05	0.000501231	TM1119_g2273.t1	105.002	1.43096	0.297388	4.81177	1.5e-06	7.64e-06	TM1119_g2288.t1	214.276	3.34144	0.506061	6.60285	4.03e-11	3.24e-10
TM1119_g3186.t1	744.063	0.964227	0.284111	3.39384	0.000689195	0.00290062	TM1119_g5661.t1	469.712	2.31126	0.686881	3.36486	0.000765826	0.00558334	TM1119_g2274.t1	257.29	1.63796	0.274135	5.97499	2.3e-09	1.88e-08	TM1119_g2289.t1	188.168	1.67841	0.244518	6.86414	6.69e-12	5.95e-11
TM1119_g3187.t1	677.914	0.710617	0.233056	3.04913	0.00229506	0.00817945	TM1119_g5673.t1	4087.03	4.82763	0.783304	6.16316	7.13e-10	4.7e-08	TM1119_g2285.t1	15.532	1.79296	0.596956	3.00351	0.00266884	0.00674225	TM1119_g2295.t1	229.544	1.99646	0.242349	8.23794	1.75e-16	2.51e-15
TM1119_g3190.t1	372.333	1.2333	0.191172	6.45128	1.11e-10	2.12e-09	TM1119_g5674.t1	205.368	2.66502	0.649741	4.10167	4.1e-05	0.000498408	TM1119_g2288.t1	222.629	3.12643	0.29011	10.7767	4.43e-27	2.32e-25	TM1119_g2303.t1	101.62	1.55076	0.369719	4.19444	2.74e-05	9.22e-05
TM1119_g3207.t1	653.119	1.06619	0.325508	3.27545	0.00105493	0.00418457	TM1119_g5678.t1	44.7283	6.24468	1.16248	5.37185	7.79e-08	2.54e-06	TM1119_g2289.t1	133.309	0.801665	0.297285	2.69662	0.00700476	0.0158708	TM1119_g2305.t1	911.497	1.42323	0.39038	3.64576	0.000266599	0.000735671
TM1119_g3211.t1	724.02	1.1265	0.292337	3.85342	0.00011648	0.000619052	TM1119_g5682.t1	150.374	2.5336	0.773399	3.27593	0.00105315	0.00721575	TM1119_g2295.t1	268.175	3.52666	0.406894	8.66728	4.43e-18	1.02e-16	TM1119_g2306.t1	946.903	1.50279	0.341945	4.39483	1.11e-05	4.01e-05
TM1119_g3214.t1	230.438	0.951668	0.318127	2.99148	0.00277633	0.00963589	TM1119_g5684.t1	226.185	6.80517	1.14623	5.93698	2.9e-09	1.56e-07	TM1119_g2305.t1	881.774	1.2812	0.308223	4.15674	3.23e-05	0.000127354	TM1119_g2308.t1	815.256	1.05255	0.227273	4.63123	3.63e-06	1.43e-05
TM1119_g3217.t1	45.7051	2.32296	0.539563	4.30526	1.67e-05	0.000110098	TM1119_g5685.t1	782.838	3.59343	0.879442	4.08603	4.39e-05	0.000528643	TM1119_g2306.t1	969.437	0.859993	0.251842	3.41481	0.000638255	0.00188655	TM1119_g2311.t1	341.62	1.1653	0.21975	5.30284	1.14e-07	5.71e-07
TM1119_g3218.t1	208.066	1.11403	0.358682	3.10591	0.00189694	0.00696361	TM1119_g5698.t1	134.913	3.73222	0.722259	5.16743	2.37e-07	6.68e-06	TM1119_g2308.t1	889.982	0.986583	0.230803	4.27456	1.92e-05	7.92e-05	TM1119_g2316.t1	109.201	1.54017	0.402387	3.8276	0.000129401	0.000382265
TM1119_g3219.t1	249.482	2.37083	0.490229	4.83616	1.32e-06	1.15e-05	TM1119_g5699.t1	152.637	3.30103	0.670572	4.9227	8.54e-07	1.89e-05	TM1119_g2311.t1	266.431	0.506122	0.21105	2.39811	0.0164799	0.0338125	TM1119_g2317.t1	508.146	2.53544	0.531592	4.76952	1.85e-06	7.61e-06
TM1119_g3220.t1	1216.63	2.67182	0.268426	9.95365	2.43e-23	1.97e-21	TM1119_g5740.t1	430.86	2.42969	0.855954	2.83858	0.00453151	0.0229048	TM1119_g2316.t1	109.227	1.17605	0.335349	3.50695	0.000453272	0.00138964	TM1119_g2318.t1	406.804	1.8224	0.413934	4.40263	1.07e-05	3.88e-05
TM1119_g3221.t1	467.023	0.556367	0.225712	2.46494	0.0137035	0.0367751	TM1119_g5750.t1	19.076	3.51255	1.35553	2.59128	0.00956196	0.0409684	TM1119_g2318.t1	691.452	3.50143	0.312913	11.1898	4.57e-29	2.76e-27	TM1119_g2321.t1	723.505	1.38011	0.246586	5.59686	2.18e-08	1.21e-07
TM1119_g3225.t1	205.363	0.818488	0.265827	3.07903	0.00207678	0.00751687	TM1119_g5769.t1	2263.07	4.02132	1.01868	3.94756	7.9e-05	0.000870169	TM1119_g2323.t1	985.665	1.0588	0.270119	3.91977	8.86e-05	0.000317446	TM1119_g2323.t1	1090.88	1.73929	0.258141	6.73778	1.61e-11	1.36e-10
TM1119_g3227.t1	139.159	1.68076	0.261109	6.43703	1.22e-10	2.32e-09	TM1119_g5771.t1	1718.67	4.60095	1.09335	4.20813	2.57e-05	0.000336474	TM1119_g2326.t1	797.999	0.82852	0.250078	3.31304	0.000922871	0.00262197	TM1119_g2327.t1	1555	1.9916	0.451147	4.41453	1.01e-05	3.7e-05
TM1119_g3258.t1	63.1671	2.00937	0.378055	5.31501	1.07e-07	1.19e-06	TM1119_g5772.t1	974.227	3.64657	1.01449	3.59447	0.00032505	0.00276538	TM1119_g2327.t1	1477.11	1.92172	0.332469	5.78015	7.46e-09	5.58e-08	TM1119_g2335.t1	147.446	3.27726	0.337206	9.71888	2.51e-22	5.87e-21
TM1119_g3260.t1	23.2766	2.76195	0.584131	4.72831	2.26e-06	1.85e-05	TM1119_g5773.t1	906.628	2.85194	0.713011	3.99986	6.34e-05	0.000727747	TM1119_g2335.t1	115.304	2.44449	0.291817	8.37678	5.44e-17	1.13e-15	TM1119_g2350.t1	418.1	1.44022	0.25728	5.59786	2.17e-08	1.2e-07
TM1119_g3261.t1	265.19	1.14099	0.405822	2.81155	0.00493037	0.0155793	TM1119_g5774.t1	657.138	3.27137	0.890027	3.67558	0.000237306	0.00214012	TM1119_g2340.t1	510.432	1.88089	0.194025	9.69402	3.2e-22	1.08e-20	TM1119_g2351.t1	69.6988	2.63401	0.408145	6.45361	1.09e-10	8.29e-10
TM1119_g3262.t1	268.373	0.590601	0.201251	2.93464	0.00333931	0.0112399	TM1119_g5775.t1	489.625	3.0393	1.01253	3.0017	0.00268479	0.0153122	TM1119_g2343.t1	357.781	1.64025	0.327877	5.00264	5.65e-07	3.15e-06	TM1119_g2354.t1	841.63	1.17321	0.377758	3.10573	0.00189812	0.00436599
TM1119_g3264.t1	417.786	1.42519	0.356095	4.00229	6.27e-05	0.000357983	TM1119_g5776.t1	231.738	3.41373	1.11197	3.06999	0.00214065	0.0128304	TM1119_g2350.t1	350.624	0.760855	0.230303	3.30371	0.000954148	0.0027003	TM1119_g2355.t1	6722.59	0.55752	0.224872	2.47927	0.013165	0.0250155
TM1119_g3265.t1	29.3194	1.77119	0.426242	4.15537	3.25e-05	0.000199628	TM1119_g5777.t1	236.359	2.97784	0.901457	3.30337	0.000955309	0.00669608	TM1119_g2351.t1	27.5697	1.16806	0.476419	2.45175	0.0142165	0.0296746	TM1119_g2358.t1	109.721	0.72685	0.273816	2.65452	0.00794216	0.0159329
TM1119_g3267.t1	839.351	0.921462	0.195077	4.72359	2.32e-06	1.89e-05	TM1119_g5779.t1	84.6082	2.264	0.711454	3.18222	0.00146152	0.00940182	TM1119_g2354.t1	805.367	0.847965	0.263752	3.21501	0.0013044	0.00356329	TM1119_g2360.t1	521.055	1.08175	0.241882	4.47225	7.74e-06	2.88e-05
TM1119_g3271.t1	1785.19	0.767894	0.225349	3.40758	0.000655423	0.00277862	TM1119_g5784.t1	556.113	4.04763	0.724793	5.58454	2.34e-08	9.39e-07	TM1119_g2358.t1	208.834	0.91353	0.405316	2.25387	0.0242043	0.0472911	TM1119_g2361.t1	448.311	2.65558	0.289961	9.15839	5.27e-20	1.03e-18
TM1119_g3281.t1	46.2914	2.73377	0.469502	5.8227	5.79e-09	8.02e-08	TM1119_g5785.t1	30.7309	2.6906	1.01291	2.65631	0.00790014	0.0350969	TM1119_g2359.t1	381.036	0.696254	0.212947	3.2696	0.00107698	0.0030049	TM1119_g2362.t1	1143.07	0.494868	0.190207	2.60174	0.00927527	0.0182982
TM1119_g3285.t1	4.85468	3.81074	1.41689	2.68952	0.00715559	0.0213885	TM1119_g5787.t1	179.373	3.33246	0.654854	5.08886	3.6e-07	9.37e-06	TM1119_g2361.t1	465.515	1.77664	0.258036	6.88524	5.77e-12	6.85e-11	TM1119_g2364.t1	1305.8	1.32618	0.406438	3.26292	0.00110269	0.00265749
TM1119_g3290.t1	71.4337	3.61363	0.453814	7.9628	1.68e-15	6.39e-14	TM1119_g5788.t1	1239.44	2.58525	0.715848	3.61145	0.00030449	0.00262416	TM1119_g2364.t1	1664.53	1.17262	0.314416	3.72952	0.000191846	0.000639902	TM1119_g2366.t1	424.26	0.657323	0.220803	2.97697	0.00291112	0.00643913
TM1119_g3293.t1	162.067	1.59022	0.297432	5.34651	8.97e-08	1.02e-06	TM1119_g5826.t1	470.742	1.9224	0.512934	3.74786	0.000178351	0.00167728	TM1119_g2365.t1	327.892	0.777916	0.261857	2.97076	0.0029706	0.00743805	TM1119_g2370.t1	139.609	1.5802	0.322005	4.90737	9.23e-07	4.03e-06
TM1119_g3298.t1	294.992	0.99212	0.329782	3.00841	0.00262615	0.00920176	TM1119_g5828.t1	113.193	3.07522	0.683701	4.4979	6.86e-06	0.000111064	TM1119_g2370.t1	198.312	1.39006	0.248251	5.59942	2.15e-08	1.51e-07	TM1119_g2371.t1	247.914	2.97972	0.406875	7.32343	2.42e-13	2.55e-12
TM1119_g3299.t1	366.569	2.60448	0.469365	5.54895	2.87e-08	3.58e-07	TM1119_g5829.t1	117.549	2.83149	0.66846	4.23584	2.28e-05	0.000304968	TM1119_g2371.t1	148.275	2.10063	0.490309	4.2843	1.83e-05	7.61e-05	TM1119_g2375.t1	81.5226	0.854487	0.29236	2.92272	0.0034699	0.0075455
TM1119_g3300.t1	846.02	1.48896	0.204642	7.27592	3.44e-13	9.97e-12	TM1119_g5830.t1	267.474	2.81235	0.569773	4.93591	7.98e-07	1.79e-05	TM1119_g2377.t1	437.482	2.28799	0.460108	4.97272	6.6e-07	3.63e-06	TM1119_g2377.t1	251.055	3.20337	0.262354	12.2101	2.75e-34	1.31e-32
TM1119_g3307.t1	65.6357	1.82214	0.357699	5.09405	3.5e-07	3.48e-06	TM1119_g5831.t1	241.32	4.64525	0.871316	5.3313	9.75e-08	3.08e-06	TM1119_g2378.t1	1899.27	2.12005	0.253448	8.36483	6.02e-17	1.24e-15	TM1119_g2378.t1	1942.89	2.30923	0.405684	5.69218	1.25e-08	7.22e-08
TM1119_g3316.t1	6.09008	2.90784	1.24449	2.33657	0.0194616	0.0493716	TM1119_g5833.t1	128.799	1.76283	0.539231	3.26915	0.00107873	0.00734629	TM1119_g2380.t1	484.051	1.29001	0.283656	4.54779	5.42e-06	2.48e-05	TM1119_g2379.t1	444.763	0.66693	0.263668	2.52943	0.0114247	0.022071
TM1119_g3318.t1	116.313	2.92574	0.319719	9.15097	5.64e-20	3.37e-18	TM1119_g5852.t1	127.143	3.33165	0.929888	3.58285	0.000339869	0.00287409	TM1119_g2381.t1	132.992	1.56829	0.301604	5.19983	1.99e-07	1.2e-06	TM1119_g2380.t1	533.023	2.42224	0.207689	11.6628	1.97e-31	8.34e-30
TM1119_g3321.t1	137.925	1.14968	0.282529	4.06925	4.72e-05	0.000277863	TM1119_g5873.t1	132.608	2.8911	0.912048	3.1699	0.00152489	0.00972615	TM1119_g2382.t1	574.241	0.776132	0.307873	2.52095	0.011704	0.0250303	TM1119_g2381.t1	117.778	2.70918	0.503644	5.37915	7.48e-08	3.86e-07
TM1119_g3322.t1	65.0561	3.70623	0.426926	8.68119	3.92e-18	1.96e-16	TM1119_g5884.t1	52.7977	4.49944	1.0108	4.45137	8.53e-06	0.000134042	TM1119_g2386.t1	31.3144	2.90916	0.571867	5.08712	3.64e-07	2.1e-06	TM1119_g2384.t1	105.714	1.01461	0.422669	2.40048	0.0163736	0.0304241
TM1119_g3334.t1	127.098	0.918399	0.374632	2.45147	0.0142274	0.0379743	TM1119_g5900.t1	2111.17	6.2938	0.554978	11.3406	8.25e-30	3.1e-26	TM1119_g2388.t1	501.369	0.67609	0.224019	3.018	0.0025445	0.00646147	TM1119_g2385.t1	60.176	0.888749	0.369599	2.40463	0.0161888	0.0301134
TM1119_g3342.t1	45.8327	1.98297	0.572838	3.46167	0.00053684	0.00233704	TM1119_g5909.t1	227.664	2.17845	0.854084	2.55063	0.0107529	0.0448097	TM1119_g2391.t1	1942.45	1.05528	0.28341	3.72351	0.000196474	0.000652824	TM1119_g2388.t1	602.756	1.11321	0.366723	3.03556	0.00240086	0.00539625
TM1119_g3343.t1	24.8511	1.58893	0.525011	3.02648	0.00247423	0.00872428	TM1119_g5916.t1	91.8001	1.88779	0.625538	3.01787	0.00254558	0.0147043	TM1119_g2393.t1	166.144	2.72899	0.38894	7.01648	2.28e-12	2.86e-11	TM1119_g2391.t1	2177.58	1.27107	0.40577	3.1325	0.00173324	0.00402233
TM1119_g3344.t1	55.1355	3.13749	0.496298	6.32177	2.59e-10	4.67e-09	TM1119_g5917.t1	266.152	3.43145	0.741202	4.62957	3.66e-06	6.5e-05	TM1119_g2394.t1	176.774	6.20426	0.524275	11.834	2.6e-32	2e-30	TM1119_g2393.t1	115.574	2.49705	0.359207	6.95157	3.61e-12	3.3e-11
TM1119_g3346.t1	4.59837	5.64293	1.53438	3.67767	0.000235376	0.00114845	TM1119_g5919.t1	5.15925	4.68917	1.86151	2.51901	0.0117685	0.0483093	TM1119_g2398.t1	300.369	1.01903	0.27423	3.71595	0.000202439	0.000671029	TM1119_g2394.t1	252.732	5.94198	0.434061	13.6893	1.18e-42	9.11e-41
TM1119_g3347.t1	45.0294	1.42692	0.58605	2.43481	0.0148998	0.0394282	TM1119_g5920.t1	549.227	3.59519	0.489961	7.33769	2.17e-13	3.95e-11	TM1119_g2401.t1	957.138	1.20728	0.371251	3.25193	0.00114624	0.00317701	TM1119_g2398.t1	591.777	2.39842	0.231219	10.3729	3.29e-25	9.53e-24
TM1119_g3349.t1	37.1905	1.59262	0.490594	3.24631	0.00116912	0.00457376	TM1119_g5924.t1	109.051	1.57993	0.592819	2.66511	0.00769624	0.034401	TM1119_g2405.t1	745.279	1.10177	0.217746	5.05988	4.2e-07	2.4e-06	TM1119_g2403.t1	165.135	1.76868	0.323824	5.46187	4.71e-08	2.49e-07
TM1119_g3351.t1	39.2758	1.5546	0.575536	2.70113	0.00691034	0.0207489	TM1119_g5935.t1	208.358	1.34329	0.514287	2.61195	0.00900274	0.0390026	TM1119_g2409.t1	480.489	1.06095	0.2373	4.47092	7.79e-06	3.47e-05	TM1119_g2405.t1	628.571	1.30277	0.39214	3.3222	0.000893117	0.00219935
TM1119_g3353.t1	96.4423	3.154	0.322553	9.77824	1.4e-22	1.05e-20	TM1119_g5937.t1	78.1942	2.61819	0.637957	4.10403	4.06e-05	0.000493891	TM1119_g2410.t1	283.183	0.654216	0.242228	2.70082	0.00691678	0.0156997	TM1119_g2409.t1	488.899	0.845249	0.291704	2.89762	0.00376006	0.00812262
TM1119_g3360.t1	107.066	1.19924	0.273013	4.39262	1.12e-05	7.7e-05	TM1119_g5938.t1	192.001	1.82228	0.54877	3.32066	0.000898051	0.00637006	TM1119_g2414.t1	890.344	0.890047	0.389072	2.28761	0.02216	0.0437854	TM1119_g2414.t1	1984.95	2.45692	0.285841	8.59541	8.3e-18	1.35e-16
TM1119_g3366.t1	20.6466	1.71061	0.509969	3.35433	0.000795569	0.00328412	TM1119_g5939.t1	82.3652	5.23936	0.878553	5.96362	2.47e-09	1.36e-07	TM1119_g2419.t1	220.825	2.14948	0.277785	7.73791	1.01e-14	1.68e-13	TM1119_g2419.t1	321.538	2.01306	0.272976	7.3745	1.65e-13	1.77e-12
TM1119_g3367.t1	78.9157	1.13438	0.449202	2.52532	0.0115594	0.031872	TM1119_g5943.t1	46.0694	1.73055	0.653995	2.64612	0.00814213	0.0359236	TM1119_g2421.t1	1134.98	1.09759	0.270551	4.05687	4.97e-05	0.00018759	TM1119_g2421.t1	1073.93	1.31033	0.347345	3.77242	0.000161671	0.000467472
TM1119_g3372.t1	105.464	1.17541	0.304824	3.85603	0.000115244	0.000613414	TM1119_g5944.t1	11.9412	2.70451	0.98217	2.75361	0.00589423	0.0278142	TM1119_g2431.t1	883.016	0.986585	0.235344	4.1921	2.76e-05	0.000110511	TM1119_g2423.t1	101.435	1.35022	0.359671	3.75403	0.000174011	0.000500006
TM1119_g3374.t1	70.4044	1.30835	0.434076	3.01411	0.00257734	0.00905122	TM1119_g5948.t1	102.477	1.60471	0.601185	2.66925	0.00760214	0.034075	TM1119_g2433.t1	2.26061	4.61213	1.83764	2.50981	0.0120795	0.0257419	TM1119_g2431.t1	1057.51	1.56189	0.273625	5.70815	1.14e-08	6.63e-08
TM1119_g3378.t1	117.697	0.996911	0.288354	3.45724	0.000545735	0.00236763	TM1119_g5949.t1	114.246	1.78345	0.611348	2.91724	0.00353143	0.0189329	TM1119_g2440.t1	226.115	2.24138	0.578379	3.87528	0.000106502	0.000375892	TM1119_g2440.t1	288.772	2.31428	0.295563	7.83008	4.88e-15	6.11e-14
TM1119_g3384.t1	2320.03	0.972816	0.177056	5.49441	3.92e-08	4.78e-07	TM1119_g5950.t1	35.3925	3.39173	0.940703	3.60553	0.000311513	0.00267039	TM1119_g2442.t1	823.076	0.800801	0.242532	3.30183	0.000960556	0.00271732	TM1119_g2442.t1	597.044	0.894144	0.332392	2.69003	0.00714466	0.0144977
TM1119_g3395.t1	31.1519	4.67748	0.892693	5.23974	1.61e-07	1.74e-06	TM1119_g5952.t1	54.5767	4.91365	1.05951	4.63767	3.52e-06	6.3e-05	TM1119_g2451.t1	491.396	0.522868	0.222069	2.35453	0.0185462	0.0374414	TM1119_g2445.t1	395.923	0.939504	0.274477	3.42289	0.000619592	0.00158352
TM1119_g3396.t1	42.2502	2.00714	0.858695	2.33743	0.0194169	0.0492851	TM1119_g5954.t1	35.4394	2.86059	0.800239	3.57467	0.00035067	0.00294772	TM1119_g2453.t1	372.543	0.953497	0.237141	4.0208	5.8e-05	0.000215479	TM1119_g2449.t1	308.326	1.14183	0.283572	4.02659	5.66e-05	0.000179204
TM1119_g3400.t1	141.895	1.13124	0.381056	2.9687	0.0029906	0.0102318	TM1119_g5959.t1	21.3478	4.32459	1.17742	3.67292	0.00023979	0.00215907	TM1119_g2456.t1	420.788	1.01764	0.213994	4.75545	1.98e-06	9.92e-06	TM1119_g2451.t1	541.627	0.916058	0.247466	3.70175	0.000214117	0.000602923
TM1119_g3408.t1	54.474	1.58547	0.456721	3.47143	0.0005177	0.00226504	TM1119_g5992.t1	80.062	1.69776	0.59401	2.85812	0.00426154	0.0218887	TM1119_g2457.t1	148.03	1.67203	0.280419	5.96261	2.48e-09	2.02e-08	TM1119_g2454.t1	686.767	1.17978	0.25449	4.63588	3.55e-06	1.4e-05
TM1119_g3410.t1	10.9366	3.15108	0.800286	3.93744	8.24e-05	0.000453604	TM1119_g6006.t1	309.692	4.67213	0.737276	6.33702	2.34e-10	1.76e-08	TM1119_g2458.t1	180.039	0.76571	0.293244	2.61117	0.00902328	0.0198906	TM1119_g2455.t1	1370.2	0.888668	0.222221	3.99902	6.36e-05	0.000199396
TM1119_g3417.t1	32.6394	3.9674	0.576008	6.88775	5.67e-12	1.36e-10	TM1119_g6019.t1	5.53509	6.07626	1.84293	3.29706	0.000977032	0.00681442	TM1119_g2468.t1	779.741	1.17438	0.239774	4.89785	9.69e-07	5.17e-06	TM1119_g2456.t1	295.714	1.11424	0.247229	4.50689	6.58e-06	2.48e-05
TM1119_g3424.t1	168.35	2.80404	0.559201	5.01437	5.32e-07	5.1e-06	TM1119_g6025.t1	388.936	2.45388	0.815029	3.01079	0.00260571	0.0149825	TM1119_g2470.t1	244.34	1.23366	0.231946	5.31874	1.04e-07	6.54e-07	TM1119_g2458.t1	164.891	0.801452	0.329786	2.43022	0.0150898	0.0282751
TM1119_g3428.t1	196.804	1.75046	0.372754	4.69602	2.65e-06	2.13e-05	TM1119_g6026.t1	355.003	3.49338	0.662658	5.27177	1.35e-07	4.08e-06	TM1119_g2472.t1	295.887	1.03818	0.27399	3.78913	0.000151174	0.000515548	TM1119_g2468.t1	655.786	1.45095	0.228128	6.36026	2.01e-10	1.48e-09
TM1119_g3430.t1	1127.55	0.7116	0.271231	2.6236	0.0087007	0.025191	TM1119_g6027.t1	58.9964	3.61782	0.628729	5.75419	8.71e-09	4.05e-07	TM1119_g2481.t1	149.852	2.02576	0.280628	7.21867	5.25e-13	7.09e-12	TM1119_g2469.t1	718.679	0.74018	0.195113	3.7936	0.000148479	0.000433053
TM1119_g3432.t1	174.141	3.99962	0.320891	12.4641	1.17e-35	2.27e-33	TM1119_g6028.t1	204.239	1.57829	0.60762	2.59749	0.00939066	0.0404035	TM1119_g2482.t1	318.63	6.63609	0.414113	16.0248	8.57e-58	2.24e-55	TM1119_g2470.t1	182.386	1.08299	0.257757	4.20158	2.65e-05	8.96e-05
TM1119_g3434.t1	18.1718	3.74002	0.820731	4.55693	5.19e-06	3.86e-05	TM1119_g6029.t1	388.731	2.9504	0.608742	4.84671	1.26e-06	2.62e-05	TM1119_g2483.t1	1044.67	5.88371	0.251709	23.375	7.67e-121	8.85e-118	TM1119_g2481.t1	122.515	2.19106	0.325121	6.73919	1.59e-11	1.35e-10
TM1119_g3435.t1	105.367	4.37707	0.563595	7.76635	8.08e-15	2.88e-13	TM1119_g6060.t1	8.49031	4.17264	1.36982	3.04612	0.00231816	0.0136353	TM1119_g2484.t1	440.739	6.40394	0.372146	17.2081	2.31e-66	7.61e-64	TM1119_g2482.t1	625.728	7.68576	0.43592	17.6311	1.42e-69	4.26e-67
TM1119_g3436.t1	63.187	2.14501	0.742347	2.8895	0.00385859	0.0126695	TM1119_g6072.t1	452.59	5.30918	0.751518	7.06461	1.61e-12	2.19e-10	TM1119_g2501.t1	54.3721	2.01856	0.398349	5.06732	4.03e-07	2.31e-06	TM1119_g2483.t1	1225.73	6.17562	0.451993	13.6631	1.69e-42	1.27e-40
TM1119_g3439.t1	87.6741	1.89729	0.354357	5.35417	8.6e-08	9.83e-07	TM1119_g6073.t1	8.34145	4.43099	1.52374	2.90797	0.0036378	0.0193102	TM1119_g2523.t1	27.7677	2.75872	0.680499	4.05397	5.04e-05	0.00018973	TM1119_g2484.t1	480.794	6.20302	0.432526	14.3414	1.21e-46	1.19e-44
TM1119_g3440.t1	149.462	0.666248	0.253975	2.62328	0.00870881	0.0252092	TM1119_g6075.t1	441.909	2.55975	0.616629	4.1512	3.31e-05	0.000416706	TM1119_g2527.t1	116.069	4.9968	0.436298	11.4527	2.28e-30	1.48e-28	TM1119_g2486.t1	68.4453	1.02379	0.341491	2.99801	0.0027175	0.00604485
TM1119_g3443.t1	350.033	4.39506	0.539711	8.14335	3.84e-16	1.55e-14	TM1119_g6087.t1	1404.29	3.74491	0.760852	4.922	8.57e-07	1.89e-05	TM1119_g2528.t1	19.6159	4.82109	0.871391	5.53264	3.15e-08	2.15e-07	TM1119_g2489.t1	13.4171	1.97954	0.611786	3.23567	0.00121356	0.00289984
TM1119_g3459.t1	703.735	0.876254	0.196285	4.46419	8.04e-06	5.73e-05	TM1119_g6088.t1	1319.94	2.25328	0.673871	3.34379	0.000826412	0.00593289	TM1119_g2529.t1	17.3149	1.88023	0.606762	3.09879	0.00194315	0.00506809	TM1119_g2494.t1	319.271	1.13184	0.253182	4.47046	7.81e-06	2.9e-05
TM1119_g3460.t1	104.661	1.51811	0.454763	3.33825	0.000843088	0.00345339	TM1119_g6089.t1	375.559	2.60683	0.626193	4.16299	3.14e-05	0.00039889	TM1119_g2549.t1	47.557	2.54148	0.443513	5.73034	1e-08	7.32e-08	TM1119_g2495.t1	655.964	0.93144	0.28129	3.31132	0.000928575	0.0022769
TM1119_g3461.t1	296.57	1.33023	0.204399	6.50799	7.62e-11	1.5e-09	TM1119_g6106.t1	14.8373	3.40305	1.11749	3.04525	0.00232487	0.0136463	TM1119_g2551.t1	48.8263	3.03105	0.681201	4.44957	8.6e-06	3.8e-05	TM1119_g2501.t1	91.2803	2.19342	0.43187	5.0789	3.8e-07	1.75e-06
TM1119_g3465.t1	200.227	0.911236	0.367509	2.47949	0.013157	0.0354903	TM1119_g6110.t1	1103.72	3.9522	0.839851	4.70583	2.53e-06	4.77e-05	TM1119_g2553.t1	380.252	6.2798	0.592595	10.5971	3.07e-26	1.48e-24	TM1119_g2502.t1	41.0618	1.24526	0.405879	3.06805	0.00215459	0.00489463
TM1119_g3469.t1	44.6294	3.32845	0.442632	7.51968	5.49e-14	1.79e-12	TM1119_g6112.t1	327.708	3.21205	0.74165	4.33095	1.48e-05	0.000213576	TM1119_g2559.t1	380.24	1.53479	0.429695	3.57181	0.000354521	0.00111151	TM1119_g2503.t1	17.1958	1.52375	0.575695	2.64681	0.00812561	0.0162583
TM1119_g3470.t1	138.234	2.36191	0.410495	5.75381	8.73e-09	1.18e-07	TM1119_g6121.t1	197.556	1.77566	0.667833	2.65884	0.00784094	0.0349092	TM1119_g2572.t1	530.737	2.16602	0.255721	8.47028	2.45e-17	5.22e-16	TM1119_g2509.t1	124.854	0.716659	0.318899	2.24729	0.0246214	0.0437665
TM1119_g3472.t1	20.8577	1.74539	0.557094	3.13302	0.00173018	0.00644311	TM1119_g6143.t1	114.182	1.98447	0.723721	2.74204	0.00610594	0.0285265	TM1119_g2573.t1	1147.3	2.73475	0.251956	10.8541	1.91e-27	1.02e-25	TM1119_g2527.t1	86.4105	8.234	1.07554	7.65566	1.92e-14	2.25e-13
TM1119_g3473.t1	72.7349	2.12327	0.524787	4.04596	5.21e-05	0.000303822	TM1119_g6144.t1	27.5542	6.12779	1.27177	4.81831	1.45e-06	2.94e-05	TM1119_g2574.t1	206.321	3.99362	0.571021	6.99383	2.67e-12	3.33e-11	TM1119_g2528.t1	6.91832	5.44555	1.38006	3.94587	7.95e-05	0.000244311
TM1119_g3487.t1	103.003	2.63944	0.321718	8.20422	2.32e-16	9.63e-15	TM1119_g6150.t1	19.1324	3.79384	1.23591	3.06968	0.00214288	0.0128322	TM1119_g2580.t1	786.013	0.755549	0.283616	2.66399	0.00772209	0.0173596	TM1119_g2550.t1	19.8805	2.37203	0.579498	4.09325	4.25e-05	0.000137875
TM1119_g3488.t1	126.848	0.986667	0.305938	3.22506	0.00125946	0.00487923	TM1119_g6152.t1	390.753	8.45046	1.10952	7.6163	2.61e-14	6.53e-12	TM1119_g2583.t1	229.555	0.77927	0.247513	3.1484	0.00164164	0.00436059	TM1119_g2551.t1	29.3638	3.32783	0.558994	5.95325	2.63e-09	1.66e-08
TM1119_g3489.t1	33.8643	2.90322	0.465104	6.24208	4.32e-10	7.48e-09	TM1119_g6173.t1	4.09339	6.7075	2.44971	2.73807	0.00618004	0.0287936	TM1119_g2591.t1	688.097	1.1444	0.238944	4.78942	1.67e-06	8.51e-06	TM1119_g2553.t1	666.899	7.4497	0.430609	17.3004	4.67e-67	1.17e-64
TM1119_g3500.t1	794.675	0.790409	0.185706	4.25624	2.08e-05	0.000134118	TM1119_g6176.t1	10.7947	6.45822	1.57916	4.08965	4.32e-05	0.000521587	TM1119_g2593.t1	259.381	1.20975	0.265577	4.55517	5.23e-06	2.4e-05	TM1119_g2572.t1	507.862	2.88066	0.30526	9.43672	3.85e-21	8.18e-20
TM1119_g3504.t1	251.654	0.718862	0.211091	3.40547	0.000660509	0.00279474	TM1119_g6181.t1	4.05838	6.00978	2.06041	2.91678	0.00353662	0.0189493	TM1119_g2595.t1	1627.13	1.33046	0.315116	4.22212	2.42e-05	9.8e-05	TM1119_g2573.t1	1115.29	2.34914	0.253858	9.25377	2.17e-20	4.37e-19
TM1119_g3518.t1	2087.37	1.30765	0.399516	3.27308	0.00106381	0.0042138	TM1119_g6182.t1	12.2789	2.89777	1.02305	2.83248	0.00461887	0.023272	TM1119_g2599.t1	267.844	1.03602	0.253465	4.08744	4.36e-05	0.000167062	TM1119_g2574.t1	145.872	7.65574	0.698948	10.9532	6.41e-28	2.23e-26
TM1119_g3521.t1	261.707	0.992744	0.306063	3.24359	0.00118033	0.00461115	TM1119_g6242.t1	17.7787	4.07696	1.35548	3.00776	0.0026318	0.0151017	TM1119_g2601.t1	64.8284	1.96313	0.432676	4.53717	5.7e-06	2.6e-05	TM1119_g2580.t1	1026.01	1.95085	0.326539	5.97433	2.31e-09	1.47e-08
TM1119_g3542.t1	242.108	1.28413	0.290726	4.41698	1e-05	6.96e-05	TM1119_g6244.t1	9.69262	3.94629	1.21413	3.2503	0.00115282	0.00776174	TM1119_g2610.t1	423.149	1.45164	0.264618	5.48577	4.12e-08	2.76e-07	TM1119_g2581.t1	159.729	0.88087	0.335494	2.62559	0.00864983	0.0171924
TM1119_g3543.t1	560.134	2.36408	0.381116	6.20303	5.54e-10	9.38e-09	TM1119_g6271.t1	128.211	1.72843	0.60143	2.87387	0.0040548	0.0210379	TM1119_g2611.t1	175.883	6.01566	0.445069	13.5163	1.25e-41	1.65e-39	TM1119_g2583.t1	120.918	0.975022	0.328821	2.9652	0.00302483	0.00666819
TM1119_g3547.t1	913.746	0.532637	0.222116	2.39801	0.0164843	0.0429845	TM1119_g6278.t1	228.273	2.01149	0.644996	3.1186	0.0018171	0.0112214	TM1119_g2613.t1	39.4181	2.27977	0.414861	5.49526	3.9e-08	2.63e-07	TM1119_g2591.t1	855.097	0.727526	0.285905	2.54464	0.010939	0.0212398
TM1119_g3548.t1	1151.7	0.982245	0.353349	2.77981	0.00543904	0.0169116	TM1119_g6279.t1	240.665	1.80632	0.645409	2.79872	0.0051306	0.0250829	TM1119_g2615.t1	246.279	3.9523	0.297724	13.275	3.23e-40	3.99e-38	TM1119_g2593.t1	147.42	1.36108	0.26396	5.1564	2.52e-07	1.19e-06
TM1119_g3549.t1	49.3091	2.15457	0.427885	5.0354	4.77e-07	4.63e-06	TM1119_g6285.t1	284.936	2.70068	0.796843	3.38923	0.000700891	0.00521167	TM1119_g2628.t1	24.6587	5.59121	0.949965	5.8857	3.96e-09	3.12e-08	TM1119_g2595.t1	1655.19	2.56902	0.338232	7.59545	3.07e-14	3.52e-13
TM1119_g3558.t1	2561.07	5.18999	0.281206	18.4561	4.65e-76	5.4e-73	TM1119_g6287.t1	2371.12	2.75931	0.577722	4.77618	1.79e-06	3.52e-05	TM1119_g2629.t1	60.1659	3.30777	0.562128	5.88437	4e-09	3.14e-08	TM1119_g2601.t1	75.7862	1.0049	0.315854	3.18153	0.00146499	0.00344859
TM1119_g3564.t1	190.614	2.04821	0.310026	6.60658	3.93e-11	8.2e-10	TM1119_g6328.t1	43.5537	7.32321	1.42164	5.15123	2.59e-07	7.19e-06	TM1119_g2638.t1	69.1674	0.927094	0.367199	2.52477	0.0115773	0.0247786	TM1119_g2613.t1	68.1378	2.18692	0.534637	4.09046	4.31e-05	0.00013937
TM1119_g3566.t1	29.2121	1.57482	0.411683	3.82533	0.000130597	0.000683907	TM1119_g6346.t1	326.504	1.56282	0.489464	3.19292	0.0014084	0.00909122	TM1119_g2647.t1	33.1177	1.55375	0.493777	3.14666	0.00165149	0.00438337	TM1119_g2614.t1	60.3376	2.68693	0.353411	7.60284	2.9e-14	3.34e-13
TM1119_g3567.t1	22.6304	1.30176	0.534364	2.43609	0.0148471	0.0393112	TM1119_g6347.t1	1151.34	3.68288	0.714523	5.15432	2.55e-07	7.1e-06	TM1119_g2654.t1	19.4975	1.56455	0.551163	2.83863	0.00453078	0.010805	TM1119_g2615.t1	372.798	4.48391	0.268292	16.7128	1.06e-62	2.08e-60
TM1119_g3575.t1	74.3075	1.28707	0.327514	3.92981	8.5e-05	0.000466402	TM1119_g6348.t1	2582.26	2.98002	0.696345	4.27951	1.87e-05	0.000259505	TM1119_g2655.t1	334.985	1.81121	0.406703	4.45338	8.45e-06	3.74e-05	TM1119_g2619.t1	20.6829	2.26053	0.592927	3.81249	0.000137574	0.000404588
TM1119_g3582.t1	71.9174	2.1156	0.381368	5.5474	2.9e-08	3.6e-07	TM1119_g6350.t1	159.727	4.51011	0.730145	6.17701	6.53e-10	4.35e-08	TM1119_g2674.t1	805.132	0.608616	0.222467	2.73576	0.00622367	0.0142977	TM1119_g2620.t1	6.94875	3.87711	1.15311	3.3623	0.000772966	0.00193529
TM1119_g3600.t1	43.8937	3.79482	0.591799	6.41235	1.43e-10	2.71e-09	TM1119_g6376.t1	341.063	1.65077	0.604142	2.73242	0.0062871	0.0291672	TM1119_g2675.t1	231.466	0.637555	0.274069	2.32626	0.0200049	0.0399838	TM1119_g2627.t1	1.70691	4.41359	1.86934	2.36104	0.0182237	0.0334551
TM1119_g3602.t1	1387.92	0.500471	0.202577	2.47052	0.0134917	0.0362947	TM1119_g6410.t1	93.9319	1.81883	0.66432	2.73789	0.00618357	0.0287936	TM1119_g2679.t1	448.466	0.739867	0.203213	3.64084	0.000271752	0.000873785	TM1119_g2628.t1	15.148	5.67154	1.15916	4.89281	9.94e-07	4.31e-06
TM1119_g3605.t1	154.471	2.16339	0.610941	3.54108	0.000398494	0.00180939	TM1119_g6412.t1	10.8173	3.74976	1.33588	2.80697	0.00500104	0.0245668	TM1119_g2684.t1	487.885	2.17628	0.240247	9.0585	1.32e-19	3.58e-18	TM1119_g2629.t1	68.4495	3.43649	0.37899	9.06749	1.22e-19	2.3e-18
TM1119_g3606.t1	89.6565	1.59862	0.346763	4.61012	4.02e-06	3.09e-05	TM1119_g6413.t1	2296.32	6.22307	1.07185	5.80594	6.4e-09	3.15e-07	TM1119_g2685.t1	747.771	0.863692	0.295422	2.92359	0.00346023	0.00852218	TM1119_g2638.t1	235.927	1.29747	0.286261	4.53246	5.83e-06	2.21e-05
TM1119_g3626.t1	213.647	2.15255	0.255364	8.42935	3.48e-17	1.54e-15	TM1119_g6429.t1	789.716	3.16918	0.775841	4.08483	4.41e-05	0.000530819	TM1119_g2686.t1	641.593	1.92911	0.353087	5.46355	4.67e-08	3.09e-07	TM1119_g2655.t1	449.822	2.47105	0.377304	6.54922	5.78e-11	4.57e-10
TM1119_g3632.t1	42.4332	3.57249	0.800631	4.46209	8.12e-06	5.77e-05	TM1119_g6435.t1	432.174	1.57445	0.53371	2.95002	0.00317756	0.0174342	TM1119_g2688.t1	911.459	0.539341	0.211405	2.55122	0.0107346	0.0231937	TM1119_g2656.t1	2396.86	1.01864	0.256098	3.97752	6.96e-05	0.000216338
TM1119_g3643.t1	469.739	4.82892	0.428765	11.2624	2.01e-29	2.78e-27	TM1119_g6443.t1	2837.53	6.51271	0.9124	7.138	9.47e-13	1.39e-10	TM1119_g2689.t1	183.047	4.14649	0.334918	12.3806	3.33e-35	3.01e-33	TM1119_g2674.t1	987.388	0.999225	0.221447	4.51226	6.41e-06	2.42e-05
TM1119_g3644.t1	112.589	1.17203	0.288027	4.06918	4.72e-05	0.000277863	TM1119_g6444.t1	123.292	4.5204	0.869707	5.19761	2.02e-07	5.88e-06	TM1119_g2690.t1	292.927	3.84755	0.448487	8.57897	9.57e-18	2.13e-16	TM1119_g2675.t1	184.54	0.865536	0.252119	3.43305	0.000596836	0.0015299
TM1119_g3647.t1	22.6142	1.79206	0.580642	3.08634	0.00202637	0.00734969	TM1119_g6445.t1	1028.19	5.33702	0.883013	6.04411	1.5e-09	8.96e-08	TM1119_g2692.t1	9.98674	3.76915	0.972678	3.87503	0.000106613	0.000376192	TM1119_g2684.t1	354.636	2.22002	0.234831	9.45369	3.27e-21	7.04e-20
TM1119_g3648.t1	72.4625	2.20615	0.338229	6.52265	6.91e-11	1.37e-09	TM1119_g6446.t1	168.99	2.82766	0.656055	4.3101	1.63e-05	0.000232665	TM1119_g2693.t1	7.14166	6.26579	1.42277	4.40393	1.06e-05	4.61e-05	TM1119_g2685.t1	744.016	1.16573	0.297086	3.92387	8.71e-05	0.000265615
TM1119_g3656.t1	167.217	1.01453	0.236591	4.28813	1.8e-05	0.000118327	TM1119_g6447.t1	347.422	3.0447	0.814397	3.7386	0.00018505	0.00173411	TM1119_g2707.t1	29.4862	8.31323	1.25218	6.63901	3.16e-11	3.4e-10	TM1119_g2686.t1	558.124	1.59149	0.412687	3.8564	0.000115067	0.000343456
TM1119_g3671.t1	266.303	1.03358	0.432542	2.38954	0.0168696	0.0438146	TM1119_g6448.t1	90.5277	2.93006	0.799202	3.66624	0.000246148	0.00220749	TM1119_g2708.t1	129.052	4.48804	0.424508	10.5723	4e-26	1.9e-24	TM1119_g2689.t1	136.834	3.67464	0.345182	10.6455	1.83e-26	5.76e-25
TM1119_g3682.t1	40.4442	2.24388	0.475842	4.7156	2.41e-06	1.95e-05	TM1119_g6450.t1	68.1136	2.30076	0.840753	2.73655	0.00620879	0.0288872	TM1119_g2709.t1	339.201	1.76087	0.352729	4.99212	5.97e-07	3.32e-06	TM1119_g2690.t1	365.261	4.49745	0.340242	13.2184	6.87e-40	4.58e-38
TM1119_g3685.t1	526.346	2.17102	0.24469	8.87254	7.15e-19	3.8e-17	TM1119_g6455.t1	17.1745	4.37324	1.4954	2.92447	0.00345042	0.0186342	TM1119_g2714.t1	8.68719	4.66969	1.2607	3.70405	0.000212183	0.000698978	TM1119_g2691.t1	20.7158	4.479	0.807074	5.54967	2.86e-08	1.56e-07
TM1119_g3686.t1	1124.22	0.55061	0.171376	3.21288	0.00131412	0.00506283	TM1119_g6457.t1	128.391	2.73548	0.532749	5.13466	2.83e-07	7.71e-06	TM1119_g2715.t1	93.9955	1.66786	0.399136	4.17869	2.93e-05	0.000116581	TM1119_g2692.t1	30.5575	3.68146	0.668959	5.50327	3.73e-08	2e-07
TM1119_g3689.t1	798.042	1.71402	0.229174	7.47909	7.48e-14	2.38e-12	TM1119_g6461.t1	170.548	2.77329	0.650068	4.26615	1.99e-05	0.000273774	TM1119_g2716.t1	10.8576	3.05202	0.826961	3.69064	0.00022369	0.00073235	TM1119_g2693.t1	33.5854	5.82527	0.830449	7.0146	2.31e-12	2.16e-11
TM1119_g3697.t1	57.0649	2.482	0.41659	5.95789	2.56e-09	3.77e-08	TM1119_g6464.t1	475.64	3.28079	0.685081	4.78891	1.68e-06	3.33e-05	TM1119_g2724.t1	9.7427	4.8363	1.22943	3.93376	8.36e-05	0.000301853	TM1119_g2696.t1	42.4594	2.22742	0.491295	4.53378	5.79e-06	2.2e-05
TM1119_g3734.t1	566.481	0.879107	0.291913	3.01154	0.00259927	0.00912593	TM1119_g6465.t1	55.0055	5.05738	0.985812	5.13016	2.89e-07	7.86e-06	TM1119_g2725.t1	31.2214	1.41901	0.456224	3.11035	0.00186868	0.00489879	TM1119_g2704.t1	3.82722	5.57614	1.53748	3.6268	0.000286958	0.000784776
TM1119_g3735.t1	251.388	1.25587	0.302995	4.14487	3.4e-05	0.000208171	TM1119_g6466.t1	56.6075	3.63232	0.766802	4.73698	2.17e-06	4.18e-05	TM1119_g2726.t1	429.476	0.918269	0.382758	2.39909	0.016436	0.0337324	TM1119_g2707.t1	16.1438	7.65787	1.28716	5.94944	2.69e-09	1.7e-08
TM1119_g3741.t1	490.262	0.929083	0.282418	3.28975	0.00100276	0.0040096	TM1119_g6484.t1	16.2975	5.2277	1.48261	3.52601	0.000421877	0.00342334	TM1119_g2728.t1	271.28	0.898969	0.272984	3.29311	0.00099084	0.00279044	TM1119_g2708.t1	79.4799	4.11978	0.524689	7.85185	4.1e-15	5.17e-14
TM1119_g3763.t1	1468.13	0.644891	0.239987	2.6872	0.00720548	0.0215145	TM1119_g6486.t1	132.489	4.72995	1.08109	4.37517	1.21e-05	0.000181264	TM1119_g2741.t1	1220.78	3.38515	0.554712	6.10253	1.04e-09	9.02e-09	TM1119_g2709.t1	39.762	0.928258	0.385264	2.40941	0.0159784	0.0297702
TM1119_g3765.t1	1963.02	2.77824	0.45217	6.14424	8.03e-10	1.31e-08	TM1119_g6489.t1	736.48	4.9986	1.12368	4.44841	8.65e-06	0.000135523	TM1119_g2749.t1	67.2571	2.94628	0.504245	5.84294	5.13e-09	3.94e-08	TM1119_g2714.t1	4.9127	2.93058	1.10677	2.64785	0.00810045	0.0162174
TM1119_g3770.t1	736.936	2.38993	0.34584	6.9105	4.83e-12	1.18e-10	TM1119_g6493.t1	9.43879	4.61393	1.3981	3.30014	0.000966368	0.00675678	TM1119_g2756.t1	14.2687	7.26687	1.30771	5.55693	2.75e-08	1.89e-07	TM1119_g2717.t1	45.8059	1.44956	0.38789	3.73704	0.000186199	0.000531589
TM1119_g3771.t1	425.806	0.772493	0.24943	3.09704	0.00195466	0.00713789	TM1119_g6514.t1	120.881	2.0896	0.662277	3.15518	0.00160401	0.0101219	TM1119_g2762.t1	276.875	3.28299	0.469575	6.9914	2.72e-12	3.38e-11	TM1119_g2721.t1	457.804	2.90492	0.336564	8.63112	6.08e-18	1e-16
TM1119_g3775.t1	214.296	0.773554	0.227323	3.40289	0.000666777	0.00281818	TM1119_g6515.t1	70.6072	2.25658	0.672412	3.35594	0.000790949	0.00572942	TM1119_g2769.t1	300.281	1.81951	0.414396	4.39076	1.13e-05	4.86e-05	TM1119_g2723.t1	14.395	3.00201	0.716509	4.18977	2.79e-05	9.39e-05
TM1119_g3776.t1	985.853	1.64634	0.283583	5.8055	6.42e-09	8.85e-08	TM1119_g6527.t1	461.984	1.35223	0.522625	2.58739	0.00967061	0.0413867	TM1119_g2774.t1	9.6774	1.7715	0.771028	2.29759	0.0215853	0.0427781	TM1119_g2724.t1	81.8075	4.0492	0.432434	9.36375	7.7e-21	1.6e-19
TM1119_g3792.t1	1451.08	1.33395	0.177103	7.53204	5e-14	1.64e-12	TM1119_g6550.t1	4.36917	6.78454	2.13652	3.17551	0.00149572	0.00956176	TM1119_g2775.t1	16.3606	3.47413	0.777888	4.46611	7.97e-06	3.54e-05	TM1119_g2726.t1	534.788	3.84073	0.396077	9.69695	3.11e-22	7.22e-21
TM1119_g3827.t1	130.379	2.57661	0.46935	5.48973	4.03e-08	4.89e-07	TM1119_g6576.t1	12.5451	3.98745	1.20563	3.30736	0.000941813	0.00661795	TM1119_g2779.t1	25.3753	2.38901	0.509271	4.69103	2.72e-06	1.33e-05	TM1119_g2728.t1	242.274	1.09868	0.348102	3.15622	0.00159829	0.00372989
TM1119_g3831.t1	252.359	2.09965	0.373906	5.61545	1.96e-08	2.52e-07	TM1119_g6592.t1	119.48	2.08101	0.668597	3.11251	0.00185505	0.0114307	TM1119_g2780.t1	79.0077	1.70338	0.341276	4.99119	6e-07	3.33e-06	TM1119_g2738.t1	20.9346	1.1782	0.482474	2.44199	0.0146067	0.0274633
TM1119_g3832.t1	676.351	2.55037	0.527056	4.8389	1.31e-06	1.13e-05	TM1119_g6598.t1	360.201	4.4598	0.888643	5.01866	5.2e-07	1.27e-05	TM1119_g2782.t1	148.412	1.09575	0.352102	3.11203	0.00185805	0.00487277	TM1119_g2741.t1	1055.36	1.75816	0.242322	7.25546	4e-13	4.1e-12
TM1119_g3839.t1	77.292	2.83319	0.35254	8.03652	9.24e-16	3.61e-14	TM1119_g6599.t1	270.495	2.28642	0.78558	2.91048	0.00360869	0.0192009	TM1119_g2799.t1	88.5143	3.37723	0.388035	8.70342	3.22e-18	7.58e-17	TM1119_g2749.t1	79.8522	1.76499	0.40251	4.38495	1.16e-05	4.19e-05
TM1119_g3843.t1	14.515	3.74005	0.881538	4.24264	2.21e-05	0.000141274	TM1119_g6600.t1	56.3876	4.76869	1.0744	4.43846	9.06e-06	0.000140962	TM1119_g2801.t1	4.41047	4.55235	1.51675	3.00138	0.00268755	0.00678582	TM1119_g2755.t1	4.11555	4.68771	1.55014	3.02405	0.00249411	0.00558106
TM1119_g3856.t1	272.555	1.23091	0.295266	4.16881	3.06e-05	0.000189893	TM1119_g6601.t1	120.153	2.2287	0.694858	3.20741	0.00133934	0.00873053	TM1119_g2802.t1	34.1756	1.5286	0.553723	2.76059	0.00576971	0.0133725	TM1119_g2756.t1	22.4176	6.26754	1.16366	5.38606	7.2e-08	3.72e-07
TM1119_g3865.t1	1341.11	3.06732	0.655642	4.67834	2.89e-06	2.3e-05	TM1119_g6615.t1	22.346	3.57616	0.944569	3.78602	0.000153077	0.00147878	TM1119_g2828.t1	12.9926	2.62425	0.738167	3.55508	0.000377857	0.0011788	TM1119_g2757.t1	3.89729	3.60921	1.40425	2.57021	0.0101636	0.0198799
TM1119_g3866.t1	455.531	2.30432	0.363653	6.3366	2.35e-10	4.26e-09	TM1119_g6632.t1	17.6812	3.1687	0.909773	3.48296	0.000495906	0.00392617	TM1119_g2831.t1	25.7285	1.56747	0.484525	3.23506	0.00121616	0.003346	TM1119_g2762.t1	257.349	3.05506	0.298853	10.2226	1.57e-24	4.29e-23
TM1119_g3871.t1	381.213	1.00263	0.326426	3.07155	0.00212948	0.00767088	TM1119_g6650.t1	258.68	2.06887	0.555564	3.72391	0.000196163	0.0018261	TM1119_g2833.t1	33.7569	1.71541	0.420234	4.08204	4.46e-05	0.000170661	TM1119_g2770.t1	237.829	1.40038	0.283436	4.94072	7.78e-07	3.43e-06
TM1119_g3876.t1	114.889	0.760516	0.283861	2.67919	0.00738011	0.021956	TM1119_g6652.t1	27.8077	4.58974	0.995961	4.60835	4.06e-06	7.08e-05	TM1119_g2834.t1	214.529	2.23937	0.363287	6.16418	7.08e-10	6.27e-09	TM1119_g2779.t1	18.1624	1.74101	0.532499	3.26951	0.00107733	0.00260273
TM1119_g3878.t1	135.373	2.88532	0.282384	10.2177	1.65e-24	1.52e-22	TM1119_g6676.t1	116.634	2.19789	0.615536	3.5707	0.000356025	0.00297939	TM1119_g2835.t1	22.0852	1.71441	0.537011	3.19251	0.00141043	0.00381752	TM1119_g2781.t1	226.139	0.736037	0.248531	2.96155	0.00306093	0.00674237
TM1119_g3879.t1	613.536	1.05318	0.439339	2.39719	0.0165215	0.0430412	TM1119_g6679.t1	180.463	2.42298	0.562849	4.30485	1.67e-05	0.000237656	TM1119_g2841.t1	46.7206	1.33222	0.544461	2.44686	0.0144108	0.0300392	TM1119_g2782.t1	269.804	1.02367	0.264706	3.86718	0.000110103	0.000329711
TM1119_g3884.t1	930.251	1.08654	0.252942	4.29561	1.74e-05	0.000114675	TM1119_g6689.t1	3709.98	3.32321	0.792842	4.19151	2.77e-05	0.000356307	TM1119_g2844.t1	30.5772	2.01341	0.689095	2.92182	0.00347996	0.00856467	TM1119_g2799.t1	81.1365	1.55076	0.30268	5.12342	3e-07	1.41e-06
TM1119_g3887.t1	346.408	1.17697	0.205216	5.73527	9.74e-09	1.31e-07	TM1119_g6690.t1	965.652	4.25281	1.07835	3.94381	8.02e-05	0.000880457	TM1119_g2847.t1	18.9043	1.41671	0.563102	2.5159	0.011873	0.0253448	TM1119_g2800.t1	11.0202	4.59408	1.00678	4.56315	5.04e-06	1.94e-05
TM1119_g3899.t1	50.8954	0.774095	0.329807	2.34711	0.0189196	0.0482778	TM1119_g6692.t1	27.5142	3.94908	1.42658	2.76822	0.00563635	0.0268675	TM1119_g2850.t1	213.219	4.98873	0.511502	9.75311	1.79e-22	6.3e-21	TM1119_g2801.t1	10.8791	4.58797	1.04522	4.38949	1.14e-05	4.11e-05
TM1119_g3901.t1	625.339	1.97994	0.372631	5.31341	1.08e-07	1.2e-06	TM1119_g6697.t1	8.00932	4.88111	1.54235	3.16471	0.00155236	0.0098678	TM1119_g2855.t1	217.739	0.981606	0.267963	3.66321	0.000249072	0.000805163	TM1119_g2811.t1	20.2552	3.31728	0.597152	5.55516	2.77e-08	1.52e-07
TM1119_g3903.t1	255.236	3.18077	0.279819	11.3672	6.09e-30	8.66e-28	TM1119_g6709.t1	4552.64	5.80303	1.00235	5.78945	7.06e-09	3.43e-07	TM1119_g2857.t1	293.471	0.61486	0.217745	2.82376	0.0047464	0.0112668	TM1119_g2812.t1	503.531	1.058	0.264574	3.99888	6.36e-05	0.000199424
TM1119_g3904.t1	514.636	1.02684	0.247955	4.14124	3.45e-05	0.000211401	TM1119_g6754.t1	55.7046	2.63268	0.679999	3.87159	0.000108129	0.00111535	TM1119_g2862.t1	817.58	1.12811	0.195575	5.76814	8.02e-09	5.95e-08	TM1119_g2813.t1	70.4265	1.72287	0.341408	5.04638	4.5e-07	2.05e-06
TM1119_g3915.t1	67.0393	1.44373	0.323201	4.46698	7.93e-06	5.67e-05	TM1119_g6765.t1	158.556	2.36413	0.675067	3.50207	0.000461659	0.0036963	TM1119_g2868.t1	504.397	0.842565	0.222803	3.78166	0.000155784	0.000530226	TM1119_g2815.t1	136.09	1.15096	0.355221	3.24013	0.00119476	0.00285891
TM1119_g3921.t1	85.8557	2.61347	0.57374	4.55514	5.24e-06	3.88e-05	TM1119_g6785.t1	222.545	2.33557	0.587462	3.97569	7.02e-05	0.000790466	TM1119_g2871.t1	1315	0.96307	0.327215	2.94323	0.00324806	0.00804701	TM1119_g2816.t1	59.1891	1.41156	0.557898	2.53015	0.0114014	0.0220326
TM1119_g3927.t1	286.88	0.776957	0.267914	2.90002	0.0037314	0.0123274	TM1119_g6814.t1	6.38346	4.37383	1.5259	2.86639	0.00415178	0.0214227	TM1119_g2877.t1	36.2045	1.34346	0.486245	2.76293	0.00572856	0.0132927	TM1119_g2828.t1	10.6105	4.08754	0.951251	4.29701	1.73e-05	6.04e-05
TM1119_g3930.t1	284.009	0.838951	0.299905	2.79739	0.00515174	0.0161566	TM1119_g6838.t1	17.1428	3.71105	1.04985	3.53483	0.000408033	0.00333049	TM1119_g2888.t1	38.4719	2.84247	0.468911	6.06186	1.35e-09	1.15e-08	TM1119_g2831.t1	23.3899	1.49997	0.505081	2.96976	0.00298032	0.00657848
TM1119_g3936.t1	596.238	1.23822	0.506539	2.44446	0.0145068	0.0385735	TM1119_g6839.t1	20.1832	2.35365	0.881164	2.67107	0.00756097	0.0339175	TM1119_g2889.t1	363.497	0.898316	0.310907	2.88934	0.00386048	0.00939261	TM1119_g2833.t1	31.2122	2.1878	0.485708	4.50435	6.66e-06	2.5e-05
TM1119_g3942.t1	38.3872	1.29055	0.38594	3.34391	0.000826052	0.00339659	TM1119_g6847.t1	256.24	1.97051	0.625569	3.14994	0.00163303	0.0102648	TM1119_g2893.t1	816.732	2.08655	0.235119	8.87444	7.03e-19	1.77e-17	TM1119_g2834.t1	120.969	2.18451	0.282346	7.73701	1.02e-14	1.23e-13
TM1119_g3948.t1	146.648	1.1603	0.316627	3.66456	0.000247766	0.00120049	TM1119_g6854.t1	1891.84	3.55568	0.904671	3.93036	8.48e-05	0.000916885	TM1119_g2909.t1	391.738	2.8894	0.254669	11.3457	7.79e-30	4.94e-28	TM1119_g2835.t1	16.8301	1.24699	0.519147	2.402	0.0163056	0.030306
TM1119_g3949.t1	174.342	1.72368	0.384203	4.48637	7.24e-06	5.22e-05	TM1119_g6855.t1	355.058	1.95736	0.682658	2.86727	0.00414036	0.0213833	TM1119_g2914.t1	51.9661	2.12342	0.444443	4.77772	1.77e-06	8.97e-06	TM1119_g2836.t1	30.9803	1.44911	0.605143	2.39466	0.0166357	0.0308447
TM1119_g3954.t1	194.779	0.627288	0.266334	2.35527	0.0185092	0.0474042	TM1119_g6864.t1	393.166	2.0108	0.708436	2.83836	0.0045346	0.0229048	TM1119_g2915.t1	24.6194	1.49431	0.47758	3.12892	0.00175453	0.00463199	TM1119_g2855.t1	177.155	1.04311	0.270552	3.85548	0.000115501	0.000344676
TM1119_g3968.t1	272.946	2.02507	0.391383	5.17415	2.29e-07	2.39e-06	TM1119_g6870.t1	1365.11	3.84173	0.580183	6.62157	3.55e-11	3.42e-09	TM1119_g2925.t1	174.202	1.06415	0.305632	3.48181	0.000498028	0.00151444	TM1119_g2857.t1	208.18	0.84605	0.273583	3.09248	0.00198494	0.00454747
TM1119_g3977.t1	263.098	0.701555	0.234724	2.98885	0.00280033	0.00970228	TM1119_g6871.t1	482.019	2.02533	0.705303	2.87158	0.00408429	0.0211714	TM1119_g2926.t1	28.8522	1.13228	0.481302	2.35254	0.0186456	0.0376201	TM1119_g2862.t1	641.054	1.53315	0.239237	6.40848	1.47e-10	1.1e-09
TM1119_g3983.t1	504.262	1.5415	0.266919	5.77515	7.69e-09	1.05e-07	TM1119_g6881.t1	252.224	2.12557	0.550253	3.8629	0.000112047	0.00115155	TM1119_g2948.t1	136.277	3.5615	0.409642	8.69418	3.49e-18	8.19e-17	TM1119_g2868.t1	408.911	0.945182	0.221392	4.26927	1.96e-05	6.77e-05
TM1119_g3984.t1	533.253	0.82323	0.189086	4.35373	1.34e-05	9.04e-05	TM1119_g6882.t1	210.891	3.26497	0.800422	4.07906	4.52e-05	0.000541857	TM1119_g2954.t1	993.438	1.16389	0.226593	5.13649	2.8e-07	1.64e-06	TM1119_g2871.t1	1330.74	1.35671	0.365318	3.71378	0.000204185	0.000577789
TM1119_g3986.t1	902.187	2.09683	0.599762	3.4961	0.000472104	0.00209049	TM1119_g6883.t1	1012.85	1.26983	0.47353	2.68163	0.0073265	0.033103	TM1119_g2955.t1	1313	1.52913	0.206375	7.4095	1.27e-13	1.86e-12	TM1119_g2877.t1	50.9585	1.13188	0.491642	2.30225	0.021321	0.0385209
TM1119_g3987.t1	119.171	1.45047	0.297831	4.87009	1.12e-06	9.81e-06	TM1119_g6896.t1	316.289	1.98936	0.581606	3.42046	0.000625145	0.00473546	TM1119_g2958.t1	315.622	4.51326	0.339682	13.2867	2.76e-40	3.45e-38	TM1119_g2885.t1	388.29	0.628033	0.274658	2.2866	0.0222192	0.0399759
TM1119_g4007.t1	431.309	1.35823	0.208835	6.50382	7.83e-11	1.54e-09	TM1119_g6903.t1	59.2633	2.50202	0.810765	3.086	0.00202867	0.0122656	TM1119_g2965.t1	32.0683	1.52181	0.458677	3.31783	0.0009072	0.00258116	TM1119_g2888.t1	20.8822	1.59046	0.539354	2.94883	0.00318983	0.00700613
TM1119_g4017.t1	8.42432	6.52228	1.39703	4.66866	3.03e-06	2.4e-05	TM1119_g6942.t1	223.939	3.61157	0.784767	4.60209	4.18e-06	7.23e-05	TM1119_g2966.t1	210.783	3.75624	0.375323	10.008	1.41e-23	5.49e-22	TM1119_g2889.t1	277.51	1.23943	0.221123	5.60515	2.08e-08	1.16e-07
TM1119_g4018.t1	16.3909	1.79762	0.618952	2.9043	0.00368079	0.0121978	TM1119_g6944.t1	330.507	1.88764	0.510306	3.69904	0.000216415	0.00198187	TM1119_g2967.t1	172.899	1.70116	0.278626	6.10552	1.02e-09	8.88e-09	TM1119_g2890.t1	29.5083	2.9743	0.63527	4.68195	2.84e-06	1.14e-05
TM1119_g4021.t1	30.5863	1.59359	0.559383	2.84883	0.00438808	0.0141154	TM1119_g6947.t1	188.025	2.69809	0.735778	3.66699	0.000245418	0.0022027	TM1119_g2970.t1	2153.68	1.0771	0.235402	4.5756	4.75e-06	2.2e-05	TM1119_g2894.t1	33.1922	3.03306	0.541503	5.60118	2.13e-08	1.18e-07
TM1119_g4027.t1	63.2674	1.75443	0.362387	4.84132	1.29e-06	1.12e-05	TM1119_g6951.t1	26.5485	2.29495	0.838725	2.73624	0.00621463	0.0288905	TM1119_g2971.t1	17293.3	2.92385	0.275577	10.6099	2.68e-26	1.3e-24	TM1119_g2908.t1	934.739	1.15362	0.268666	4.29388	1.76e-05	6.12e-05
TM1119_g4030.t1	473.963	0.822601	0.345133	2.38343	0.0171521	0.04441	TM1119_g6956.t1	45.2657	3.36549	1.04107	3.23272	0.00122619	0.00815334	TM1119_g2972.t1	335.585	1.01029	0.268429	3.76371	0.000167413	0.000565492	TM1119_g2909.t1	432.727	3.18783	0.421325	7.56621	3.84e-14	4.39e-13
TM1119_g4039.t1	43.8898	2.17874	0.60165	3.62128	0.000293152	0.00139613	TM1119_g6957.t1	92.4997	1.88684	0.668727	2.82154	0.00477938	0.0238525	TM1119_g2976.t1	6144.86	2.21066	0.377609	5.85436	4.79e-09	3.7e-08	TM1119_g2910.t1	240.052	0.736098	0.249488	2.95044	0.00317322	0.00697521
TM1119_g4040.t1	66.1094	5.76127	0.673354	8.55608	1.17e-17	5.53e-16	TM1119_g6969.t1	50.9727	3.59883	1.16395	3.09192	0.00198868	0.0120692	TM1119_g2977.t1	814.801	1.4406	0.221945	6.49082	8.54e-11	8.67e-10	TM1119_g2914.t1	46.6676	2.34828	0.529162	4.43774	9.09e-06	3.34e-05
TM1119_g4044.t1	1142.18	0.68929	0.260307	2.64799	0.00809709	0.0237785	TM1119_g6970.t1	169.996	2.07856	0.782522	2.65624	0.00790178	0.0350969	TM1119_g2982.t1	512.476	0.991996	0.317175	3.12759	0.00176243	0.00464932	TM1119_g2925.t1	191.911	1.57689	0.266793	5.91055	3.41e-09	2.12e-08
TM1119_g4049.t1	126.351	5.11995	0.421568	12.145	6.1e-34	1.09e-31	TM1119_g6973.t1	3.6134	6.37534	2.40359	2.65243	0.00799157	0.0354537	TM1119_g2983.t1	279.685	1.30777	0.234785	5.57005	2.55e-08	1.76e-07	TM1119_g2943.t1	164.113	1.81749	0.354894	5.1212	3.04e-07	1.42e-06
TM1119_g4050.t1	65.828	2.94791	1.17337	2.51234	0.0119933	0.0328924	TM1119_g6992.t1	27.7657	4.19969	0.920051	4.56463	5e-06	8.48e-05	TM1119_g2990.t1	2869.47	5.2296	0.356607	14.6649	1.08e-48	1.76e-46	TM1119_g2944.t1	54.6361	1.76256	0.444812	3.96247	7.42e-05	0.000229257
TM1119_g4058.t1	95.6115	4.8942	0.478466	10.2289	1.47e-24	1.37e-22	TM1119_g7020.t1	335.04	3.4127	0.765578	4.45768	8.29e-06	0.000130778	TM1119_g2991.t1	400.093	3.22498	0.345214	9.34197	9.46e-21	2.81e-19	TM1119_g2948.t1	217.396	4.12601	0.507943	8.12298	4.55e-16	6.26e-15
TM1119_g4059.t1	25.7528	5.23852	0.877086	5.97264	2.33e-09	3.47e-08	TM1119_g7061.t1	26.9025	3.0479	1.20859	2.52186	0.0116735	0.048002	TM1119_g2994.t1	1334.81	0.719437	0.293967	2.44734	0.0143916	0.0300039	TM1119_g2954.t1	794.927	1.97607	0.308298	6.4096	1.46e-10	1.09e-09
TM1119_g4060.t1	19.708	2.72475	0.587962	4.63423	3.58e-06	2.79e-05	TM1119_g7069.t1	23.9853	4.07727	1.06286	3.83611	0.000124996	0.00126274	TM1119_g2995.t1	76.9896	0.94569	0.396026	2.38795	0.0169428	0.0346236	TM1119_g2955.t1	1259.77	1.60503	0.290402	5.52691	3.26e-08	1.76e-07
TM1119_g4061.t1	45.9904	4.71658	0.994812	4.74118	2.12e-06	1.75e-05	TM1119_g7079.t1	13.0682	5.28142	1.17224	4.50541	6.62e-06	0.000107986	TM1119_g3020.t1	4.03808	4.43155	1.54646	2.86562	0.00416196	0.0100274	TM1119_g2957.t1	24.6831	1.12007	0.476993	2.34818	0.0188655	0.0345283
TM1119_g4064.t1	166.738	5.85626	0.500734	11.6954	1.35e-31	2.13e-29	TM1119_g7092.t1	346.291	4.72333	0.838237	5.63484	1.75e-08	7.36e-07	TM1119_g3024.t1	65.3668	0.941425	0.367534	2.56147	0.0104231	0.0225842	TM1119_g2958.t1	202.906	4.02416	0.332313	12.1096	9.4e-34	4.35e-32
TM1119_g4065.t1	174.607	5.03973	0.527968	9.54553	1.35e-21	9.58e-20	TM1119_g7096.t1	573.74	2.05814	0.61823	3.32909	0.000871295	0.00621943	TM1119_g3031.t1	138.525	1.30683	0.432203	3.02365	0.00249742	0.00635796	TM1119_g2966.t1	160.214	2.82896	0.299362	9.44996	3.39e-21	7.23e-20
TM1119_g4068.t1	52.3185	3.14448	0.422665	7.43965	1.01e-13	3.15e-12	TM1119_g7137.t1	377.386	2.76119	0.61274	4.5063	6.6e-06	0.000107691	TM1119_g3036.t1	2138.84	9.19047	0.397635	23.1128	3.44e-118	3.66e-115	TM1119_g2967.t1	131.309	1.62415	0.262784	6.18055	6.39e-10	4.41e-09
TM1119_g4069.t1	285.069	3.98024	1.58744	2.50733	0.0121647	0.0332644	TM1119_g7138.t1	39.2741	3.12376	0.983322	3.17675	0.00148937	0.00953195	TM1119_g3044.t1	766.971	2.97247	0.288411	10.3063	6.6e-25	2.82e-23	TM1119_g2970.t1	1992.3	1.13119	0.269764	4.19323	2.75e-05	9.26e-05
TM1119_g4075.t1	683.038	2.46766	0.520973	4.73664	2.17e-06	1.78e-05	TM1119_g7141.t1	28.8875	5.86613	1.42808	4.10771	4e-05	0.000486614	TM1119_g3046.t1	85.2326	3.65004	0.4727	7.72169	1.15e-14	1.89e-13	TM1119_g2971.t1	26933.1	3.98561	0.463573	8.5976	8.14e-18	1.33e-16
TM1119_g4077.t1	82.6962	2.01969	0.723145	2.79293	0.0052233	0.0163419	TM1119_g7157.t1	584.884	2.77309	0.660021	4.20151	2.65e-05	0.000345258	TM1119_g3047.t1	27.4415	3.083	0.693379	4.44634	8.73e-06	3.85e-05	TM1119_g2972.t1	79.2707	1.78202	0.307319	5.7986	6.69e-09	4e-08
TM1119_g4084.t1	1381.5	1.02289	0.278417	3.67393	0.000238844	0.00116252	TM1119_g7158.t1	268.325	2.17991	0.67502	3.2294	0.00124051	0.0082098	TM1119_g3048.t1	14.3751	2.01647	0.701478	2.8746	0.00404536	0.00977882	TM1119_g2976.t1	6569.57	5.44811	0.381962	14.2635	3.69e-46	3.49e-44
TM1119_g4085.t1	1935.16	3.57509	0.367349	9.73214	2.2e-22	1.63e-20	TM1119_g7161.t1	1230.41	3.92614	0.723022	5.43017	5.63e-08	1.99e-06	TM1119_g3049.t1	32.4264	3.81781	0.602255	6.3392	2.31e-10	2.18e-09	TM1119_g2977.t1	593.232	1.84004	0.252963	7.27396	3.49e-13	3.62e-12
TM1119_g4092.t1	1401.71	1.26218	0.206766	6.10438	1.03e-09	1.65e-08	TM1119_g7163.t1	64.6322	1.49296	0.579284	2.57725	0.00995887	0.0422962	TM1119_g3059.t1	25.1634	2.32205	0.580483	4.00021	6.33e-05	0.000233679	TM1119_g2982.t1	376.037	0.946382	0.275097	3.44017	0.000581345	0.00149603
TM1119_g4100.t1	337.103	0.616943	0.185201	3.3312	0.00086473	0.00353062	TM1119_g7175.t1	10.7516	5.5055	1.37271	4.01067	6.05e-05	0.000702375	TM1119_g3063.t1	211.734	1.6421	0.306312	5.36089	8.28e-08	5.27e-07	TM1119_g2983.t1	406.677	2.13098	0.218836	9.73779	2.08e-22	4.91e-21
TM1119_g4116.t1	34.6893	1.1418	0.442882	2.57812	0.00993402	0.0280792	TM1119_g7176.t1	63.3788	2.65202	0.888584	2.98455	0.00284	0.0159564	TM1119_g3065.t1	127.193	0.930912	0.315903	2.94683	0.00321048	0.00796377	TM1119_g2990.t1	13726.4	6.54307	0.518929	12.6088	1.89e-36	1e-34
TM1119_g4119.t1	338.094	0.904086	0.205269	4.40439	1.06e-05	7.33e-05	TM1119_g7177.t1	34.4419	3.9863	0.842531	4.73134	2.23e-06	4.29e-05	TM1119_g3066.t1	451.805	1.02518	0.344192	2.97852	0.00289647	0.00727614	TM1119_g2991.t1	2017.6	5.85281	0.276858	21.1401	3.41e-99	2.47e-96
TM1119_g4122.t1	785.936	0.772399	0.256645	3.0096	0.00261588	0.0091704	TM1119_g7219.t1	290.85	1.57476	0.572035	2.75291	0.0059068	0.0278619	TM1119_g3076.t1	423.094	2.1328	0.5773	3.69444	0.000220374	0.000722521	TM1119_g2995.t1	83.74	1.6103	0.294253	5.47252	4.44e-08	2.36e-07
TM1119_g4125.t1	10.0218	4.93685	1.2197	4.04759	5.17e-05	0.000301968	TM1119_g7249.t1	2.90418	6.19701	2.46625	2.51272	0.0119804	0.0489826	TM1119_g3078.t1	1046.81	0.991021	0.240272	4.12458	3.71e-05	0.000144421	TM1119_g3020.t1	4.00948	3.65744	1.34317	2.723	0.00646923	0.0132441
TM1119_g4141.t1	30.632	1.84013	0.522405	3.52243	0.000427617	0.00192407	TM1119_g7250.t1	120.591	2.12144	0.632835	3.35227	0.000801508	0.00579228	TM1119_g3087.t1	747.969	1.54503	0.279906	5.51981	3.39e-08	2.3e-07	TM1119_g3031.t1	207.839	1.35124	0.302948	4.46029	8.18e-06	3.03e-05
TM1119_g4144.t1	450.858	2.79931	0.264677	10.5764	3.84e-26	4.31e-24	TM1119_g7271.t1	395.533	2.22115	0.706553	3.14365	0.00166857	0.0104532	TM1119_g3088.t1	723.313	1.02401	0.261614	3.91421	9.07e-05	0.000323846	TM1119_g3036.t1	466.699	8.85414	0.622395	14.2259	6.33e-46	5.85e-44
TM1119_g4149.t1	14.971	4.25852	1.01183	4.20874	2.57e-05	0.000161777	TM1119_g7305.t1	282.739	1.73907	0.580491	2.99586	0.0027367	0.0155361	TM1119_g3089.t1	182.523	1.87731	0.292172	6.42536	1.32e-10	1.29e-09	TM1119_g3044.t1	469.231	1.86684	0.278787	6.69628	2.14e-11	1.78e-10
TM1119_g4150.t1	8.79072	6.57947	1.39393	4.72007	2.36e-06	1.91e-05	TM1119_g7326.t1	10.3636	3.63382	1.21149	2.99946	0.00270461	0.0154096	TM1119_g3095.t1	1891.96	0.752057	0.270368	2.7816	0.00540911	0.0126319	TM1119_g3046.t1	89.9149	1.82032	0.326459	5.57596	2.46e-08	1.36e-07
TM1119_g4151.t1	148.456	2.9739	0.652	4.5612	5.09e-06	3.8e-05	TM1119_g7354.t1	19.1278	2.73022	1.00748	2.70995	0.00672929	0.030913	TM1119_g3097.t1	285.028	0.98243	0.223417	4.3973	1.1e-05	4.73e-05	TM1119_g3049.t1	28.0846	8.45879	1.24598	6.78885	1.13e-11	9.75e-11
TM1119_g4154.t1	70.0121	3.30335	0.797691	4.14114	3.46e-05	0.000211401	TM1119_g7370.t1	10.9266	3.87847	1.52534	2.54269	0.0110002	0.0456207	TM1119_g3098.t1	1464.05	2.10951	0.294249	7.16912	7.55e-13	1e-11	TM1119_g3063.t1	216.985	1.79716	0.239044	7.5181	5.56e-14	6.25e-13
TM1119_g4155.t1	33.8146	5.7293	0.866044	6.61549	3.7e-11	7.76e-10	TM1119_g7372.t1	434.381	1.77922	0.650345	2.7358	0.00622282	0.0289047	TM1119_g3099.t1	187.423	1.45531	0.28525	5.10188	3.36e-07	1.95e-06	TM1119_g3065.t1	158.436	5.12677	0.473521	10.8269	2.57e-27	8.67e-26
TM1119_g4156.t1	12.4652	1.96246	0.786118	2.4964	0.0125462	0.0340803	TM1119_g7373.t1	27.2715	2.74732	0.921033	2.98286	0.00285566	0.0160173	TM1119_g3100.t1	395.813	1.53384	0.637881	2.40458	0.016191	0.0332937	TM1119_g3069.t1	21.185	4.81824	0.80761	5.96604	2.43e-09	1.54e-08
TM1119_g4159.t1	28.1054	1.59247	0.61787	2.57736	0.00995582	0.0281294	TM1119_g7388.t1	861.547	4.31038	1.04732	4.11561	3.86e-05	0.00047278	TM1119_g3107.t1	829.961	1.18986	0.248578	4.78667	1.7e-06	8.61e-06	TM1119_g3076.t1	693.338	3.84202	0.569722	6.74368	1.54e-11	1.31e-10
TM1119_g4178.t1	268.962	0.675011	0.213125	3.16721	0.0015391	0.00582108	TM1119_g7389.t1	84.4734	4.56221	1.20244	3.79414	0.000148154	0.00143739	TM1119_g3109.t1	337.286	0.912274	0.232471	3.92426	8.7e-05	0.000312395	TM1119_g3084.t1	425.848	0.874207	0.319743	2.73409	0.00625521	0.012848
TM1119_g4179.t1	500.787	0.795699	0.220622	3.60662	0.000310206	0.00146384	TM1119_g7401.t1	18.1249	3.70615	1.27141	2.91499	0.00355705	0.0190151	TM1119_g3110.t1	397.466	0.982827	0.289192	3.39853	0.000677502	0.00199022	TM1119_g3087.t1	764.276	1.12387	0.300212	3.7436	0.000181402	0.000519185
TM1119_g4180.t1	251.646	2.37766	0.539878	4.40407	1.06e-05	7.33e-05	TM1119_g7411.t1	2231.25	5.05682	0.894266	5.65471	1.56e-08	6.61e-07	TM1119_g3116.t1	358.235	0.810455	0.300537	2.69669	0.00700322	0.0158699	TM1119_g3088.t1	749.412	2.0887	0.22726	9.19081	3.9e-20	7.71e-19
TM1119_g4181.t1	560.755	2.11971	0.320079	6.62247	3.53e-11	7.44e-10	TM1119_g7470.t1	76.2417	2.51949	0.885864	2.8441	0.00445367	0.0226381	TM1119_g3118.t1	714.056	0.618905	0.213907	2.89333	0.0038118	0.00928723	TM1119_g3089.t1	278.978	2.27173	0.263064	8.63565	5.84e-18	9.67e-17
TM1119_g4182.t1	212.789	2.43085	0.418166	5.81313	6.13e-09	8.48e-08	TM1119_g7488.t1	328.502	5.26733	0.554318	9.50237	2.05e-21	2.57e-18	TM1119_g3119.t1	887.269	0.480599	0.213238	2.25381	0.024208	0.0472917	TM1119_g3095.t1	1943.19	0.971661	0.208326	4.66414	3.1e-06	1.23e-05
TM1119_g4184.t1	68.1892	2.24012	0.424293	5.27966	1.29e-07	1.42e-06	TM1119_g7498.t1	28.4101	3.40562	0.98602	3.45391	0.000552523	0.00427446	TM1119_g3121.t1	239.436	0.917434	0.248984	3.68471	0.000228966	0.000746796	TM1119_g3097.t1	311.614	1.31086	0.373496	3.50971	0.000448597	0.00117774
TM1119_g4191.t1	193.3	1.19487	0.383522	3.11552	0.00183619	0.00677988	TM1119_g7499.t1	167.217	6.33051	0.823201	7.69012	1.47e-14	3.94e-12	TM1119_g3123.t1	211.369	1.30498	0.312262	4.17911	2.93e-05	0.000116446	TM1119_g3098.t1	1452.99	2.13647	0.430122	4.96712	6.8e-07	3.02e-06
TM1119_g4192.t1	127.056	2.15788	0.411985	5.23777	1.63e-07	1.75e-06	TM1119_g7508.t1	172.708	1.52734	0.579064	2.63759	0.00834964	0.0367084	TM1119_g3127.t1	1435.63	1.11814	0.205567	5.43931	5.35e-08	3.51e-07	TM1119_g3099.t1	155.179	1.37705	0.349013	3.94555	7.96e-05	0.000244584
TM1119_g4195.t1	1113.89	3.18705	0.192327	16.571	1.13e-61	8.25e-59	TM1119_g7510.t1	131.536	5.07353	0.959345	5.28853	1.23e-07	3.77e-06	TM1119_g3135.t1	355.443	1.41334	0.222513	6.35172	2.13e-10	2.03e-09	TM1119_g3107.t1	1069.41	1.38868	0.37026	3.75055	0.000176449	0.000506587
TM1119_g4210.t1	428.591	1.05301	0.44708	2.35531	0.0185074	0.0474042	TM1119_g7517.t1	79.4011	1.79457	0.603202	2.97507	0.00292924	0.016318	TM1119_g3137.t1	59.4459	0.813927	0.322533	2.52355	0.0116177	0.0248613	TM1119_g3109.t1	518.974	1.10004	0.276943	3.97207	7.13e-05	0.000221005
TM1119_g4215.t1	1080.37	1.49113	0.48179	3.09498	0.00196828	0.00717822	TM1119_g7522.t1	142.939	4.16385	0.924561	4.50359	6.68e-06	0.000108528	TM1119_g3143.t1	2942.73	1.8984	0.229265	8.28037	1.23e-16	2.46e-15	TM1119_g3110.t1	370.411	0.892676	0.354861	2.51557	0.0118841	0.0228498
TM1119_g4216.t1	49.8898	1.27715	0.385732	3.31099	0.000929682	0.0037551	TM1119_g7532.t1	504.439	3.51901	0.729069	4.82672	1.39e-06	2.84e-05	TM1119_g3144.t1	518.01	1.47123	0.203123	7.24307	4.39e-13	5.99e-12	TM1119_g3117.t1	411.11	1.51104	0.24169	6.25197	4.05e-10	2.85e-09
TM1119_g4260.t1	9.05444	2.63039	0.810798	3.2442	0.00117783	0.00460393	TM1119_g7548.t1	479.775	6.47602	0.981205	6.60007	4.11e-11	3.89e-09	TM1119_g3149.t1	1134.06	1.06196	0.275176	3.85923	0.000113747	0.000398518	TM1119_g3121.t1	228.283	0.608329	0.227236	2.67708	0.00742668	0.0150058
TM1119_g4262.t1	301.305	1.6058	0.261195	6.14791	7.85e-10	1.29e-08	TM1119_g7568.t1	45.7448	3.60867	0.803228	4.4927	7.03e-06	0.000113325	TM1119_g3151.t1	123.993	1.81428	0.339022	5.35152	8.72e-08	5.52e-07	TM1119_g3123.t1	148.988	1.2548	0.318576	3.93879	8.19e-05	0.000251187
TM1119_g4266.t1	159.851	2.0183	0.343107	5.88244	4.04e-09	5.78e-08	TM1119_g7571.t1	25.0832	2.54858	0.848209	3.00466	0.00265874	0.0152021	TM1119_g3156.t1	2805.56	0.841993	0.302509	2.78337	0.00537979	0.0125719	TM1119_g3125.t1	1112.53	0.851165	0.257786	3.30183	0.000960568	0.00234825
TM1119_g4274.t1	152.506	0.557304	0.229004	2.4336	0.0149494	0.0395519	TM1119_g7574.t1	252.523	2.82373	0.937616	3.01161	0.00259869	0.0149574	TM1119_g3167.t1	653.306	1.39092	0.294067	4.72994	2.25e-06	1.11e-05	TM1119_g3127.t1	1649.95	1.94	0.30833	6.29198	3.13e-10	2.24e-09
TM1119_g4279.t1	561.39	1.12799	0.20271	5.56455	2.63e-08	3.29e-07	TM1119_g7585.t1	169.732	4.91892	0.756196	6.50482	7.78e-11	6.79e-09	TM1119_g3168.t1	570.402	1.60979	0.265961	6.05274	1.42e-09	1.21e-08	TM1119_g3133.t1	705.618	0.517073	0.210466	2.4568	0.0140181	0.0264614
TM1119_g4280.t1	130.203	0.836563	0.248281	3.36942	0.000753275	0.0031278	TM1119_g7613.t1	44.2546	3.16465	0.976387	3.24119	0.00119032	0.00795715	TM1119_g3173.t1	700.881	1.12925	0.245059	4.60806	4.06e-06	1.91e-05	TM1119_g3134.t1	1407.45	1.36052	0.259973	5.23333	1.66e-07	8.1e-07
TM1119_g4292.t1	140.215	1.77688	0.447945	3.96674	7.29e-05	0.000406628	TM1119_g7631.t1	27.9365	2.59582	0.89654	2.89538	0.00378704	0.0199893	TM1119_g3177.t1	231.072	1.84399	0.26892	6.85703	7.03e-12	8.24e-11	TM1119_g3135.t1	411.877	2.0603	0.39995	5.1514	2.59e-07	1.22e-06
TM1119_g4298.t1	109.14	1.38808	0.293923	4.72257	2.33e-06	1.89e-05	TM1119_g7636.t1	286.061	2.27807	0.789112	2.88688	0.00389084	0.0204318	TM1119_g3180.t1	238.845	1.65589	0.288455	5.74055	9.44e-09	6.95e-08	TM1119_g3137.t1	36.398	1.50259	0.413913	3.63022	0.000283179	0.000775829
TM1119_g4303.t1	25.0985	1.32459	0.558759	2.37059	0.0177598	0.045715	TM1119_g7637.t1	840.145	3.02831	0.652204	4.6432	3.43e-06	6.17e-05	TM1119_g3183.t1	64.6766	0.821378	0.309859	2.65081	0.00802993	0.0179554	TM1119_g3138.t1	214.594	0.665318	0.254323	2.61603	0.00889577	0.0176227
TM1119_g4311.t1	304.908	1.10754	0.255524	4.33437	1.46e-05	9.77e-05	TM1119_g7638.t1	1230.34	4.34245	0.887725	4.89166	1e-06	2.14e-05	TM1119_g3186.t1	654.701	0.881135	0.263896	3.33895	0.000840946	0.00241357	TM1119_g3143.t1	3190.61	2.18024	0.263738	8.26669	1.38e-16	2e-15
TM1119_g4313.t1	207.179	0.893471	0.368626	2.42379	0.0153596	0.0404222	TM1119_g7639.t1	284.757	2.06941	0.713729	2.89943	0.0037384	0.0197696	TM1119_g3187.t1	784.994	0.891238	0.216358	4.11927	3.8e-05	0.000147375	TM1119_g3144.t1	254.916	0.707424	0.306047	2.31148	0.0208062	0.0377045
TM1119_g4314.t1	7.60598	2.08723	0.788411	2.64739	0.00811154	0.0238017	TM1119_g7641.t1	107.832	1.79945	0.608682	2.95631	0.00311343	0.0171658	TM1119_g3189.t1	1107.98	1.04879	0.261032	4.01784	5.87e-05	0.000218087	TM1119_g3149.t1	1152.42	1.24395	0.393355	3.16241	0.00156468	0.0036564
TM1119_g4321.t1	557.626	1.09257	0.279405	3.91035	9.22e-05	0.000501869	TM1119_g7665.t1	276.823	3.12344	0.753654	4.1444	3.41e-05	0.000426884	TM1119_g3192.t1	1558.14	0.578252	0.244495	2.36509	0.0180258	0.0365347	TM1119_g3151.t1	99.0534	1.45571	0.652414	2.23126	0.0256639	0.0454028
TM1119_g4337.t1	192.668	1.5217	0.465544	3.26865	0.00108061	0.00427184	TM1119_g7683.t1	54.1327	7.10179	1.38261	5.13652	2.8e-07	7.65e-06	TM1119_g3203.t1	241.983	0.636346	0.257308	2.47309	0.0133951	0.0282111	TM1119_g3153.t1	456.348	0.553589	0.24917	2.22173	0.0263016	0.0464535
TM1119_g4342.t1	178.832	1.82927	0.305558	5.98666	2.14e-09	3.22e-08	TM1119_g7684.t1	994.705	5.84712	1.06836	5.47301	4.42e-08	1.63e-06	TM1119_g3207.t1	643.8	1.07089	0.232758	4.60087	4.21e-06	1.97e-05	TM1119_g3161.t1	438.64	1.00392	0.219387	4.57603	4.74e-06	1.83e-05
TM1119_g4343.t1	111.49	1.63231	0.357958	4.56008	5.11e-06	3.81e-05	TM1119_g7722.t1	110.24	3.38245	0.736049	4.59541	4.32e-06	7.43e-05	TM1119_g3211.t1	1128.95	1.35921	0.354518	3.83398	0.000126087	0.000437871	TM1119_g3166.t1	269.553	1.26358	0.278514	4.53688	5.71e-06	2.17e-05
TM1119_g4345.t1	77.9257	1.12984	0.445211	2.53777	0.0111561	0.0309805	TM1119_g7733.t1	9.61886	5.18563	1.56977	3.30342	0.000955129	0.00669608	TM1119_g3212.t1	179.961	3.24202	0.382477	8.47638	2.32e-17	4.97e-16	TM1119_g3168.t1	454.704	1.24032	0.206223	6.01448	1.8e-09	1.17e-08
TM1119_g4351.t1	65.0292	2.25337	0.498389	4.5213	6.15e-06	4.51e-05	TM1119_g7822.t1	14.548	3.16766	0.976733	3.24312	0.00118228	0.00792218	TM1119_g3214.t1	255.567	0.997515	0.288449	3.4582	0.000543795	0.00163981	TM1119_g3173.t1	72.051	2.65365	0.417866	6.35049	2.15e-10	1.58e-09
TM1119_g4353.t1	357.016	1.83907	0.425373	4.32342	1.54e-05	0.000102188	TM1119_g7824.t1	28.1455	4.0244	1.04322	3.85766	0.00011448	0.00117335	TM1119_g3217.t1	36.0215	1.2576	0.479026	2.62533	0.0086565	0.0191952	TM1119_g3180.t1	302.494	2.30169	0.503451	4.57183	4.83e-06	1.86e-05
TM1119_g4354.t1	637.739	1.06221	0.320109	3.31829	0.000905711	0.00367705	TM1119_g7841.t1	24.9378	2.94819	0.912889	3.22952	0.00123998	0.0082098	TM1119_g3218.t1	197.994	0.865269	0.2923	2.96021	0.00307432	0.0076797	TM1119_g3186.t1	1073.95	1.654	0.278705	5.93458	2.95e-09	1.84e-08
TM1119_g4356.t1	611.285	3.13204	0.619255	5.05775	4.24e-07	4.15e-06	TM1119_g7867.t1	4.74795	4.72577	1.87478	2.52071	0.011712	0.0480947	TM1119_g3219.t1	198.726	0.974576	0.259645	3.7535	0.000174386	0.000586898	TM1119_g3187.t1	705.029	0.889353	0.220659	4.03044	5.57e-05	0.000176621
TM1119_g4357.t1	111.472	2.51875	0.358475	7.02628	2.12e-12	5.46e-11	TM1119_g7878.t1	29.1604	4.30367	0.982968	4.37824	1.2e-05	0.000179189	TM1119_g3220.t1	1148.18	2.42538	0.301994	8.0312	9.65e-16	1.76e-14	TM1119_g3189.t1	1293.48	1.53227	0.318043	4.8178	1.45e-06	6.1e-06
TM1119_g4360.t1	61.6538	1.51547	0.324221	4.67419	2.95e-06	2.34e-05	TM1119_g7925.t1	405.515	2.95025	0.744282	3.96388	7.37e-05	0.000823211	TM1119_g3231.t1	118.546	2.53296	0.379507	6.67434	2.48e-11	2.7e-10	TM1119_g3190.t1	317.973	0.8493	0.28663	2.96305	0.00304605	0.00671282
TM1119_g4361.t1	266.798	1.98585	0.331875	5.98373	2.18e-09	3.26e-08	TM1119_g7955.t1	16.5474	6.09206	1.29353	4.70965	2.48e-06	4.72e-05	TM1119_g3247.t1	410.62	0.82453	0.270551	3.04759	0.00230682	0.00591735	TM1119_g3192.t1	1524.35	0.804343	0.346293	2.32272	0.020194	0.0367159
TM1119_g4368.t1	798.22	2.92244	0.538298	5.42903	5.67e-08	6.71e-07	TM1119_g7959.t1	8.42732	7.09063	1.69179	4.19121	2.77e-05	0.000356377	TM1119_g3249.t1	254.667	0.859825	0.249759	3.44263	0.000576093	0.00172291	TM1119_g3196.t1	758.706	0.595757	0.246796	2.41397	0.0157799	0.0294401
TM1119_g4369.t1	53.1084	2.15041	0.356681	6.02893	1.65e-09	2.53e-08	TM1119_g7960.t1	19.6606	4.83923	1.22314	3.95641	7.61e-05	0.000839857	TM1119_g3254.t1	863.318	1.30544	0.210017	6.21586	5.1e-10	4.63e-09	TM1119_g3199.t1	164.147	0.828328	0.362998	2.28191	0.0224947	0.0403873
TM1119_g4370.t1	18.9472	4.25922	0.821726	5.18326	2.18e-07	2.29e-06	TM1119_g7989.t1	272.958	1.39227	0.528134	2.6362	0.00838402	0.0367891	TM1119_g3260.t1	58.4446	3.55777	0.437859	8.12538	4.46e-16	8.4e-15	TM1119_g3203.t1	196.517	1.0633	0.275485	3.85974	0.000113506	0.00033887
TM1119_g4371.t1	31.0479	5.56843	0.873328	6.3761	1.82e-10	3.37e-09	TM1119_g7995.t1	313.484	1.38501	0.487944	2.83846	0.00453324	0.0229048	TM1119_g3264.t1	299.505	1.69441	0.266761	6.35179	2.13e-10	2.03e-09	TM1119_g3207.t1	785.194	1.45761	0.269068	5.41723	6.05e-08	3.16e-07
TM1119_g4372.t1	29.178	1.60726	0.477295	3.36743	0.000758734	0.00314578	TM1119_g7996.t1	63.8108	5.57088	1.13489	4.90872	9.17e-07	2e-05	TM1119_g3266.t1	434.805	0.558436	0.246116	2.26899	0.0232688	0.0457217	TM1119_g3212.t1	209.03	3.89218	0.302102	12.8837	5.56e-38	3.41e-36
TM1119_g4373.t1	101.078	4.27022	0.602656	7.08566	1.38e-12	3.72e-11	TM1119_g7997.t1	437.755	1.9854	0.674913	2.94172	0.003264	0.0178388	TM1119_g3267.t1	1148.72	1.24348	0.212273	5.85791	4.69e-09	3.63e-08	TM1119_g3214.t1	254.298	1.14568	0.312123	3.67059	0.000241987	0.000674237
TM1119_g4377.t1	697.314	1.09048	0.301595	3.61572	0.000299517	0.00142304	TM1119_g7998.t1	224.905	2.26989	0.687054	3.30381	0.000953814	0.00669393	TM1119_g3271.t1	1247.58	0.983539	0.341431	2.88064	0.00396875	0.0096183	TM1119_g3218.t1	112.455	0.690802	0.289807	2.38366	0.0171413	0.031684
TM1119_g4389.t1	14.633	1.69762	0.598443	2.83673	0.00455779	0.0145709	TM1119_g8001.t1	421.378	2.9276	0.805563	3.63423	0.00027881	0.00245353	TM1119_g3274.t1	556.703	0.997014	0.223086	4.4692	7.85e-06	3.49e-05	TM1119_g3220.t1	1114.37	2.40606	0.231526	10.3922	2.69e-25	7.87e-24
TM1119_g4391.t1	32.7176	2.69656	0.473915	5.68996	1.27e-08	1.67e-07	TM1119_g8002.t1	142.707	2.34591	0.683245	3.43349	0.000595865	0.00454115	TM1119_g3281.t1	43.7246	1.26527	0.413875	3.05712	0.00223472	0.00574985	TM1119_g3224.t1	446.389	0.896235	0.204555	4.38138	1.18e-05	4.25e-05
TM1119_g4400.t1	42.435	1.33271	0.502751	2.65084	0.00802916	0.0236097	TM1119_g8003.t1	19.4864	2.61634	0.977472	2.67664	0.00743641	0.0334921	TM1119_g3282.t1	284.607	0.922702	0.342422	2.69463	0.00704659	0.0159603	TM1119_g3231.t1	85.9324	1.49838	0.508203	2.94839	0.00319431	0.00701375
TM1119_g4403.t1	50.4839	1.07968	0.36445	2.9625	0.00305153	0.0104121	TM1119_g8034.t1	23.3683	2.56618	0.902633	2.843	0.00446915	0.0226635	TM1119_g3290.t1	5.62552	3.3787	1.17534	2.87467	0.00404449	0.00977843	TM1119_g3236.t1	378.963	0.755163	0.324012	2.33066	0.0197711	0.0360374
TM1119_g4404.t1	186.83	3.32732	0.520193	6.39631	1.59e-10	2.99e-09	TM1119_g8051.t1	24.5951	4.6048	1.10856	4.15386	3.27e-05	0.000412352	TM1119_g3293.t1	200.897	1.02202	0.367759	2.77904	0.00545197	0.0127148	TM1119_g3246.t1	373.857	0.913267	0.335013	2.72607	0.00640938	0.0131411
TM1119_g4408.t1	87.7258	4.50951	0.937086	4.81227	1.49e-06	1.27e-05	TM1119_g8052.t1	9.29977	6.0503	1.73827	3.48064	0.000500208	0.00395392	TM1119_g3299.t1	279.372	1.45031	0.46646	3.10919	0.00187599	0.00491516	TM1119_g3247.t1	176.54	0.925075	0.24831	3.72549	0.000194938	0.000553784
TM1119_g4410.t1	14.1983	2.22624	0.770179	2.89055	0.00384567	0.0126384	TM1119_g8055.t1	424.278	4.51481	0.890866	5.06789	4.02e-07	1.03e-05	TM1119_g3300.t1	460.777	1.35782	0.230974	5.87869	4.14e-09	3.24e-08	TM1119_g3249.t1	179.072	0.767977	0.292764	2.62319	0.00871099	0.0173064
TM1119_g4412.t1	11.2883	5.05285	1.2139	4.16248	3.15e-05	0.000194541	TM1119_g8056.t1	886.598	3.01289	0.832651	3.61843	0.000296401	0.00256623	TM1119_g3316.t1	6.61747	5.15497	1.44076	3.57794	0.000346308	0.00108996	TM1119_g3254.t1	5149.72	3.98054	0.244831	16.2583	1.95e-59	3.16e-57
TM1119_g4413.t1	4.56683	5.62772	1.56284	3.60096	0.000317039	0.00149356	TM1119_g8057.t1	1225.91	6.26916	1.03289	6.06954	1.28e-09	7.85e-08	TM1119_g3322.t1	36.3458	4.09827	0.563002	7.27931	3.36e-13	4.65e-12	TM1119_g3255.t1	836.289	1.70125	0.227122	7.49047	6.86e-14	7.66e-13
TM1119_g4462.t1	127.29	3.47431	0.414626	8.37939	5.32e-17	2.32e-15	TM1119_g8078.t1	14.4357	4.60554	1.08709	4.23658	2.27e-05	0.000304334	TM1119_g3326.t1	16.1637	2.12897	0.577535	3.68631	0.000227528	0.000742808	TM1119_g3258.t1	41.4592	1.03606	0.367778	2.81708	0.00484629	0.0102161
TM1119_g4464.t1	9.07227	3.2509	1.13393	2.86694	0.00414464	0.0134179	TM1119_g8079.t1	8.37972	4.50703	1.41313	3.18939	0.00142572	0.0091925	TM1119_g3342.t1	32.3948	1.60971	0.470998	3.41766	0.000631622	0.00186774	TM1119_g3259.t1	733.323	0.982931	0.244629	4.01805	5.87e-05	0.000185351
TM1119_g4465.t1	75.1715	4.84818	0.879739	5.51092	3.57e-08	4.39e-07	TM1119_g8109.t1	1561.34	3.68813	0.820075	4.49731	6.88e-06	0.000111216	TM1119_g3343.t1	32.0604	1.72138	0.533525	3.22644	0.00125342	0.0034369	TM1119_g3260.t1	65.0074	3.52375	0.3805	9.26083	2.03e-20	4.1e-19
TM1119_g4467.t1	325.83	2.61991	0.635685	4.1214	3.77e-05	0.000228259	TM1119_g8125.t1	146.24	2.00933	0.566184	3.5489	0.000386847	0.00318062	TM1119_g3347.t1	96.0664	3.1106	0.379021	8.20694	2.27e-16	4.41e-15	TM1119_g3264.t1	419.924	2.50566	0.341015	7.34767	2.02e-13	2.14e-12
TM1119_g4480.t1	554.161	0.996701	0.287993	3.46084	0.000538483	0.00234273	TM1119_g8152.t1	97.578	3.99165	0.803849	4.96567	6.85e-07	1.58e-05	TM1119_g3349.t1	36.0946	1.53792	0.429554	3.58026	0.000343248	0.00108156	TM1119_g3267.t1	1233.8	1.38297	0.190287	7.26777	3.65e-13	3.78e-12
TM1119_g4489.t1	820.255	1.10888	0.176589	6.2794	3.4e-10	6.05e-09	TM1119_g8174.t1	15.824	2.9018	1.02616	2.82783	0.00468642	0.023503	TM1119_g3351.t1	73.9708	2.97597	0.592321	5.02425	5.05e-07	2.84e-06	TM1119_g3271.t1	2489.05	1.89857	0.279933	6.78224	1.18e-11	1.02e-10
TM1119_g4490.t1	78.7465	1.41826	0.367319	3.8611	0.000112876	0.00060173	TM1119_g8175.t1	79.2534	1.98699	0.759074	2.61765	0.00885384	0.038476	TM1119_g3352.t1	133.634	3.73427	0.325796	11.462	2.05e-30	1.34e-28	TM1119_g3272.t1	1240.71	0.707455	0.215371	3.28483	0.00102045	0.00247575
TM1119_g4491.t1	159.376	2.93777	0.609677	4.81857	1.45e-06	1.24e-05	TM1119_g8176.t1	650.057	3.56686	0.76795	4.64465	3.41e-06	6.15e-05	TM1119_g3353.t1	78.135	3.17658	0.445832	7.12507	1.04e-12	1.35e-11	TM1119_g3274.t1	636.283	1.20264	0.252967	4.75412	1.99e-06	8.16e-06
TM1119_g4492.t1	94.2692	2.54866	0.497995	5.11783	3.09e-07	3.14e-06	TM1119_g8177.t1	21.9648	6.50837	1.43418	4.53804	5.68e-06	9.53e-05	TM1119_g3362.t1	12.0728	5.11721	1.18136	4.33164	1.48e-05	6.24e-05	TM1119_g3281.t1	45.1106	2.40604	0.530448	4.53585	5.74e-06	2.18e-05
TM1119_g4505.t1	273.675	2.36143	0.56756	4.16067	3.17e-05	0.000195824	TM1119_g8217.t1	1064.13	5.44573	0.987794	5.51303	3.53e-08	1.34e-06	TM1119_g3363.t1	267.769	1.0313	0.284767	3.62157	0.000292819	0.000934792	TM1119_g3282.t1	342.368	1.25999	0.29152	4.32214	1.55e-05	5.45e-05
TM1119_g4511.t1	47.4691	6.21837	0.841017	7.39387	1.43e-13	4.33e-12	TM1119_g8221.t1	73.7255	2.8322	0.724779	3.90768	9.32e-05	0.000983991	TM1119_g3367.t1	100.102	0.79469	0.26853	2.9594	0.00308235	0.00769697	TM1119_g3286.t1	500.49	1.93264	0.276352	6.99338	2.68e-12	2.49e-11
TM1119_g4512.t1	2.94954	5.01248	1.73655	2.88646	0.003896	0.0127773	TM1119_g8222.t1	58.6831	4.21382	0.767736	5.48863	4.05e-08	1.5e-06	TM1119_g3372.t1	112.509	1.10335	0.36642	3.01116	0.00260249	0.0065927	TM1119_g3290.t1	15.3693	2.06198	0.671625	3.07014	0.0021396	0.00486459
TM1119_g4519.t1	59.9634	1.0562	0.351718	3.00298	0.00267352	0.00934822	TM1119_g8223.t1	158.381	3.62729	0.572282	6.33828	2.32e-10	1.76e-08	TM1119_g3374.t1	140.77	1.83348	0.330446	5.54849	2.88e-08	1.97e-07	TM1119_g3293.t1	165.11	1.76517	0.311475	5.66713	1.45e-08	8.29e-08
TM1119_g4538.t1	30.2031	2.25032	0.479508	4.69299	2.69e-06	2.16e-05	TM1119_g8227.t1	94.6195	3.62602	0.954684	3.79813	0.00014579	0.00141812	TM1119_g3375.t1	253.524	1.6893	0.456348	3.70178	0.000214096	0.000704439	TM1119_g3298.t1	271.781	0.805627	0.229411	3.51173	0.000445205	0.00117039
TM1119_g4544.t1	79.6954	0.825426	0.274766	3.0041	0.00266365	0.00932143	TM1119_g8239.t1	13.4683	3.56561	1.11134	3.2084	0.00133476	0.00870572	TM1119_g3382.t1	1152.59	1.01302	0.303468	3.33814	0.000843403	0.00241954	TM1119_g3299.t1	332.689	1.94077	0.322136	6.02471	1.69e-09	1.1e-08
TM1119_g4557.t1	79.2359	1.58162	0.387075	4.08608	4.39e-05	0.000261058	TM1119_g8258.t1	31.5121	2.46951	0.83099	2.97177	0.00296084	0.0164614	TM1119_g3384.t1	3644.47	0.946352	0.279919	3.38081	0.000722721	0.00210652	TM1119_g3300.t1	358.495	1.22838	0.228528	5.37518	7.65e-08	3.94e-07
TM1119_g4560.t1	1434.76	1.68036	0.225041	7.46691	8.21e-14	2.59e-12	TM1119_g8297.t1	100.347	3.44997	1.02916	3.35221	0.000801683	0.00579228	TM1119_g3386.t1	364.496	0.612751	0.214204	2.8606	0.00422841	0.0101682	TM1119_g3307.t1	79.8745	1.86503	0.308326	6.04889	1.46e-09	9.56e-09
TM1119_g4571.t1	267.288	3.18856	0.253029	12.6015	2.07e-36	4.31e-34	TM1119_g8298.t1	26.8222	3.48642	1.01213	3.44463	0.000571842	0.00439075	TM1119_g3395.t1	22.0301	4.41356	0.788799	5.59529	2.2e-08	1.54e-07	TM1119_g3310.t1	984.597	0.954873	0.270851	3.52546	0.000422748	0.00111711
TM1119_g4587.t1	62.5761	3.49384	1.06116	3.29247	0.000993108	0.00397671	TM1119_g8305.t1	122.463	2.60863	0.72121	3.61701	0.000298022	0.00257828	TM1119_g3397.t1	237.24	2.18018	0.338645	6.43796	1.21e-10	1.2e-09	TM1119_g3316.t1	10.2211	6.99628	1.32952	5.26227	1.42e-07	7e-07
TM1119_g4621.t1	78.9017	2.09349	0.687311	3.04592	0.00231971	0.00825673	TM1119_g8309.t1	46.3975	3.00116	0.731861	4.10073	4.12e-05	0.000499364	TM1119_g3400.t1	100.074	1.31519	0.314298	4.18452	2.86e-05	0.000113872	TM1119_g3318.t1	1148.39	6.32714	0.273484	23.1353	2.04e-118	2.01e-115
TM1119_g4626.t1	49.5843	1.20727	0.395057	3.05594	0.00224352	0.00802864	TM1119_g8310.t1	2539.22	3.76483	0.801129	4.69941	2.61e-06	4.91e-05	TM1119_g3401.t1	9.79611	6.72251	1.44502	4.65219	3.28e-06	1.57e-05	TM1119_g3319.t1	8.25591	4.82577	1.21946	3.95729	7.58e-05	0.000233814
TM1119_g4633.t1	51.7279	2.55129	0.383491	6.6528	2.88e-11	6.14e-10	TM1119_g8331.t1	58.2524	1.67073	0.655836	2.54748	0.0108503	0.0451486	TM1119_g3408.t1	35.8283	1.91447	0.463735	4.12838	3.65e-05	0.000142495	TM1119_g3321.t1	145.814	1.10204	0.253005	4.35579	1.33e-05	4.74e-05
TM1119_g4636.t1	37.5203	2.65193	0.493051	5.37862	7.51e-08	8.7e-07	TM1119_g8341.t1	26.8357	3.85526	0.891397	4.32497	1.53e-05	0.000218903	TM1119_g3410.t1	26.1718	2.75151	0.524856	5.24242	1.58e-07	9.65e-07	TM1119_g3322.t1	28.3517	2.48337	0.498958	4.97711	6.45e-07	2.88e-06
TM1119_g4639.t1	185.304	2.05	0.254772	8.0464	8.53e-16	3.35e-14	TM1119_g8371.t1	23.6388	2.46876	0.850601	2.90237	0.00370355	0.0196222	TM1119_g3423.t1	39.9764	3.59349	0.666858	5.38869	7.1e-08	4.56e-07	TM1119_g3344.t1	53.8071	2.33363	0.415901	5.61101	2.01e-08	1.12e-07
TM1119_g4640.t1	5.47124	4.02042	1.29795	3.09753	0.00195142	0.00712791	TM1119_g8372.t1	318.065	5.40342	0.954039	5.66372	1.48e-08	6.37e-07	TM1119_g3424.t1	250.906	4.02734	0.514894	7.82168	5.21e-15	8.95e-14	TM1119_g3347.t1	17.4313	2.36975	0.634199	3.7366	0.000186525	0.00053219
TM1119_g4646.t1	97.2216	2.66555	0.336433	7.923	2.32e-15	8.71e-14	TM1119_g8376.t1	620.808	4.09974	0.884327	4.63601	3.55e-06	6.34e-05	TM1119_g3428.t1	190.599	0.907635	0.352794	2.5727	0.0100907	0.0219672	TM1119_g3349.t1	55.0853	1.6572	0.38835	4.26728	1.98e-05	6.83e-05
TM1119_g4658.t1	515.559	1.16957	0.244023	4.79288	1.64e-06	1.39e-05	TM1119_g8382.t1	69.8571	2.25934	0.667702	3.38376	0.000715016	0.00529516	TM1119_g3430.t1	1351.71	1.0254	0.215823	4.75114	2.02e-06	1.01e-05	TM1119_g3352.t1	70.7827	1.70726	0.348884	4.89349	9.91e-07	4.3e-06
TM1119_g4664.t1	327.681	5.44386	0.572709	9.50545	1.99e-21	1.39e-19	TM1119_g8383.t1	162.155	1.57843	0.552684	2.85593	0.0042911	0.0219604	TM1119_g3432.t1	547.788	3.51586	0.417138	8.42853	3.5e-17	7.36e-16	TM1119_g3353.t1	20.0529	1.34358	0.541456	2.48143	0.0130858	0.024889
TM1119_g4670.t1	287.724	2.03996	0.300752	6.78284	1.18e-11	2.72e-10	TM1119_g8390.t1	10.8511	3.66987	1.41411	2.59517	0.00945429	0.0406462	TM1119_g3435.t1	62.9726	2.38897	0.362296	6.59397	4.28e-11	4.53e-10	TM1119_g3374.t1	47.6422	3.29412	0.482006	6.83418	8.25e-12	7.24e-11
TM1119_g4681.t1	54.8278	2.65404	0.445266	5.96058	2.51e-09	3.71e-08	TM1119_g8418.t1	17.9396	3.28269	1.09059	3.01001	0.00261241	0.0150057	TM1119_g3436.t1	48.3187	4.00115	0.553198	7.23277	4.73e-13	6.44e-12	TM1119_g3375.t1	155.836	1.23552	0.471949	2.61791	0.00884705	0.0175514
TM1119_g4682.t1	3.22962	4.11373	1.62856	2.52599	0.0115371	0.031833	TM1119_g8431.t1	493.2	1.5455	0.584704	2.64321	0.00821241	0.036177	TM1119_g3439.t1	144.432	2.98487	0.316693	9.42512	4.3e-21	1.33e-19	TM1119_g3382.t1	1512.83	1.80193	0.513341	3.51021	0.000447755	0.0011762
TM1119_g4684.t1	41.2113	1.55369	0.550538	2.82214	0.00477051	0.0151428	TM1119_g8437.t1	36.308	3.46444	0.682944	5.0728	3.92e-07	1e-05	TM1119_g3440.t1	227.152	0.704043	0.3127	2.2515	0.0243539	0.0475499	TM1119_g3384.t1	3475.2	0.782803	0.198999	3.93369	8.37e-05	0.000256007
TM1119_g4698.t1	113.505	4.63063	0.576105	8.03782	9.15e-16	3.58e-14	TM1119_g8442.t1	898.569	2.33852	0.682599	3.42591	0.000612754	0.00466041	TM1119_g3456.t1	1182.94	1.55464	0.335284	4.63678	3.54e-06	1.68e-05	TM1119_g3385.t1	509.041	0.880156	0.229896	3.8285	0.000128928	0.000381031
TM1119_g4703.t1	50.4298	3.16873	0.506214	6.25966	3.86e-10	6.76e-09	TM1119_g8443.t1	415.167	4.17735	1.11003	3.76328	0.000167697	0.0015927	TM1119_g3459.t1	1103.93	1.37931	0.286103	4.82103	1.43e-06	7.31e-06	TM1119_g3395.t1	3.81233	4.57075	1.48756	3.07265	0.00212164	0.00482933
TM1119_g4707.t1	135.087	1.22869	0.469744	2.61567	0.00890535	0.0257034	TM1119_g8444.t1	895.168	2.9373	1.02677	2.86073	0.00422663	0.0217292	TM1119_g3460.t1	124.953	1.89912	0.304001	6.24709	4.18e-10	3.82e-09	TM1119_g3396.t1	17.4123	1.4471	0.638668	2.26581	0.0234628	0.041956
TM1119_g4735.t1	128.006	2.10793	0.522614	4.03344	5.5e-05	0.000318478	TM1119_g8446.t1	2468.13	3.06019	1.02852	2.97533	0.0029267	0.0163119	TM1119_g3461.t1	479.834	1.42854	0.35799	3.99044	6.6e-05	0.000242742	TM1119_g3397.t1	155.919	0.802749	0.260941	3.07636	0.00209541	0.00477595
TM1119_g4736.t1	37.4506	2.39278	0.722428	3.31214	0.000925863	0.00374267	TM1119_g8448.t1	779.66	4.12543	1.03315	3.99305	6.52e-05	0.00074482	TM1119_g3465.t1	212.762	0.983019	0.24844	3.95677	7.6e-05	0.000276234	TM1119_g3400.t1	113.522	1.63569	0.454572	3.59831	0.000320291	0.000867158
TM1119_g4737.t1	6.23158	2.16984	0.915326	2.37056	0.0177611	0.045715	TM1119_g8449.t1	731.957	1.54	0.615178	2.50334	0.0123026	0.0499082	TM1119_g3469.t1	71.4296	2.63904	0.525751	5.01957	5.18e-07	2.9e-06	TM1119_g3408.t1	56.8786	1.24284	0.378435	3.28417	0.00102284	0.0024811
TM1119_g4744.t1	13.4033	2.27883	0.97445	2.33858	0.0193571	0.0491511	TM1119_g8453.t1	972.253	3.31847	0.697014	4.76097	1.93e-06	3.77e-05	TM1119_g3470.t1	256.67	3.20164	0.395973	8.0855	6.19e-16	1.14e-14	TM1119_g3423.t1	39.1772	1.71653	0.416759	4.11876	3.81e-05	0.000124782
TM1119_g4745.t1	62.7357	1.99478	0.668851	2.9824	0.00285996	0.00986474	TM1119_g8462.t1	35.6035	2.01422	0.676868	2.97579	0.00292232	0.0162955	TM1119_g3473.t1	27.4089	1.76628	0.511253	3.45481	0.000550685	0.00165708	TM1119_g3424.t1	370.046	5.73298	0.349846	16.3871	2.36e-60	3.97e-58
TM1119_g4748.t1	11.3312	2.25138	0.67702	3.32542	0.000882841	0.00359719	TM1119_g8463.t1	45.1492	2.81058	0.71856	3.91141	9.18e-05	0.000973248	TM1119_g3479.t1	1036.85	1.08654	0.251455	4.32099	1.55e-05	6.53e-05	TM1119_g3428.t1	62.7405	1.41881	0.330151	4.29746	1.73e-05	6.03e-05
TM1119_g4751.t1	134.852	2.67776	0.283295	9.45219	3.32e-21	2.24e-19	TM1119_g8468.t1	145.381	3.51773	0.708732	4.96342	6.93e-07	1.6e-05	TM1119_g3488.t1	130.96	1.26836	0.259203	4.8933	9.92e-07	5.28e-06	TM1119_g3430.t1	1565.09	1.54531	0.326553	4.73219	2.22e-06	9e-06
TM1119_g4756.t1	184.488	3.52155	0.375567	9.37661	6.81e-21	4.46e-19	TM1119_g8480.t1	380.828	2.632	0.571519	4.60528	4.12e-06	7.15e-05	TM1119_g3489.t1	17.307	1.99248	0.647804	3.07574	0.00209981	0.00543061	TM1119_g3432.t1	66.3332	3.19636	0.367226	8.70405	3.2e-18	5.39e-17
TM1119_g4761.t1	39.5026	2.68202	0.535402	5.00936	5.46e-07	5.23e-06	TM1119_g8501.t1	152.733	2.53029	0.63601	3.97838	6.94e-05	0.000783139	TM1119_g3500.t1	975.212	1.48845	0.236232	6.30079	2.96e-10	2.76e-09	TM1119_g3434.t1	6.28681	3.75646	1.10289	3.40601	0.000659208	0.00167637
TM1119_g4765.t1	57.4386	2.99281	0.414145	7.22649	4.96e-13	1.42e-11	TM1119_g8502.t1	195.424	1.65804	0.544341	3.04596	0.00231936	0.0136353	TM1119_g3503.t1	340.661	1.85546	0.272067	6.81987	9.11e-12	1.05e-10	TM1119_g3435.t1	58.9092	3.04853	0.363983	8.37549	5.5e-17	8.31e-16
TM1119_g4783.t1	7.51897	2.61029	1.0536	2.4775	0.0132308	0.0356824	TM1119_g8524.t1	101.481	1.63833	0.651918	2.51309	0.011968	0.0489497	TM1119_g3504.t1	365.827	1.24754	0.259516	4.80716	1.53e-06	7.81e-06	TM1119_g3436.t1	144.257	2.92064	0.577421	5.05808	4.23e-07	1.94e-06
TM1119_g4785.t1	660.056	0.693766	0.287306	2.41473	0.0157468	0.0413397	TM1119_g8525.t1	554.553	2.58292	0.655161	3.94242	8.07e-05	0.000882997	TM1119_g3507.t1	75.3194	1.87531	0.455388	4.11804	3.82e-05	0.000148084	TM1119_g3439.t1	186.984	2.99582	0.387674	7.72766	1.1e-14	1.32e-13
TM1119_g4794.t1	218.967	1.89861	0.313965	6.04722	1.47e-09	2.28e-08	TM1119_g8527.t1	448.366	1.81876	0.658281	2.7629	0.005729	0.0271597	TM1119_g3508.t1	51.6124	1.34828	0.442947	3.0439	0.00233535	0.0059872	TM1119_g3443.t1	158.408	3.68818	0.355497	10.3747	3.23e-25	9.37e-24
TM1119_g4811.t1	195.706	1.88013	0.337412	5.5722	2.52e-08	3.17e-07	TM1119_g8529.t1	1235.79	6.47711	0.932055	6.94928	3.67e-12	4.46e-10	TM1119_g3516.t1	472.025	1.13083	0.225415	5.01668	5.26e-07	2.95e-06	TM1119_g3456.t1	1320.97	1.49191	0.221119	6.74709	1.51e-11	1.28e-10
TM1119_g4812.t1	277.264	0.799277	0.313985	2.54559	0.0109092	0.0303857	TM1119_g8541.t1	42.3448	1.73984	0.688564	2.52677	0.0115116	0.0474275	TM1119_g3520.t1	22.9982	2.50836	0.772398	3.2475	0.00116425	0.00322113	TM1119_g3459.t1	695.514	1.19026	0.200258	5.94364	2.79e-09	1.75e-08
TM1119_g4814.t1	244.361	0.669715	0.266676	2.51135	0.0120271	0.0329723	TM1119_g8544.t1	157.544	1.47559	0.583599	2.52843	0.0114573	0.0472556	TM1119_g3521.t1	256.329	1.60218	0.256295	6.25131	4.07e-10	3.73e-09	TM1119_g3460.t1	101.197	1.86363	0.393511	4.73589	2.18e-06	8.86e-06
TM1119_g4826.t1	235.958	1.29291	0.263801	4.90109	9.53e-07	8.51e-06	TM1119_g8547.t1	230.312	2.68463	0.603199	4.45066	8.56e-06	0.0001343	TM1119_g3535.t1	521.953	0.704164	0.220607	3.19194	0.00141319	0.00382424	TM1119_g3461.t1	295.063	0.864172	0.256456	3.36968	0.000752563	0.00189005
TM1119_g4828.t1	1801.72	2.93019	0.524595	5.58563	2.33e-08	2.94e-07	TM1119_g8559.t1	218.69	1.5283	0.520801	2.93452	0.0033406	0.0181605	TM1119_g3538.t1	433.438	0.95966	0.227183	4.22417	2.4e-05	9.72e-05	TM1119_g3469.t1	51.7199	1.95687	0.38802	5.04322	4.58e-07	2.09e-06
TM1119_g4837.t1	95.3234	0.700894	0.299026	2.34393	0.019082	0.0486476	TM1119_g8584.t1	23.4683	6.05042	1.39961	4.32295	1.54e-05	0.000220355	TM1119_g3543.t1	607.709	1.98237	0.206501	9.59983	8.01e-22	2.63e-20	TM1119_g3470.t1	170.056	2.37527	0.338434	7.01842	2.24e-12	2.11e-11
TM1119_g4845.t1	887.525	2.51862	0.182502	13.8005	2.53e-43	7.67e-41	TM1119_g8595.t1	11.1864	3.07779	1.09289	2.81619	0.00485969	0.0241037	TM1119_g3547.t1	941.591	0.852148	0.199097	4.28006	1.87e-05	7.75e-05	TM1119_g3473.t1	82.0996	2.01849	0.333936	6.04455	1.5e-09	9.8e-09
TM1119_g4846.t1	66.7826	3.46597	0.45311	7.64928	2.02e-14	6.95e-13	TM1119_g8654.t1	159.839	5.75518	1.08078	5.32501	1.01e-07	3.17e-06	TM1119_g3548.t1	1651.29	1.47535	0.255487	5.77466	7.71e-09	5.75e-08	TM1119_g3476.t1	217.881	0.841818	0.251157	3.35175	0.000803011	0.00200113
TM1119_g4850.t1	455.883	1.53589	0.251519	6.10644	1.02e-09	1.63e-08	TM1119_g8677.t1	4.82993	3.60503	1.4086	2.5593	0.0104884	0.0439839	TM1119_g3549.t1	77.2151	2.52126	0.36636	6.88191	5.91e-12	7.01e-11	TM1119_g3479.t1	1057.92	1.58958	0.281733	5.64213	1.68e-08	9.48e-08
TM1119_g4860.t1	176.02	4.96673	0.559636	8.87493	7e-19	3.74e-17	TM1119_g8678.t1	30.539	6.17299	1.04142	5.92748	3.08e-09	1.65e-07	TM1119_g3554.t1	22.686	2.61349	0.563678	4.63649	3.54e-06	1.69e-05	TM1119_g3480.t1	19796	2.87172	0.41665	6.89239	5.49e-12	4.93e-11
TM1119_g4861.t1	26.8349	4.28925	0.723233	5.93065	3.02e-09	4.41e-08	TM1119_g8683.t1	6.27383	5.66726	2.1392	2.64923	0.00806742	0.0357059	TM1119_g3558.t1	3981.52	6.07246	0.284239	21.3639	2.89e-101	2e-98	TM1119_g3487.t1	80.1003	2.23843	0.3294	6.79548	1.08e-11	9.34e-11
TM1119_g4868.t1	15.7649	1.52107	0.606379	2.50845	0.0121261	0.0331847	TM1119_g8750.t1	454.118	2.86047	0.729457	3.92137	8.8e-05	0.000941481	TM1119_g3564.t1	255.133	1.13021	0.277282	4.07604	4.58e-05	0.000174646	TM1119_g3488.t1	135.688	1.0084	0.262094	3.84749	0.000119335	0.000355195
TM1119_g4870.t1	78.4009	0.997108	0.347092	2.87275	0.0040692	0.0132178	TM1119_g8752.t1	73.6636	1.77336	0.6121	2.89718	0.00376531	0.0198839	TM1119_g3567.t1	29.1208	1.21494	0.489549	2.48175	0.0130737	0.0275988	TM1119_g3489.t1	19.5375	2.22673	0.629044	3.53987	0.00040033	0.00106317
TM1119_g4871.t1	336.608	1.26579	0.280635	4.51045	6.47e-06	4.72e-05	TM1119_g8805.t1	102.253	3.03463	0.632554	4.79743	1.61e-06	3.2e-05	TM1119_g3582.t1	61.2154	1.99147	0.389751	5.1096	3.23e-07	1.87e-06	TM1119_g3500.t1	1050.55	1.87879	0.234636	8.00726	1.17e-15	1.57e-14
TM1119_g4872.t1	96.7231	1.97926	0.399175	4.95838	7.11e-07	6.56e-06	TM1119_g8822.t1	616.31	3.51016	0.824784	4.25585	2.08e-05	0.000283335	TM1119_g3586.t1	17.8093	1.75553	0.706379	2.48525	0.012946	0.0273569	TM1119_g3503.t1	332.169	2.02634	0.377736	5.36443	8.12e-08	4.16e-07
TM1119_g4875.t1	51.2965	1.53946	0.440405	3.49556	0.000473076	0.00209346	TM1119_g8829.t1	391.635	3.1953	0.596545	5.35634	8.49e-08	2.74e-06	TM1119_g3596.t1	325.246	4.28429	0.41535	10.3149	6.03e-25	2.59e-23	TM1119_g3504.t1	262.211	0.895839	0.218453	4.10084	4.12e-05	0.000134053
TM1119_g4879.t1	360.506	1.00686	0.348325	2.89058	0.00384532	0.0126384	TM1119_g8842.t1	146.791	2.20003	0.60594	3.63077	0.000282581	0.00247511	TM1119_g3597.t1	173.54	3.48077	0.384926	9.04271	1.53e-19	4.11e-18	TM1119_g3516.t1	403.025	1.04286	0.216761	4.81111	1.5e-06	6.3e-06
TM1119_g4885.t1	12.2857	1.48623	0.620562	2.39497	0.0166218	0.04327	TM1119_g8843.t1	143.799	2.29804	0.5703	4.02953	5.59e-05	0.000651691	TM1119_g3600.t1	73.2098	5.00581	0.561355	8.91737	4.77e-19	1.21e-17	TM1119_g3518.t1	2384.75	2.64825	0.309908	8.54529	1.28e-17	2.04e-16
TM1119_g4886.t1	57.0428	3.79973	0.464226	8.1851	2.72e-16	1.12e-14	TM1119_g8871.t1	46.3294	3.051	0.844953	3.61086	0.000305186	0.00262814	TM1119_g3602.t1	2220.42	1.04954	0.254277	4.12756	3.67e-05	0.000142925	TM1119_g3521.t1	230.824	1.7842	0.244989	7.2828	3.27e-13	3.41e-12
TM1119_g4887.t1	76.5313	0.945015	0.320979	2.94416	0.00323829	0.0109501	TM1119_g8872.t1	10.3172	5.21937	1.46553	3.56141	0.000368865	0.00307087	TM1119_g3603.t1	60.0892	1.68317	0.502478	3.34973	0.000808892	0.00233165	TM1119_g3538.t1	498.893	1.10436	0.455808	2.42287	0.0153985	0.0287871
TM1119_g4888.t1	14.1127	1.97122	0.66366	2.97023	0.0029758	0.0101987	TM1119_g8896.t1	108.242	2.5475	0.759263	3.35523	0.00079298	0.00573799	TM1119_g3605.t1	154.571	2.58228	0.278707	9.26522	1.95e-20	5.7e-19	TM1119_g3542.t1	181.928	1.01852	0.301142	3.38219	0.000719114	0.00181498
TM1119_g4893.t1	134.96	2.23982	0.322029	6.95534	3.52e-12	8.82e-11	TM1119_g8912.t1	136.219	1.51187	0.526379	2.8722	0.00407621	0.0211392	TM1119_g3609.t1	33.0017	3.5158	0.546911	6.42847	1.29e-10	1.27e-09	TM1119_g3543.t1	739.004	2.91665	0.289243	10.0837	6.52e-24	1.7e-22
TM1119_g4897.t1	469.485	2.90776	0.254559	11.4228	3.22e-30	4.62e-28	TM1119_g8916.t1	117.398	2.40977	0.626647	3.8455	0.000120307	0.00122526	TM1119_g3610.t1	70.7512	2.31968	0.363497	6.38156	1.75e-10	1.69e-09	TM1119_g3547.t1	925.863	0.868139	0.266332	3.25961	0.00111565	0.0026859
TM1119_g4898.t1	53.6974	2.98617	0.419377	7.12048	1.08e-12	2.94e-11	TM1119_g8918.t1	41.0932	2.02413	0.735318	2.75273	0.00590998	0.0278652	TM1119_g3613.t1	769.05	0.754255	0.222546	3.38921	0.000700951	0.0020517	TM1119_g3548.t1	1693.58	1.61229	0.291456	5.53186	3.17e-08	1.72e-07
TM1119_g4899.t1	16.7892	3.06456	0.773671	3.96107	7.46e-05	0.000415077	TM1119_g8932.t1	271.647	2.50454	0.74294	3.37112	0.000748645	0.00549364	TM1119_g3617.t1	2973.11	1.56723	0.377045	4.15662	3.23e-05	0.000127384	TM1119_g3549.t1	51.763	2.73854	0.416886	6.56904	5.06e-11	4.02e-10
TM1119_g4903.t1	1873.92	2.20453	0.286191	7.703	1.33e-14	4.61e-13	TM1119_g8936.t1	224.657	1.77128	0.691589	2.56118	0.0104318	0.0438119	TM1119_g3626.t1	262.247	0.745539	0.217635	3.42564	0.000613355	0.00181839	TM1119_g3553.t1	72.4441	0.725599	0.297183	2.44159	0.0146226	0.027482
TM1119_g4912.t1	288.649	0.599663	0.21435	2.79759	0.00514856	0.0161566	TM1119_g8990.t1	3.42309	6.33836	2.17018	2.92066	0.00349286	0.0187887	TM1119_g3629.t1	9.11731	1.84675	0.77057	2.3966	0.0165479	0.0339369	TM1119_g3556.t1	8.73371	2.52831	0.784407	3.22321	0.00126763	0.00301961
TM1119_g4915.t1	100.428	1.52357	0.310368	4.90891	9.16e-07	8.22e-06	TM1119_g8994.t1	50.3749	2.35872	0.702152	3.35928	0.000781466	0.00567167	TM1119_g3632.t1	101.494	5.41264	0.52975	10.2173	1.66e-24	6.89e-23	TM1119_g3558.t1	9601.44	6.10978	0.40102	15.2356	2.05e-52	2.42e-50
TM1119_g4926.t1	1310.41	0.857013	0.245896	3.48527	0.000491647	0.00216259	TM1119_g9000.t1	137.617	2.28037	0.723186	3.15322	0.0016148	0.0101729	TM1119_g3648.t1	66.0824	1.3841	0.328322	4.21567	2.49e-05	0.00010045	TM1119_g3564.t1	224.753	1.89058	0.261389	7.23281	4.73e-13	4.8e-12
TM1119_g4927.t1	1095.97	1.7113	0.603071	2.83764	0.00454488	0.0145392	TM1119_g9020.t1	111.905	1.44559	0.565089	2.55817	0.0105225	0.0440778	TM1119_g3656.t1	179.392	0.54546	0.238184	2.29007	0.022017	0.0435525	TM1119_g3581.t1	206.438	0.788235	0.236381	3.33459	0.000854246	0.00211193
TM1119_g4928.t1	339.061	1.18213	0.394133	2.99932	0.00270584	0.00943117	TM1119_g9023.t1	21.6459	3.491	0.988746	3.53073	0.000414413	0.00337523	TM1119_g3657.t1	1043.42	0.517511	0.204113	2.53541	0.0112315	0.0241018	TM1119_g3582.t1	136.919	2.75017	0.482492	5.69993	1.2e-08	6.93e-08
TM1119_g4929.t1	2832.3	1.56729	0.341725	4.5864	4.51e-06	3.43e-05	TM1119_g9049.t1	270.497	2.5294	0.753686	3.35604	0.000790675	0.00572942	TM1119_g3660.t1	1082.11	0.497603	0.207233	2.40117	0.0163426	0.0335557	TM1119_g3596.t1	508.291	5.01371	0.33162	15.1189	1.22e-51	1.41e-49
TM1119_g4937.t1	310.075	1.64496	0.368649	4.46213	8.12e-06	5.77e-05	TM1119_g9063.t1	7.34601	6.51141	1.9094	3.41018	0.000649194	0.00488284	TM1119_g3671.t1	454.021	2.05802	0.268537	7.66382	1.8e-14	2.88e-13	TM1119_g3597.t1	261.388	1.95965	0.234709	8.34931	6.87e-17	1.02e-15
TM1119_g4939.t1	13.1554	1.74394	0.675034	2.58348	0.00978098	0.0277197	TM1119_g9064.t1	6.23141	6.31485	2.18752	2.88676	0.00389233	0.0204318	TM1119_g3679.t1	404.082	0.917092	0.270875	3.38566	0.000710075	0.00207359	TM1119_g3600.t1	61.1119	2.30287	0.461714	4.98765	6.11e-07	2.74e-06
TM1119_g4950.t1	1228.42	1.05089	0.271135	3.8759	0.00010623	0.000570448	TM1119_g9067.t1	1171.1	4.34107	0.904515	4.79933	1.59e-06	3.18e-05	TM1119_g3685.t1	563.236	2.35319	0.213588	11.0174	3.15e-28	1.78e-26	TM1119_g3602.t1	1656.65	0.661174	0.239073	2.76557	0.00568235	0.0117891
TM1119_g4951.t1	950.48	0.960466	0.287922	3.33585	0.000850379	0.00347814	TM1119_g9073.t1	491.425	3.49442	0.484014	7.21968	5.21e-13	8.51e-11	TM1119_g3686.t1	1311.89	0.553472	0.185397	2.98534	0.00283262	0.00712867	TM1119_g3605.t1	118.785	2.89545	0.358271	8.08173	6.39e-16	8.72e-15
TM1119_g4952.t1	2627.24	1.49662	0.352248	4.24877	2.15e-05	0.000137907	TM1119_g9077.t1	219.952	1.52983	0.523867	2.92026	0.00349743	0.0187979	TM1119_g3689.t1	551.371	1.52711	0.314285	4.85901	1.18e-06	6.18e-06	TM1119_g3606.t1	84.6552	1.52337	0.320289	4.75624	1.97e-06	8.09e-06
TM1119_g4953.t1	163.309	2.80293	0.463872	6.04246	1.52e-09	2.35e-08	TM1119_g9083.t1	134.659	2.12261	0.845146	2.51154	0.0120207	0.0490761	TM1119_g3692.t1	127.305	1.27095	0.275889	4.60674	4.09e-06	1.92e-05	TM1119_g3609.t1	26.2814	1.69871	0.471815	3.60036	0.000317772	0.000861183
TM1119_g4957.t1	162.628	1.35615	0.438392	3.09346	0.00197838	0.00720752	TM1119_g9094.t1	173.594	3.3006	0.588638	5.60718	2.06e-08	8.42e-07	TM1119_g3694.t1	1108.84	1.35274	0.465657	2.90502	0.00367231	0.00898534	TM1119_g3617.t1	5527.47	2.04687	0.269184	7.60398	2.87e-14	3.31e-13
TM1119_g4958.t1	430.178	3.01481	0.428427	7.03693	1.97e-12	5.12e-11	TM1119_g9096.t1	115.3	3.36113	0.890228	3.77559	0.000159632	0.0015316	TM1119_g3697.t1	148.525	2.15114	0.362264	5.93806	2.88e-09	2.33e-08	TM1119_g3626.t1	236.048	1.90193	0.251596	7.55943	4.05e-14	4.61e-13
TM1119_g4960.t1	1881.52	1.27255	0.411569	3.09194	0.00198854	0.00724262	TM1119_g9097.t1	39.3913	3.18428	0.901949	3.53045	0.000414861	0.00337644	TM1119_g3707.t1	651.355	0.482219	0.197867	2.43709	0.0148059	0.0308141	TM1119_g3629.t1	18.7823	4.1402	0.749495	5.52398	3.31e-08	1.79e-07
TM1119_g4963.t1	805.559	1.3182	0.28981	4.54849	5.4e-06	4e-05	TM1119_g9099.t1	207.018	2.09625	0.578032	3.62653	0.000287257	0.00250826	TM1119_g3716.t1	1901.28	1.83292	0.275283	6.65832	2.77e-11	2.99e-10	TM1119_g3632.t1	68.5052	6.54887	0.757179	8.64904	5.19e-18	8.62e-17
TM1119_g4970.t1	21.9092	1.40175	0.549515	2.55089	0.0107448	0.0300059	TM1119_g9100.t1	42.933	3.69609	0.929541	3.97626	7e-05	0.000789371	TM1119_g3725.t1	1846.49	1.84527	0.270169	6.83006	8.49e-12	9.79e-11	TM1119_g3641.t1	46.2668	1.70848	0.437266	3.9072	9.34e-05	0.000283182
TM1119_g4987.t1	696.552	0.939906	0.316535	2.96936	0.00298419	0.0102199	TM1119_g9101.t1	284.609	2.60501	0.710937	3.66419	0.000248123	0.00221814	TM1119_g3728.t1	107.922	0.827489	0.337466	2.45206	0.014204	0.0296618	TM1119_g3643.t1	682.736	7.28373	0.459835	15.8399	1.65e-56	2.25e-54
TM1119_g4994.t1	240.114	1.33895	0.533971	2.50753	0.0121577	0.0332538	TM1119_g9102.t1	179.657	1.70057	0.645209	2.63569	0.00839667	0.0368151	TM1119_g3730.t1	265.733	1.54286	0.225775	6.83359	8.28e-12	9.58e-11	TM1119_g3649.t1	73.2337	1.9036	0.329989	5.76867	7.99e-09	4.72e-08
TM1119_g4999.t1	409.188	1.97263	0.700915	2.81437	0.00488735	0.0154714	TM1119_g9108.t1	143.304	1.60689	0.601899	2.6697	0.00759182	0.0340423	TM1119_g3732.t1	348.623	0.815432	0.29907	2.72656	0.00639984	0.0146521	TM1119_g3650.t1	33.164	0.926439	0.406502	2.27905	0.022664	0.0406701
TM1119_g5001.t1	223.436	1.1458	0.349119	3.28199	0.00103077	0.00410277	TM1119_g9113.t1	174.258	1.96198	0.752011	2.60897	0.00908146	0.0392983	TM1119_g3734.t1	891.679	1.81884	0.317419	5.73011	1e-08	7.33e-08	TM1119_g3657.t1	1123.21	1.22402	0.304999	4.01318	5.99e-05	0.000188849
TM1119_g5003.t1	412.448	4.12147	0.446222	9.23635	2.55e-20	1.55e-18	TM1119_g9119.t1	385.288	1.91739	0.591635	3.24082	0.00119184	0.00796259	TM1119_g3735.t1	312.998	2.38369	0.221226	10.7749	4.52e-27	2.35e-25	TM1119_g3671.t1	281.932	1.46953	0.313038	4.69443	2.67e-06	1.07e-05
TM1119_g5004.t1	333.019	1.34118	0.349871	3.83337	0.000126401	0.000664931	TM1119_g9133.t1	32.3118	2.91989	0.923547	3.16161	0.001569	0.00995111	TM1119_g3763.t1	1512.62	0.683405	0.287665	2.3757	0.0175157	0.0356207	TM1119_g3685.t1	466.045	0.912787	0.251009	3.63646	0.000276406	0.000759646
TM1119_g5014.t1	409.955	0.978581	0.298575	3.27751	0.00104727	0.00415538	TM1119_g9135.t1	269.076	2.20906	0.791187	2.79208	0.00523703	0.0255147	TM1119_g3765.t1	2311.17	2.70346	0.292271	9.24982	2.25e-20	6.52e-19	TM1119_g3692.t1	56.848	1.11215	0.500712	2.22114	0.0263414	0.0465059
TM1119_g5027.t1	236.599	1.62267	0.271904	5.96779	2.4e-09	3.57e-08	TM1119_g9137.t1	4.57796	5.19691	1.82795	2.84303	0.00446871	0.0226635	TM1119_g3769.t1	700.65	0.478363	0.195742	2.44385	0.0145316	0.0302775	TM1119_g3694.t1	1019.45	4.37222	0.265505	16.4676	6.28e-61	1.13e-58
TM1119_g5034.t1	505.174	0.838995	0.255243	3.28704	0.00101245	0.00403675	TM1119_g9147.t1	301.005	2.46592	0.552326	4.46462	8.02e-06	0.000127255	TM1119_g3770.t1	751.045	2.46849	0.39909	6.18529	6.2e-10	5.55e-09	TM1119_g3697.t1	43.6281	0.885246	0.380975	2.32363	0.0201451	0.0366512
TM1119_g5037.t1	289.062	1.18741	0.430496	2.75824	0.00581134	0.0178963	TM1119_g9152.t1	13.7737	3.80803	1.1821	3.2214	0.00127565	0.00840782	TM1119_g3776.t1	2568.49	3.19335	0.258439	12.3563	4.5e-35	4.05e-33	TM1119_g3700.t1	1201.42	0.678213	0.301719	2.24783	0.0245871	0.0437224
TM1119_g5038.t1	105.888	1.30045	0.40616	3.20182	0.00136561	0.0052337	TM1119_g9153.t1	447.038	2.81032	0.646849	4.34463	1.4e-05	0.000202763	TM1119_g3786.t1	84.3786	1.27879	0.382721	3.3413	0.000833859	0.00239563	TM1119_g3716.t1	1346.51	1.54053	0.340946	4.51839	6.23e-06	2.36e-05
TM1119_g5040.t1	1319.34	1.23721	0.432421	2.86112	0.00422148	0.0136298	TM1119_g9154.t1	707.459	4.0896	0.817995	4.99955	5.75e-07	1.38e-05	TM1119_g3792.t1	1899	1.16704	0.508161	2.29661	0.0216413	0.0428787	TM1119_g3724.t1	191.24	0.797246	0.302483	2.63567	0.00839717	0.0167409
TM1119_g5047.t1	65.9909	3.12198	0.626886	4.98014	6.35e-07	5.94e-06	TM1119_g9156.t1	45.8029	2.54449	0.969818	2.62368	0.00869855	0.0379042	TM1119_g3797.t1	941.151	0.711389	0.278825	2.55138	0.0107296	0.0231866	TM1119_g3725.t1	2404.02	2.12728	0.451733	4.70916	2.49e-06	1e-05
TM1119_g5049.t1	464.435	1.58962	0.3881	4.09589	4.21e-05	0.000251516	TM1119_g9184.t1	52.2443	3.81755	1.08179	3.52893	0.000417245	0.00339094	TM1119_g3805.t1	813.795	0.685198	0.23288	2.94228	0.00325803	0.0080658	TM1119_g3728.t1	108.32	0.99421	0.347254	2.86306	0.00419565	0.00897249
TM1119_g5056.t1	70.7546	2.35247	0.523323	4.49526	6.95e-06	5.03e-05	TM1119_g9185.t1	73.1495	2.06445	0.823661	2.50643	0.0121956	0.0497002	TM1119_g3831.t1	275.689	3.23236	0.268802	12.0251	2.62e-33	2.15e-31	TM1119_g3730.t1	212.766	1.66756	0.265516	6.28047	3.38e-10	2.4e-09
TM1119_g5069.t1	636.456	0.845017	0.221515	3.81472	0.000136336	0.000709161	TM1119_g9228.t1	7.65122	4.22341	1.44004	2.93284	0.0033588	0.018233	TM1119_g3832.t1	1168.1	3.7834	0.254923	14.8413	7.92e-50	1.35e-47	TM1119_g3734.t1	2168.29	3.30654	0.422309	7.82968	4.89e-15	6.13e-14
TM1119_g5075.t1	186.913	2.23069	0.400123	5.57501	2.48e-08	3.12e-07	TM1119_g9247.t1	750.078	4.16224	0.714831	5.82269	5.79e-09	2.87e-07	TM1119_g3833.t1	800.471	0.992836	0.306986	3.23414	0.00122012	0.00335557	TM1119_g3735.t1	618.824	3.47912	0.273056	12.7414	3.48e-37	2e-35
TM1119_g5078.t1	829.521	2.5109	0.423748	5.92547	3.11e-09	4.53e-08	TM1119_g9248.t1	273.674	3.45267	0.795295	4.34137	1.42e-05	0.000205533	TM1119_g3839.t1	130.359	3.00351	0.299886	10.0155	1.3e-23	5.11e-22	TM1119_g3738.t1	828.916	1.17851	0.315653	3.73356	0.000188796	0.000537621
TM1119_g5079.t1	724.835	1.43892	0.508125	2.83182	0.0046284	0.014759	TM1119_g9256.t1	2.62819	6.15271	2.43984	2.52177	0.0116766	0.048002	TM1119_g3843.t1	23.5261	4.49739	0.776397	5.79264	6.93e-09	5.19e-08	TM1119_g3741.t1	474.173	1.27861	0.299467	4.26964	1.96e-05	6.76e-05
TM1119_g5086.t1	849.758	0.7173	0.243175	2.94973	0.0031805	0.0107955	TM1119_g9275.t1	24.5165	6.36175	1.53668	4.13993	3.47e-05	0.00043241	TM1119_g3851.t1	608.043	0.840363	0.271314	3.09738	0.00195242	0.00508841	TM1119_g3744.t1	485.815	1.20219	0.264835	4.53941	5.64e-06	2.15e-05
TM1119_g5090.t1	178.895	0.583518	0.228232	2.55668	0.0105675	0.0295996	TM1119_g9276.t1	35.8869	5.67604	1.10271	5.14735	2.64e-07	7.31e-06	TM1119_g3856.t1	543.377	1.59401	0.240201	6.63614	3.22e-11	3.46e-10	TM1119_g3747.t1	1929.71	0.909833	0.214053	4.25051	2.13e-05	7.32e-05
TM1119_g5097.t1	142.389	1.05895	0.248268	4.26536	2e-05	0.000129474	TM1119_g9277.t1	6.62359	7.58918	1.88824	4.01918	5.84e-05	0.000679572	TM1119_g3864.t1	667.03	0.897064	0.207966	4.31351	1.61e-05	6.74e-05	TM1119_g3757.t1	544.919	0.95634	0.248662	3.84595	0.000120087	0.000357124
TM1119_g5098.t1	117.352	1.8813	0.320079	5.8776	4.16e-09	5.93e-08	TM1119_g9280.t1	10.411	5.77275	1.84703	3.12542	0.00177554	0.0109949	TM1119_g3865.t1	4944.35	5.89493	0.378515	15.5738	1.1e-54	2.45e-52	TM1119_g3763.t1	2035.18	1.36829	0.279552	4.89459	9.85e-07	4.28e-06
TM1119_g5110.t1	132.846	1.10098	0.25845	4.25992	2.05e-05	0.000132177	TM1119_g9281.t1	25.8786	3.93283	1.44685	2.7182	0.00656379	0.0302267	TM1119_g3866.t1	1284.67	4.30522	0.311551	13.8187	1.97e-43	2.84e-41	TM1119_g3765.t1	3904.59	3.56199	0.4031	8.8365	9.88e-19	1.74e-17
TM1119_g5111.t1	186.758	1.232	0.236911	5.20027	1.99e-07	2.1e-06	TM1119_g9284.t1	12576.4	6.03823	1.00534	6.00617	1.9e-09	1.09e-07	TM1119_g3871.t1	493.606	1.29975	0.243858	5.32996	9.82e-08	6.18e-07	TM1119_g3769.t1	736.824	0.828706	0.201142	4.12002	3.79e-05	0.000124161
TM1119_g5120.t1	255.165	0.864122	0.199202	4.33792	1.44e-05	9.64e-05	TM1119_g9285.t1	7610.94	7.84224	1.121	6.99575	2.64e-12	3.34e-10	TM1119_g3872.t1	371.989	0.536934	0.200982	2.67155	0.00755023	0.0170009	TM1119_g3770.t1	1036.75	2.9942	0.381012	7.85854	3.89e-15	4.92e-14
TM1119_g5130.t1	944.973	1.10427	0.429203	2.57284	0.0100867	0.0284532	TM1119_g9286.t1	296.159	6.97002	1.29845	5.36796	7.96e-08	2.59e-06	TM1119_g3878.t1	94.6139	2.41309	0.329331	7.32726	2.35e-13	3.33e-12	TM1119_g3771.t1	516.219	0.565716	0.247178	2.2887	0.022097	0.039782
TM1119_g5131.t1	19.6474	1.75619	0.662385	2.65132	0.00801782	0.0235813	TM1119_g9287.t1	60.1834	7.98802	2.68431	2.97582	0.00292203	0.0162955	TM1119_g3879.t1	709.196	1.69563	0.211876	8.00293	1.21e-15	2.19e-14	TM1119_g3775.t1	279.004	0.62981	0.23401	2.69138	0.00711581	0.0144476
TM1119_g5133.t1	759.437	1.05935	0.358232	2.95715	0.00310498	0.0105712	TM1119_g9288.t1	73.6004	4.07844	1.32968	3.06723	0.00216052	0.0128899	TM1119_g3884.t1	1181.34	1.73041	0.240558	7.19331	6.32e-13	8.44e-12	TM1119_g3776.t1	1463.5	3.24899	0.22612	14.3684	8.17e-47	8.15e-45
TM1119_g5135.t1	152.262	0.905018	0.334239	2.7077	0.00677511	0.0203956	TM1119_g9289.t1	520.18	5.79569	0.821457	7.05538	1.72e-12	2.31e-10	TM1119_g3885.t1	630.02	1.34084	0.286137	4.68599	2.79e-06	1.36e-05	TM1119_g3780.t1	513.841	0.903903	0.274691	3.29061	0.000999697	0.00243182
TM1119_g5147.t1	17.191	1.60762	0.657475	2.44514	0.0144796	0.0385211	TM1119_g9290.t1	27.7552	4.14389	1.14503	3.61901	0.000295734	0.00256242	TM1119_g3887.t1	437.369	1.52964	0.272151	5.62056	1.9e-08	1.35e-07	TM1119_g3786.t1	101.42	0.942707	0.346575	2.72006	0.00652694	0.0133457
TM1119_g5153.t1	887.893	1.08147	0.424066	2.55023	0.0107652	0.0300499	TM1119_g9331.t1	565.205	3.24868	0.743947	4.36682	1.26e-05	0.00018734	TM1119_g3892.t1	362.449	1.40112	0.246505	5.68392	1.32e-08	9.49e-08	TM1119_g3792.t1	2193.98	1.28601	0.352166	3.6517	0.000260507	0.000720591
TM1119_g5154.t1	868.841	2.21433	0.313488	7.06352	1.62e-12	4.32e-11	TM1119_g9332.t1	76.0047	1.94209	0.721788	2.69066	0.00713102	0.0323886	TM1119_g3901.t1	634.659	1.58043	0.321926	4.90929	9.14e-07	4.91e-06	TM1119_g3797.t1	1167.79	1.31501	0.354283	3.71176	0.000205824	0.00058171
TM1119_g5171.t1	375.558	1.19646	0.424407	2.81914	0.00481524	0.0152709	TM1119_g9333.t1	17.0106	4.36112	1.33086	3.27692	0.00104946	0.0071992	TM1119_g3903.t1	170.595	1.34955	0.303708	4.44356	8.85e-06	3.9e-05	TM1119_g3804.t1	908.825	0.561273	0.215612	2.60317	0.00923667	0.0182325
TM1119_g5184.t1	714.827	0.968656	0.268677	3.60529	0.000311809	0.0014709	TM1119_g9346.t1	656.745	5.65348	0.955233	5.91843	3.25e-09	1.72e-07	TM1119_g3915.t1	67.8704	1.41652	0.360565	3.92861	8.54e-05	0.000307354	TM1119_g3805.t1	1045.02	1.58331	0.284195	5.57121	2.53e-08	1.39e-07
TM1119_g5195.t1	3816.06	1.80331	0.416185	4.33295	1.47e-05	9.83e-05	TM1119_g9348.t1	30.859	2.7458	0.853519	3.21704	0.00129523	0.00850695	TM1119_g3917.t1	164.697	1.39564	0.302375	4.61561	3.92e-06	1.85e-05	TM1119_g3823.t1	392.321	1.10273	0.219795	5.01708	5.25e-07	2.37e-06
TM1119_g5198.t1	369.572	0.65812	0.271977	2.41977	0.0155305	0.0408336	TM1119_g9365.t1	124.757	1.56429	0.569503	2.74676	0.00601877	0.0282246	TM1119_g3921.t1	73.468	2.69341	0.47056	5.72383	1.04e-08	7.59e-08	TM1119_g3827.t1	168.582	1.38319	0.358923	3.85371	0.00011634	0.000346879
TM1119_g5224.t1	133.026	1.98463	0.343676	5.77471	7.71e-09	1.06e-07	TM1119_g9370.t1	23.8756	3.23802	1.03594	3.12568	0.00177396	0.0109911	TM1119_g3926.t1	18.09	1.50236	0.539101	2.78678	0.00532348	0.0124636	TM1119_g3830.t1	451.25	0.77236	0.240208	3.21538	0.00130273	0.00309839
TM1119_g5225.t1	863.495	1.44674	0.321838	4.49525	6.95e-06	5.03e-05	TM1119_g9374.t1	36.3971	4.39031	0.860395	5.10267	3.35e-07	8.81e-06	TM1119_g3936.t1	1032.67	3.46537	0.641179	5.40469	6.49e-08	4.19e-07	TM1119_g3831.t1	390.341	3.22887	0.260767	12.3822	3.26e-35	1.67e-33
TM1119_g5232.t1	528.588	2.45557	0.190185	12.9115	3.88e-38	8.58e-36	TM1119_g9378.t1	12.3172	3.51233	1.31492	2.67115	0.00755929	0.0339175	TM1119_g3937.t1	585.483	3.34624	0.663553	5.04292	4.58e-07	2.6e-06	TM1119_g3832.t1	1544.54	4.1549	0.364109	11.4111	3.68e-30	1.44e-28
TM1119_g5233.t1	401.046	1.24031	0.340931	3.638	0.000274769	0.00131804	TM1119_g9381.t1	22.0806	8.22028	1.65646	4.96255	6.96e-07	1.6e-05	TM1119_g3941.t1	73.5246	0.953832	0.349407	2.72986	0.00633614	0.0145199	TM1119_g3839.t1	59.3725	2.16753	0.426648	5.08036	3.77e-07	1.74e-06
TM1119_g5245.t1	593.401	1.45002	0.325266	4.45795	8.27e-06	5.87e-05	TM1119_g9382.t1	203.063	6.39737	1.0575	6.04953	1.45e-09	8.8e-08	TM1119_g3943.t1	650.25	0.650851	0.231474	2.81176	0.00492706	0.0116437	TM1119_g3843.t1	51.799	4.83654	0.592676	8.16051	3.34e-16	4.66e-15
TM1119_g5250.t1	448.224	0.831085	0.28069	2.96087	0.00306775	0.0104598	TM1119_g9383.t1	93.0431	4.17668	0.797662	5.23615	1.64e-07	4.87e-06	TM1119_g3945.t1	73.1057	0.989689	0.357246	2.77033	0.00559995	0.0130248	TM1119_g3846.t1	944.958	0.97804	0.35981	2.71821	0.00656359	0.0134134
TM1119_g5251.t1	42.5866	1.0268	0.385659	2.66247	0.00775703	0.0229013	TM1119_g9384.t1	2253.63	7.694	0.809109	9.50924	1.92e-21	2.57e-18	TM1119_g3949.t1	173.017	2.4367	0.290725	8.38146	5.23e-17	1.08e-15	TM1119_g3847.t1	1696.64	2.39839	0.330871	7.24872	4.21e-13	4.3e-12
TM1119_g5257.t1	157.467	0.972564	0.292308	3.32719	0.000877261	0.00358046	TM1119_g9385.t1	674.777	3.8154	0.828578	4.60476	4.13e-06	7.16e-05	TM1119_g3955.t1	15.4075	2.6093	0.645432	4.04272	5.28e-05	0.000198102	TM1119_g3856.t1	345.36	1.95147	0.370966	5.26051	1.44e-07	7.07e-07
TM1119_g5270.t1	144.522	1.09015	0.322491	3.38041	0.000723784	0.00302245	TM1119_g9388.t1	12.3951	6.52808	1.53612	4.24973	2.14e-05	0.000290107	TM1119_g3957.t1	45.7415	1.11266	0.397879	2.79648	0.00516623	0.0121405	TM1119_g3858.t1	843.198	0.849528	0.217417	3.90737	9.33e-05	0.000283101
TM1119_g5283.t1	82.3841	1.50397	0.314117	4.78791	1.69e-06	1.42e-05	TM1119_g9390.t1	26.4878	5.09115	1.53083	3.32575	0.000881802	0.00627522	TM1119_g3968.t1	324.934	3.04326	0.327594	9.28971	1.55e-20	4.54e-19	TM1119_g3859.t1	555.216	0.811881	0.276392	2.93743	0.00330945	0.00723771
TM1119_g5284.t1	874.168	0.816432	0.308608	2.64553	0.00815628	0.0239112	TM1119_g9456.t1	15.9279	3.21962	1.14254	2.81795	0.00483311	0.0240036	TM1119_g3971.t1	177.36	0.687141	0.290433	2.36592	0.0179855	0.0364691	TM1119_g3862.t1	272.313	0.769245	0.329719	2.33303	0.0196464	0.035829
TM1119_g5286.t1	1146.18	1.31029	0.266121	4.92365	8.49e-07	7.7e-06	TM1119_g9483.t1	53.3813	2.4655	0.898932	2.7427	0.00609369	0.0284929	TM1119_g3976.t1	258.247	0.734479	0.224719	3.26843	0.00108146	0.00301559	TM1119_g3864.t1	454.776	0.595358	0.248779	2.39313	0.0167055	0.0309574
TM1119_g5303.t1	86.9828	1.61263	0.308971	5.21936	1.8e-07	1.92e-06	TM1119_g9493.t1	176.605	2.87652	0.877296	3.27885	0.00104232	0.00716769	TM1119_g3979.t1	1432.92	0.481705	0.21113	2.28156	0.0225156	0.0443865	TM1119_g3871.t1	560.194	1.78771	0.266662	6.70402	2.03e-11	1.7e-10
TM1119_g5308.t1	867.565	1.0248	0.245533	4.17377	3e-05	0.000186212	TM1119_g9495.t1	331.184	2.81411	0.694004	4.05489	5.02e-05	0.000593458	TM1119_g3983.t1	519.663	0.921296	0.235288	3.91562	9.02e-05	0.000322293	TM1119_g3872.t1	320.938	0.865957	0.28006	3.09204	0.00198788	0.0045531
TM1119_g5326.t1	226.012	0.881544	0.298195	2.95627	0.00311384	0.0105905	TM1119_g9498.t1	273.861	1.96455	0.664509	2.95639	0.00311259	0.0171658	TM1119_g3984.t1	512.666	0.840175	0.206507	4.06852	4.73e-05	0.000179746	TM1119_g3876.t1	169.779	1.02422	0.245701	4.16856	3.07e-05	0.000102393
TM1119_g5345.t1	12.5333	1.78968	0.672324	2.66193	0.00776931	0.0229327	TM1119_g9499.t1	87.2753	1.69785	0.573337	2.96135	0.00306289	0.0169369	TM1119_g3986.t1	1211.72	2.25862	0.260862	8.65829	4.79e-18	1.1e-16	TM1119_g3878.t1	124.438	1.32393	0.544657	2.43075	0.0150675	0.0282373
TM1119_g5362.t1	2653.08	0.566479	0.1921	2.94888	0.00318929	0.0108159	TM1119_g9529.t1	265.012	3.71843	0.618964	6.0075	1.88e-09	1.08e-07	TM1119_g3987.t1	85.5926	1.04477	0.336496	3.10486	0.00190369	0.00497737	TM1119_g3879.t1	507.466	1.1197	0.376286	2.97568	0.00292343	0.00646429
TM1119_g5365.t1	55.3632	2.07521	0.467176	4.44204	8.91e-06	6.27e-05	TM1119_g9556.t1	13.4284	3.77581	1.16909	3.2297	0.00123922	0.0082098	TM1119_g3990.t1	514.868	0.840501	0.254317	3.30494	0.000949965	0.00268901	TM1119_g3881.t1	120.629	0.665632	0.287945	2.31166	0.0207962	0.0376914
TM1119_g5368.t1	765.949	0.886806	0.192335	4.61073	4.01e-06	3.08e-05	TM1119_g9575.t1	220.375	1.92857	0.586698	3.28716	0.00101203	0.00700214	TM1119_g4014.t1	166.908	0.676417	0.261408	2.58759	0.00966508	0.0211671	TM1119_g3884.t1	2022.41	3.15774	0.32776	9.63431	5.73e-22	1.3e-20
TM1119_g5374.t1	858.965	0.979374	0.207337	4.7236	2.32e-06	1.89e-05	TM1119_g9581.t1	153.268	1.98605	0.596154	3.33145	0.00086396	0.0061749	TM1119_g4015.t1	402.042	1.06176	0.288686	3.6779	0.000235163	0.000764129	TM1119_g3885.t1	1346.72	2.49076	0.318121	7.82959	4.89e-15	6.13e-14
TM1119_g5378.t1	68.0804	1.09765	0.452757	2.42436	0.0153352	0.0403734	TM1119_g9592.t1	26.3044	3.53068	1.0148	3.4792	0.000502919	0.00397257	TM1119_g4030.t1	572.073	1.2211	0.259371	4.70792	2.5e-06	1.23e-05	TM1119_g3887.t1	295.984	0.905162	0.309781	2.92194	0.00347862	0.00756207
TM1119_g5388.t1	245.048	0.678531	0.222719	3.04659	0.00231455	0.0082447	TM1119_g9621.t1	9.3004	3.4413	1.30333	2.64039	0.00828097	0.0364505	TM1119_g4033.t1	677.662	0.445549	0.197158	2.25986	0.02383	0.0466587	TM1119_g3888.t1	908.353	0.951073	0.316938	3.00082	0.00269252	0.00599508
TM1119_g5391.t1	1975.28	0.567055	0.220829	2.56784	0.0102333	0.0287794	TM1119_g9653.t1	346.587	3.34358	0.901197	3.71015	0.000207134	0.00191241	TM1119_g4039.t1	22.2595	1.75923	0.556474	3.16138	0.00157021	0.0042015	TM1119_g3901.t1	509.477	1.34058	0.429273	3.12291	0.00179074	0.00414461
TM1119_g5394.t1	86.7558	0.759021	0.285248	2.66091	0.00779294	0.0229781	TM1119_g9654.t1	1319.54	4.41803	0.941848	4.69081	2.72e-06	5.09e-05	TM1119_g4040.t1	46.6357	3.47335	0.463438	7.49475	6.64e-14	9.99e-13	TM1119_g3903.t1	167.007	1.39685	0.340651	4.10053	4.12e-05	0.000134171
TM1119_g5399.t1	521.231	0.654584	0.223619	2.92723	0.00341996	0.0114636	TM1119_g9655.t1	6103.26	4.08384	0.969885	4.21065	2.55e-05	0.000334299	TM1119_g4049.t1	63.95	2.48302	0.425989	5.82883	5.58e-09	4.25e-08	TM1119_g3904.t1	492.149	0.59859	0.203294	2.94445	0.00323532	0.00709135
TM1119_g5401.t1	334.261	0.600097	0.233339	2.57178	0.0101176	0.0285115	TM1119_g9656.t1	245.303	4.74617	1.10668	4.28865	1.8e-05	0.000250602	TM1119_g4050.t1	77.0045	5.01052	0.51245	9.77759	1.41e-22	5.05e-21	TM1119_g3913.t1	798.238	1.48811	0.337365	4.41097	1.03e-05	3.75e-05
TM1119_g5405.t1	188.79	0.897937	0.23353	3.84506	0.000120522	0.000637613	TM1119_g9680.t1	339.355	2.1169	0.649032	3.26163	0.00110773	0.0075211	TM1119_g4058.t1	56.5454	2.69535	0.473905	5.68753	1.29e-08	9.31e-08	TM1119_g3916.t1	30.7	0.999808	0.415641	2.40546	0.0161522	0.0300573
TM1119_g5414.t1	132.779	0.725422	0.307895	2.35607	0.0184695	0.0473285	TM1119_g9766.t1	3.77221	5.03732	1.89356	2.66024	0.00780839	0.0347918	TM1119_g4059.t1	39.8361	2.70074	0.470495	5.74021	9.46e-09	6.95e-08	TM1119_g3918.t1	143.192	0.582197	0.256687	2.26812	0.0233217	0.0417578
TM1119_g5415.t1	297.396	0.620465	0.255658	2.42693	0.0152273	0.0401456	TM1119_g9779.t1	103.8	2.69185	0.845037	3.18548	0.00144512	0.00930592	TM1119_g4061.t1	76.6843	5.6324	0.576916	9.76295	1.62e-22	5.76e-21	TM1119_g3921.t1	167.365	4.17815	0.313546	13.3254	1.65e-40	1.14e-38
TM1119_g5424.t1	412.069	2.25566	0.33085	6.81777	9.25e-12	2.17e-10	TM1119_g9800.t1	715.674	2.85247	0.885942	3.2197	0.00128323	0.00844859	TM1119_g4064.t1	99.763	5.49011	0.516267	10.6342	2.07e-26	1.01e-24	TM1119_g3930.t1	375.004	0.637013	0.223535	2.84973	0.00437568	0.00931377
TM1119_g5426.t1	142.65	0.873845	0.273808	3.19145	0.00141562	0.00540456	TM1119_g9802.t1	10.477	3.18786	1.12115	2.84338	0.00446372	0.0226635	TM1119_g4065.t1	167.765	4.67814	0.361919	12.9259	3.21e-38	3.45e-36	TM1119_g3936.t1	1614.91	3.27275	0.223757	14.6264	1.91e-48	2.07e-46
TM1119_g5431.t1	203.637	3.49916	0.414156	8.44891	2.94e-17	1.33e-15	TM1119_g9813.t1	14.8155	2.27267	0.893896	2.54243	0.0110083	0.0456377	TM1119_g4068.t1	69.285	4.73922	0.507064	9.34639	9.07e-21	2.7e-19	TM1119_g3937.t1	413.005	0.874413	0.318057	2.74924	0.00597342	0.0123188
TM1119_g5435.t1	323.95	1.45393	0.357478	4.06718	4.76e-05	0.00028015	TM1119_g9828.t1	47.9516	2.91048	0.782151	3.72112	0.000198339	0.00184404	TM1119_g4069.t1	544.643	5.30261	0.458115	11.5748	5.53e-31	3.75e-29	TM1119_g3941.t1	88.0489	1.30254	0.305819	4.25917	2.05e-05	7.07e-05
TM1119_g5438.t1	393.132	0.673654	0.195456	3.44658	0.000567727	0.00245083	TM1119_g9832.t1	13.8232	4.9603	1.43124	3.46575	0.000528759	0.0041285	TM1119_g4070.t1	45.6823	1.65639	0.460377	3.59791	0.000320784	0.0010168	TM1119_g3948.t1	162.595	1.34982	0.256256	5.26745	1.38e-07	6.83e-07
TM1119_g5440.t1	1082.42	1.13177	0.443012	2.55472	0.0106274	0.0297398	TM1119_g9836.t1	343.647	4.26177	1.08803	3.91696	8.97e-05	0.000954704	TM1119_g4071.t1	291.946	1.3849	0.218321	6.3434	2.25e-10	2.13e-09	TM1119_g3949.t1	268.673	2.44389	0.462297	5.2864	1.25e-07	6.21e-07
TM1119_g5441.t1	996.789	1.8615	0.275395	6.75939	1.39e-11	3.17e-10	TM1119_g9911.t1	244.34	5.55991	0.943302	5.89409	3.77e-09	1.94e-07	TM1119_g4073.t1	184.915	5.69263	0.409021	13.9177	4.94e-44	7.28e-42	TM1119_g3951.t1	953.57	0.985817	0.361152	2.72965	0.00634018	0.013011
TM1119_g5442.t1	342.406	0.951944	0.265553	3.58476	0.000337389	0.00157236	TM1119_g9939.t1	51.0639	2.84762	0.854096	3.33407	0.000855853	0.00613252	TM1119_g4074.t1	14.0527	2.39232	0.848149	2.82063	0.0047929	0.0113557	TM1119_g3953.t1	965.226	1.46034	0.256018	5.70405	1.17e-08	6.77e-08
TM1119_g5448.t1	319.485	0.890421	0.349295	2.54919	0.0107973	0.0301222	TM1119_g9944.t1	16.1821	4.56799	1.25795	3.63129	0.000282006	0.00247199	TM1119_g4075.t1	800.869	1.80754	0.398654	4.53411	5.78e-06	2.64e-05	TM1119_g3955.t1	24.7939	3.06423	0.644757	4.75253	2.01e-06	8.22e-06
TM1119_g5458.t1	141.941	1.27862	0.279099	4.58124	4.62e-06	3.5e-05	TM1119_g9946.t1	11.8349	4.02493	1.17182	3.43478	0.000593041	0.00452882	TM1119_g4077.t1	291.787	2.29185	0.313296	7.31528	2.57e-13	3.6e-12	TM1119_g3968.t1	411.267	2.53459	0.402638	6.29496	3.07e-10	2.2e-09
TM1119_g5459.t1	124.409	1.06959	0.407964	2.62177	0.00874751	0.025295	TM1119_g9947.t1	106.228	1.5814	0.612042	2.58381	0.0097716	0.0417396	TM1119_g4084.t1	1470.22	1.07047	0.298497	3.58619	0.000335547	0.00105874	TM1119_g3971.t1	75.278	0.903278	0.358466	2.51984	0.0117407	0.0226034
TM1119_g5464.t1	166.628	2.18173	0.408155	5.34536	9.02e-08	1.03e-06	TM1119_g9950.t1	647.416	7.26034	0.899389	8.07253	6.89e-16	2.87e-13	TM1119_g4092.t1	2327.41	1.16021	0.228709	5.07288	3.92e-07	2.25e-06	TM1119_g3976.t1	237.51	1.09038	0.303318	3.59486	0.000324566	0.000877183
TM1119_g5466.t1	530.774	0.896303	0.373115	2.40222	0.016296	0.0425811	TM1119_g9952.t1	15.9783	4.66014	1.18967	3.91715	8.96e-05	0.000954704	TM1119_g4093.t1	578.496	0.994286	0.204427	4.86377	1.15e-06	6.04e-06	TM1119_g3981.t1	658.701	0.627745	0.20149	3.11552	0.00183621	0.00423704
TM1119_g5467.t1	355.44	0.896551	0.242662	3.69464	0.000220194	0.001083	TM1119_g9953.t1	33.3442	5.0196	1.15364	4.3511	1.35e-05	0.000199184	TM1119_g4102.t1	24.0355	1.58803	0.682551	2.32661	0.0199858	0.0399688	TM1119_g3983.t1	586.788	1.29947	0.268286	4.84358	1.28e-06	5.42e-06
TM1119_g5476.t1	800.906	0.923884	0.233584	3.95526	7.65e-05	0.000424441	TM1119_g9973.t1	682.247	2.94511	0.708279	4.15813	3.21e-05	0.000406099	TM1119_g4116.t1	32.8556	1.3888	0.491844	2.82365	0.00474798	0.0112685	TM1119_g3984.t1	617.795	1.26609	0.265558	4.76764	1.86e-06	7.67e-06
TM1119_g5495.t1	2597.84	1.24572	0.46805	2.66151	0.0077791	0.022947	TM1119_g9996.t1	518.02	2.52772	0.929309	2.72	0.00652819	0.0300751	TM1119_g4122.t1	906.625	1.09765	0.227535	4.82409	1.41e-06	7.22e-06	TM1119_g3986.t1	1675.02	4.15765	0.272905	15.2348	2.08e-52	2.43e-50
TM1119_g5497.t1	792.9	2.17265	0.28881	7.52278	5.36e-14	1.75e-12	TM1119_g9998.t1	19.0425	4.91955	1.2465	3.94669	7.92e-05	0.000871614	TM1119_g4141.t1	26.0708	2.08354	0.504455	4.13028	3.62e-05	0.000141446	TM1119_g3987.t1	135.527	2.24869	0.385376	5.83505	5.38e-09	3.26e-08
TM1119_g5509.t1	97.0381	2.09186	0.541159	3.86551	0.000110857	0.000592327	TM1119_g9999.t1	10.1264	5.59409	1.52732	3.66268	0.000249586	0.00222945	TM1119_g4144.t1	455.873	5.01319	0.302894	16.551	1.58e-61	4.64e-59	TM1119_g3990.t1	398.025	0.992444	0.311099	3.19012	0.00142212	0.003358
TM1119_g5510.t1	170.553	1.80013	0.470243	3.82809	0.000129141	0.000677555	TM1119_g10021.t1	3.95214	5.95169	2.04561	2.9095	0.00362011	0.0192434	TM1119_g4147.t1	545.34	5.63881	0.452891	12.4507	1.39e-35	1.27e-33	TM1119_g4014.t1	207.238	0.932371	0.233362	3.99538	6.46e-05	0.000202167
TM1119_g5511.t1	387.741	0.997973	0.40512	2.4634	0.0137626	0.0368953	TM1119_g10046.t1	14.4551	5.62299	1.51114	3.72102	0.000198417	0.00184404	TM1119_g4151.t1	58.1071	2.25987	0.427684	5.28397	1.26e-07	7.82e-07	TM1119_g4015.t1	423.837	0.957177	0.221025	4.33062	1.49e-05	5.26e-05
TM1119_g5531.t1	603.998	0.789193	0.286398	2.75558	0.0058588	0.0180107	TM1119_g10047.t1	34.9538	3.61498	1.00582	3.59407	0.000325557	0.0027676	TM1119_g4153.t1	134.715	0.875251	0.386167	2.26651	0.0234203	0.0459671	TM1119_g4017.t1	2.59747	5.02508	1.64579	3.0533	0.0022634	0.00511988
TM1119_g5534.t1	395.519	0.847141	0.222962	3.79949	0.000144992	0.000748322	TM1119_g10048.t1	429.358	2.43927	0.640993	3.80545	0.000141544	0.00138881	TM1119_g4154.t1	93.1124	4.83733	0.464935	10.4043	2.37e-25	1.06e-23	TM1119_g4018.t1	16.2997	2.4	0.6027	3.98209	6.83e-05	0.000212513
TM1119_g5538.t1	305.062	1.06324	0.356548	2.98205	0.00286324	0.00987362	TM1119_g10050.t1	781.628	4.93659	0.755502	6.53418	6.4e-11	5.72e-09	TM1119_g4155.t1	48.6233	8.06892	1.24309	6.49102	8.53e-11	8.67e-10	TM1119_g4025.t1	139.224	0.764745	0.315268	2.4257	0.0152789	0.0285868
TM1119_g5540.t1	1236.37	1.44182	0.31586	4.56474	5e-06	3.74e-05	TM1119_g10051.t1	351.074	2.9859	0.73677	4.05269	5.06e-05	0.000597809	TM1119_g4159.t1	29.1377	3.51921	0.561043	6.27262	3.55e-10	3.28e-09	TM1119_g4026.t1	1020.09	1.3434	0.476427	2.81975	0.00480609	0.0101422
TM1119_g5542.t1	236.862	0.661037	0.242978	2.72057	0.006517	0.0197123	TM1119_g10090.t1	408.577	4.6363	0.930756	4.98123	6.32e-07	1.48e-05	TM1119_g4171.t1	288.151	1.60458	0.497336	3.22635	0.0012538	0.00343727	TM1119_g4030.t1	677.219	1.66632	0.503815	3.3074	0.000941659	0.0023057
TM1119_g5551.t1	325.275	1.38343	0.3575	3.86972	0.000108962	0.00058332	TM1119_g10116.t1	15.8309	7.30569	1.67698	4.35645	1.32e-05	0.000195401	TM1119_g4172.t1	6225.99	0.863772	0.290241	2.97605	0.0029199	0.00732568	TM1119_g4033.t1	687.158	0.751128	0.203839	3.6849	0.000228788	0.000640049
TM1119_g5553.t1	460.33	0.866261	0.300402	2.88367	0.00393068	0.0128578	TM1119_g10140.t1	128.518	1.64536	0.576851	2.85231	0.00434033	0.022142	TM1119_g4179.t1	541.303	0.748977	0.203619	3.67832	0.000234772	0.000763036	TM1119_g4049.t1	53.4972	2.26037	0.383436	5.89505	3.75e-09	2.32e-08
TM1119_g5569.t1	401.09	1.43181	0.313423	4.5683	4.92e-06	3.7e-05	TM1119_g10148.t1	35.2053	2.0005	0.704762	2.83855	0.00453196	0.0229048	TM1119_g4180.t1	132.257	2.42635	0.329029	7.37426	1.65e-13	2.39e-12	TM1119_g4050.t1	69.0399	3.78192	0.444281	8.51246	1.7e-17	2.7e-16
TM1119_g5570.t1	361.754	1.712	0.205341	8.33735	7.6e-17	3.28e-15	TM1119_g10149.t1	12.9283	2.48578	0.938436	2.64885	0.00807663	0.0357326	TM1119_g4181.t1	329.918	1.01108	0.233432	4.33136	1.48e-05	6.25e-05	TM1119_g4058.t1	58.2973	2.36739	0.545744	4.33791	1.44e-05	5.11e-05
TM1119_g5571.t1	297.839	1.30221	0.342424	3.80291	0.000143004	0.000739142	TM1119_g10155.t1	209.85	2.67723	0.671889	3.98464	6.76e-05	0.000766354	TM1119_g4182.t1	250.276	1.44455	0.429877	3.36038	0.00077835	0.00224877	TM1119_g4059.t1	5.42177	4.12522	1.30347	3.1648	0.00155192	0.00363182
TM1119_g5574.t1	461.103	1.27428	0.337473	3.77595	0.0001594	0.000813246	TM1119_g10171.t1	468.879	1.81237	0.679474	2.66732	0.00764597	0.0342442	TM1119_g4191.t1	312.517	1.18567	0.285528	4.15257	3.29e-05	0.00012951	TM1119_g4061.t1	75.5807	6.69519	0.717387	9.33275	1.03e-20	2.13e-19
TM1119_g5578.t1	268.616	3.06242	0.278374	11.0011	3.78e-28	4.61e-26	TM1119_g10173.t1	215.393	4.25151	0.782995	5.42981	5.64e-08	1.99e-06	TM1119_g4192.t1	232.019	2.14312	0.282956	7.57403	3.62e-14	5.58e-13	TM1119_g4064.t1	174.209	7.07487	0.655818	10.7879	3.93e-27	1.31e-25
TM1119_g5608.t1	315.915	0.970933	0.239736	4.05002	5.12e-05	0.000299104	TM1119_g10174.t1	228.595	2.90014	0.838888	3.45713	0.00054596	0.00424117	TM1119_g4212.t1	1111.24	5.92304	0.371875	15.9275	4.08e-57	1.01e-54	TM1119_g4065.t1	241.601	5.90732	0.447669	13.1957	9.28e-40	6.15e-38
TM1119_g5611.t1	160.958	0.524511	0.224224	2.33923	0.0193238	0.0490754	TM1119_g10182.t1	176.054	2.04842	0.709933	2.88537	0.00390959	0.0204541	TM1119_g4215.t1	2358.98	1.0084	0.245441	4.10851	3.98e-05	0.000153809	TM1119_g4068.t1	20.0423	3.54325	0.663929	5.33678	9.46e-08	4.82e-07
TM1119_g5622.t1	294.577	1.22919	0.246747	4.9816	6.31e-07	5.91e-06	TM1119_g10185.t1	80.2528	3.78088	0.944195	4.00434	6.22e-05	0.000716996	TM1119_g4227.t1	36.067	1.78168	0.469013	3.79879	0.000145404	0.000498697	TM1119_g4069.t1	604.288	6.35094	0.3035	20.9257	3.13e-97	2.15e-94
TM1119_g5626.t1	306.241	0.839321	0.315951	2.65649	0.0078959	0.0232473	TM1119_g10186.t1	69.819	5.97916	1.06066	5.6372	1.73e-08	7.29e-07	TM1119_g4232.t1	3134.15	1.67044	0.241015	6.93085	4.18e-12	5.05e-11	TM1119_g4070.t1	54.6114	2.06701	0.477422	4.32953	1.49e-05	5.28e-05
TM1119_g5632.t1	424.882	0.882174	0.282364	3.12424	0.00178266	0.00661026	TM1119_g10193.t1	5.50576	5.06195	1.96021	2.58235	0.00981293	0.0418526	TM1119_g4233.t1	940.415	3.44481	0.481831	7.14942	8.71e-13	1.14e-11	TM1119_g4071.t1	41.6116	1.43959	0.402431	3.57724	0.000347236	0.00093387
TM1119_g5634.t1	463.852	0.659784	0.235838	2.79762	0.00514813	0.0161566	TM1119_g10207.t1	89.5238	2.37525	0.815698	2.91192	0.00359209	0.0191397	TM1119_g4235.t1	505.304	0.735354	0.273502	2.68866	0.007174	0.0162303	TM1119_g4073.t1	199.309	5.7373	1.33113	4.31008	1.63e-05	5.73e-05
TM1119_g5636.t1	671.876	1.55585	0.296916	5.24003	1.61e-07	1.74e-06	TM1119_g10212.t1	53.7414	2.53359	0.691162	3.6657	0.000246663	0.00221035	TM1119_g4243.t1	1201.43	1.06288	0.277394	3.83166	0.000127283	0.00044158	TM1119_g4075.t1	488.492	2.67789	0.240694	11.1257	9.41e-29	3.38e-27
TM1119_g5644.t1	194.697	2.68656	0.377756	7.11189	1.14e-12	3.12e-11	TM1119_g10253.t1	210.754	1.79232	0.558287	3.21039	0.00132556	0.00867081	TM1119_g4244.t1	2787.78	1.32445	0.232775	5.68981	1.27e-08	9.2e-08	TM1119_g4077.t1	155.71	3.74276	0.297782	12.5688	3.13e-36	1.64e-34
TM1119_g5653.t1	283.448	1.09617	0.328966	3.33216	0.00086176	0.00352056	TM1119_g10257.t1	2444.24	5.35533	0.57109	9.37738	6.76e-21	7.62e-18	TM1119_g4245.t1	798.556	2.93074	0.509306	5.75438	8.7e-09	6.42e-08	TM1119_g4078.t1	14.5692	1.65634	0.589005	2.81209	0.00492203	0.0103567
TM1119_g5654.t1	1510.26	0.792901	0.226757	3.4967	0.000471049	0.00208648	TM1119_g10274.t1	204.14	1.55991	0.612658	2.54613	0.0108924	0.0452592	TM1119_g4251.t1	333.266	1.72748	0.352085	4.90641	9.28e-07	4.97e-06	TM1119_g4084.t1	836.008	0.72377	0.276355	2.61898	0.00881923	0.0175013
TM1119_g5655.t1	321.921	0.869958	0.229289	3.79415	0.000148151	0.000763491	TM1119_g10287.t1	315.237	1.46877	0.528698	2.77809	0.0054679	0.0262481	TM1119_g4262.t1	211.689	0.819326	0.248946	3.29118	0.000997668	0.00280625	TM1119_g4091.t1	41.4215	1.10405	0.384653	2.87025	0.00410152	0.00879133
TM1119_g5659.t1	904.282	1.65451	0.324748	5.09476	3.49e-07	3.48e-06	TM1119_g10301.t1	93.6765	4.70824	0.666054	7.06885	1.56e-12	2.15e-10	TM1119_g4267.t1	769.327	9.17128	0.573951	15.9792	1.78e-57	4.49e-55	TM1119_g4092.t1	1798.57	1.82474	0.21751	8.38923	4.89e-17	7.46e-16
TM1119_g5666.t1	1014.79	0.78733	0.268192	2.9357	0.00332798	0.0112126	TM1119_g10312.t1	141.117	2.23613	0.564393	3.962	7.43e-05	0.000827656	TM1119_g4271.t1	507.228	0.931804	0.392258	2.37549	0.0175257	0.0356359	TM1119_g4093.t1	398.056	0.616602	0.260633	2.36579	0.0179918	0.0330742
TM1119_g5667.t1	16.0612	2.25011	0.599589	3.75274	0.000174909	0.000882523	TM1119_g10321.t1	139.918	4.32493	0.841216	5.14129	2.73e-07	7.48e-06	TM1119_g4274.t1	94.1188	0.973195	0.313891	3.10042	0.00193246	0.00504591	TM1119_g4100.t1	393.268	1.07534	0.257868	4.1701	3.04e-05	0.000101841
TM1119_g5668.t1	600.634	2.83949	0.504753	5.6255	1.85e-08	2.38e-07	TM1119_g10323.t1	19.7287	3.88227	0.854786	4.54181	5.58e-06	9.39e-05	TM1119_g4278.t1	607.269	0.643236	0.256392	2.5088	0.0121144	0.0258071	TM1119_g4119.t1	357.034	0.677834	0.249782	2.7137	0.00665357	0.0135892
TM1119_g5688.t1	1681.23	2.42301	0.311026	7.79037	6.68e-15	2.39e-13	TM1119_g10356.t1	76.5194	2.7753	0.586998	4.72795	2.27e-06	4.36e-05	TM1119_g4279.t1	606.608	1.05479	0.194346	5.42741	5.72e-08	3.73e-07	TM1119_g4122.t1	1246.51	1.70714	0.322168	5.29891	1.16e-07	5.83e-07
TM1119_g5692.t1	20.0853	2.45095	0.725622	3.37773	0.000730878	0.00304934	TM1119_g10390.t1	107.112	1.8615	0.56435	3.29848	0.000972092	0.00678645	TM1119_g4292.t1	208.362	2.24805	0.288664	7.78779	6.82e-15	1.15e-13	TM1119_g4131.t1	1738.63	1.19689	0.239272	5.0022	5.67e-07	2.55e-06
TM1119_g5698.t1	319.011	1.22211	0.330769	3.69476	0.000220098	0.001083	TM1119_g10410.t1	114.116	2.15716	0.670518	3.21716	0.00129467	0.00850695	TM1119_g4303.t1	33.7629	3.7403	0.536266	6.97471	3.07e-12	3.76e-11	TM1119_g4141.t1	10.355	1.80868	0.679334	2.66243	0.00775781	0.0156186
TM1119_g5705.t1	410.034	0.774531	0.323954	2.39086	0.0168088	0.0436753	TM1119_g10413.t1	26.6392	2.10638	0.789973	2.6664	0.00766682	0.0343103	TM1119_g4313.t1	235.718	1.15394	0.239851	4.81108	1.5e-06	7.67e-06	TM1119_g4144.t1	428.869	4.65037	0.266534	17.4476	3.59e-68	1.01e-65
TM1119_g5712.t1	106.409	0.824014	0.297133	2.77321	0.00555055	0.0171959	TM1119_g10415.t1	424.767	1.88005	0.48559	3.87167	0.000108091	0.00111535	TM1119_g4321.t1	762.252	1.79285	0.219757	8.15832	3.4e-16	6.48e-15	TM1119_g4146.t1	1439.29	2.49934	0.477543	5.23375	1.66e-07	8.08e-07
TM1119_g5715.t1	110.361	1.50565	0.287352	5.23973	1.61e-07	1.74e-06	TM1119_g10425.t1	134.43	1.75915	0.673145	2.61333	0.00896635	0.0388749	TM1119_g4327.t1	367.734	2.1557	0.294367	7.32318	2.42e-13	3.42e-12	TM1119_g4147.t1	110.64	1.9399	0.414898	4.6756	2.93e-06	1.17e-05
TM1119_g5719.t1	304.725	0.554582	0.201221	2.75608	0.0058498	0.0179949	TM1119_g10429.t1	90.1509	2.71687	0.91032	2.98452	0.00284025	0.0159564	TM1119_g4336.t1	158.03	1.14735	0.321171	3.57239	0.000353744	0.00110933	TM1119_g4151.t1	104.368	3.55527	0.380343	9.34754	8.97e-21	1.86e-19
TM1119_g5733.t1	81.4857	2.8879	0.340059	8.49237	2.02e-17	9.28e-16	TM1119_g10430.t1	184.377	3.95431	0.526535	7.51006	5.91e-14	1.31e-11	TM1119_g4337.t1	195.088	2.82012	0.322058	8.75656	2.01e-18	4.84e-17	TM1119_g4154.t1	42.6855	3.56155	0.452153	7.87686	3.36e-15	4.28e-14
TM1119_g5736.t1	1463.16	2.45729	0.359847	6.82869	8.57e-12	2.02e-10	TM1119_g10431.t1	165.389	1.86151	0.680095	2.73713	0.00619779	0.0288479	TM1119_g4342.t1	170.608	0.992813	0.258802	3.83618	0.000124961	0.000434178	TM1119_g4155.t1	19.0437	6.92333	1.27475	5.43113	5.6e-08	2.94e-07
TM1119_g5741.t1	950.27	0.8365	0.246608	3.39202	0.00069379	0.00291555	TM1119_g10474.t1	78.9907	2.4854	0.854835	2.90746	0.0036438	0.0193329	TM1119_g4343.t1	181.674	1.19227	0.255037	4.67488	2.94e-06	1.42e-05	TM1119_g4159.t1	28.1113	2.34502	0.485314	4.83196	1.35e-06	5.71e-06
TM1119_g5747.t1	464.924	0.834054	0.2567	3.24914	0.00115755	0.00453611	TM1119_g10479.t1	533.659	2.07144	0.676829	3.06051	0.00220963	0.0131273	TM1119_g4345.t1	77.6785	1.04878	0.318512	3.29274	0.000992154	0.00279357	TM1119_g4162.t1	6840.57	3.49015	0.454724	7.67533	1.65e-14	1.95e-13
TM1119_g5753.t1	379.01	1.36003	0.37466	3.63004	0.000283379	0.00135514	TM1119_g10488.t1	94.0504	2.34121	0.757072	3.09246	0.00198506	0.0120537	TM1119_g4351.t1	239.276	4.78177	0.325168	14.7055	5.94e-49	9.91e-47	TM1119_g4165.t1	2926.18	1.52793	0.34183	4.46987	7.83e-06	2.91e-05
TM1119_g5773.t1	1232.99	1.02012	0.398839	2.55772	0.0105361	0.0295236	TM1119_g10505.t1	431.064	2.99652	0.921186	3.2529	0.00114234	0.00770502	TM1119_g4353.t1	381.325	1.1819	0.262539	4.50181	6.74e-06	3.03e-05	TM1119_g4170.t1	9988.87	1.9004	0.457048	4.158	3.21e-05	0.000106846
TM1119_g5774.t1	308.526	0.875526	0.249119	3.51448	0.000440608	0.00197487	TM1119_g10509.t1	116.466	1.50787	0.550566	2.73876	0.0061671	0.0287526	TM1119_g4354.t1	824.355	1.09349	0.235444	4.64439	3.41e-06	1.63e-05	TM1119_g4174.t1	27.6784	2.36139	0.477102	4.94945	7.44e-07	3.29e-06
TM1119_g5785.t1	51.4227	2.53626	0.398958	6.35719	2.05e-10	3.76e-09	TM1119_g10511.t1	105.839	1.52143	0.566958	2.68349	0.00728571	0.0329583	TM1119_g4356.t1	456.414	3.09298	0.307372	10.0627	8.08e-24	3.22e-22	TM1119_g4179.t1	573.724	1.37124	0.233037	5.88419	4e-09	2.46e-08
TM1119_g5786.t1	222.938	1.73533	0.27204	6.37894	1.78e-10	3.31e-09	TM1119_g10514.t1	309.068	2.27412	0.811185	2.80346	0.00505581	0.0247926	TM1119_g4357.t1	116.175	2.06151	0.298646	6.90287	5.1e-12	6.08e-11	TM1119_g4180.t1	227.808	2.15336	0.544503	3.95473	7.66e-05	0.000236048
TM1119_g5798.t1	252.672	1.88128	0.3859	4.87505	1.09e-06	9.61e-06	TM1119_g10546.t1	1018.35	3.73484	1.04049	3.58949	0.000331331	0.00281244	TM1119_g4360.t1	87.5716	1.30149	0.299379	4.3473	1.38e-05	5.85e-05	TM1119_g4181.t1	345.475	1.18803	0.391949	3.0311	0.00243668	0.00546873
TM1119_g5814.t1	348.144	0.633876	0.270519	2.34319	0.0191198	0.048735	TM1119_g10551.t1	156.858	2.30011	0.798257	2.88142	0.00395885	0.0206612	TM1119_g4361.t1	236.043	1.66563	0.307138	5.42308	5.86e-08	3.81e-07	TM1119_g4182.t1	259.867	2.59011	0.314393	8.23844	1.74e-16	2.5e-15
TM1119_g5822.t1	649.516	0.73215	0.227097	3.22395	0.00126433	0.00489403	TM1119_g10552.t1	16.5523	2.82851	0.977518	2.89356	0.003809	0.0200958	TM1119_g4363.t1	18.785	3.89949	0.752902	5.17928	2.23e-07	1.32e-06	TM1119_g4191.t1	341.274	1.76072	0.247007	7.12823	1.02e-12	9.9e-12
TM1119_g5826.t1	1663.34	1.77082	0.296898	5.96439	2.46e-09	3.64e-08	TM1119_g10578.t1	65.314	3.21557	0.825323	3.89613	9.77e-05	0.00102415	TM1119_g4367.t1	5.00446	3.12011	1.19371	2.6138	0.0089541	0.0197664	TM1119_g4192.t1	315.292	2.85959	0.25581	11.1786	5.19e-29	1.9e-27
TM1119_g5827.t1	136.021	1.46709	0.2775	5.28681	1.24e-07	1.37e-06	TM1119_g10586.t1	390.654	1.46636	0.529056	2.77166	0.00557715	0.0266621	TM1119_g4368.t1	732.336	3.96153	0.24918	15.8983	6.51e-57	1.58e-54	TM1119_g4195.t1	890.275	2.79143	0.233723	11.9433	7.04e-33	3.14e-31
TM1119_g5830.t1	810.272	1.57046	0.407745	3.85158	0.00011736	0.000623491	TM1119_g10588.t1	303.997	1.791	0.518462	3.45445	0.000551413	0.00426881	TM1119_g4370.t1	17.0693	1.74598	0.765971	2.27943	0.0226415	0.0445966	TM1119_g4212.t1	460.391	6.40978	0.383641	16.7078	1.15e-62	2.23e-60
TM1119_g5832.t1	51.1354	1.23327	0.429111	2.87402	0.00405284	0.0131769	TM1119_g10591.t1	411.48	1.87396	0.69613	2.69196	0.00710324	0.0323031	TM1119_g4371.t1	33.683	2.65811	0.752709	3.53139	0.000413383	0.00127753	TM1119_g4215.t1	1157.19	1.60586	0.28505	5.63361	1.76e-08	9.92e-08
TM1119_g5837.t1	104.774	1.25461	0.3785	3.31468	0.00091747	0.00371439	TM1119_g10601.t1	217.115	3.548	0.929958	3.81522	0.000136062	0.00134556	TM1119_g4373.t1	42.9543	2.75789	0.572634	4.81615	1.46e-06	7.48e-06	TM1119_g4262.t1	211.153	1.81389	0.338386	5.36041	8.3e-08	4.25e-07
TM1119_g5848.t1	482.788	1.03856	0.34869	2.97847	0.00289689	0.00996989	TM1119_g10633.t1	468.989	4.05233	0.753466	5.37825	7.52e-08	2.49e-06	TM1119_g4375.t1	1009.92	0.489925	0.20668	2.37046	0.0177661	0.0360664	TM1119_g4265.t1	1263.41	0.950847	0.431383	2.20418	0.0275115	0.0483301
TM1119_g5856.t1	36.813	1.34807	0.443851	3.0372	0.00238785	0.00847546	TM1119_g10647.t1	29.7616	3.48169	0.939705	3.70509	0.00021132	0.00194152	TM1119_g4377.t1	587.78	1.21799	0.239895	5.07716	3.83e-07	2.2e-06	TM1119_g4267.t1	1208.34	8.14583	0.454631	17.9175	8.62e-72	2.9e-69
TM1119_g5858.t1	229.589	0.690741	0.236852	2.91634	0.00354169	0.0118103	TM1119_g10663.t1	52.7017	2.14987	0.67673	3.17685	0.00148885	0.00953195	TM1119_g4391.t1	29.9878	2.76788	0.482811	5.73284	9.88e-09	7.23e-08	TM1119_g4274.t1	136.633	0.73958	0.269884	2.74037	0.00613708	0.0126298
TM1119_g5863.t1	31.12	1.10741	0.420779	2.6318	0.00849331	0.024688	TM1119_g10676.t1	119.654	2.34879	0.683945	3.43418	0.000594339	0.00453259	TM1119_g4393.t1	74.013	4.12621	0.476589	8.65781	4.81e-18	1.1e-16	TM1119_g4278.t1	536.803	1.32905	0.263915	5.03591	4.76e-07	2.16e-06
TM1119_g5879.t1	335.112	0.948774	0.194665	4.87387	1.09e-06	9.65e-06	TM1119_g10682.t1	318.025	3.13768	0.771022	4.06951	4.71e-05	0.000561533	TM1119_g4412.t1	30.1994	4.1277	0.695776	5.93251	2.98e-09	2.4e-08	TM1119_g4279.t1	720.623	1.96826	0.222267	8.85538	8.34e-19	1.47e-17
TM1119_g5894.t1	85.1144	1.02516	0.286775	3.57478	0.000350526	0.00162117	TM1119_g10686.t1	86.9081	1.927	0.587914	3.27769	0.00104659	0.00718388	TM1119_g4413.t1	12.6625	4.60349	1.02967	4.47084	7.79e-06	3.47e-05	TM1119_g4292.t1	341.024	2.71899	0.470114	5.78369	7.31e-09	4.35e-08
TM1119_g5900.t1	281.914	0.709473	0.26073	2.7211	0.00650644	0.0196889	TM1119_g10690.t1	322.653	1.60405	0.575219	2.78858	0.00529391	0.025725	TM1119_g4414.t1	4.6507	4.63613	1.51663	3.05687	0.00223663	0.00575329	TM1119_g4298.t1	123.049	0.706292	0.27974	2.52482	0.0115758	0.0223285
TM1119_g5916.t1	320.3	1.21871	0.4422	2.75601	0.00585109	0.0179949	TM1119_g10703.t1	116.214	2.56168	0.699788	3.66065	0.000251573	0.00224364	TM1119_g4418.t1	20.9095	2.88873	0.612229	4.71838	2.38e-06	1.17e-05	TM1119_g4303.t1	13.9918	1.6796	0.633962	2.64938	0.00806405	0.0161492
TM1119_g5929.t1	421.485	0.885993	0.326123	2.71674	0.0065928	0.0199199	TM1119_g10705.t1	135.664	1.66914	0.560616	2.97734	0.00290763	0.0162498	TM1119_g4426.t1	23.0196	3.55079	0.687445	5.1652	2.4e-07	1.42e-06	TM1119_g4311.t1	244.151	1.22961	0.22488	5.46788	4.55e-08	2.42e-07
TM1119_g5939.t1	62.4623	1.33121	0.380983	3.49414	0.000475599	0.00209996	TM1119_g10706.t1	245.298	2.40515	0.583297	4.12337	3.73e-05	0.000459585	TM1119_g4436.t1	3441.69	4.34929	1.17677	3.69596	0.000219054	0.000718532	TM1119_g4312.t1	492.164	1.43626	0.305058	4.70815	2.5e-06	1e-05
TM1119_g5941.t1	21.5288	1.62358	0.61675	2.63248	0.00847641	0.0246594	TM1119_g10730.t1	460.486	4.8881	0.9021	5.41858	6.01e-08	2.09e-06	TM1119_g4443.t1	118.499	2.64876	0.526389	5.03194	4.86e-07	2.74e-06	TM1119_g4313.t1	218.937	1.81005	0.444433	4.07272	4.65e-05	0.000149446
TM1119_g5943.t1	307.231	2.48891	0.370015	6.72651	1.74e-11	3.89e-10	TM1119_g10733.t1	25.4165	3.7366	1.16648	3.20331	0.00135856	0.0088201	TM1119_g4447.t1	2.92229	4.98138	1.69709	2.93526	0.00333274	0.00823161	TM1119_g4314.t1	13.5687	1.93284	0.602781	3.20653	0.00134346	0.00318756
TM1119_g5947.t1	3665.11	0.932749	0.244205	3.81953	0.000133706	0.000698349	TM1119_g10776.t1	143.807	2.41917	0.605254	3.99695	6.42e-05	0.000735253	TM1119_g4453.t1	183.407	3.54128	0.332978	10.6352	2.04e-26	1e-24	TM1119_g4321.t1	749.992	2.03043	0.296078	6.85774	7e-12	6.2e-11
TM1119_g5952.t1	447.997	5.09796	0.367445	13.8741	9.1e-44	3.02e-41	TM1119_g10792.t1	39.4592	4.22899	0.802895	5.26717	1.39e-07	4.17e-06	TM1119_g4462.t1	147.399	1.78118	0.485149	3.67141	0.000241213	0.000782132	TM1119_g4336.t1	202.115	1.0029	0.251553	3.98681	6.7e-05	0.000208747
TM1119_g5953.t1	16.4195	3.42517	0.743254	4.60834	4.06e-06	3.11e-05	TM1119_g10793.t1	1416.02	7.58152	1.03052	7.35699	1.88e-13	3.53e-11	TM1119_g4464.t1	6.84892	3.67101	1.1246	3.26427	0.00109746	0.00305281	TM1119_g4337.t1	215.612	2.49087	0.272811	9.13037	6.83e-20	1.32e-18
TM1119_g5954.t1	213.524	0.929813	0.232227	4.00389	6.23e-05	0.000356145	TM1119_g10798.t1	92.5223	4.97077	0.917744	5.41629	6.08e-08	2.1e-06	TM1119_g4465.t1	76.4639	5.81518	0.617589	9.41595	4.69e-21	1.43e-19	TM1119_g4342.t1	165.905	0.913695	0.268563	3.40216	0.000668555	0.00169732
TM1119_g5959.t1	113.115	1.95777	0.314839	6.21832	5.03e-10	8.55e-09	TM1119_g10806.t1	10.911	4.16384	1.26542	3.29048	0.00100016	0.00693707	TM1119_g4467.t1	324.349	2.89147	0.420443	6.8772	6.1e-12	7.21e-11	TM1119_g4343.t1	146.716	1.03013	0.259886	3.96377	7.38e-05	0.00022815
TM1119_g5960.t1	299.839	1.2729	0.38407	3.31423	0.000918967	0.00371829	TM1119_g10814.t1	99.0015	1.92946	0.551171	3.50066	0.000464115	0.00371028	TM1119_g4479.t1	137.52	0.967087	0.37598	2.57218	0.0101061	0.0219939	TM1119_g4350.t1	554.325	0.580785	0.227497	2.55293	0.010682	0.0207817
TM1119_g5962.t1	236.609	1.80593	0.405541	4.45313	8.46e-06	5.99e-05	TM1119_g10849.t1	294.58	1.81649	0.501908	3.61916	0.000295558	0.00256242	TM1119_g4480.t1	699.535	1.10418	0.222433	4.96411	6.9e-07	3.79e-06	TM1119_g4351.t1	58.3168	1.76773	0.408395	4.32847	1.5e-05	5.31e-05
TM1119_g5988.t1	4.28802	4.49371	1.53239	2.93248	0.0033627	0.0113104	TM1119_g10858.t1	440.71	3.07979	0.660507	4.66276	3.12e-06	5.7e-05	TM1119_g4489.t1	1135.46	1.18573	0.219506	5.40182	6.6e-08	4.25e-07	TM1119_g4353.t1	226.593	0.916492	0.40508	2.2625	0.0236667	0.0422712
TM1119_g5992.t1	486.811	1.13992	0.221495	5.14645	2.65e-07	2.76e-06	TM1119_g10870.t1	183.181	2.07527	0.570975	3.63461	0.000278402	0.00245185	TM1119_g4490.t1	63.9727	2.27238	0.388614	5.84741	4.99e-09	3.85e-08	TM1119_g4354.t1	508.545	0.927686	0.356964	2.59882	0.00935448	0.0184307
TM1119_g5998.t1	81.7885	1.30871	0.453333	2.88686	0.00389108	0.0127642	TM1119_g10871.t1	504.031	2.38688	0.793746	3.00711	0.00263748	0.0151266	TM1119_g4491.t1	208.916	1.45156	0.395861	3.66684	0.00024557	0.000794773	TM1119_g4356.t1	290.591	3.60244	0.386338	9.32458	1.11e-20	2.29e-19
TM1119_g5999.t1	242.874	1.5689	0.45656	3.43636	0.000589591	0.00253266	TM1119_g10872.t1	141.905	2.52637	0.755151	3.34552	0.000821285	0.00591115	TM1119_g4492.t1	107.791	2.29781	0.363287	6.32507	2.53e-10	2.37e-09	TM1119_g4357.t1	78.7717	2.39307	0.344504	6.94643	3.75e-12	3.41e-11
TM1119_g6001.t1	39.3453	1.14925	0.415297	2.76731	0.00565214	0.0174756	TM1119_g10875.t1	19.4707	2.9608	0.890134	3.32624	0.000880259	0.00627522	TM1119_g4502.t1	403.773	0.630485	0.215951	2.91957	0.00350511	0.00862259	TM1119_g4360.t1	55.6556	1.81585	0.358492	5.06523	4.08e-07	1.88e-06
TM1119_g6007.t1	1584.62	1.78329	0.4047	4.40646	1.05e-05	7.27e-05	TM1119_g10901.t1	489.642	2.96511	0.792642	3.74079	0.000183442	0.00172047	TM1119_g4505.t1	1403.22	5.95164	0.297035	20.0368	2.63e-89	1.52e-86	TM1119_g4361.t1	352.81	1.71945	0.253363	6.78651	1.15e-11	9.9e-11
TM1119_g6017.t1	60.4166	1.66285	0.36214	4.59172	4.4e-06	3.35e-05	TM1119_g10902.t1	232.891	2.13031	0.567025	3.757	0.000171962	0.00162635	TM1119_g4514.t1	2.50526	4.75401	1.90917	2.4901	0.0127709	0.027028	TM1119_g4368.t1	1203.91	4.40587	0.544955	8.08483	6.23e-16	8.52e-15
TM1119_g6018.t1	14.4801	2.47369	0.696149	3.55338	0.000380309	0.00173644	TM1119_g10935.t1	12.0218	3.34346	1.28981	2.59221	0.00953616	0.040889	TM1119_g4539.t1	353.926	0.940571	0.38212	2.46146	0.0138374	0.0290102	TM1119_g4369.t1	45.1574	1.28203	0.3643	3.51916	0.000432917	0.00114095
TM1119_g6026.t1	376.058	0.936659	0.236304	3.9638	7.38e-05	0.00041118	TM1119_g10973.t1	8.43653	5.86251	2.08233	2.81535	0.00487237	0.0241439	TM1119_g4544.t1	62.2387	1.40223	0.370514	3.78455	0.000153985	0.000524359	TM1119_g4370.t1	8.93758	3.46373	0.949263	3.64886	0.000263407	0.00072759
TM1119_g6027.t1	231.719	2.07708	0.342524	6.06403	1.33e-09	2.07e-08	TM1119_g10984.t1	249.147	2.20831	0.798342	2.76613	0.00567264	0.0269492	TM1119_g4560.t1	1332.39	2.59449	0.220822	11.7493	7.12e-32	5.22e-30	TM1119_g4371.t1	22.1658	4.6064	0.745332	6.18032	6.4e-10	4.41e-09
TM1119_g6029.t1	632.272	1.54187	0.329706	4.67649	2.92e-06	2.32e-05	TM1119_g10986.t1	214.777	1.31494	0.508554	2.58564	0.00971991	0.0415503	TM1119_g4570.t1	187.467	0.835219	0.264395	3.15898	0.00158322	0.0042314	TM1119_g4372.t1	28.1008	1.91162	0.536541	3.56285	0.000366847	0.000982584
TM1119_g6049.t1	28.7834	1.27251	0.494432	2.57367	0.0100626	0.0283909	TM1119_g10988.t1	77.7923	2.95613	0.996999	2.96503	0.00302654	0.0167853	TM1119_g4586.t1	25.1864	3.16007	0.581721	5.43227	5.56e-08	3.64e-07	TM1119_g4373.t1	90.3553	4.68963	0.472253	9.93034	3.07e-23	7.74e-22
TM1119_g6051.t1	14.8907	1.48995	0.591462	2.51909	0.0117657	0.0323447	TM1119_g10989.t1	3388.28	6.34372	0.96556	6.56999	5.03e-11	4.68e-09	TM1119_g4587.t1	48.7687	4.4372	0.565685	7.84394	4.37e-15	7.54e-14	TM1119_g4377.t1	781.133	1.67525	0.305467	5.48423	4.15e-08	2.21e-07
TM1119_g6052.t1	40.2826	2.14036	0.619089	3.45728	0.000545662	0.00236763	TM1119_g10995.t1	1761.84	4.14053	0.827509	5.0036	5.63e-07	1.36e-05	TM1119_g4588.t1	10.0282	3.19296	0.862841	3.70052	0.000215156	0.000707592	TM1119_g4393.t1	35.3595	2.33913	0.463398	5.04778	4.47e-07	2.04e-06
TM1119_g6053.t1	39.4061	2.80701	0.446898	6.2811	3.36e-10	6e-09	TM1119_g11028.t1	16.2891	3.08455	1.20125	2.56777	0.0102355	0.0431647	TM1119_g4605.t1	19.9517	5.86406	1.13435	5.16951	2.35e-07	1.39e-06	TM1119_g4397.t1	1.68264	4.39674	1.84281	2.38588	0.0170381	0.0315102
TM1119_g6065.t1	244.659	0.679219	0.288959	2.35057	0.0187446	0.0479189	TM1119_g11039.t1	141.514	2.06603	0.720177	2.86878	0.00412056	0.0213202	TM1119_g4608.t1	194.454	1.80048	0.261694	6.88008	5.98e-12	7.09e-11	TM1119_g4404.t1	63.8668	1.36957	0.417664	3.27913	0.00104129	0.0025232
TM1119_g6066.t1	471.103	0.735007	0.254284	2.89049	0.00384638	0.0126384	TM1119_g11040.t1	198.523	2.99386	0.837688	3.57396	0.000351625	0.00295323	TM1119_g4609.t1	302.545	1.16521	0.329358	3.53781	0.000403454	0.00125048	TM1119_g4408.t1	47.8396	5.77349	0.735598	7.84871	4.2e-15	5.29e-14
TM1119_g6071.t1	415.061	1.73296	0.412133	4.20484	2.61e-05	0.000164366	TM1119_g11054.t1	3680.1	2.90344	0.656052	4.42562	9.62e-06	0.000148388	TM1119_g4612.t1	1959.46	2.30803	0.283589	8.13862	4e-16	7.56e-15	TM1119_g4410.t1	9.48999	3.94594	0.95321	4.13963	3.48e-05	0.000114747
TM1119_g6073.t1	10.289	1.82198	0.743821	2.44948	0.0143062	0.0381471	TM1119_g11064.t1	74.5915	1.6503	0.627846	2.6285	0.00857616	0.0374281	TM1119_g4619.t1	120.548	1.58853	0.356953	4.45025	8.58e-06	3.79e-05	TM1119_g4412.t1	172.405	1.07919	0.319506	3.37768	0.000731013	0.00184231
TM1119_g6075.t1	903.101	1.3396	0.306222	4.37459	1.22e-05	8.29e-05	TM1119_g11067.t1	37.5514	2.29069	0.734302	3.11955	0.00181125	0.0111914	TM1119_g4620.t1	934.311	1.12814	0.241036	4.68036	2.86e-06	1.39e-05	TM1119_g4413.t1	25.0494	2.97942	0.595578	5.00256	5.66e-07	2.54e-06
TM1119_g6078.t1	86.5721	1.44858	0.466344	3.10625	0.00189475	0.00695926	TM1119_g11098.t1	3576.88	2.83643	0.735274	3.85765	0.00011448	0.00117335	TM1119_g4621.t1	129.195	1.79458	0.391428	4.5847	4.55e-06	2.11e-05	TM1119_g4414.t1	3.28254	4.33498	1.53167	2.83024	0.00465131	0.00985026
TM1119_g6087.t1	1342.77	1.52452	0.379318	4.0191	5.84e-05	0.000336125	TM1119_g11100.t1	127.643	4.03967	0.80846	4.99674	5.83e-07	1.39e-05	TM1119_g4626.t1	89.5075	2.49842	0.376574	6.6346	3.25e-11	3.49e-10	TM1119_g4418.t1	13.2745	2.06604	0.758298	2.72458	0.00643837	0.0131888
TM1119_g6089.t1	477.793	1.03149	0.242262	4.25774	2.07e-05	0.000133411	TM1119_g11106.t1	127.999	2.04542	0.676386	3.02404	0.00249424	0.0144568	TM1119_g4628.t1	18.393	3.92402	0.817652	4.79913	1.59e-06	8.12e-06	TM1119_g4423.t1	2.51032	3.9438	1.63304	2.415	0.0157351	0.0293645
TM1119_g6095.t1	899.169	0.99079	0.393175	2.51997	0.0117364	0.0322849	TM1119_g11118.t1	38.5454	2.43933	0.937105	2.60305	0.0092398	0.0399069	TM1119_g4630.t1	56.6779	1.1068	0.34079	3.24776	0.00116319	0.00321883	TM1119_g4426.t1	8.87105	2.37964	0.810896	2.93458	0.00333996	0.00729865
TM1119_g6096.t1	340.921	1.33374	0.433846	3.07421	0.00211058	0.00761744	TM1119_g11124.t1	72.5207	1.9341	0.672957	2.87404	0.00405259	0.0210361	TM1119_g4633.t1	45.2089	2.25191	0.463084	4.86285	1.16e-06	6.07e-06	TM1119_g4436.t1	1377.16	7.99679	0.342034	23.3801	6.81e-121	8.54e-118
TM1119_g6097.t1	622.23	1.19912	0.257722	4.65275	3.28e-06	2.57e-05	TM1119_g11125.t1	269.884	1.80824	0.639427	2.82791	0.00468526	0.023503	TM1119_g4639.t1	276.547	1.49434	0.240155	6.22241	4.9e-10	4.45e-09	TM1119_g4453.t1	116.411	4.54266	0.379574	11.9678	5.24e-33	2.35e-31
TM1119_g6101.t1	145.956	2.09586	0.604768	3.46556	0.000529124	0.0023085	TM1119_g11158.t1	39.7954	3.74439	1.22063	3.06758	0.00215799	0.0128816	TM1119_g4640.t1	8.22483	2.64131	0.937643	2.81696	0.00484801	0.0114667	TM1119_g4464.t1	3.7728	4.54836	1.56474	2.90679	0.00365161	0.00790446
TM1119_g6103.t1	59.9373	1.54077	0.504262	3.05549	0.00224693	0.00803671	TM1119_g11162.t1	19.3319	2.40187	0.857216	2.80194	0.0050796	0.0248876	TM1119_g4653.t1	1891.97	0.974546	0.24431	3.98897	6.64e-05	0.00024405	TM1119_g4465.t1	43.002	8.10685	1.22924	6.595	4.25e-11	3.41e-10
TM1119_g6104.t1	189.281	1.06874	0.280583	3.809	0.000139531	0.000723889	TM1119_g11165.t1	79.4326	2.31949	0.593474	3.90832	9.29e-05	0.000982986	TM1119_g4662.t1	203.795	1.28904	0.456971	2.82085	0.00478973	0.0113502	TM1119_g4466.t1	6.76276	4.50253	1.23304	3.65156	0.000260652	0.000720849
TM1119_g6112.t1	643.539	1.39045	0.324188	4.28904	1.79e-05	0.000117898	TM1119_g11193.t1	612.218	1.87079	0.673132	2.77924	0.00544867	0.0262394	TM1119_g4664.t1	606.812	2.46356	0.727064	3.38837	0.000703106	0.00205627	TM1119_g4467.t1	495.642	3.22959	0.253623	12.7338	3.84e-37	2.17e-35
TM1119_g6122.t1	545.318	0.665659	0.180371	3.69049	0.000223818	0.00109833	TM1119_g11197.t1	76.036	1.94155	0.773998	2.50847	0.0121255	0.0494681	TM1119_g4674.t1	91.8914	2.53824	0.397106	6.39185	1.64e-10	1.59e-09	TM1119_g4480.t1	653.415	1.81234	0.247005	7.33726	2.18e-13	2.31e-12
TM1119_g6123.t1	90.7164	2.59362	0.333086	7.78662	6.88e-15	2.46e-13	TM1119_g11198.t1	78.0259	3.95128	0.954321	4.14041	3.47e-05	0.000432325	TM1119_g4684.t1	25.1063	1.69506	0.663631	2.55422	0.0106427	0.0230095	TM1119_g4484.t1	558.452	0.70196	0.307549	2.28243	0.0224638	0.0403528
TM1119_g6125.t1	119.2	0.973454	0.299723	3.24785	0.00116282	0.00455292	TM1119_g11206.t1	589.308	1.85114	0.577755	3.20402	0.00135522	0.00880853	TM1119_g4685.t1	46.2581	2.39174	0.412232	5.80193	6.56e-09	4.93e-08	TM1119_g4489.t1	1120.79	1.1109	0.230254	4.82467	1.4e-06	5.91e-06
TM1119_g6129.t1	491.234	1.43142	0.307406	4.65644	3.22e-06	2.53e-05	TM1119_g11208.t1	555.254	1.73056	0.655967	2.63818	0.00833532	0.0366611	TM1119_g4698.t1	170.614	5.08583	0.388015	13.1073	2.99e-39	3.45e-37	TM1119_g4491.t1	345.538	1.48085	0.377338	3.92447	8.69e-05	0.000265017
TM1119_g6146.t1	241.154	0.922854	0.354409	2.60392	0.00921641	0.0264043	TM1119_g11218.t1	460.984	4.8472	0.955391	5.07352	3.91e-07	1e-05	TM1119_g4703.t1	102.523	3.92801	0.405936	9.67643	3.8e-22	1.28e-20	TM1119_g4492.t1	123.518	1.17354	0.308349	3.80588	0.0001413	0.000414131
TM1119_g6149.t1	1617.51	1.53003	0.324452	4.71574	2.41e-06	1.95e-05	TM1119_g11220.t1	193.908	2.41142	0.709538	3.39857	0.000677385	0.00506892	TM1119_g4707.t1	231.454	1.21711	0.247884	4.91002	9.11e-07	4.9e-06	TM1119_g4502.t1	456.496	0.905259	0.236659	3.82517	0.000130683	0.000385732
TM1119_g6157.t1	2127.67	1.50809	0.541066	2.78725	0.00531576	0.0165864	TM1119_g11278.t1	4.83547	6.88642	2.42267	2.84249	0.00447623	0.0226635	TM1119_g4724.t1	371.394	0.771313	0.240181	3.21138	0.00132101	0.00360297	TM1119_g4505.t1	263.308	2.73565	0.305042	8.96811	3.02e-19	5.54e-18
TM1119_g6162.t1	350.262	0.573741	0.236021	2.43089	0.0150618	0.0397827	TM1119_g11311.t1	684.072	2.89291	0.792446	3.6506	0.000261627	0.00232296	TM1119_g4735.t1	44.5127	3.51315	0.570088	6.16247	7.16e-10	6.34e-09	TM1119_g4506.t1	160.643	0.599823	0.250899	2.39069	0.0168165	0.0311506
TM1119_g6168.t1	92.894	1.70505	0.462664	3.6853	0.000228432	0.0011177	TM1119_g11313.t1	698.204	2.68467	0.592183	4.53351	5.8e-06	9.71e-05	TM1119_g4736.t1	64.4932	2.32066	0.408605	5.67946	1.35e-08	9.71e-08	TM1119_g4509.t1	1.65838	4.37995	1.84414	2.37506	0.0175462	0.0323544
TM1119_g6169.t1	32.8407	2.29232	0.739664	3.09913	0.00194087	0.00710243	TM1119_g11317.t1	306.727	2.17706	0.709882	3.06679	0.00216373	0.0129022	TM1119_g4745.t1	96.1555	1.12775	0.466366	2.41816	0.0155992	0.0322302	TM1119_g4511.t1	47.6052	9.21802	1.23206	7.48179	7.33e-14	8.18e-13
TM1119_g6170.t1	35.8087	3.82043	0.954644	4.00194	6.28e-05	0.000358066	TM1119_g11319.t1	53.3126	3.02147	0.83944	3.59939	0.000318964	0.00271976	TM1119_g4756.t1	186.775	3.0508	0.293349	10.3999	2.48e-25	1.1e-23	TM1119_g4512.t1	3.95779	4.61968	1.51005	3.05928	0.00221869	0.00502947
TM1119_g6171.t1	9.9739	6.76108	1.43384	4.71536	2.41e-06	1.95e-05	TM1119_g11321.t1	52.215	2.67694	1.01252	2.64384	0.0081972	0.0361241	TM1119_g4757.t1	251.226	0.766122	0.261672	2.9278	0.00341371	0.0084151	TM1119_g4514.t1	3.37715	4.37874	1.56231	2.80273	0.00506723	0.0106395
TM1119_g6175.t1	13.1123	1.79086	0.725467	2.46856	0.0135659	0.0364592	TM1119_g11324.t1	312.335	2.9343	0.780446	3.75977	0.000170069	0.0016098	TM1119_g4758.t1	460.911	0.97513	0.215804	4.51859	6.23e-06	2.82e-05	TM1119_g4535.t1	2787.09	0.822567	0.268554	3.06294	0.00219171	0.00497076
TM1119_g6176.t1	49.8646	3.36936	0.629175	5.35521	8.55e-08	9.79e-07	TM1119_g11329.t1	18.6341	3.43906	0.960813	3.57932	0.000344484	0.00290874	TM1119_g4775.t1	21.2629	1.88632	0.528551	3.56886	0.000358535	0.00112308	TM1119_g4542.t1	4.4213	3.24866	1.22549	2.6509	0.00802767	0.0160834
TM1119_g6177.t1	66.2621	1.31507	0.312778	4.20449	2.62e-05	0.000164551	TM1119_g11330.t1	166.562	6.80576	0.898887	7.57132	3.69e-14	9.05e-12	TM1119_g4777.t1	84.5428	2.05397	0.341155	6.02063	1.74e-09	1.46e-08	TM1119_g4560.t1	1672.5	1.75884	0.209413	8.39892	4.51e-17	6.91e-16
TM1119_g6181.t1	19.8992	2.25274	0.781317	2.88326	0.00393586	0.0128717	TM1119_g11367.t1	257.048	4.00668	0.734141	5.45765	4.82e-08	1.74e-06	TM1119_g4781.t1	525.724	0.556118	0.212218	2.6205	0.00878009	0.0194381	TM1119_g4587.t1	28.3971	5.58587	0.825874	6.76358	1.35e-11	1.15e-10
TM1119_g6182.t1	108.059	1.52819	0.452799	3.37499	0.000738188	0.00307248	TM1119_g11378.t1	74.3679	2.07282	0.697706	2.97091	0.0029692	0.0164917	TM1119_g4783.t1	31.3086	1.68778	0.518277	3.25652	0.00112787	0.00313048	TM1119_g4588.t1	6.09157	3.67002	1.10405	3.32414	0.000886909	0.00218563
TM1119_g6183.t1	109.312	1.3879	0.412108	3.36781	0.000757665	0.00314321	TM1119_g11380.t1	387.46	2.84863	0.570435	4.99377	5.92e-07	1.4e-05	TM1119_g4784.t1	294.903	0.558026	0.240111	2.32403	0.0201239	0.0401984	TM1119_g4589.t1	42.9836	1.28787	0.357825	3.59915	0.000319261	0.000864539
TM1119_g6189.t1	76.9561	1.01941	0.379261	2.68788	0.00719075	0.0214798	TM1119_g11381.t1	22.992	2.234	0.819758	2.72519	0.00642635	0.0296909	TM1119_g4785.t1	702.929	1.06565	0.235077	4.5332	5.81e-06	2.65e-05	TM1119_g4590.t1	4.58546	3.9601	1.40064	2.82735	0.00469346	0.00992579
TM1119_g6196.t1	533.173	1.29462	0.36395	3.55714	0.000374912	0.00171404	TM1119_g11382.t1	13.1309	4.58723	1.18154	3.8824	0.000103429	0.00107425	TM1119_g4786.t1	78.2684	0.932573	0.29595	3.15111	0.0016265	0.00432619	TM1119_g4605.t1	8.85141	4.28054	1.02185	4.18902	2.8e-05	9.42e-05
TM1119_g6197.t1	454.142	3.88487	0.497483	7.80904	5.76e-15	2.09e-13	TM1119_g11425.t1	124.387	2.51508	0.743419	3.38313	0.000716652	0.00530117	TM1119_g4793.t1	108.263	1.38839	0.475871	2.91757	0.00352776	0.00867151	TM1119_g4612.t1	1619.69	1.58775	0.366661	4.33029	1.49e-05	5.27e-05
TM1119_g6198.t1	149.435	3.25193	0.470896	6.90584	4.99e-12	1.22e-10	TM1119_g11435.t1	96.602	3.99808	1.01534	3.93769	8.23e-05	0.00089707	TM1119_g4798.t1	1657.82	0.742288	0.271841	2.73059	0.0063221	0.0144998	TM1119_g4619.t1	134.844	0.915956	0.263795	3.47223	0.000516152	0.0013418
TM1119_g6242.t1	141.625	5.22755	0.615005	8.50001	1.9e-17	8.72e-16	TM1119_g11436.t1	30199.3	6.98201	1.23197	5.66733	1.45e-08	6.28e-07	TM1119_g4806.t1	235.591	2.35434	0.321852	7.31496	2.57e-13	3.61e-12	TM1119_g4621.t1	73.2172	2.45623	0.382612	6.41962	1.37e-10	1.03e-09
TM1119_g6244.t1	243.003	3.63969	0.478879	7.60044	2.95e-14	9.93e-13	TM1119_g11437.t1	163.385	4.08674	0.783517	5.21589	1.83e-07	5.37e-06	TM1119_g4807.t1	323.811	1.91967	0.359951	5.33314	9.65e-08	6.08e-07	TM1119_g4622.t1	302.107	2.05125	0.288358	7.11357	1.13e-12	1.09e-11
TM1119_g6248.t1	90.3513	0.922431	0.29979	3.07693	0.00209148	0.00756003	TM1119_g11439.t1	7.65145	6.58795	2.14288	3.07435	0.0021096	0.0126599	TM1119_g4814.t1	327.823	0.687625	0.241386	2.84866	0.00439044	0.0105049	TM1119_g4626.t1	58.9394	1.77115	0.334955	5.28771	1.24e-07	6.17e-07
TM1119_g6278.t1	629.15	0.672625	0.251184	2.67782	0.00741031	0.0220364	TM1119_g11442.t1	67.2471	2.75752	0.654544	4.21289	2.52e-05	0.00033177	TM1119_g4826.t1	332.185	1.5348	0.251707	6.09755	1.08e-09	9.29e-09	TM1119_g4639.t1	271.878	2.06912	0.264584	7.82027	5.27e-15	6.57e-14
TM1119_g6283.t1	241.674	3.66194	0.379634	9.64599	5.11e-22	3.73e-20	TM1119_g11443.t1	138.107	2.02944	0.598832	3.389	0.000701482	0.00521207	TM1119_g4830.t1	467.794	1.78866	0.256399	6.97607	3.04e-12	3.73e-11	TM1119_g4640.t1	5.66698	3.1992	1.10444	2.89668	0.00377137	0.00814451
TM1119_g6284.t1	33.5895	1.08146	0.393209	2.75035	0.00595308	0.0182562	TM1119_g11453.t1	5.41404	7.15743	2.57627	2.77821	0.00546587	0.0262481	TM1119_g4836.t1	822.338	0.628092	0.195214	3.21746	0.00129331	0.00353579	TM1119_g4643.t1	631.647	1.03168	0.215216	4.79373	1.64e-06	6.83e-06
TM1119_g6287.t1	2958.71	1.79056	0.381615	4.69206	2.7e-06	2.16e-05	TM1119_g11454.t1	1229.8	6.44139	0.932928	6.90449	5.04e-12	5.91e-10	TM1119_g4860.t1	46.8039	4.78478	0.677563	7.06174	1.64e-12	2.1e-11	TM1119_g4644.t1	552.441	1.02846	0.242013	4.24963	2.14e-05	7.34e-05
TM1119_g6293.t1	241.046	0.845481	0.326421	2.59015	0.00959331	0.0272822	TM1119_g11455.t1	33.707	4.61817	0.97283	4.74715	2.06e-06	4.01e-05	TM1119_g4870.t1	95.3282	0.731834	0.311611	2.34855	0.0188468	0.0379486	TM1119_g4646.t1	103.55	1.15343	0.298726	3.86116	0.000112849	0.000337275
TM1119_g6299.t1	11.9404	2.32962	0.779846	2.98728	0.00281475	0.00973415	TM1119_g11457.t1	287.779	2.40558	0.663004	3.62831	0.000285288	0.002493	TM1119_g4871.t1	299.591	1.15192	0.212727	5.41501	6.13e-08	3.97e-07	TM1119_g4662.t1	152.126	0.740375	0.32601	2.27102	0.0231457	0.0414858
TM1119_g6308.t1	82.8543	1.4365	0.611687	2.34843	0.0188527	0.0481245	TM1119_g11467.t1	9.4429	3.5866	1.16832	3.06988	0.00214144	0.0128304	TM1119_g4872.t1	57.3166	0.90206	0.355182	2.53971	0.0110945	0.0238485	TM1119_g4664.t1	422.906	5.93506	0.380689	15.5903	8.47e-55	1.06e-52
TM1119_g6309.t1	70.9319	0.796967	0.300767	2.64978	0.00805439	0.0236689	TM1119_g11473.t1	56.1068	5.62807	1.10914	5.07425	3.89e-07	1e-05	TM1119_g4875.t1	64.3955	1.58018	0.456606	3.46071	0.000538744	0.00162575	TM1119_g4674.t1	87.8943	1.39289	0.459146	3.03366	0.00241609	0.00542493
TM1119_g6314.t1	380.265	2.07994	0.356043	5.84183	5.16e-09	7.21e-08	TM1119_g11483.t1	38.9477	4.95204	1.10027	4.50075	6.77e-06	0.000109745	TM1119_g4886.t1	86.2721	1.87893	0.360744	5.20849	1.9e-07	1.15e-06	TM1119_g4677.t1	97.7906	1.27086	0.298749	4.25393	2.1e-05	7.22e-05
TM1119_g6315.t1	210.848	3.28531	0.25497	12.8851	5.46e-38	1.19e-35	TM1119_g11486.t1	12.0546	6.0945	1.419	4.29494	1.75e-05	0.000245424	TM1119_g4897.t1	171.188	1.16988	0.272384	4.29497	1.75e-05	7.29e-05	TM1119_g4681.t1	31.6785	1.92967	0.428556	4.50273	6.71e-06	2.52e-05
TM1119_g6316.t1	52.1549	1.77914	0.564779	3.15014	0.00163189	0.00612602	TM1119_g11493.t1	133.804	3.99295	0.820778	4.86483	1.15e-06	2.42e-05	TM1119_g4900.t1	96.714	0.946175	0.36536	2.5897	0.0096059	0.0210508	TM1119_g4684.t1	10.2455	1.53753	0.646809	2.3771	0.0174496	0.0321848
TM1119_g6317.t1	13.6888	6.24452	1.30696	4.77789	1.77e-06	1.49e-05	TM1119_g11498.t1	2.92393	6.36418	2.35755	2.69949	0.00694459	0.0317081	TM1119_g4903.t1	1531.26	2.39212	0.335078	7.13898	9.4e-13	1.23e-11	TM1119_g4685.t1	22.9952	2.49412	0.563847	4.42339	9.72e-06	3.55e-05
TM1119_g6318.t1	9.01251	1.77587	0.726071	2.44587	0.0144504	0.0384506	TM1119_g11503.t1	3.38396	6.62963	2.25963	2.93394	0.00334687	0.0181797	TM1119_g4904.t1	194.781	1.59884	0.310883	5.14289	2.71e-07	1.59e-06	TM1119_g4698.t1	113.358	4.1772	0.473225	8.82709	1.07e-18	1.88e-17
TM1119_g6321.t1	112.012	2.21726	0.310026	7.15185	8.56e-13	2.38e-11	TM1119_g11558.t1	189.017	1.9093	0.642344	2.9724	0.00295483	0.0164443	TM1119_g4905.t1	641.092	1.52056	0.31013	4.90297	9.44e-07	5.05e-06	TM1119_g4699.t1	2.62829	5.03873	1.64676	3.05979	0.00221495	0.00502182
TM1119_g6337.t1	47.1706	3.81782	0.498724	7.65518	1.93e-14	6.66e-13	TM1119_g11573.t1	264.817	2.41526	0.851137	2.83769	0.0045442	0.022943	TM1119_g4915.t1	94.2627	1.7536	0.322202	5.44255	5.25e-08	3.45e-07	TM1119_g4703.t1	45.2601	4.53913	0.536891	8.45447	2.8e-17	4.37e-16
TM1119_g6347.t1	1315.45	1.4099	0.208798	6.75245	1.45e-11	3.3e-10	TM1119_g11593.t1	14.2857	3.5546	1.21745	2.91971	0.00350357	0.0188194	TM1119_g4921.t1	929.439	1.25	0.266895	4.68347	2.82e-06	1.38e-05	TM1119_g4721.t1	944.179	2.38868	0.369815	6.45913	1.05e-10	8.02e-10
TM1119_g6350.t1	222.236	1.12314	0.288655	3.89094	9.99e-05	0.000539961	TM1119_g11594.t1	26.6475	2.93512	1.00371	2.92428	0.00345256	0.0186342	TM1119_g4926.t1	1215.63	0.837993	0.314761	2.66232	0.00776046	0.0174317	TM1119_g4724.t1	384.526	1.35536	0.257717	5.25911	1.45e-07	7.12e-07
TM1119_g6366.t1	167.81	1.11983	0.286528	3.90827	9.3e-05	0.000506014	TM1119_g11607.t1	7.14965	4.60382	1.65261	2.7858	0.00533964	0.0258691	TM1119_g4927.t1	1807.41	2.32633	0.268414	8.66696	4.44e-18	1.02e-16	TM1119_g4726.t1	213.032	0.977062	0.249786	3.91159	9.17e-05	0.000278444
TM1119_g6380.t1	375.07	1.44155	0.239575	6.01712	1.78e-09	2.7e-08	TM1119_g11609.t1	95.2339	6.50424	0.880544	7.38662	1.51e-13	2.92e-11	TM1119_g4928.t1	336.602	1.10599	0.217303	5.08964	3.59e-07	2.07e-06	TM1119_g4736.t1	32.2797	1.86789	0.451604	4.13612	3.53e-05	0.00011632
TM1119_g6383.t1	253.764	0.787126	0.254872	3.08831	0.00201297	0.00731249	TM1119_g11613.t1	22.4145	3.86074	1.27623	3.02513	0.0024853	0.0144227	TM1119_g4929.t1	2912.35	1.97147	0.48428	4.07094	4.68e-05	0.00017812	TM1119_g4737.t1	3.94922	4.60405	1.48659	3.09705	0.00195454	0.00448678
TM1119_g6396.t1	155.276	0.768329	0.248589	3.09076	0.00199647	0.00726202	TM1119_g11614.t1	120.013	3.31797	1.08389	3.06116	0.00220482	0.0131125	TM1119_g4938.t1	121.227	1.42255	0.34092	4.17268	3.01e-05	0.000119474	TM1119_g4744.t1	11.3597	1.83664	0.710764	2.58403	0.00976522	0.019166
TM1119_g6397.t1	8149.56	1.03168	0.19977	5.1643	2.41e-07	2.52e-06	TM1119_g11615.t1	84.6965	3.24831	1.06987	3.03618	0.00239595	0.0139545	TM1119_g4939.t1	62.5721	2.49462	0.413663	6.03055	1.63e-09	1.37e-08	TM1119_g4745.t1	60.9552	1.75005	0.339125	5.1605	2.46e-07	1.17e-06
TM1119_g6406.t1	382.575	0.723979	0.230569	3.13996	0.0016897	0.00632105	TM1119_g11616.t1	69.3203	3.89289	1.18749	3.27825	0.00104452	0.00717407	TM1119_g4941.t1	587.895	0.856055	0.200262	4.27467	1.91e-05	7.92e-05	TM1119_g4751.t1	317.708	2.04597	0.273883	7.47024	8e-14	8.89e-13
TM1119_g6407.t1	43.9639	1.24093	0.374099	3.31711	0.000909548	0.00368982	TM1119_g11617.t1	60.1416	3.656	1.05829	3.45464	0.000551019	0.00426869	TM1119_g4943.t1	769.426	1.17233	0.319335	3.67114	0.000241468	0.000782736	TM1119_g4753.t1	716.96	6.79959	0.421416	16.1351	1.45e-58	2.26e-56
TM1119_g6408.t1	123.031	0.836362	0.250835	3.33431	0.000855107	0.0034944	TM1119_g11618.t1	22.5981	3.1481	1.22723	2.56521	0.0103114	0.0434197	TM1119_g4945.t1	219.744	2.10084	0.359317	5.84677	5.01e-09	3.86e-08	TM1119_g4756.t1	107.299	2.98649	0.367093	8.1355	4.1e-16	5.68e-15
TM1119_g6410.t1	423.939	1.72237	0.354275	4.86167	1.16e-06	1.02e-05	TM1119_g11621.t1	145.473	3.1978	1.0525	3.03829	0.00237925	0.01389	TM1119_g4946.t1	515.593	1.26579	0.262005	4.83119	1.36e-06	6.99e-06	TM1119_g4757.t1	186.68	0.76463	0.293635	2.60401	0.00921394	0.0181981
TM1119_g6411.t1	23.7078	2.4447	0.784131	3.11773	0.00182252	0.00673657	TM1119_g11622.t1	68.6983	3.26055	1.13068	2.88371	0.00393017	0.0205427	TM1119_g4950.t1	1398.88	1.27959	0.205656	6.22199	4.91e-10	4.45e-09	TM1119_g4758.t1	369.453	1.50702	0.221	6.81907	9.16e-12	7.98e-11
TM1119_g6412.t1	36.5267	3.77396	0.60288	6.25989	3.85e-10	6.76e-09	TM1119_g11623.t1	74.0746	3.77801	1.06758	3.53885	0.000401871	0.00329212	TM1119_g4951.t1	1782.11	1.46013	0.403075	3.62247	0.0002918	0.000931969	TM1119_g4777.t1	70.5273	1.7414	0.458311	3.79961	0.000144924	0.000423492
TM1119_g6414.t1	233.284	0.894684	0.215242	4.15663	3.23e-05	0.000198616	TM1119_g11624.t1	17.2841	3.65084	1.33345	2.73789	0.00618346	0.0287936	TM1119_g4953.t1	227.49	3.46461	0.359747	9.63068	5.93e-22	1.98e-20	TM1119_g4785.t1	746.681	1.40264	0.325572	4.30825	1.65e-05	5.77e-05
TM1119_g6417.t1	19.4536	1.57348	0.595264	2.64333	0.00820957	0.0240135	TM1119_g11657.t1	486.212	2.99754	0.90993	3.29426	0.000986828	0.0068615	TM1119_g4956.t1	3205.06	1.51375	0.228611	6.62153	3.56e-11	3.8e-10	TM1119_g4793.t1	69.521	0.896413	0.373776	2.39826	0.0164731	0.0305843
TM1119_g6424.t1	401.662	0.60509	0.245925	2.46047	0.0138756	0.0371473	TM1119_g11658.t1	203.656	5.15217	1.28182	4.0194	5.83e-05	0.000679572	TM1119_g4958.t1	300.204	2.08055	0.681119	3.05461	0.00225356	0.0057904	TM1119_g4794.t1	120.829	1.18299	0.394749	2.9968	0.00272826	0.00606681
TM1119_g6429.t1	3712.07	3.27771	0.597885	5.48217	4.2e-08	5.09e-07	TM1119_g11659.t1	15.752	4.81986	1.23381	3.90648	9.37e-05	0.00098773	TM1119_g4960.t1	2144.64	1.49387	0.254371	5.87281	4.28e-09	3.35e-08	TM1119_g4798.t1	1023.8	0.656515	0.213832	3.07023	0.00213892	0.00486385
TM1119_g6433.t1	435.309	1.16551	0.358917	3.24729	0.00116511	0.00455933	TM1119_g11660.t1	9.9469	6.41865	2.04443	3.13958	0.00169188	0.0105809	TM1119_g4963.t1	1077.88	2.16271	0.329957	6.55454	5.58e-11	5.8e-10	TM1119_g4802.t1	13.111	2.07369	0.656002	3.16111	0.00157171	0.00367159
TM1119_g6435.t1	1404.98	0.8816	0.338001	2.60828	0.00909998	0.0261676	TM1119_g11668.t1	28.8186	6.14918	1.55291	3.95978	7.5e-05	0.000831722	TM1119_g4969.t1	132.021	0.817231	0.349039	2.34137	0.0192131	0.0385794	TM1119_g4803.t1	121.149	3.25716	0.365915	8.90141	5.51e-19	9.88e-18
TM1119_g6443.t1	376.698	1.52912	0.319694	4.78306	1.73e-06	1.45e-05	TM1119_g11669.t1	106.429	2.23638	0.692996	3.22712	0.00125043	0.00825605	TM1119_g4973.t1	60.1898	1.03931	0.418167	2.48539	0.0129409	0.0273503	TM1119_g4806.t1	182.22	1.74244	0.398064	4.37727	1.2e-05	4.33e-05
TM1119_g6444.t1	165.094	1.65024	0.470854	3.50478	0.000456979	0.0020345	TM1119_g11684.t1	160.876	2.62235	0.794292	3.3015	0.000961707	0.00673255	TM1119_g4976.t1	17.9167	2.42315	0.620859	3.9029	9.5e-05	0.000338309	TM1119_g4811.t1	297.258	0.877207	0.248928	3.52394	0.000425184	0.00112312
TM1119_g6445.t1	598.054	1.26991	0.401684	3.16146	0.00156983	0.00592654	TM1119_g11696.t1	35.7277	3.09939	0.69349	4.46927	7.85e-06	0.000124693	TM1119_g4988.t1	43.4598	1.0577	0.467773	2.26115	0.0237501	0.0465352	TM1119_g4812.t1	403.185	1.27525	0.259409	4.91596	8.83e-07	3.86e-06
TM1119_g6456.t1	682.498	1.41916	0.424967	3.33947	0.000839382	0.00344023	TM1119_g11699.t1	196.521	4.80139	0.962427	4.98883	6.07e-07	1.43e-05	TM1119_g4991.t1	2404.34	0.998503	0.354274	2.81845	0.00482563	0.0114216	TM1119_g4814.t1	273.729	2.01167	0.354111	5.68089	1.34e-08	7.69e-08
TM1119_g6457.t1	696.093	1.43328	0.429759	3.33508	0.000852753	0.00348602	TM1119_g11709.t1	34.2783	3.75597	1.00218	3.7478	0.000178389	0.00167728	TM1119_g4993.t1	52.9647	0.97773	0.342955	2.8509	0.00435955	0.0104489	TM1119_g4823.t1	372.812	1.25587	0.318446	3.94375	8.02e-05	0.000246316
TM1119_g6472.t1	29.209	3.07132	0.901893	3.40542	0.00066063	0.00279474	TM1119_g11742.t1	21.7835	3.95537	1.3356	2.96149	0.00306159	0.0169369	TM1119_g4994.t1	366.057	2.00137	0.280481	7.13547	9.65e-13	1.26e-11	TM1119_g4826.t1	318.96	1.51849	0.286693	5.29659	1.18e-07	5.89e-07
TM1119_g6482.t1	11.1557	2.18242	0.706046	3.09105	0.00199453	0.00725687	TM1119_g11744.t1	373.24	2.69061	0.600329	4.48189	7.4e-06	0.000118205	TM1119_g4995.t1	199.299	2.06337	0.326454	6.32055	2.61e-10	2.44e-09	TM1119_g4828.t1	380.696	0.94274	0.264709	3.56142	0.000368853	0.000987766
TM1119_g6483.t1	30.5541	2.76711	0.493745	5.60432	2.09e-08	2.66e-07	TM1119_g11745.t1	181.588	3.08101	0.782104	3.93939	8.17e-05	0.000891604	TM1119_g4996.t1	158.152	0.715846	0.304455	2.35124	0.0187111	0.0377354	TM1119_g4830.t1	395.827	2.46558	0.254108	9.70288	2.93e-22	6.83e-21
TM1119_g6493.t1	27.191	2.5288	0.931266	2.71545	0.00661866	0.0199894	TM1119_g11749.t1	193.621	1.83	0.650886	2.81156	0.00493025	0.0243186	TM1119_g4999.t1	455.31	4.54842	0.385079	11.8116	3.4e-32	2.57e-30	TM1119_g4836.t1	849.047	0.784303	0.27664	2.8351	0.00458114	0.00971359
TM1119_g6507.t1	31.8078	1.29702	0.422704	3.06839	0.00215214	0.00773742	TM1119_g11751.t1	409.266	1.88171	0.674661	2.78913	0.00528506	0.0257042	TM1119_g5000.t1	369.999	1.00182	0.241181	4.15379	3.27e-05	0.000128861	TM1119_g4845.t1	263.329	0.774667	0.331414	2.33746	0.0194151	0.0354306
TM1119_g6508.t1	19.8026	2.64879	0.663233	3.99376	6.5e-05	0.000368698	TM1119_g11755.t1	207.398	3.32613	0.844964	3.93641	8.27e-05	0.000899044	TM1119_g5001.t1	251.964	1.41414	0.31204	4.53192	5.84e-06	2.66e-05	TM1119_g4846.t1	2269.11	2.00181	0.546446	3.66333	0.000248955	0.000691971
TM1119_g6509.t1	25.801	1.76637	0.525396	3.36199	0.000773838	0.00320363	TM1119_g11756.t1	317.759	2.37746	0.781753	3.0412	0.00235641	0.0137983	TM1119_g5003.t1	301.872	4.02422	0.388134	10.3681	3.46e-25	1.51e-23	TM1119_g4850.t1	416.564	1.02831	0.329009	3.12548	0.00177512	0.00411191
TM1119_g6514.t1	1212.42	1.40507	0.223544	6.28545	3.27e-10	5.84e-09	TM1119_g11759.t1	86.1131	1.9809	0.725226	2.73143	0.00630602	0.0292309	TM1119_g5004.t1	283.003	1.26281	0.358478	3.52271	0.000427164	0.00131601	TM1119_g4860.t1	100.756	5.8585	0.517898	11.3121	1.14e-29	4.33e-28
TM1119_g6515.t1	141.256	0.837884	0.306526	2.73348	0.00626682	0.0190881	TM1119_g11780.t1	137.089	1.82618	0.642467	2.84245	0.00447677	0.0226635	TM1119_g5005.t1	1342.08	1.87905	0.269593	6.96994	3.17e-12	3.88e-11	TM1119_g4861.t1	23.1426	3.74428	0.624492	5.99571	2.03e-09	1.3e-08
TM1119_g6526.t1	2593.77	0.913938	0.297027	3.07695	0.0020913	0.00756003	TM1119_g11795.t1	27.8922	2.77862	0.982183	2.82902	0.00466902	0.0234576	TM1119_g5008.t1	236.242	0.6066	0.2234	2.71531	0.0066214	0.0151161	TM1119_g4867.t1	3615.64	2.52915	0.354799	7.12841	1.02e-12	9.89e-12
TM1119_g6527.t1	1560.1	0.708912	0.26815	2.64372	0.00820006	0.0239907	TM1119_g11815.t1	425.534	3.92242	0.773849	5.06871	4.01e-07	1.02e-05	TM1119_g5022.t1	325.306	0.946119	0.249372	3.794	0.000148241	0.000507046	TM1119_g4868.t1	187.071	2.9431	0.384732	7.64974	2.01e-14	2.35e-13
TM1119_g6550.t1	21.5926	3.02045	0.809733	3.73018	0.000191343	0.000954659	TM1119_g11832.t1	28.6485	6.31968	1.3719	4.60652	4.09e-06	7.13e-05	TM1119_g5023.t1	1101.31	0.675037	0.260278	2.59352	0.00949998	0.0208385	TM1119_g4869.t1	132.273	1.60161	0.326782	4.90115	9.53e-07	4.14e-06
TM1119_g6574.t1	3.34777	5.19643	1.79521	2.89462	0.00379621	0.0124941	TM1119_g11833.t1	11404.1	7.51088	0.742159	10.1203	4.49e-24	1.01e-20	TM1119_g5027.t1	222.796	1.02627	0.233278	4.39932	1.09e-05	4.69e-05	TM1119_g4870.t1	100.262	1.69755	0.376915	4.5038	6.67e-06	2.51e-05
TM1119_g6576.t1	94.5161	3.17705	0.719749	4.41411	1.01e-05	7.04e-05	TM1119_g11836.t1	239.438	1.71808	0.536221	3.20405	0.0013551	0.00880853	TM1119_g5033.t1	35.4567	2.2216	0.656804	3.38244	0.000718447	0.0020945	TM1119_g4871.t1	298.213	1.93707	0.313879	6.17141	6.77e-10	4.65e-09
TM1119_g6592.t1	517.697	1.51691	0.338768	4.47771	7.54e-06	5.41e-05	TM1119_g11839.t1	102.112	2.52728	0.891684	2.83427	0.00459299	0.0231789	TM1119_g5034.t1	547.586	0.932027	0.240874	3.86936	0.000109122	0.00038426	TM1119_g4872.t1	88.0118	1.45099	0.303745	4.77702	1.78e-06	7.37e-06
TM1119_g6593.t1	874.116	1.23013	0.434098	2.83377	0.00460024	0.0146893	TM1119_g11845.t1	662.425	3.9643	0.619359	6.40065	1.55e-10	1.24e-08	TM1119_g5038.t1	104.643	1.05794	0.331044	3.19575	0.00139468	0.00377857	TM1119_g4875.t1	46.2141	1.34186	0.359298	3.73467	0.00018796	0.000535708
TM1119_g6596.t1	431.613	1.36838	0.274945	4.97691	6.46e-07	6.03e-06	TM1119_g11855.t1	99.41	2.77923	0.557387	4.98618	6.16e-07	1.45e-05	TM1119_g5040.t1	2339.68	1.62719	0.219627	7.40887	1.27e-13	1.87e-12	TM1119_g4886.t1	84.628	2.24972	0.321561	6.99625	2.63e-12	2.45e-11
TM1119_g6600.t1	86.6717	1.66914	0.314643	5.30487	1.13e-07	1.26e-06	TM1119_g11856.t1	28.6863	2.99018	0.823016	3.6332	0.000279924	0.00245859	TM1119_g5046.t1	902.995	0.677194	0.26491	2.55631	0.0105788	0.0228857	TM1119_g4893.t1	216.413	0.726571	0.25949	2.8	0.00511022	0.0107183
TM1119_g6601.t1	1169.23	2.58251	0.215741	11.9704	5.08e-33	8.63e-31	TM1119_g11857.t1	44.8019	1.94619	0.712298	2.73227	0.00629003	0.0291688	TM1119_g5047.t1	28.922	1.38655	0.57056	2.43015	0.0150924	0.0312998	TM1119_g4897.t1	454.23	2.16534	0.499484	4.33516	1.46e-05	5.17e-05
TM1119_g6609.t1	298.518	0.846578	0.273217	3.09856	0.00194465	0.00711253	TM1119_g11858.t1	450.455	2.71199	0.57552	4.71223	2.45e-06	4.68e-05	TM1119_g5049.t1	1416.58	1.31439	0.346707	3.79106	0.000150006	0.000512449	TM1119_g4898.t1	2.26537	4.82287	1.73296	2.78302	0.00538549	0.0112334
TM1119_g6610.t1	213.256	1.63591	0.428547	3.81735	0.000134892	0.000703227	TM1119_g11859.t1	288.359	3.19724	0.824402	3.87825	0.000105211	0.00108824	TM1119_g5051.t1	788.361	0.907991	0.186136	4.8781	1.07e-06	5.66e-06	TM1119_g4900.t1	59.2433	0.870515	0.336123	2.58987	0.0096013	0.0188685
TM1119_g6614.t1	238.426	1.83487	0.455997	4.02386	5.73e-05	0.000330217	TM1119_g11871.t1	203.242	2.4544	0.570722	4.30052	1.7e-05	0.000240826	TM1119_g5052.t1	110.706	1.1223	0.276024	4.06596	4.78e-05	0.000181319	TM1119_g4903.t1	2864.34	2.40706	0.377702	6.37289	1.85e-10	1.37e-09
TM1119_g6615.t1	61.5651	2.91618	0.466675	6.24885	4.13e-10	7.2e-09	TM1119_g11875.t1	1312.59	1.93167	0.669301	2.8861	0.00390043	0.0204342	TM1119_g5053.t1	59.6016	1.28127	0.355646	3.60265	0.000314994	0.00100028	TM1119_g4904.t1	233.431	1.45052	0.341265	4.25043	2.13e-05	7.32e-05
TM1119_g6619.t1	69.9085	0.859385	0.308297	2.78753	0.00531121	0.0165762	TM1119_g11903.t1	48.4339	1.80039	0.640764	2.80976	0.00495783	0.0244078	TM1119_g5058.t1	350.365	0.79216	0.254764	3.10938	0.00187479	0.00491313	TM1119_g4905.t1	673.004	1.4462	0.361522	4.00031	6.33e-05	0.000198358
TM1119_g6622.t1	1262.27	0.958319	0.219384	4.36824	1.25e-05	8.51e-05	TM1119_g11937.t1	176.867	2.42384	0.597035	4.0598	4.91e-05	0.000582969	TM1119_g5059.t1	529.63	0.8394	0.227572	3.68851	0.000225569	0.000737805	TM1119_g4915.t1	113.542	1.5176	0.374817	4.0489	5.15e-05	0.000164464
TM1119_g6630.t1	422.226	0.854427	0.29694	2.87744	0.00400916	0.0130501	TM1119_g11941.t1	82.3311	3.41061	0.721926	4.72432	2.31e-06	4.42e-05	TM1119_g5061.t1	381.818	0.677432	0.228844	2.96023	0.00307409	0.0076797	TM1119_g4926.t1	923.64	0.703921	0.229403	3.06849	0.00215143	0.00488826
TM1119_g6635.t1	140.388	1.95584	0.564603	3.4641	0.000532012	0.00231965	TM1119_g11950.t1	56.3958	3.40589	0.890402	3.82511	0.000130713	0.00130527	TM1119_g5071.t1	1027.17	0.742323	0.264908	2.80219	0.00507575	0.0119522	TM1119_g4927.t1	1014.13	2.52816	0.39982	6.32324	2.56e-10	1.86e-09
TM1119_g6641.t1	143.019	0.874737	0.249345	3.50814	0.000451247	0.0020122	TM1119_g11961.t1	342.05	3.98357	0.826603	4.81921	1.44e-06	2.94e-05	TM1119_g5075.t1	191.979	1.73136	0.314484	5.50539	3.68e-08	2.49e-07	TM1119_g4929.t1	3703.07	2.38199	0.370152	6.43516	1.23e-10	9.32e-10
TM1119_g6643.t1	648.433	1.19554	0.426831	2.80096	0.00509507	0.016009	TM1119_g11971.t1	132.53	1.64848	0.589395	2.7969	0.00515962	0.0251811	TM1119_g5078.t1	736.734	2.63389	0.278019	9.47379	2.7e-21	8.45e-20	TM1119_g4931.t1	1026.41	0.963379	0.254824	3.78057	0.000156469	0.000453954
TM1119_g6651.t1	393.124	1.21213	0.226008	5.36323	8.17e-08	9.41e-07	TM1119_g11984.t1	144.467	2.14182	0.701308	3.05403	0.00225786	0.0133785	TM1119_g5079.t1	842.421	2.15941	0.327429	6.59505	4.25e-11	4.5e-10	TM1119_g4939.t1	20.5175	2.69602	0.528891	5.09749	3.44e-07	1.6e-06
TM1119_g6652.t1	180.233	3.57592	0.840716	4.25342	2.11e-05	0.000135634	TM1119_g11996.t1	580.49	1.57521	0.598843	2.63042	0.00852791	0.0372753	TM1119_g5086.t1	984.638	1.4881	0.199786	7.44845	9.44e-14	1.4e-12	TM1119_g4943.t1	892.157	1.41497	0.401927	3.52047	0.00043078	0.00113616
TM1119_g6669.t1	141.332	2.03298	0.603173	3.37048	0.000750373	0.0031176	TM1119_g12033.t1	120.047	3.27992	0.756897	4.33338	1.47e-05	0.000212322	TM1119_g5087.t1	309.185	0.562083	0.251292	2.23677	0.0253012	0.0491222	TM1119_g4945.t1	181.62	0.710626	0.254442	2.79288	0.00522405	0.0109371
TM1119_g6675.t1	290.217	0.65274	0.26497	2.46345	0.0137609	0.0368953	TM1119_g12067.t1	42.0088	4.27646	0.838167	5.10215	3.36e-07	8.82e-06	TM1119_g5089.t1	555.334	0.958569	0.283036	3.38674	0.00070728	0.00206724	TM1119_g4950.t1	1368.99	1.36737	0.270779	5.04978	4.42e-07	2.02e-06
TM1119_g6679.t1	426.104	0.751028	0.309773	2.42445	0.0153317	0.0403717	TM1119_g12074.t1	218.217	1.84079	0.718651	2.56146	0.0104234	0.0437929	TM1119_g5090.t1	309.331	0.892339	0.235374	3.79115	0.000149953	0.000512394	TM1119_g4951.t1	1763.93	1.00095	0.426362	2.34765	0.0188921	0.0345677
TM1119_g6696.t1	98.7484	1.74049	0.40029	4.34807	1.37e-05	9.25e-05	TM1119_g12076.t1	27.6084	2.5005	0.853384	2.93009	0.0033886	0.0183594	TM1119_g5092.t1	2426.43	1.36033	0.230166	5.91022	3.42e-09	2.73e-08	TM1119_g4952.t1	2156.71	1.36873	0.274491	4.98641	6.15e-07	2.75e-06
TM1119_g6697.t1	24.9256	3.3808	0.626425	5.39697	6.78e-08	7.9e-07	TM1119_g12099.t1	289.575	3.01777	0.710049	4.25009	2.14e-05	0.000289997	TM1119_g5093.t1	542.61	0.76345	0.338291	2.25678	0.0240216	0.0469873	TM1119_g4953.t1	273.928	4.96461	0.336016	14.7749	2.13e-49	2.38e-47
TM1119_g6704.t1	402.068	0.646617	0.20477	3.15777	0.00158982	0.00598436	TM1119_g12115.t1	203.95	2.57308	0.686504	3.7481	0.000178181	0.00167728	TM1119_g5096.t1	152.817	1.72521	0.288711	5.97558	2.29e-09	1.88e-08	TM1119_g4956.t1	1546.04	2.06558	0.307466	6.7181	1.84e-11	1.55e-10
TM1119_g6708.t1	2160.89	1.1474	0.24168	4.74761	2.06e-06	1.7e-05	TM1119_g12116.t1	717.797	3.18296	0.768414	4.14225	3.44e-05	0.000429945	TM1119_g5098.t1	1187.19	1.89528	0.386849	4.89929	9.62e-07	5.13e-06	TM1119_g4957.t1	112.588	1.12446	0.317637	3.54009	0.000399984	0.00106266
TM1119_g6710.t1	92.9213	1.12647	0.367542	3.06489	0.00217753	0.00781454	TM1119_g12172.t1	523.332	4.02212	0.796036	5.05268	4.36e-07	1.09e-05	TM1119_g5101.t1	1062.28	2.467	0.387924	6.3595	2.02e-10	1.93e-09	TM1119_g4958.t1	94.5753	0.791725	0.336592	2.35218	0.0186637	0.034168
TM1119_g6741.t1	112.199	1.18375	0.299708	3.94968	7.83e-05	0.000433417	TM1119_g12174.t1	32.8834	3.12651	0.75324	4.15074	3.31e-05	0.000417078	TM1119_g5104.t1	414.572	1.46957	0.255667	5.748	9.03e-09	6.65e-08	TM1119_g4960.t1	1987.88	2.02187	0.324316	6.23425	4.54e-10	3.18e-09
TM1119_g6750.t1	1116.05	2.29349	0.380638	6.02537	1.69e-09	2.58e-08	TM1119_g12180.t1	856.752	4.14187	0.766332	5.4048	6.49e-08	2.21e-06	TM1119_g5110.t1	170.524	1.06846	0.354272	3.01594	0.00256186	0.00649809	TM1119_g4963.t1	1455.84	2.32455	0.399832	5.8138	6.11e-09	3.67e-08
TM1119_g6753.t1	15.5936	2.37422	0.617716	3.84355	0.00012127	0.000640839	TM1119_g12181.t1	187.059	1.70294	0.603732	2.82069	0.00479201	0.0238626	TM1119_g5111.t1	355.667	2.0643	0.316208	6.52829	6.65e-11	6.86e-10	TM1119_g4969.t1	119.366	1.44284	0.316381	4.56044	5.1e-06	1.96e-05
TM1119_g6754.t1	209.066	3.57326	0.301147	11.8655	1.79e-32	2.97e-30	TM1119_g12184.t1	430.584	4.03945	0.963165	4.19393	2.74e-05	0.000353736	TM1119_g5119.t1	237.874	0.75093	0.245403	3.05999	0.00221347	0.00570219	TM1119_g4970.t1	96.3547	1.71492	0.281699	6.08776	1.14e-09	7.63e-09
TM1119_g6760.t1	103.284	1.42013	0.354428	4.00683	6.15e-05	0.000352175	TM1119_g12200.t1	158.081	1.47314	0.558948	2.63556	0.00839976	0.0368151	TM1119_g5121.t1	82.3653	1.17847	0.320069	3.68193	0.000231474	0.00075391	TM1119_g4973.t1	65.9188	0.867076	0.304581	2.84679	0.0044163	0.00939009
TM1119_g6761.t1	2251.77	0.86401	0.165448	5.22224	1.77e-07	1.89e-06	TM1119_g12220.t1	847.537	2.2045	0.638671	3.45169	0.000557079	0.00429551	TM1119_g5131.t1	62.3128	1.95997	0.536068	3.65621	0.000255976	0.000825938	TM1119_g4975.t1	272.277	1.46628	0.305323	4.80238	1.57e-06	6.56e-06
TM1119_g6774.t1	43.6362	2.49817	0.436221	5.72684	1.02e-08	1.37e-07	TM1119_g12227.t1	27.7293	3.49672	0.928958	3.76414	0.000167126	0.00158996	TM1119_g5133.t1	1000.57	0.947926	0.248629	3.81261	0.000137508	0.000474437	TM1119_g4976.t1	37.0606	2.74352	0.540114	5.07952	3.78e-07	1.75e-06
TM1119_g6777.t1	312.11	0.587911	0.200423	2.93335	0.00335323	0.0112813	TM1119_g12234.t1	168.428	1.62727	0.617108	2.63693	0.00836594	0.0367384	TM1119_g5135.t1	182.611	1.50339	0.240333	6.25545	3.96e-10	3.64e-09	TM1119_g4980.t1	446.227	0.531873	0.202655	2.62453	0.00867693	0.0172437
TM1119_g6783.t1	81.1039	1.79879	0.333031	5.40128	6.62e-08	7.75e-07	TM1119_g12238.t1	84.2362	3.92932	0.633308	6.20444	5.49e-10	3.77e-08	TM1119_g5153.t1	891.254	1.73484	0.290012	5.98197	2.2e-09	1.81e-08	TM1119_g4994.t1	262.031	1.767	0.358322	4.93134	8.17e-07	3.59e-06
TM1119_g6785.t1	363.385	1.01476	0.315364	3.21776	0.00129198	0.00498718	TM1119_g12241.t1	99.0049	1.73815	0.675816	2.57192	0.0101135	0.0427783	TM1119_g5154.t1	1141.68	2.32325	0.223046	10.4161	2.09e-25	9.41e-24	TM1119_g4996.t1	154.415	1.15658	0.410188	2.81964	0.00480773	0.0101441
TM1119_g6786.t1	118.81	1.71706	0.355788	4.82608	1.39e-06	1.2e-05	TM1119_g12243.t1	91.68	2.68292	0.62592	4.28636	1.82e-05	0.000252886	TM1119_g5156.t1	547.252	0.58056	0.21109	2.75029	0.00595424	0.0137633	TM1119_g4999.t1	510.133	4.03503	0.59368	6.79665	1.07e-11	9.27e-11
TM1119_g6788.t1	132.869	0.847681	0.303235	2.79546	0.00518265	0.0162329	TM1119_g12257.t1	35.0358	1.91443	0.702304	2.72593	0.00641213	0.0296373	TM1119_g5157.t1	144.585	0.756433	0.280801	2.69384	0.00706341	0.0159906	TM1119_g5000.t1	432.708	0.953693	0.345161	2.76304	0.00572654	0.0118718
TM1119_g6820.t1	464.505	2.96114	0.384076	7.70976	1.26e-14	4.38e-13	TM1119_g12269.t1	140.808	1.60279	0.596515	2.68692	0.0072115	0.0326883	TM1119_g5160.t1	783.47	1.20122	0.343052	3.50158	0.000462507	0.00141357	TM1119_g5001.t1	189.521	1.45679	0.299179	4.86929	1.12e-06	4.81e-06
TM1119_g6822.t1	689.802	0.710887	0.264622	2.68642	0.00722216	0.0215597	TM1119_g12270.t1	378.828	1.47245	0.529635	2.78012	0.0054339	0.0261794	TM1119_g5171.t1	354.08	2.29049	0.27751	8.25373	1.54e-16	3.03e-15	TM1119_g5003.t1	242.52	1.11772	0.30797	3.62931	0.000284179	0.000777794
TM1119_g6826.t1	728.329	0.780844	0.218832	3.56824	0.000359392	0.00165121	TM1119_g12272.t1	161.823	1.5986	0.522812	3.0577	0.00223044	0.0132299	TM1119_g5173.t1	482.862	1.75056	0.252392	6.93589	4.04e-12	4.89e-11	TM1119_g5004.t1	368.139	0.667241	0.219263	3.04311	0.00234143	0.0052799
TM1119_g6834.t1	68.6542	2.04569	0.611561	3.34503	0.000822728	0.00338592	TM1119_g12300.t1	193.139	1.88195	0.6079	3.09583	0.00196263	0.0119369	TM1119_g5174.t1	646.081	2.19374	0.204948	10.7039	9.76e-27	4.93e-25	TM1119_g5005.t1	796.304	2.21905	0.372781	5.95269	2.64e-09	1.67e-08
TM1119_g6838.t1	145.125	2.52085	0.52245	4.82505	1.4e-06	1.2e-05	TM1119_g12309.t1	141.107	3.38352	0.626594	5.39986	6.67e-08	2.26e-06	TM1119_g5178.t1	280.644	1.81258	0.337575	5.3694	7.9e-08	5.03e-07	TM1119_g5008.t1	208.624	1.3565	0.255761	5.3038	1.13e-07	5.69e-07
TM1119_g6839.t1	107.659	1.97782	0.328634	6.01831	1.76e-09	2.69e-08	TM1119_g12311.t1	163.179	3.74406	0.807113	4.63883	3.5e-06	6.27e-05	TM1119_g5184.t1	756.301	0.935258	0.239641	3.90275	9.51e-05	0.000338432	TM1119_g5022.t1	312.843	1.24517	0.394896	3.15317	0.0016151	0.00376657
TM1119_g6843.t1	229.402	3.46489	0.334438	10.3603	3.76e-25	3.79e-23	TM1119_g12327.t1	187.408	3.60252	0.559021	6.44434	1.16e-10	9.62e-09	TM1119_g5189.t1	474.118	0.715983	0.242206	2.95609	0.00311568	0.00776759	TM1119_g5023.t1	1194.64	1.0339	0.308831	3.34779	0.000814595	0.00202499
TM1119_g6844.t1	1407.08	3.28238	0.29691	11.0551	2.07e-28	2.62e-26	TM1119_g12338.t1	480.347	3.18484	0.758967	4.19628	2.71e-05	0.000351047	TM1119_g5190.t1	285.193	1.16228	0.240212	4.83856	1.31e-06	6.75e-06	TM1119_g5027.t1	144.346	1.32241	0.280896	4.70785	2.5e-06	1.01e-05
TM1119_g6846.t1	306.862	2.66274	0.519562	5.12497	2.98e-07	3.04e-06	TM1119_g12339.t1	308.106	1.38407	0.540925	2.55872	0.010506	0.044025	TM1119_g5191.t1	506.082	2.45759	0.537316	4.57383	4.79e-06	2.21e-05	TM1119_g5032.t1	64.2178	2.54137	0.587756	4.32385	1.53e-05	5.41e-05
TM1119_g6864.t1	775.704	0.770889	0.323467	2.38321	0.0171624	0.0444285	TM1119_g12346.t1	525.961	5.21092	0.830755	6.27251	3.55e-10	2.6e-08	TM1119_g5192.t1	69.3789	3.42371	0.566072	6.04818	1.46e-09	1.24e-08	TM1119_g5034.t1	571.597	1.45688	0.269206	5.41177	6.24e-08	3.25e-07
TM1119_g6870.t1	757.748	1.73692	0.625517	2.77677	0.00549019	0.0170392	TM1119_g12350.t1	485.487	3.96149	0.901852	4.39262	1.12e-05	0.000168669	TM1119_g5195.t1	5648.78	3.90171	0.393153	9.92417	3.27e-23	1.23e-21	TM1119_g5035.t1	822.203	0.856251	0.285863	2.99532	0.00274159	0.00609546
TM1119_g6879.t1	21.4831	2.07345	0.578218	3.58593	0.000335876	0.00156641	TM1119_g12356.t1	32.9705	2.28599	0.705746	3.23912	0.00119901	0.00800097	TM1119_g5196.t1	605.067	1.35857	0.326672	4.15884	3.2e-05	0.00012637	TM1119_g5037.t1	173.126	0.900469	0.353353	2.54835	0.0108233	0.0210329
TM1119_g6881.t1	537.607	0.626561	0.257115	2.43689	0.0148141	0.0392387	TM1119_g12358.t1	149.255	1.71215	0.582997	2.9368	0.00331614	0.0180665	TM1119_g5198.t1	370.566	0.827714	0.21281	3.88944	0.000100474	0.000356072	TM1119_g5040.t1	1717.74	1.82432	0.216212	8.43766	3.24e-17	5.02e-16
TM1119_g6882.t1	188.395	0.853928	0.302919	2.819	0.00481733	0.015274	TM1119_g12359.t1	109.868	3.58111	0.793406	4.51359	6.37e-06	0.000104661	TM1119_g5202.t1	229.701	1.01247	0.397292	2.54843	0.0108208	0.0233653	TM1119_g5046.t1	981.621	0.803258	0.209081	3.84186	0.000122107	0.000362818
TM1119_g6892.t1	279.524	0.639699	0.273332	2.34038	0.0192643	0.0489958	TM1119_g12360.t1	327.191	1.62185	0.573579	2.8276	0.0046898	0.0235068	TM1119_g5210.t1	47.8811	1.03762	0.365572	2.83834	0.00453491	0.010813	TM1119_g5047.t1	52.8946	2.24264	0.40575	5.52716	3.25e-08	1.76e-07
TM1119_g6897.t1	602.545	1.47217	0.353875	4.16015	3.18e-05	0.000196102	TM1119_g12362.t1	506.84	3.91744	0.708784	5.52699	3.26e-08	1.26e-06	TM1119_g5211.t1	591.021	0.873687	0.212402	4.11337	3.9e-05	0.000150814	TM1119_g5049.t1	452.109	1.47564	0.298464	4.94413	7.65e-07	3.37e-06
TM1119_g6901.t1	10.794	2.10373	0.795424	2.64479	0.0081742	0.0239503	TM1119_g12370.t1	45.7442	1.88647	0.741709	2.54341	0.0109775	0.0455771	TM1119_g5224.t1	112.589	1.46402	0.318048	4.60316	4.16e-06	1.95e-05	TM1119_g5051.t1	645.131	0.56758	0.235773	2.40731	0.0160704	0.0299253
TM1119_g6907.t1	164.113	1.42002	0.470506	3.01806	0.00254397	0.00894981	TM1119_g12381.t1	49.9188	3.19577	0.756529	4.22425	2.4e-05	0.000318068	TM1119_g5225.t1	953.391	1.4027	0.194815	7.20018	6.01e-13	8.05e-12	TM1119_g5058.t1	371.105	1.32813	0.314328	4.2253	2.39e-05	8.12e-05
TM1119_g6912.t1	268.864	0.823478	0.287461	2.86466	0.00417456	0.0134908	TM1119_g12397.t1	174.393	5.29696	1.09692	4.82895	1.37e-06	2.82e-05	TM1119_g5226.t1	392.733	0.933801	0.326796	2.85744	0.00427067	0.0102589	TM1119_g5059.t1	469.449	1.46263	0.429474	3.40562	0.000660142	0.00167844
TM1119_g6925.t1	750.19	0.685373	0.191512	3.57876	0.000345233	0.00160267	TM1119_g12474.t1	4.86833	6.84442	2.21998	3.0831	0.00204854	0.0123543	TM1119_g5232.t1	536.877	1.55847	0.31569	4.93671	7.95e-07	4.31e-06	TM1119_g5061.t1	413.817	1.10543	0.37753	2.92807	0.00341073	0.00743797
TM1119_g6926.t1	1394.63	0.804755	0.290992	2.76556	0.00568252	0.0175579	TM1119_g12541.t1	78.4487	2.04287	0.71396	2.86133	0.00421873	0.0217084	TM1119_g5233.t1	441.173	0.514442	0.222616	2.31089	0.0208389	0.0414769	TM1119_g5065.t1	1390.76	1.35851	0.255672	5.31347	1.08e-07	5.42e-07
TM1119_g6929.t1	58.9214	1.46687	0.34973	4.19429	2.74e-05	0.000171206	TM1119_g12547.t1	8.84153	4.51913	1.29755	3.48281	0.000496181	0.00392617	TM1119_g5243.t1	61.1369	0.966263	0.383444	2.51996	0.0117368	0.0250888	TM1119_g5069.t1	821.712	1.05495	0.214785	4.91166	9.03e-07	3.95e-06
TM1119_g6930.t1	29.0586	1.20717	0.515338	2.34249	0.0191556	0.0487754	TM1119_g12551.t1	635.573	5.95155	1.08125	5.50434	3.71e-08	1.4e-06	TM1119_g5245.t1	549.156	2.02555	0.327022	6.19394	5.87e-10	5.27e-09	TM1119_g5071.t1	969.576	1.10966	0.271809	4.0825	4.46e-05	0.000143763
TM1119_g6940.t1	424.793	0.819068	0.293745	2.78836	0.00529754	0.0165444	TM1119_g12552.t1	1066.71	2.01271	0.742313	2.7114	0.00670003	0.0308163	TM1119_g5250.t1	407.186	0.946313	0.319954	2.95766	0.00309989	0.00773518	TM1119_g5075.t1	251.172	2.44697	0.262309	9.32857	1.07e-20	2.21e-19
TM1119_g6944.t1	1800.76	0.826577	0.283431	2.91632	0.00354182	0.0118103	TM1119_g12555.t1	325.944	3.36681	0.741297	4.54178	5.58e-06	9.39e-05	TM1119_g5257.t1	149.764	0.700734	0.267641	2.61819	0.00883986	0.0195517	TM1119_g5078.t1	1047.18	2.89137	0.225367	12.8296	1.12e-37	6.7e-36
TM1119_g6951.t1	427.76	3.21601	0.524208	6.13499	8.52e-10	1.38e-08	TM1119_g12556.t1	910.826	3.19656	0.661058	4.83553	1.33e-06	2.74e-05	TM1119_g5259.t1	849.638	0.592941	0.223923	2.64797	0.00809777	0.0180954	TM1119_g5079.t1	585.993	1.65011	0.491645	3.3563	0.000789921	0.0019713
TM1119_g6956.t1	195.626	1.3424	0.467502	2.87144	0.0040861	0.0132603	TM1119_g12557.t1	1275.43	1.69633	0.654239	2.59283	0.00951886	0.0408614	TM1119_g5265.t1	257.127	1.40986	0.257817	5.46848	4.54e-08	3.01e-07	TM1119_g5086.t1	987.485	1.46827	0.369967	3.96866	7.23e-05	0.000223833
TM1119_g6962.t1	543.757	0.617315	0.209666	2.94427	0.00323714	0.0109501	TM1119_g12561.t1	784.521	3.66669	0.718314	5.10458	3.32e-07	8.81e-06	TM1119_g5272.t1	744.44	1.37008	0.235482	5.81817	5.95e-09	4.51e-08	TM1119_g5089.t1	595.409	0.978358	0.268052	3.64988	0.000262362	0.00072485
TM1119_g6965.t1	432.624	0.874054	0.371549	2.35246	0.0186497	0.04772	TM1119_g12573.t1	440.396	7.52437	0.886219	8.49042	2.06e-17	1.1e-14	TM1119_g5277.t1	941.941	1.4632	0.19653	7.44517	9.68e-14	1.43e-12	TM1119_g5090.t1	233.994	1.23262	0.228089	5.40411	6.51e-08	3.38e-07
TM1119_g6975.t1	207.213	1.7115	0.286548	5.97283	2.33e-09	3.47e-08	TM1119_g12594.t1	25.2293	2.32045	0.843994	2.74937	0.00597101	0.0280473	TM1119_g5278.t1	901.43	1.07743	0.257637	4.18195	2.89e-05	0.0001151	TM1119_g5092.t1	2118.07	0.94996	0.284326	3.3411	0.000834474	0.00206899
TM1119_g6978.t1	93.4034	1.43751	0.319626	4.49749	6.88e-06	4.98e-05	TM1119_g12598.t1	216.961	3.29756	1.10758	2.97726	0.00290835	0.0162498	TM1119_g5283.t1	56.3967	1.28327	0.337868	3.79814	0.000145784	0.000499755	TM1119_g5094.t1	475.508	0.88905	0.22633	3.92811	8.56e-05	0.000261613
TM1119_g6979.t1	300.666	1.33355	0.349497	3.81562	0.000135841	0.000706851	TM1119_g12600.t1	291.453	1.65721	0.563588	2.94047	0.00327716	0.0178956	TM1119_g5286.t1	1274	1.70813	0.213664	7.99448	1.3e-15	2.34e-14	TM1119_g5096.t1	171.555	2.32631	0.312542	7.44319	9.83e-14	1.08e-12
TM1119_g6987.t1	113.473	1.48512	0.253631	5.85543	4.76e-09	6.68e-08	TM1119_g12603.t1	108.637	3.02397	0.618995	4.88529	1.03e-06	2.2e-05	TM1119_g5304.t1	796.527	1.20542	0.317472	3.79692	0.000146505	0.000501975	TM1119_g5098.t1	565.57	3.33385	0.309514	10.7712	4.71e-27	1.56e-25
TM1119_g6992.t1	341.944	7.10293	0.572569	12.4054	2.44e-35	4.6e-33	TM1119_g12609.t1	186.6	3.41767	1.06771	3.20093	0.00136984	0.00888307	TM1119_g5306.t1	575.618	1.96821	0.335606	5.86463	4.5e-09	3.5e-08	TM1119_g5101.t1	1078.28	2.16602	0.29577	7.32333	2.42e-13	2.55e-12
TM1119_g6994.t1	17.8663	1.78556	0.591461	3.01889	0.00253703	0.00893443	TM1119_g12610.t1	13.8908	3.08782	1.0187	3.03115	0.00243623	0.0141487	TM1119_g5308.t1	981.146	1.41941	0.217558	6.52429	6.83e-11	7.02e-10	TM1119_g5103.t1	12.5493	3.98823	0.89376	4.46231	8.11e-06	3e-05
TM1119_g6995.t1	25.7504	1.55033	0.532248	2.91279	0.00358218	0.0119221	TM1119_g12651.t1	49.4624	4.30845	1.22836	3.50749	0.000452363	0.00363958	TM1119_g5309.t1	614.849	1.12861	0.29185	3.8671	0.000110135	0.000387433	TM1119_g5104.t1	464.648	1.30475	0.434429	3.00336	0.00267014	0.00595006
TM1119_g7004.t1	492.79	2.3736	0.243793	9.73615	2.11e-22	1.58e-20	TM1119_g12652.t1	20.7211	6.25523	1.41193	4.43027	9.41e-06	0.00014602	TM1119_g5313.t1	628.283	2.4013	0.297806	8.06329	7.43e-16	1.37e-14	TM1119_g5107.t1	1664.98	0.575136	0.208962	2.75235	0.005917	0.012218
TM1119_g7015.t1	289.027	0.702457	0.256498	2.73864	0.0061693	0.0188354	TM1119_g12653.t1	16.5577	5.67317	1.30111	4.36027	1.3e-05	0.000192274	TM1119_g5323.t1	489.507	1.16642	0.195692	5.96052	2.51e-09	2.04e-08	TM1119_g5110.t1	243.305	1.8544	0.32191	5.76063	8.38e-09	4.94e-08
TM1119_g7017.t1	7.07219	4.31053	1.28928	3.34337	0.000827673	0.00340032	TM1119_g12654.t1	104.69	11.5059	2.72632	4.22029	2.44e-05	0.000322195	TM1119_g5341.t1	386.139	1.16128	0.279075	4.16118	3.17e-05	0.00012526	TM1119_g5111.t1	283.745	1.14969	0.237309	4.84472	1.27e-06	5.39e-06
TM1119_g7031.t1	74.6003	2.9084	0.593328	4.90184	9.49e-07	8.49e-06	TM1119_g12655.t1	29.9564	8.69612	1.73316	5.0175	5.23e-07	1.27e-05	TM1119_g5348.t1	80.1899	2.46233	0.410482	5.99863	1.99e-09	1.65e-08	TM1119_g5119.t1	396.832	0.614512	0.21305	2.88436	0.00392211	0.00844753
TM1119_g7038.t1	23.3607	1.57878	0.510288	3.09391	0.00197539	0.00719851	TM1119_g12677.t1	268.656	2.28704	0.785681	2.9109	0.00360391	0.0191845	TM1119_g5355.t1	151.938	1.30885	0.287205	4.55721	5.18e-06	2.38e-05	TM1119_g5120.t1	289.455	0.71802	0.244596	2.93553	0.0033298	0.00727875
TM1119_g7039.t1	323.154	2.07304	0.366199	5.66098	1.51e-08	1.96e-07	TM1119_g12684.t1	57.2416	3.86821	0.754352	5.12785	2.93e-07	7.9e-06	TM1119_g5364.t1	1304.8	2.35547	0.319754	7.36652	1.75e-13	2.52e-12	TM1119_g5121.t1	51.1994	1.29094	0.488019	2.64526	0.0081629	0.0163234
TM1119_g7051.t1	114.173	1.73633	0.366083	4.74299	2.11e-06	1.73e-05	TM1119_g12705.t1	4.93405	6.84373	2.12559	3.21968	0.00128334	0.00844859	TM1119_g5365.t1	37.8316	2.01205	0.525021	3.83232	0.000126943	0.000440512	TM1119_g5127.t1	189.81	2.06435	0.323994	6.37156	1.87e-10	1.38e-09
TM1119_g7068.t1	63.4397	1.75709	0.342144	5.13551	2.81e-07	2.9e-06	TM1119_g12709.t1	173.876	5.8885	1.99105	2.95748	0.00310164	0.0171259	TM1119_g5374.t1	1186.18	0.948749	0.261065	3.63415	0.000278898	0.000894271	TM1119_g5130.t1	1195.63	1.98475	0.417376	4.7553	1.98e-06	8.12e-06
TM1119_g7069.t1	303.503	1.77834	0.607924	2.92526	0.00344167	0.0115177	TM1119_g12710.t1	141.758	7.22343	1.34785	5.35921	8.36e-08	2.71e-06	TM1119_g5378.t1	64.6712	1.53244	0.409804	3.73945	0.000184425	0.000617831	TM1119_g5132.t1	385.652	1.16291	0.455756	2.5516	0.010723	0.0208498
TM1119_g7073.t1	241.191	2.59948	0.783852	3.31629	0.000912199	0.00369754	TM1119_g12713.t1	1110.13	3.30282	0.786966	4.19691	2.71e-05	0.000351047	TM1119_g5391.t1	2169.13	0.933054	0.213901	4.36208	1.29e-05	5.49e-05	TM1119_g5133.t1	886.395	1.93349	0.415129	4.65758	3.2e-06	1.27e-05
TM1119_g7078.t1	21.2069	3.59678	0.838948	4.28725	1.81e-05	0.000118736	TM1119_g12714.t1	844.521	2.86516	0.860973	3.32781	0.000875308	0.00624412	TM1119_g5394.t1	139.433	0.805852	0.282105	2.85657	0.00428244	0.0102819	TM1119_g5134.t1	1006.41	1.20532	0.38116	3.16223	0.00156565	0.00365805
TM1119_g7079.t1	247.679	6.5683	0.574726	11.4286	3.01e-30	4.37e-28	TM1119_g12719.t1	262.621	5.40736	0.93766	5.76687	8.08e-09	3.8e-07	TM1119_g5397.t1	392.55	0.769893	0.223082	3.45117	0.000558152	0.00167664	TM1119_g5135.t1	226.184	1.43371	0.25516	5.61885	1.92e-08	1.07e-07
TM1119_g7080.t1	3.76056	5.36139	1.62497	3.29937	0.000969009	0.00389252	TM1119_g12720.t1	938.67	4.28894	0.891841	4.80908	1.52e-06	3.06e-05	TM1119_g5411.t1	284.153	1.92543	0.386822	4.97757	6.44e-07	3.55e-06	TM1119_g5144.t1	466.92	1.17971	0.254284	4.63934	3.5e-06	1.38e-05
TM1119_g7081.t1	137.922	3.36819	0.331475	10.1612	2.95e-24	2.62e-22	TM1119_g12721.t1	177.894	4.93235	0.892497	5.52646	3.27e-08	1.26e-06	TM1119_g5415.t1	405.718	0.769511	0.267661	2.87494	0.00404099	0.00977273	TM1119_g5153.t1	1135.14	2.00603	0.418212	4.79668	1.61e-06	6.74e-06
TM1119_g7091.t1	314.014	1.08272	0.305596	3.54297	0.000395643	0.00179879	TM1119_g12722.t1	119.284	4.13918	0.856994	4.82989	1.37e-06	2.81e-05	TM1119_g5417.t1	1168.12	1.01979	0.28738	3.54859	0.000387294	0.00120471	TM1119_g5154.t1	1179.91	2.50627	0.265189	9.45088	3.36e-21	7.19e-20
TM1119_g7095.t1	212.163	1.63717	0.332558	4.92295	8.52e-07	7.71e-06	TM1119_g12724.t1	247.151	6.04212	1.18973	5.07855	3.8e-07	9.85e-06	TM1119_g5424.t1	1328.07	3.71931	0.481182	7.72953	1.08e-14	1.78e-13	TM1119_g5155.t1	795.104	1.61209	0.478466	3.36929	0.000753609	0.00189233
TM1119_g7096.t1	1280.48	0.808548	0.256589	3.15114	0.00162633	0.00611189	TM1119_g12728.t1	72.659	4.25853	0.672811	6.32946	2.46e-10	1.84e-08	TM1119_g5426.t1	266.579	1.12851	0.274328	4.11375	3.89e-05	0.000150612	TM1119_g5156.t1	417.426	0.915421	0.387861	2.36018	0.0182661	0.0335202
TM1119_g7101.t1	77.5002	0.801728	0.304573	2.6323	0.00848078	0.0246619	TM1119_g12729.t1	9.87	3.21038	1.26114	2.54563	0.0109082	0.0453059	TM1119_g5427.t1	100.972	0.954272	0.283772	3.36281	0.000771529	0.00223135	TM1119_g5157.t1	115.534	0.858204	0.330164	2.59932	0.00934079	0.018409
TM1119_g7102.t1	46.0457	1.2214	0.390556	3.12735	0.00176392	0.00655648	TM1119_g12735.t1	60.4724	3.76869	0.804829	4.6826	2.83e-06	5.24e-05	TM1119_g5431.t1	805.011	5.84931	0.355593	16.4494	8.46e-61	2.39e-58	TM1119_g5160.t1	866.585	1.28282	0.266068	4.82139	1.43e-06	6e-06
TM1119_g7123.t1	563.624	1.08581	0.286891	3.78474	0.000153871	0.000787518	TM1119_g12738.t1	44.1257	2.99806	1.06805	2.80703	0.005	0.0245668	TM1119_g5435.t1	409.63	1.66045	0.255039	6.51057	7.49e-11	7.66e-10	TM1119_g5162.t1	2321.67	1.36632	0.319478	4.27673	1.9e-05	6.57e-05
TM1119_g7132.t1	45.044	1.62901	0.439744	3.70444	0.000211857	0.00104689	TM1119_g12739.t1	346.204	3.1812	0.80353	3.95903	7.53e-05	0.000832692	TM1119_g5438.t1	419.725	0.587548	0.208881	2.81283	0.00491071	0.0116071	TM1119_g5163.t1	457.075	1.27936	0.348314	3.67302	0.000239699	0.000668266
TM1119_g7141.t1	48.6594	2.87671	0.618591	4.65042	3.31e-06	2.59e-05	TM1119_g12740.t1	89.7366	2.38472	0.933636	2.55423	0.0106422	0.0444318	TM1119_g5440.t1	1157.26	1.40015	0.196623	7.12095	1.07e-12	1.39e-11	TM1119_g5165.t1	495.001	0.678947	0.197525	3.43726	0.000587625	0.0015105
TM1119_g7143.t1	193.681	2.90541	0.262853	11.0534	2.11e-28	2.65e-26	TM1119_g12745.t1	773.677	1.54066	0.499327	3.08548	0.00203224	0.0122806	TM1119_g5441.t1	1152.51	1.62042	0.236744	6.84461	7.67e-12	8.93e-11	TM1119_g5167.t1	971.433	0.743544	0.270581	2.74795	0.00599685	0.0123615
TM1119_g7148.t1	18.2793	2.61785	0.919787	2.84615	0.00442513	0.0142148	TM1119_g12746.t1	85.178	4.81005	1.2847	3.74411	0.000181037	0.00169933	TM1119_g5442.t1	491.144	1.48347	0.248599	5.96731	2.41e-09	1.97e-08	TM1119_g5176.t1	99.4304	2.13378	0.341085	6.25587	3.95e-10	2.78e-09
TM1119_g7153.t1	111.538	1.31478	0.48219	2.72668	0.00639745	0.0194308	TM1119_g12747.t1	301.021	2.51758	0.718641	3.50325	0.000459615	0.0036874	TM1119_g5444.t1	980.008	2.60647	0.378987	6.87746	6.09e-12	7.21e-11	TM1119_g5184.t1	811.393	1.16925	0.246193	4.74931	2.04e-06	8.34e-06
TM1119_g7154.t1	231.319	1.68821	0.252124	6.69595	2.14e-11	4.7e-10	TM1119_g12748.t1	37.834	3.2167	1.01874	3.15752	0.00159115	0.0100633	TM1119_g5458.t1	150.678	1.90557	0.311445	6.11848	9.45e-10	8.23e-09	TM1119_g5190.t1	364.001	1.07286	0.328948	3.26148	0.00110832	0.00267012
TM1119_g7158.t1	609.734	0.686896	0.288784	2.37858	0.0173793	0.0449065	TM1119_g12749.t1	74.113	4.19758	1.13144	3.70995	0.000207303	0.00191241	TM1119_g5459.t1	111.457	2.11635	0.406006	5.2126	1.86e-07	1.12e-06	TM1119_g5191.t1	924.156	2.97444	0.452944	6.56692	5.14e-11	4.07e-10
TM1119_g7164.t1	157.239	1.08847	0.285986	3.80603	0.000141215	0.000731538	TM1119_g12750.t1	173.915	2.91105	0.600036	4.85146	1.23e-06	2.58e-05	TM1119_g5460.t1	1753.42	1.51426	0.29742	5.09132	3.56e-07	2.05e-06	TM1119_g5195.t1	16236.1	4.95493	0.363033	13.6487	2.05e-42	1.54e-40
TM1119_g7176.t1	460	2.60063	0.434553	5.98461	2.17e-09	3.25e-08	TM1119_g12751.t1	34.4995	6.7787	1.36523	4.96522	6.86e-07	1.58e-05	TM1119_g5464.t1	323.553	1.85481	0.441892	4.19741	2.7e-05	0.000108203	TM1119_g5198.t1	294.492	0.81141	0.23714	3.42165	0.000622429	0.00158929
TM1119_g7177.t1	184.765	3.03435	0.632483	4.79753	1.61e-06	1.36e-05	TM1119_g12752.t1	388.931	4.66409	0.847938	5.50051	3.79e-08	1.42e-06	TM1119_g5466.t1	623.451	1.099	0.227764	4.82517	1.4e-06	7.19e-06	TM1119_g5201.t1	243.681	0.843904	0.258453	3.26521	0.00109384	0.00263755
TM1119_g7187.t1	20.5602	2.45171	0.896265	2.73548	0.006229	0.0189895	TM1119_g12754.t1	271.639	3.77805	0.963484	3.92123	8.81e-05	0.000941481	TM1119_g5467.t1	694.702	0.789314	0.291069	2.71178	0.00669229	0.0152553	TM1119_g5211.t1	592.09	1.11426	0.290532	3.83523	0.000125448	0.000372023
TM1119_g7191.t1	2749.12	1.38689	0.304299	4.55768	5.17e-06	3.85e-05	TM1119_g12757.t1	70.8391	5.79263	0.948188	6.10915	1e-09	6.27e-08	TM1119_g5475.t1	445.458	1.10763	0.23779	4.65803	3.19e-06	1.53e-05	TM1119_g5221.t1	368.36	0.747967	0.23907	3.12865	0.00175613	0.00407201
TM1119_g7193.t1	209.017	1.00025	0.367175	2.72417	0.00644627	0.0195492	TM1119_g12783.t1	185.35	2.16781	0.706528	3.06825	0.00215314	0.0128683	TM1119_g5476.t1	688.762	1.54974	0.303647	5.10376	3.33e-07	1.93e-06	TM1119_g5224.t1	74.415	0.860778	0.348625	2.46906	0.0135467	0.0256877
TM1119_g7204.t1	10.4362	3.05704	1.1908	2.56722	0.0102516	0.028825	TM1119_g12785.t1	24.0884	4.34094	1.14207	3.80092	0.000144157	0.00140466	TM1119_g5494.t1	184.619	2.16519	0.296853	7.29381	3.01e-13	4.2e-12	TM1119_g5225.t1	633.449	1.3428	0.253535	5.29632	1.18e-07	5.9e-07
TM1119_g7205.t1	12.1389	6.07086	1.32432	4.58414	4.56e-06	3.46e-05	TM1119_g12791.t1	58.9058	2.5873	0.68096	3.79949	0.000144995	0.00141161	TM1119_g5495.t1	3213.71	2.53323	0.287258	8.81864	1.16e-18	2.86e-17	TM1119_g5226.t1	541.129	0.843969	0.35093	2.40495	0.0161747	0.0300911
TM1119_g7209.t1	310.841	1.15742	0.328709	3.5211	0.000429767	0.00193249	TM1119_g12817.t1	9.03773	4.23012	1.46919	2.87921	0.0039867	0.0207584	TM1119_g5496.t1	1000.84	1.70563	0.23463	7.26947	3.61e-13	4.97e-12	TM1119_g5232.t1	198.397	1.23484	0.267923	4.60893	4.05e-06	1.58e-05
TM1119_g7214.t1	45.3358	1.48297	0.533761	2.77833	0.00546384	0.0169649	TM1119_g12830.t1	23.1746	5.52264	1.37585	4.014	5.97e-05	0.000693964	TM1119_g5497.t1	848.736	1.78365	0.245727	7.25867	3.91e-13	5.37e-12	TM1119_g5233.t1	434.212	1.23631	0.334946	3.69106	0.000223319	0.000626059
TM1119_g7216.t1	224.035	2.72561	0.309705	8.80067	1.36e-18	7.07e-17	TM1119_g12861.t1	5.82328	4.30049	1.49957	2.86781	0.0041332	0.0213659	TM1119_g5500.t1	266.445	1.2033	0.306938	3.92033	8.84e-05	0.000316872	TM1119_g5243.t1	48.5353	1.01873	0.415286	2.45307	0.0141641	0.0267077
TM1119_g7217.t1	512.126	1.61658	0.264464	6.11266	9.8e-10	1.57e-08	TM1119_g12913.t1	8.98248	2.98783	1.12591	2.6537	0.00796156	0.0353484	TM1119_g5501.t1	1240.22	1.37511	0.300926	4.56958	4.89e-06	2.25e-05	TM1119_g5245.t1	412.985	0.92103	0.243671	3.77981	0.000156948	0.000455056
TM1119_g7224.t1	365.089	2.76091	0.204717	13.4864	1.88e-41	5.46e-39	TM1119_g12926.t1	40.4709	3.62851	0.811242	4.47278	7.72e-06	0.000122995	TM1119_g5509.t1	102.787	2.62402	0.3871	6.77867	1.21e-11	1.37e-10	TM1119_g5250.t1	587.979	1.56191	0.242421	6.44295	1.17e-10	8.87e-10
TM1119_g7225.t1	9.77383	2.28565	0.852118	2.68232	0.00731136	0.0217887	TM1119_g12929.t1	206.872	1.99113	0.719704	2.7666	0.00566438	0.0269213	TM1119_g5510.t1	188.592	1.28714	0.355124	3.62449	0.000289535	0.000925803	TM1119_g5260.t1	140.695	0.713844	0.294538	2.42361	0.0153673	0.0287403
TM1119_g7233.t1	281.565	1.51554	0.624832	2.42552	0.0152864	0.0402677	TM1119_g12931.t1	14.6524	6.09181	1.53611	3.96573	7.32e-05	0.000817652	TM1119_g5511.t1	375.57	0.812922	0.310066	2.62178	0.00874729	0.0193686	TM1119_g5265.t1	255.992	1.46682	0.312766	4.68984	2.73e-06	1.09e-05
TM1119_g7244.t1	50.6414	2.976	0.476448	6.24622	4.2e-10	7.32e-09	TM1119_g12933.t1	293.536	2.31484	0.584293	3.96178	7.44e-05	0.000827656	TM1119_g5515.t1	333.913	1.87652	0.437041	4.29369	1.76e-05	7.32e-05	TM1119_g5269.t1	88.3961	1.34557	0.472126	2.85001	0.00437172	0.0093068
TM1119_g7262.t1	261.97	1.41388	0.371524	3.80561	0.000141455	0.000732234	TM1119_g12947.t1	163.421	3.13568	0.939107	3.339	0.000840811	0.00602858	TM1119_g5518.t1	102.75	1.17187	0.336995	3.47742	0.00050627	0.00153579	TM1119_g5270.t1	57.7371	1.48871	0.37694	3.94945	7.83e-05	0.000240907
TM1119_g7265.t1	260.878	0.761567	0.213284	3.57067	0.000356069	0.00163811	TM1119_g12957.t1	25.4267	2.85542	1.04959	2.72051	0.00651822	0.0300414	TM1119_g5521.t1	642.453	1.02151	0.211758	4.82395	1.41e-06	7.22e-06	TM1119_g5272.t1	698.292	1.17261	0.450814	2.60109	0.00929283	0.018325
TM1119_g7271.t1	557.3	0.856367	0.30719	2.78775	0.00530758	0.0165721	TM1119_g12981.t1	14.3752	3.30865	1.02492	3.2282	0.00124573	0.00823466	TM1119_g5527.t1	460.115	0.517076	0.221586	2.33352	0.0196211	0.0393074	TM1119_g5277.t1	979.749	1.85386	0.268697	6.89943	5.22e-12	4.7e-11
TM1119_g7295.t1	111.655	2.12894	0.456378	4.66487	3.09e-06	2.44e-05	TM1119_g12995.t1	16.538	5.16154	1.56576	3.29652	0.000978923	0.00682338	TM1119_g5529.t1	77.6926	1.20455	0.365052	3.29967	0.000967998	0.00273726	TM1119_g5283.t1	104.371	1.90267	0.299023	6.36297	1.98e-10	1.46e-09
TM1119_g7313.t1	54.9849	2.47314	0.450116	5.49444	3.92e-08	4.78e-07	TM1119_g12998.t1	350.477	4.58677	0.809863	5.66363	1.48e-08	6.37e-07	TM1119_g5531.t1	713.024	0.852447	0.193759	4.39952	1.08e-05	4.69e-05	TM1119_g5284.t1	1145.49	1.25245	0.290517	4.31109	1.62e-05	5.7e-05
TM1119_g7314.t1	21.2828	1.81877	0.575686	3.15931	0.00158142	0.00595436	TM1119_g13045.t1	45.1522	2.37002	0.843215	2.81069	0.00494349	0.0243691	TM1119_g5532.t1	589.178	0.842073	0.254405	3.30997	0.00093306	0.00264766	TM1119_g5286.t1	1218.11	1.89436	0.287923	6.57941	4.72e-11	3.76e-10
TM1119_g7330.t1	33.9925	1.25939	0.482702	2.60904	0.00907967	0.02612	TM1119_g13055.t1	106.698	1.8307	0.711612	2.57261	0.0100935	0.0427259	TM1119_g5533.t1	426.398	0.628826	0.243235	2.58526	0.00973068	0.0212738	TM1119_g5294.t1	681.824	0.734773	0.236291	3.10961	0.00187333	0.00431474
TM1119_g7331.t1	40.6931	2.39508	0.479706	4.99279	5.95e-07	5.62e-06	TM1119_g13062.t1	171.833	4.7773	0.943849	5.06151	4.16e-07	1.05e-05	TM1119_g5534.t1	426.076	0.740157	0.298864	2.47657	0.0132651	0.0279627	TM1119_g5297.t1	402.425	0.474634	0.216002	2.19736	0.0279949	0.0490792
TM1119_g7336.t1	97.83	2.65334	0.6137	4.32352	1.54e-05	0.000102188	TM1119_g13066.t1	14.0941	2.8052	0.921105	3.04548	0.00232312	0.0136463	TM1119_g5540.t1	1559.39	2.19133	0.301132	7.27696	3.41e-13	4.73e-12	TM1119_g5303.t1	96.3285	1.12856	0.296678	3.80399	0.000142387	0.000416873
TM1119_g7339.t1	21.2427	3.10401	0.652252	4.75891	1.95e-06	1.62e-05	TM1119_g13073.t1	43.7929	5.01069	0.778423	6.43698	1.22e-10	9.95e-09	TM1119_g5549.t1	425.779	1.17712	0.227262	5.17956	2.22e-07	1.32e-06	TM1119_g5304.t1	825.126	1.23587	0.437551	2.82451	0.00473525	0.0100065
TM1119_g7340.t1	14.581	2.29327	0.839332	2.73226	0.00629016	0.0191425	TM1119_g13124.t1	63.7947	2.51149	0.763883	3.2878	0.00100974	0.00699493	TM1119_g5551.t1	427.057	1.69746	0.220873	7.6852	1.53e-14	2.46e-13	TM1119_g5306.t1	454.143	1.22546	0.437246	2.80267	0.00506818	0.0106399
TM1119_g7341.t1	17.1763	3.35839	0.719605	4.66699	3.06e-06	2.42e-05	TM1119_g13128.t1	40.7154	1.8488	0.667354	2.77034	0.0055997	0.0267278	TM1119_g5553.t1	669.483	1.11369	0.256502	4.34185	1.41e-05	5.98e-05	TM1119_g5308.t1	1149.66	1.61106	0.326619	4.93253	8.12e-07	3.57e-06
TM1119_g7342.t1	43.3258	2.61662	0.52758	4.95966	7.06e-07	6.53e-06	TM1119_g13157.t1	396.462	2.45291	0.646563	3.79376	0.000148382	0.00143836	TM1119_g5559.t1	95.49	2.2607	0.320047	7.06365	1.62e-12	2.07e-11	TM1119_g5309.t1	734.013	0.887165	0.324529	2.7337	0.00626276	0.0128616
TM1119_g7343.t1	16.6965	3.88962	0.835889	4.65327	3.27e-06	2.56e-05	TM1119_g13159.t1	819.003	3.73717	0.903287	4.1373	3.51e-05	0.000436424	TM1119_g5565.t1	560.888	2.15802	0.440819	4.89548	9.81e-07	5.22e-06	TM1119_g5313.t1	856.489	1.01429	0.294195	3.44769	0.000565394	0.00145853
TM1119_g7344.t1	15.1771	2.34636	0.941554	2.49201	0.0127023	0.0344169	TM1119_g13160.t1	48.5397	2.75846	0.812386	3.3955	0.000685034	0.00511686	TM1119_g5569.t1	413.793	1.25158	0.274092	4.56629	4.96e-06	2.29e-05	TM1119_g5317.t1	480.387	0.746748	0.248165	3.00908	0.0026204	0.00584583
TM1119_g7345.t1	5.14349	3.85791	1.36906	2.81794	0.00483334	0.0153213	TM1119_g13162.t1	1459.33	8.29026	1.10628	7.49382	6.69e-14	1.45e-11	TM1119_g5570.t1	142.845	1.1609	0.278677	4.16578	3.1e-05	0.000123007	TM1119_g5323.t1	488.632	1.87802	0.378377	4.96336	6.93e-07	3.08e-06
TM1119_g7347.t1	46.201	1.20565	0.437247	2.75737	0.00582692	0.0179285	TM1119_g13163.t1	1175.11	2.75825	0.824272	3.34628	0.00081903	0.00589869	TM1119_g5575.t1	167.518	1.53366	0.353629	4.33691	1.44e-05	6.11e-05	TM1119_g5324.t1	501.928	0.551958	0.224417	2.45951	0.0139125	0.0262837
TM1119_g7350.t1	153.583	1.34589	0.273371	4.9233	8.51e-07	7.71e-06	TM1119_g13182.t1	331.598	1.88818	0.678673	2.78217	0.00539967	0.0260702	TM1119_g5576.t1	111.518	1.54848	0.459685	3.36857	0.000755586	0.0021917	TM1119_g5325.t1	212.638	0.810268	0.262056	3.09196	0.00198837	0.0045531
TM1119_g7353.t1	128.281	1.81733	0.303547	5.98698	2.14e-09	3.21e-08	TM1119_g13195.t1	942.741	3.09743	0.71289	4.3449	1.39e-05	0.000202763	TM1119_g5578.t1	1516.28	5.0973	0.266871	19.1002	2.51e-81	1.2e-78	TM1119_g5326.t1	186.807	0.717059	0.236029	3.03801	0.00238146	0.00535614
TM1119_g7354.t1	258.414	2.5624	0.569459	4.4997	6.8e-06	4.93e-05	TM1119_g13199.t1	215.728	2.36922	0.711164	3.33147	0.000863889	0.0061749	TM1119_g5586.t1	642.907	0.570831	0.222489	2.56566	0.010298	0.0223583	TM1119_g5333.t1	529.713	0.762509	0.309798	2.46131	0.0138431	0.0261705
TM1119_g7355.t1	69.7052	7.14916	0.892859	8.00704	1.18e-15	4.53e-14	TM1119_g13217.t1	5.53781	5.37812	2.01584	2.66793	0.00763208	0.0341956	TM1119_g5619.t1	741.694	0.816211	0.292733	2.78824	0.00529947	0.0124115	TM1119_g5334.t1	726.023	1.38598	0.283278	4.89263	9.95e-07	4.31e-06
TM1119_g7372.t1	2597.05	1.99494	0.43409	4.59568	4.31e-06	3.29e-05	TM1119_g13218.t1	228.027	2.01711	0.512515	3.93571	8.29e-05	0.00090014	TM1119_g5620.t1	378.741	1.41475	0.508247	2.78359	0.00537604	0.0125653	TM1119_g5348.t1	25.9829	2.02088	0.543484	3.71839	0.000200497	0.000568523
TM1119_g7377.t1	104.603	0.77072	0.30484	2.52828	0.0114624	0.0316735	TM1119_g13222.t1	156.819	2.23068	0.71065	3.13893	0.00169564	0.0105874	TM1119_g5621.t1	2520.6	2.84231	0.637707	4.45708	8.31e-06	3.68e-05	TM1119_g5349.t1	366.854	1.97699	0.332071	5.95352	2.62e-09	1.66e-08
TM1119_g7384.t1	216.313	1.92599	0.375114	5.13441	2.83e-07	2.92e-06	TM1119_g13223.t1	92.389	2.2359	0.619362	3.61001	0.000306187	0.00263475	TM1119_g5622.t1	596.101	1.04993	0.220224	4.76755	1.86e-06	9.38e-06	TM1119_g5362.t1	3310.46	1.15115	0.201689	5.70754	1.15e-08	6.65e-08
TM1119_g7409.t1	438.916	0.887104	0.211966	4.18513	2.85e-05	0.000177937	TM1119_g13248.t1	849.82	5.18489	0.797289	6.50315	7.87e-11	6.81e-09	TM1119_g5625.t1	202.805	2.19119	0.319503	6.85813	6.98e-12	8.18e-11	TM1119_g5364.t1	691.093	1.05554	0.240533	4.38832	1.14e-05	4.13e-05
TM1119_g7416.t1	420.491	0.981691	0.245299	4.00202	6.28e-05	0.000358066	TM1119_g13284.t1	340.068	1.58086	0.519341	3.04397	0.0023348	0.0136903	TM1119_g5626.t1	447.285	1.26072	0.272426	4.62773	3.7e-06	1.75e-05	TM1119_g5365.t1	53.2899	2.56787	0.572824	4.48283	7.37e-06	2.75e-05
TM1119_g7427.t1	312.233	0.947273	0.294268	3.21908	0.00128603	0.00496971	TM1119_g13286.t1	70.8272	1.66079	0.64022	2.59409	0.00948411	0.0407589	TM1119_g5628.t1	1106.85	0.862758	0.31938	2.70135	0.00690587	0.0156801	TM1119_g5368.t1	754.954	1.20862	0.251534	4.80499	1.55e-06	6.48e-06
TM1119_g7436.t1	5.63264	3.49059	1.17676	2.96627	0.00301434	0.0103004	TM1119_g13292.t1	196.749	2.42507	0.87388	2.77506	0.00551918	0.0264207	TM1119_g5632.t1	521.122	0.724874	0.20647	3.5108	0.000446758	0.0013721	TM1119_g5369.t1	563.766	1.13205	0.23023	4.91703	8.79e-07	3.84e-06
TM1119_g7437.t1	37.4487	1.7492	0.383093	4.566	4.97e-06	3.73e-05	TM1119_g13299.t1	100.286	2.08769	0.814952	2.56173	0.0104151	0.043791	TM1119_g5634.t1	661.475	0.63083	0.18922	3.33384	0.000856558	0.00245372	TM1119_g5373.t1	65.2799	1.96236	0.344643	5.69389	1.24e-08	7.16e-08
TM1119_g7454.t1	35.8009	1.21758	0.479529	2.53911	0.0111134	0.0308743	TM1119_g13301.t1	539.011	3.16854	0.620772	5.10419	3.32e-07	8.81e-06	TM1119_g5636.t1	637.705	1.55151	0.242575	6.39601	1.59e-10	1.55e-09	TM1119_g5381.t1	864.008	1.09883	0.348894	3.14946	0.00163575	0.00381019
TM1119_g7456.t1	90.7201	1.26471	0.316374	3.99752	6.4e-05	0.000363663	TM1119_g13320.t1	226.116	6.51233	1.17423	5.54607	2.92e-08	1.14e-06	TM1119_g5642.t1	402.326	1.20516	0.262913	4.58388	4.56e-06	2.12e-05	TM1119_g5388.t1	403.052	0.954083	0.246001	3.87837	0.00010516	0.000316422
TM1119_g7465.t1	5.00598	3.3041	1.22687	2.69311	0.0070788	0.0211771	TM1119_g13325.t1	134.221	1.63081	0.559327	2.91566	0.0035494	0.0189841	TM1119_g5644.t1	159.271	2.07853	0.367155	5.66117	1.5e-08	1.08e-07	TM1119_g5391.t1	2801.83	1.5265	0.239821	6.36516	1.95e-10	1.44e-09
TM1119_g7466.t1	19.676	1.69998	0.513521	3.31045	0.000931474	0.00376017	TM1119_g13336.t1	10.4045	3.41318	1.22837	2.77862	0.00545902	0.0262481	TM1119_g5647.t1	652.599	0.767529	0.264988	2.89647	0.00377392	0.00921115	TM1119_g5392.t1	456.376	0.992132	0.227942	4.35256	1.35e-05	4.81e-05
TM1119_g7496.t1	36.8256	2.24782	0.448278	5.01434	5.32e-07	5.1e-06	TM1119_g13337.t1	126.909	1.91743	0.567005	3.38168	0.000720452	0.00532142	TM1119_g5648.t1	2214.01	2.27291	0.331913	6.8479	7.49e-12	8.74e-11	TM1119_g5395.t1	170.161	1.73468	0.260368	6.6624	2.69e-11	2.22e-10
TM1119_g7497.t1	159.949	1.24142	0.298052	4.16513	3.11e-05	0.000192469	TM1119_g13346.t1	249.732	1.68316	0.604191	2.7858	0.00533952	0.0258691	TM1119_g5653.t1	363.057	1.21497	0.262809	4.62302	3.78e-06	1.79e-05	TM1119_g5399.t1	680.531	0.63485	0.276892	2.29277	0.0218611	0.0394089
TM1119_g7498.t1	104.085	1.92117	0.47283	4.06312	4.84e-05	0.000284824	TM1119_g13353.t1	14.0877	4.42545	1.06889	4.14023	3.47e-05	0.000432325	TM1119_g5655.t1	411.683	1.97286	0.337514	5.84528	5.06e-09	3.89e-08	TM1119_g5401.t1	651.058	1.14221	0.299962	3.80785	0.000140181	0.000411202
TM1119_g7499.t1	159.59	4.53438	0.375817	12.0654	1.61e-33	2.77e-31	TM1119_g13354.t1	19.5775	2.72504	1.08099	2.52087	0.0117065	0.0480899	TM1119_g5656.t1	30.346	2.26335	0.470263	4.81294	1.49e-06	7.6e-06	TM1119_g5415.t1	229.418	0.833443	0.272973	3.0532	0.00226414	0.00512069
TM1119_g7500.t1	116.17	1.81626	0.494421	3.67352	0.000239231	0.00116399	TM1119_g13355.t1	305.441	1.70439	0.557137	3.05919	0.00221938	0.0131756	TM1119_g5657.t1	548.332	1.46392	0.234514	6.24234	4.31e-10	3.94e-09	TM1119_g5417.t1	1225.76	1.06137	0.388866	2.72941	0.00634483	0.0130185
TM1119_g7502.t1	442.524	0.988282	0.263607	3.74907	0.00017749	0.000893541	TM1119_g13362.t1	134.556	1.69699	0.53843	3.15175	0.00162298	0.0102187	TM1119_g5659.t1	1106.76	2.24937	0.272091	8.26698	1.37e-16	2.74e-15	TM1119_g5422.t1	360.706	0.662528	0.226617	2.92356	0.00346055	0.00752754
TM1119_g7518.t1	219.628	0.864501	0.329877	2.62068	0.00877555	0.0253655	TM1119_g13369.t1	33.2884	3.92649	0.759628	5.16897	2.35e-07	6.66e-06	TM1119_g5660.t1	392.738	1.00707	0.210778	4.77787	1.77e-06	8.96e-06	TM1119_g5424.t1	636.672	2.29433	0.267126	8.58893	8.78e-18	1.42e-16
TM1119_g7528.t1	1355.18	2.03653	0.397174	5.12756	2.94e-07	3.01e-06	TM1119_g13380.t1	6517.24	4.90202	0.91577	5.3529	8.66e-08	2.78e-06	TM1119_g5666.t1	1286.25	0.60935	0.220226	2.76693	0.00565865	0.0131459	TM1119_g5426.t1	341.803	1.55351	0.303773	5.11406	3.15e-07	1.47e-06
TM1119_g7538.t1	489.385	0.755678	0.263752	2.86511	0.00416862	0.0134748	TM1119_g13397.t1	193.696	1.62535	0.553814	2.93483	0.00333734	0.0181515	TM1119_g5668.t1	519.627	3.68214	0.401398	9.1733	4.59e-20	1.31e-18	TM1119_g5427.t1	115.888	1.15886	0.276852	4.18585	2.84e-05	9.54e-05
TM1119_g7548.t1	1130.94	5.8943	0.388467	15.1732	5.32e-52	2.56e-49	TM1119_g13398.t1	1469.21	5.95422	0.993312	5.99431	2.04e-09	1.16e-07	TM1119_g5673.t1	2354.68	1.2165	0.271213	4.48541	7.28e-06	3.26e-05	TM1119_g5431.t1	617.894	3.87253	0.283147	13.6767	1.4e-42	1.06e-40
TM1119_g7549.t1	15.5021	3.50214	0.810166	4.32274	1.54e-05	0.000102452	TM1119_g13415.t1	53.7121	2.58319	0.786013	3.28644	0.00101461	0.00701571	TM1119_g5674.t1	455.563	0.782283	0.289194	2.70504	0.00682957	0.0155171	TM1119_g5435.t1	384.17	1.59438	0.330432	4.82513	1.4e-06	5.9e-06
TM1119_g7550.t1	15.4686	2.11235	0.76292	2.76877	0.00562676	0.0174126	TM1119_g13446.t1	145.234	3.39778	0.811371	4.1877	2.82e-05	0.000360703	TM1119_g5677.t1	690.907	0.832015	0.231241	3.59805	0.000320616	0.00101673	TM1119_g5438.t1	522.037	1.34438	0.312806	4.29782	1.72e-05	6.02e-05
TM1119_g7561.t1	77.7186	1.74813	0.325635	5.36838	7.94e-08	9.17e-07	TM1119_g13448.t1	64.2843	2.91006	0.809855	3.5933	0.00032651	0.00277362	TM1119_g5685.t1	413.907	0.827544	0.271696	3.04585	0.00232027	0.00595075	TM1119_g5440.t1	1742.63	2.43188	0.434658	5.59493	2.21e-08	1.22e-07
TM1119_g7568.t1	51.4574	3.13664	0.433311	7.23877	4.53e-13	1.3e-11	TM1119_g13478.t1	114.859	1.57396	0.559622	2.81255	0.00491506	0.0242715	TM1119_g5687.t1	486.14	1.06919	0.312654	3.41973	0.00062683	0.00185436	TM1119_g5441.t1	887.567	1.7758	0.2948	6.02374	1.7e-09	1.11e-08
TM1119_g7574.t1	1922.78	1.16471	0.284158	4.0988	4.15e-05	0.00024859	TM1119_g13493.t1	62.0961	2.60317	0.750118	3.47034	0.00051979	0.00408008	TM1119_g5688.t1	1698.72	2.65471	0.365827	7.25674	3.97e-13	5.44e-12	TM1119_g5442.t1	470.772	1.57069	0.26445	5.93946	2.86e-09	1.8e-08
TM1119_g7575.t1	425.629	1.8443	0.415915	4.43432	9.24e-06	6.48e-05	TM1119_g13495.t1	107.278	1.51773	0.590441	2.57051	0.0101549	0.0429052	TM1119_g5698.t1	311.082	2.01125	0.262976	7.64804	2.04e-14	3.25e-13	TM1119_g5444.t1	1429.82	2.10718	0.498457	4.2274	2.36e-05	8.05e-05
TM1119_g7583.t1	177.193	1.11175	0.339971	3.27012	0.001075	0.00425452	TM1119_g13496.t1	141.701	3.5426	0.75281	4.70584	2.53e-06	4.77e-05	TM1119_g5699.t1	306.654	1.19875	0.287486	4.16975	3.05e-05	0.000120916	TM1119_g5452.t1	620.285	0.855792	0.254561	3.36183	0.000774264	0.00193784
TM1119_g7584.t1	91.9748	1.1193	0.314077	3.56378	0.000365546	0.00167562	TM1119_g13500.t1	73.5351	1.93465	0.576484	3.35595	0.000790915	0.00572942	TM1119_g5701.t1	1282	1.02628	0.241773	4.24481	2.19e-05	8.96e-05	TM1119_g5458.t1	138.672	1.67629	0.317684	5.2766	1.32e-07	6.53e-07
TM1119_g7585.t1	533.925	2.59053	0.393491	6.58344	4.6e-11	9.41e-10	TM1119_g13501.t1	59.6471	2.18945	0.808367	2.70848	0.0067592	0.0310274	TM1119_g5715.t1	126.014	1.08672	0.284317	3.82223	0.000132253	0.000457333	TM1119_g5459.t1	215.867	2.81627	0.356094	7.90878	2.6e-15	3.36e-14
TM1119_g7587.t1	95.7082	3.07023	0.392765	7.81696	5.41e-15	1.97e-13	TM1119_g13503.t1	517.432	3.48528	1.06021	3.28734	0.00101139	0.00700201	TM1119_g5717.t1	1088.59	0.935048	0.394126	2.37246	0.01767	0.0358837	TM1119_g5460.t1	2363.16	1.58409	0.363514	4.35772	1.31e-05	4.7e-05
TM1119_g7616.t1	488.879	0.581056	0.194868	2.98179	0.00286568	0.00987713	TM1119_g13529.t1	113.294	2.42804	0.636103	3.81705	0.000135055	0.00133847	TM1119_g5718.t1	152.177	0.761531	0.326317	2.33372	0.0196106	0.0392979	TM1119_g5464.t1	171.743	2.13159	0.282994	7.53229	4.99e-14	5.63e-13
TM1119_g7618.t1	101.638	1.75519	0.266426	6.58792	4.46e-11	9.17e-10	TM1119_g13530.t1	252.504	3.8131	0.758863	5.02475	5.04e-07	1.23e-05	TM1119_g5721.t1	319.604	0.845523	0.241339	3.50346	0.000459253	0.00140486	TM1119_g5466.t1	707.841	1.63105	0.337397	4.83421	1.34e-06	5.65e-06
TM1119_g7631.t1	49.4747	1.67318	0.484868	3.45079	0.000558942	0.00241665	TM1119_g13531.t1	191.447	1.73551	0.559443	3.10221	0.00192081	0.0117141	TM1119_g5723.t1	258.762	1.71827	0.290962	5.90549	3.52e-09	2.8e-08	TM1119_g5467.t1	429.878	1.20642	0.22955	5.25557	1.48e-07	7.24e-07
TM1119_g7637.t1	888.158	0.603983	0.18032	3.34951	0.000809543	0.00333461	TM1119_g13543.t1	193.46	1.82391	0.550458	3.31343	0.000921584	0.00650829	TM1119_g5733.t1	52.2154	1.69083	0.410704	4.11689	3.84e-05	0.000148737	TM1119_g5474.t1	923.652	0.843936	0.272547	3.09648	0.00195834	0.00449475
TM1119_g7642.t1	433.394	0.78556	0.306063	2.56666	0.0102683	0.0288644	TM1119_g13548.t1	239.136	1.35851	0.527092	2.57738	0.00995536	0.0422962	TM1119_g5736.t1	1481.19	2.65957	0.380321	6.99297	2.69e-12	3.35e-11	TM1119_g5475.t1	382.03	0.800072	0.217391	3.68033	0.000232931	0.000650583
TM1119_g7643.t1	70.7131	1.7568	0.371996	4.72263	2.33e-06	1.89e-05	TM1119_g13549.t1	45.2829	2.34432	0.750856	3.12219	0.00179508	0.0111037	TM1119_g5741.t1	1388.22	2.28337	0.403594	5.6576	1.54e-08	1.1e-07	TM1119_g5476.t1	999.401	1.42863	0.312509	4.57148	4.84e-06	1.87e-05
TM1119_g7659.t1	88.2802	1.02376	0.305081	3.3557	0.000791647	0.00327056	TM1119_g13554.t1	80.5474	2.10597	0.655631	3.21212	0.00131758	0.00862861	TM1119_g5753.t1	489.775	1.81418	0.243747	7.44288	9.85e-14	1.46e-12	TM1119_g5479.t1	556.62	0.768787	0.212731	3.61389	0.000301635	0.000821331
TM1119_g7675.t1	591.216	0.788419	0.317874	2.48029	0.0131275	0.0354312	TM1119_g13556.t1	150.114	1.97518	0.702536	2.8115	0.00493108	0.0243186	TM1119_g5762.t1	204.094	0.692557	0.237452	2.91661	0.00353855	0.00869342	TM1119_g5481.t1	37.7712	1.10585	0.411363	2.68825	0.00718265	0.0145662
TM1119_g7676.t1	4277.35	2.53214	0.389956	6.49339	8.39e-11	1.63e-09	TM1119_g13559.t1	210.13	2.60219	0.701311	3.71046	0.000206883	0.00191241	TM1119_g5764.t1	1443.39	1.25082	0.302312	4.1375	3.51e-05	0.000137416	TM1119_g5484.t1	865.06	0.986023	0.276881	3.56119	0.000369185	0.00098827
TM1119_g7677.t1	238.014	1.74348	0.285833	6.09964	1.06e-09	1.69e-08	TM1119_g13606.t1	62.7596	2.6826	0.603341	4.44624	8.74e-06	0.00013671	TM1119_g5769.t1	309.284	1.6541	0.314356	5.26187	1.43e-07	8.74e-07	TM1119_g5492.t1	120.433	1.18053	0.279575	4.22259	2.42e-05	8.21e-05
TM1119_g7687.t1	112.624	1.51674	0.348678	4.34998	1.36e-05	9.18e-05	TM1119_g13627.t1	54.7888	2.38274	0.620041	3.84288	0.000121601	0.0012362	TM1119_g5773.t1	1599.48	1.0842	0.204463	5.30269	1.14e-07	7.1e-07	TM1119_g5494.t1	185.956	2.25096	0.305712	7.363	1.8e-13	1.92e-12
TM1119_g7693.t1	484.072	0.793995	0.329474	2.40989	0.0159574	0.0418375	TM1119_g13644.t1	23.6803	3.12107	0.76961	4.05539	5.01e-05	0.000593441	TM1119_g5774.t1	420.68	1.33155	0.244572	5.4444	5.2e-08	3.42e-07	TM1119_g5495.t1	3426.03	2.40415	0.469595	5.11962	3.06e-07	1.43e-06
TM1119_g7712.t1	79.8015	1.67191	0.338826	4.93443	8.04e-07	7.33e-06	TM1119_g13658.t1	33.8347	2.50048	0.871086	2.87053	0.0040978	0.0212316	TM1119_g5777.t1	328.326	0.906511	0.359528	2.5214	0.011689	0.0250022	TM1119_g5496.t1	1142.71	1.79437	0.456987	3.92651	8.62e-05	0.00026295
TM1119_g7714.t1	513.484	1.28389	0.375152	3.42232	0.000620898	0.00264918	TM1119_g13659.t1	1526.12	3.42767	0.566952	6.04579	1.49e-09	8.96e-08	TM1119_g5779.t1	222.261	0.936149	0.284174	3.29428	0.000986732	0.00278114	TM1119_g5497.t1	1476.47	2.17684	0.292024	7.45432	9.03e-14	9.96e-13
TM1119_g7719.t1	334.476	2.96843	0.692464	4.28676	1.81e-05	0.000118897	TM1119_g13661.t1	33.6739	2.52788	0.787603	3.20958	0.00132928	0.00867999	TM1119_g5784.t1	554.552	1.65545	0.31871	5.19422	2.06e-07	1.23e-06	TM1119_g5501.t1	1151.4	1.34149	0.332342	4.03647	5.43e-05	0.0001725
TM1119_g7722.t1	168.308	1.15777	0.352123	3.28797	0.00100913	0.00402985	TM1119_g13719.t1	3.91666	5.7763	2.02571	2.85149	0.00435155	0.0221791	TM1119_g5785.t1	64.301	1.46567	0.461795	3.17386	0.00150427	0.00404304	TM1119_g5502.t1	136.705	0.61852	0.257835	2.3989	0.0164444	0.0305475
TM1119_g7740.t1	612.238	2.30203	0.545971	4.2164	2.48e-05	0.000157235	TM1119_g13721.t1	130.709	1.71785	0.620817	2.76707	0.00565618	0.026905	TM1119_g5789.t1	1191.95	1.34305	0.320063	4.1962	2.71e-05	0.000108689	TM1119_g5509.t1	52.2854	2.50663	0.445985	5.62045	1.9e-08	1.06e-07
TM1119_g7760.t1	19.0447	1.66872	0.574115	2.90659	0.00365387	0.0121173	TM1119_g13733.t1	10.0684	5.08049	1.33822	3.79644	0.00014679	0.00142661	TM1119_g5798.t1	196.761	1.67497	0.309198	5.41714	6.06e-08	3.93e-07	TM1119_g5510.t1	88.4711	1.71507	0.306819	5.58983	2.27e-08	1.26e-07
TM1119_g7761.t1	12.0906	1.97735	0.845208	2.33948	0.0193106	0.049051	TM1119_g13734.t1	41.1747	5.50654	1.19555	4.60586	4.11e-06	7.14e-05	TM1119_g5804.t1	878.374	1.2576	0.214541	5.86183	4.58e-09	3.55e-08	TM1119_g5511.t1	289.839	1.24301	0.243434	5.10617	3.29e-07	1.53e-06
TM1119_g7762.t1	11.8384	2.81991	0.766268	3.68006	0.000233181	0.00113893	TM1119_g13735.t1	4.23832	7.01009	2.13677	3.28069	0.00103553	0.00713846	TM1119_g5811.t1	678.694	0.922289	0.202505	4.5544	5.25e-06	2.41e-05	TM1119_g5521.t1	640.514	1.38337	0.22966	6.02354	1.71e-09	1.11e-08
TM1119_g7769.t1	188.689	0.731095	0.250799	2.91506	0.00355616	0.0118496	TM1119_g13739.t1	103.018	2.40576	0.838847	2.86793	0.00413165	0.0213659	TM1119_g5813.t1	676.034	0.658711	0.252448	2.60929	0.00907303	0.0199939	TM1119_g5522.t1	331.168	1.34523	0.286608	4.69363	2.68e-06	1.08e-05
TM1119_g7796.t1	22.4753	2.64375	0.689147	3.83626	0.000124921	0.000658138	TM1119_g13741.t1	567.398	5.60772	0.629903	8.90251	5.46e-19	4.1e-16	TM1119_g5826.t1	2595.97	2.34363	0.373332	6.27761	3.44e-10	3.18e-09	TM1119_g5527.t1	465.759	0.65649	0.247429	2.65324	0.00797227	0.0159793
TM1119_g7803.t1	246.064	2.00316	0.52179	3.83902	0.000123528	0.000651785	TM1119_g13743.t1	10.9298	4.16068	1.13975	3.65053	0.000261704	0.00232296	TM1119_g5827.t1	115.344	0.748676	0.335608	2.23081	0.0256939	0.0498286	TM1119_g5531.t1	735.043	1.55768	0.360732	4.31812	1.57e-05	5.54e-05
TM1119_g7820.t1	95.8785	2.37638	0.440019	5.40063	6.64e-08	7.76e-07	TM1119_g13744.t1	71.419	7.32595	1.15103	6.36472	1.96e-10	1.52e-08	TM1119_g5828.t1	301.137	1.16273	0.236872	4.9087	9.17e-07	4.92e-06	TM1119_g5532.t1	574.642	1.64598	0.373979	4.40126	1.08e-05	3.91e-05
TM1119_g7851.t1	4.39238	4.56501	1.49694	3.04956	0.00229178	0.00817194	TM1119_g13745.t1	35.6672	8.12248	1.30723	6.2135	5.18e-10	3.63e-08	TM1119_g5829.t1	256.072	1.47462	0.239798	6.14941	7.78e-10	6.85e-09	TM1119_g5540.t1	2043.72	3.0344	0.42909	7.07172	1.53e-12	1.47e-11
TM1119_g7852.t1	15.9154	4.29762	0.887222	4.8439	1.27e-06	1.11e-05	TM1119_g13746.t1	27.1924	6.97594	1.19362	5.84435	5.09e-09	2.55e-07	TM1119_g5837.t1	115.944	1.59168	0.339071	4.69424	2.68e-06	1.31e-05	TM1119_g5541.t1	122.205	1.26439	0.26025	4.85836	1.18e-06	5.06e-06
TM1119_g7865.t1	169.128	1.75705	0.315997	5.56033	2.69e-08	3.36e-07	TM1119_g13752.t1	3.55166	4.96593	1.91045	2.59936	0.00933991	0.0402313	TM1119_g5842.t1	640.741	0.514035	0.218695	2.35047	0.0187498	0.0377919	TM1119_g5542.t1	255.122	0.987168	0.248795	3.96779	7.25e-05	0.000224602
TM1119_g7866.t1	405.522	2.08349	0.472611	4.40847	1.04e-05	7.21e-05	TM1119_g13753.t1	7.13927	5.37112	1.69281	3.1729	0.00150924	0.00963723	TM1119_g5844.t1	1115.23	1.99634	0.426719	4.67835	2.89e-06	1.4e-05	TM1119_g5549.t1	495.511	1.37553	0.362814	3.79129	0.000149865	0.000436819
TM1119_g7890.t1	8.47533	2.41331	0.914931	2.6377	0.00834703	0.0243339	TM1119_g13778.t1	179.318	2.31497	0.534716	4.32935	1.5e-05	0.000214862	TM1119_g5848.t1	577.977	0.759165	0.26179	2.8999	0.00373285	0.00912378	TM1119_g5550.t1	432.187	0.983053	0.234106	4.19917	2.68e-05	9.05e-05
TM1119_g7891.t1	200.286	2.84258	0.746068	3.81009	0.000138917	0.00072151	TM1119_g13781.t1	1043.65	3.17766	0.621439	5.11339	3.16e-07	8.47e-06	TM1119_g5856.t1	62.5995	0.836268	0.347054	2.40962	0.0159693	0.0329064	TM1119_g5551.t1	470.926	1.79563	0.30154	5.95486	2.6e-09	1.65e-08
TM1119_g7894.t1	230.166	0.730451	0.212445	3.4383	0.000585375	0.0025161	TM1119_g13851.t1	32.3828	3.95717	1.09319	3.61984	0.000294789	0.00255817	TM1119_g5857.t1	788.881	1.13332	0.232526	4.87396	1.09e-06	5.76e-06	TM1119_g5553.t1	792.435	1.42409	0.30602	4.6536	3.26e-06	1.29e-05
TM1119_g7896.t1	117.81	1.78105	0.308987	5.76415	8.21e-09	1.12e-07	TM1119_g13852.t1	454.908	3.30208	0.689414	4.78968	1.67e-06	3.32e-05	TM1119_g5888.t1	182.919	2.14655	0.316843	6.77479	1.25e-11	1.4e-10	TM1119_g5555.t1	639.296	1.58629	0.396516	4.00057	6.32e-05	0.000198275
TM1119_g7900.t1	82.4693	1.79607	0.32338	5.55405	2.79e-08	3.48e-07	TM1119_g13862.t1	111.856	1.5517	0.530005	2.92771	0.00341469	0.0184652	TM1119_g5894.t1	162.662	1.18536	0.277924	4.26506	2e-05	8.24e-05	TM1119_g5565.t1	787.692	2.06057	0.434548	4.74188	2.12e-06	8.63e-06
TM1119_g7906.t1	551.701	0.943604	0.305692	3.08678	0.00202338	0.00734267	TM1119_g13886.t1	13.2921	2.98838	0.967645	3.0883	0.00201307	0.012191	TM1119_g5895.t1	54.4206	0.765837	0.32852	2.33117	0.0197443	0.0395143	TM1119_g5578.t1	390.238	3.20047	0.247216	12.9461	2.47e-38	1.53e-36
TM1119_g7916.t1	38.043	1.86757	0.495517	3.76893	0.000163949	0.000832892	TM1119_g13888.t1	46.4169	3.62253	1.03203	3.5101	0.000447932	0.00360909	TM1119_g5909.t1	851.437	0.944321	0.267588	3.52901	0.000417119	0.00128822	TM1119_g5586.t1	630.081	0.775274	0.268355	2.88899	0.00386483	0.00833588
TM1119_g7919.t1	941.099	2.79885	0.430431	6.50244	7.9e-11	1.55e-09	TM1119_g13921.t1	179.848	2.70408	0.578381	4.67525	2.94e-06	5.39e-05	TM1119_g5910.t1	305.28	1.77133	0.396286	4.46982	7.83e-06	3.48e-05	TM1119_g5596.t1	134.505	1.37741	0.340973	4.03965	5.35e-05	0.000170413
TM1119_g7921.t1	74.3528	1.43205	0.293036	4.88693	1.02e-06	9.1e-06	TM1119_g13922.t1	156.779	4.19403	0.890263	4.711	2.47e-06	4.7e-05	TM1119_g5911.t1	941.346	1.49182	0.207481	7.19013	6.47e-13	8.62e-12	TM1119_g5608.t1	542.657	1.12596	0.334531	3.36578	0.000763288	0.00191317
TM1119_g7924.t1	261.119	0.877353	0.320033	2.74145	0.00611694	0.0187093	TM1119_g13923.t1	69.1086	2.92485	0.75287	3.88494	0.000102355	0.00106555	TM1119_g5915.t1	101.619	1.27488	0.288348	4.42133	9.81e-06	4.28e-05	TM1119_g5612.t1	205.164	0.821686	0.308696	2.6618	0.00777239	0.0156401
TM1119_g7925.t1	335.322	0.510699	0.20858	2.44846	0.0143469	0.0382411	TM1119_g13942.t1	192.937	1.43691	0.525207	2.73589	0.00622125	0.0289047	TM1119_g5916.t1	369.457	1.73708	0.292569	5.93734	2.9e-09	2.34e-08	TM1119_g5619.t1	915.879	0.937503	0.298857	3.13697	0.00170706	0.00396557
TM1119_g7929.t1	5.75408	2.97993	1.02357	2.91131	0.00359917	0.0119672	TM1119_g13943.t1	1052.49	2.23206	0.74798	2.98411	0.00284403	0.0159696	TM1119_g5917.t1	237.71	0.901062	0.361041	2.49574	0.0125696	0.026655	TM1119_g5620.t1	594.768	2.78626	0.400307	6.96031	3.4e-12	3.11e-11
TM1119_g7933.t1	17.5831	1.67769	0.589489	2.84601	0.0044271	0.0142148	TM1119_g13944.t1	220.384	2.10224	0.720869	2.91626	0.00354256	0.0189655	TM1119_g5918.t1	31.6125	1.99247	0.430845	4.62458	3.75e-06	1.78e-05	TM1119_g5621.t1	7562.14	4.90658	0.471197	10.413	2.16e-25	6.37e-24
TM1119_g7954.t1	6.52817	2.86711	1.05361	2.72124	0.00650376	0.019685	TM1119_g13945.t1	44.3165	4.67406	0.748684	6.24303	4.29e-10	3.08e-08	TM1119_g5920.t1	817.56	1.81421	0.280394	6.47023	9.79e-11	9.86e-10	TM1119_g5622.t1	421.663	1.33068	0.236877	5.61762	1.94e-08	1.08e-07
TM1119_g7955.t1	67.7199	4.305	0.840361	5.1228	3.01e-07	3.07e-06	TM1119_g13965.t1	15.7243	3.54185	1.02951	3.44031	0.000581043	0.00444322	TM1119_g5921.t1	80.2234	2.0482	0.383558	5.34002	9.29e-08	5.87e-07	TM1119_g5624.t1	400.065	0.829919	0.238418	3.48094	0.000499651	0.00130112
TM1119_g7957.t1	165.006	2.69157	0.490563	5.48669	4.1e-08	4.97e-07	TM1119_g13983.t1	250.727	2.51192	0.517974	4.84952	1.24e-06	2.59e-05	TM1119_g5922.t1	216.873	1.48538	0.352837	4.20982	2.56e-05	0.000102906	TM1119_g5625.t1	184.367	1.72324	0.289691	5.94854	2.71e-09	1.71e-08
TM1119_g7959.t1	68.2288	2.97589	0.985892	3.01847	0.00254051	0.00894216	TM1119_g13984.t1	182.254	3.92364	0.662452	5.92291	3.16e-09	1.69e-07	TM1119_g5923.t1	653.717	0.962425	0.26256	3.66554	0.000246819	0.000798441	TM1119_g5626.t1	371.385	1.08814	0.229857	4.73398	2.2e-06	8.93e-06
TM1119_g7963.t1	40.4823	2.48211	0.461472	5.37868	7.5e-08	8.7e-07	TM1119_g14009.t1	21.2657	4.45403	0.993474	4.48329	7.35e-06	0.000117603	TM1119_g5925.t1	1077.67	0.728494	0.281245	2.59024	0.00959081	0.0210211	TM1119_g5632.t1	511.024	0.870081	0.208139	4.18028	2.91e-05	9.76e-05
TM1119_g7969.t1	317.51	6.00161	0.356914	16.8153	1.89e-63	1.55e-60	TM1119_g14026.t1	40.9453	6.92197	1.21837	5.68133	1.34e-08	5.88e-07	TM1119_g5929.t1	485.49	1.0104	0.225039	4.48987	7.13e-06	3.19e-05	TM1119_g5634.t1	462.458	0.619123	0.250768	2.4689	0.0135527	0.0256956
TM1119_g7970.t1	114.583	1.93965	0.287131	6.75529	1.43e-11	3.25e-10	TM1119_g14027.t1	16.5899	8.00729	1.56542	5.11512	3.14e-07	8.41e-06	TM1119_g5933.t1	884.769	2.02612	0.297161	6.81825	9.22e-12	1.05e-10	TM1119_g5636.t1	695.826	1.28774	0.296212	4.34737	1.38e-05	4.91e-05
TM1119_g7981.t1	93.0351	2.22635	0.315133	7.06481	1.61e-12	4.29e-11	TM1119_g14058.t1	20.2549	2.57218	0.870723	2.95408	0.00313604	0.0172567	TM1119_g5934.t1	281.739	1.03267	0.304435	3.39209	0.00069362	0.00203197	TM1119_g5639.t1	435.747	0.578628	0.203705	2.84052	0.00450404	0.00955747
TM1119_g7982.t1	12.7008	1.73897	0.670661	2.59291	0.00951663	0.0271306	TM1119_g14077.t1	8.26546	5.58644	2.06497	2.70534	0.00682344	0.0312738	TM1119_g5937.t1	261.204	2.08031	0.347266	5.99054	2.09e-09	1.73e-08	TM1119_g5640.t1	306.689	0.903247	0.220735	4.09199	4.28e-05	0.000138553
TM1119_g7995.t1	1119.24	1.13554	0.277328	4.09456	4.23e-05	0.000252753	TM1119_g14108.t1	31.1507	5.2963	0.877642	6.03469	1.59e-09	9.34e-08	TM1119_g5938.t1	469.416	1.10517	0.296732	3.72447	0.000195722	0.000650637	TM1119_g5644.t1	118.314	1.52341	0.369697	4.12071	3.78e-05	0.000123819
TM1119_g8034.t1	184.305	2.02379	0.26924	7.51669	5.62e-14	1.83e-12	TM1119_g14109.t1	23.0383	5.43017	1.12262	4.83706	1.32e-06	2.73e-05	TM1119_g5943.t1	408.341	2.18662	0.252853	8.6478	5.25e-18	1.19e-16	TM1119_g5647.t1	914.955	1.49924	0.270599	5.54044	3.02e-08	1.64e-07
TM1119_g8042.t1	16.572	1.45448	0.581682	2.50048	0.0124026	0.0337757	TM1119_g14142.t1	7.19262	4.02466	1.31945	3.05026	0.00228645	0.0134987	TM1119_g5952.t1	295.12	3.18045	0.52969	6.00436	1.92e-09	1.6e-08	TM1119_g5651.t1	160.259	1.02506	0.328338	3.12197	0.00179648	0.00415648
TM1119_g8051.t1	267.195	5.94903	0.456333	13.0366	7.58e-39	1.79e-36	TM1119_g14257.t1	16.1796	2.6441	0.974698	2.71273	0.00667312	0.0307051	TM1119_g5956.t1	381.778	0.831051	0.288209	2.8835	0.00393278	0.00954502	TM1119_g5652.t1	927.012	1.03459	0.245281	4.21799	2.46e-05	8.37e-05
TM1119_g8066.t1	26.8827	2.28331	0.565072	4.04075	5.33e-05	0.000310137	TM1119_g14266.t1	3331.99	4.08498	1.00369	4.06998	4.7e-05	0.000561013	TM1119_g5959.t1	131.409	1.92622	0.456251	4.22183	2.42e-05	9.81e-05	TM1119_g5653.t1	326.764	1.57582	0.325397	4.84275	1.28e-06	5.44e-06
TM1119_g8068.t1	95.5618	2.67985	0.35736	7.49902	6.43e-14	2.07e-12	TM1119_g14268.t1	6.0014	4.37216	1.59111	2.74786	0.00599848	0.0281529	TM1119_g5962.t1	269.014	1.26639	0.42532	2.97749	0.00290619	0.00729659	TM1119_g5654.t1	2234.98	1.5003	0.223895	6.70091	2.07e-11	1.73e-10
TM1119_g8085.t1	82.1742	1.89138	0.544842	3.47143	0.000517696	0.00226504	TM1119_g14269.t1	3.74484	6.44583	2.3206	2.77766	0.00547521	0.0262481	TM1119_g5989.t1	7.81245	2.24232	0.864303	2.59437	0.00947638	0.0207922	TM1119_g5657.t1	524.459	1.83653	0.428636	4.2846	1.83e-05	6.36e-05
TM1119_g8088.t1	58.477	4.47605	0.52525	8.52176	1.57e-17	7.28e-16	TM1119_g14288.t1	19.0926	4.30783	1.38377	3.1131	0.00185131	0.0114139	TM1119_g5992.t1	532.576	1.35759	0.27045	5.01974	5.17e-07	2.9e-06	TM1119_g5659.t1	1487.56	2.63102	0.219495	11.9867	4.17e-33	1.89e-31
TM1119_g8089.t1	75.0436	2.67082	0.359789	7.42328	1.14e-13	3.53e-12	TM1119_g14290.t1	53.911	4.68362	1.06487	4.39831	1.09e-05	0.00016539	TM1119_g5998.t1	312.328	3.11895	0.363974	8.56916	1.04e-17	2.31e-16	TM1119_g5660.t1	491.049	1.59456	0.287828	5.53997	3.03e-08	1.65e-07
TM1119_g8090.t1	51.2922	1.54707	0.475783	3.25163	0.00114746	0.00450167	TM1119_g14291.t1	49.2773	3.40148	1.1509	2.95551	0.00312157	0.0171854	TM1119_g5999.t1	264.407	2.44401	0.288365	8.47539	2.34e-17	5e-16	TM1119_g5661.t1	559.11	0.751152	0.29835	2.51769	0.0118128	0.0227313
TM1119_g8091.t1	115.467	4.90436	0.469316	10.45	1.46e-25	1.51e-23	TM1119_g14292.t1	12.3377	3.66819	1.34426	2.72877	0.00635705	0.0294432	TM1119_g6001.t1	33.6886	1.29763	0.459016	2.82697	0.00469904	0.0111659	TM1119_g5666.t1	1141.29	0.938524	0.327619	2.86468	0.00417433	0.00893213
TM1119_g8101.t1	132.762	3.84844	0.339168	11.3467	7.7e-30	1.07e-27	TM1119_g14301.t1	697.191	1.73689	0.499489	3.47733	0.000506426	0.00399746	TM1119_g6003.t1	691.596	1.15603	0.219382	5.26948	1.37e-07	8.41e-07	TM1119_g5668.t1	690.028	3.58736	0.447511	8.01625	1.09e-15	1.46e-14
TM1119_g8123.t1	2202.71	2.59778	0.353883	7.34079	2.12e-13	6.31e-12	TM1119_g14302.t1	20.7687	4.82047	1.25175	3.85099	0.000117642	0.00120247	TM1119_g6006.t1	345.596	1.1458	0.208867	5.48578	4.12e-08	2.76e-07	TM1119_g5673.t1	2502.28	1.39297	0.3312	4.20583	2.6e-05	8.8e-05
TM1119_g8126.t1	91.0026	1.24105	0.387077	3.20622	0.00134491	0.00516719	TM1119_g14329.t1	33.2794	4.66888	0.791008	5.90245	3.58e-09	1.86e-07	TM1119_g6007.t1	1707.66	1.55017	0.210067	7.37941	1.59e-13	2.3e-12	TM1119_g5674.t1	479.094	0.970816	0.228104	4.25602	2.08e-05	7.16e-05
TM1119_g8131.t1	9.43407	2.30564	0.800767	2.87929	0.00398569	0.0129829	TM1119_g14362.t1	68.351	4.22604	0.961154	4.39684	1.1e-05	0.000166067	TM1119_g6017.t1	70.7756	1.79272	0.373045	4.80566	1.54e-06	7.87e-06	TM1119_g5681.t1	361.643	1.12002	0.385596	2.90466	0.00367655	0.00795469
TM1119_g8142.t1	118.753	2.72536	0.546483	4.98709	6.13e-07	5.77e-06	TM1119_g14399.t1	12.7664	4.13031	1.2548	3.29161	0.000996169	0.00691791	TM1119_g6026.t1	605.493	0.691102	0.204621	3.37748	0.000731533	0.00212906	TM1119_g5685.t1	424.084	1.01542	0.380879	2.66601	0.00767585	0.0154798
TM1119_g8143.t1	132.598	2.73783	0.303219	9.02922	1.73e-19	9.68e-18	TM1119_g14404.t1	25.12	6.56728	1.45184	4.52341	6.08e-06	0.000100945	TM1119_g6027.t1	290.532	2.109	0.25355	8.3179	8.95e-17	1.82e-15	TM1119_g5687.t1	613.447	1.36634	0.251094	5.44155	5.28e-08	2.78e-07
TM1119_g8145.t1	54.6154	1.97174	0.512997	3.84356	0.000121263	0.000640839	TM1119_g14440.t1	84.4109	4.91503	0.800488	6.14005	8.25e-10	5.34e-08	TM1119_g6029.t1	1028.62	1.70738	0.276728	6.16989	6.83e-10	6.06e-09	TM1119_g5688.t1	2064.52	2.52364	0.397542	6.3481	2.18e-10	1.6e-09
TM1119_g8148.t1	31.5571	1.2437	0.449527	2.76669	0.00566294	0.0175051	TM1119_g14441.t1	165.109	3.12095	0.811557	3.84564	0.00012024	0.00122526	TM1119_g6030.t1	601.325	0.915194	0.25692	3.56218	0.000367788	0.0011492	TM1119_g5694.t1	179.78	2.18791	0.459567	4.76081	1.93e-06	7.91e-06
TM1119_g8150.t1	331.395	7.87371	0.597989	13.167	1.36e-39	3.32e-37	TM1119_g14492.t1	1136.23	3.11745	1.04892	2.97205	0.00295819	0.0164548	TM1119_g6031.t1	381.865	0.649271	0.219922	2.95228	0.00315435	0.00785127	TM1119_g5698.t1	373.842	2.22855	0.284714	7.82731	4.98e-15	6.23e-14
TM1119_g8151.t1	508.931	1.89526	0.582541	3.25343	0.00114022	0.00447702	TM1119_g14501.t1	3.22593	6.20676	2.28139	2.7206	0.00651635	0.0300414	TM1119_g6035.t1	141.307	2.71814	0.329657	8.24535	1.65e-16	3.23e-15	TM1119_g5699.t1	315.576	1.72113	0.258066	6.66935	2.57e-11	2.12e-10
TM1119_g8152.t1	558.475	2.62914	0.456624	5.75777	8.52e-09	1.16e-07	TM1119_g14507.t1	14.6975	6.67446	1.55138	4.30228	1.69e-05	0.000239518	TM1119_g6057.t1	1259.3	1.42228	0.187767	7.57472	3.6e-14	5.56e-13	TM1119_g5700.t1	602.906	0.673911	0.199018	3.38618	0.00070872	0.00179038
TM1119_g8153.t1	358.872	2.25539	0.468363	4.81548	1.47e-06	1.26e-05	TM1119_g14508.t1	2850.45	8.97093	0.996363	9.00368	2.18e-19	1.89e-16	TM1119_g6071.t1	565.446	1.72679	0.236947	7.28766	3.15e-13	4.39e-12	TM1119_g5701.t1	1085.68	1.44931	0.416727	3.47783	0.000505485	0.00131556
TM1119_g8170.t1	41.9899	1.62434	0.617593	2.63011	0.00853561	0.0247954	TM1119_g14509.t1	1917.52	7.1131	0.911729	7.80178	6.1e-15	1.81e-12	TM1119_g6074.t1	1680.8	1.46016	0.354061	4.12403	3.72e-05	0.000144603	TM1119_g5703.t1	341.97	0.764022	0.257527	2.96677	0.00300947	0.00663749
TM1119_g8172.t1	108.106	2.62961	0.467655	5.62297	1.88e-08	2.41e-07	TM1119_g14512.t1	20.8246	3.64564	0.93625	3.89388	9.87e-05	0.00103181	TM1119_g6075.t1	1208.08	1.2667	0.245173	5.16654	2.38e-07	1.41e-06	TM1119_g5705.t1	562.511	1.6203	0.284036	5.70455	1.17e-08	6.76e-08
TM1119_g8174.t1	45.8607	1.97716	0.448019	4.41312	1.02e-05	7.07e-05	TM1119_g14513.t1	350.584	6.41797	0.850878	7.54276	4.6e-14	1.08e-11	TM1119_g6078.t1	135.668	2.67257	0.335673	7.96183	1.7e-15	3.03e-14	TM1119_g5707.t1	36.6986	2.58011	0.527341	4.89267	9.95e-07	4.31e-06
TM1119_g8175.t1	163.824	0.938958	0.317582	2.95658	0.00311068	0.0105854	TM1119_g14561.t1	11.4081	2.93835	1.01803	2.88631	0.0038979	0.0204342	TM1119_g6079.t1	534.192	1.00121	0.227026	4.4101	1.03e-05	4.49e-05	TM1119_g5712.t1	166.243	0.90301	0.244591	3.69193	0.000222563	0.000624282
TM1119_g8201.t1	32.1621	1.82436	0.587399	3.10583	0.00189745	0.00696367	TM1119_g14578.t1	1618	3.88031	0.861629	4.50346	6.69e-06	0.000108528	TM1119_g6087.t1	1508.81	1.62294	0.313223	5.18142	2.2e-07	1.31e-06	TM1119_g5715.t1	124.726	1.03244	0.335833	3.07426	0.00211022	0.00480652
TM1119_g8228.t1	100.473	0.804469	0.311202	2.58504	0.00973682	0.027617	TM1119_g14580.t1	413.963	1.3774	0.526739	2.61495	0.00892404	0.0387292	TM1119_g6089.t1	828.745	1.41424	0.245197	5.7678	8.03e-09	5.96e-08	TM1119_g5719.t1	402.17	1.18648	0.271807	4.36515	1.27e-05	4.55e-05
TM1119_g8238.t1	380.93	1.46995	0.21846	6.72869	1.71e-11	3.84e-10	TM1119_g14582.t1	134.939	4.16555	0.927578	4.49079	7.1e-06	0.000114024	TM1119_g6095.t1	1100.21	2.03018	0.366907	5.53322	3.14e-08	2.14e-07	TM1119_g5721.t1	299.486	0.533941	0.217096	2.45946	0.0139145	0.0262837
TM1119_g8239.t1	1316.82	1.46604	0.314907	4.65547	3.23e-06	2.54e-05	TM1119_g14636.t1	8.06012	4.61847	1.58036	2.92242	0.00347326	0.0187164	TM1119_g6097.t1	762.27	0.438351	0.19164	2.28737	0.0221742	0.0438025	TM1119_g5723.t1	249.048	1.32055	0.341057	3.87192	0.000107982	0.000323922
TM1119_g8245.t1	294.597	0.912021	0.258193	3.53233	0.000411921	0.00186216	TM1119_g14652.t1	3.74484	6.44583	2.3206	2.77766	0.00547521	0.0262481	TM1119_g6101.t1	180.402	3.15626	0.313781	10.0588	8.4e-24	3.34e-22	TM1119_g5727.t1	344.563	0.662764	0.266932	2.48289	0.0130321	0.0247937
TM1119_g8258.t1	81.9994	1.66073	0.339327	4.89418	9.87e-07	8.78e-06	TM1119_g14683.t1	242.233	1.97714	0.700355	2.82305	0.00475689	0.0237823	TM1119_g6104.t1	428.181	1.13755	0.389448	2.92093	0.00348987	0.00858753	TM1119_g5728.t1	459.796	1.14166	0.279603	4.08314	4.44e-05	0.000143468
TM1119_g8273.t1	27.5355	1.36622	0.418758	3.26256	0.00110412	0.00435246	TM1119_g14684.t1	523.291	2.62056	0.778156	3.36766	0.0007581	0.00554496	TM1119_g6112.t1	560.454	2.64818	0.293736	9.01552	1.96e-19	5.19e-18	TM1119_g5732.t1	274.548	0.797332	0.292455	2.72634	0.00640417	0.0131324
TM1119_g8279.t1	41.4685	2.57075	0.737553	3.48551	0.000491203	0.00216132	TM1119_g14685.t1	1188.56	3.29099	0.894998	3.67708	0.000235915	0.00212928	TM1119_g6119.t1	34.5233	0.965999	0.414276	2.33178	0.0197125	0.039462	TM1119_g5733.t1	153.553	3.15335	0.348466	9.04922	1.44e-19	2.7e-18
TM1119_g8281.t1	67.1906	1.59713	0.357654	4.46557	7.99e-06	5.7e-05	TM1119_g14688.t1	66.7083	4.10814	0.889204	4.62002	3.84e-06	6.75e-05	TM1119_g6122.t1	683.388	0.868047	0.258001	3.36451	0.000766808	0.00222005	TM1119_g5736.t1	2962.76	3.31526	0.42241	7.84844	4.21e-15	5.3e-14
TM1119_g8284.t1	117.936	2.13233	0.309799	6.88297	5.86e-12	1.41e-10	TM1119_g14708.t1	35.7361	2.88197	0.765796	3.76336	0.000167645	0.0015927	TM1119_g6123.t1	128.574	3.8371	0.420677	9.12124	7.43e-20	2.08e-18	TM1119_g5741.t1	1356.26	1.83367	0.343884	5.33223	9.7e-08	4.93e-07
TM1119_g8302.t1	95.4393	1.36882	0.364609	3.7542	0.000173895	0.000878299	TM1119_g14768.t1	235.822	2.37901	0.505173	4.70929	2.49e-06	4.72e-05	TM1119_g6128.t1	5586	1.73344	0.345448	5.01795	5.22e-07	2.93e-06	TM1119_g5747.t1	491.964	1.71548	0.224709	7.63424	2.27e-14	2.64e-13
TM1119_g8303.t1	283.486	1.13313	0.281751	4.02175	5.78e-05	0.00033278	TM1119_g14771.t1	121.273	2.27478	0.796415	2.85627	0.00428646	0.0219604	TM1119_g6129.t1	540.867	1.73544	0.29507	5.88145	4.07e-09	3.19e-08	TM1119_g5753.t1	782.665	2.60357	0.297138	8.76215	1.92e-18	3.29e-17
TM1119_g8310.t1	16246	3.39532	0.664859	5.10683	3.28e-07	3.29e-06	TM1119_g14774.t1	279.242	2.59919	0.67316	3.86118	0.000112839	0.00115864	TM1119_g6130.t1	11.3685	1.95104	0.684425	2.85062	0.00436335	0.0104562	TM1119_g5769.t1	360.368	1.06662	0.279208	3.82017	0.000133358	0.000393279
TM1119_g8313.t1	1146.63	1.32828	0.553529	2.39965	0.0164108	0.0428167	TM1119_g14788.t1	34.7281	5.03265	1.41691	3.55184	0.000382552	0.00315914	TM1119_g6135.t1	392.048	1.71866	0.316647	5.42768	5.71e-08	3.73e-07	TM1119_g5773.t1	1207.3	1.78192	0.231652	7.69225	1.45e-14	1.72e-13
TM1119_g8341.t1	139.205	2.24712	0.527339	4.26124	2.03e-05	0.000131456	TM1119_g14789.t1	268.268	5.20804	1.26998	4.10087	4.12e-05	0.000499364	TM1119_g6136.t1	660.258	1.16983	0.219507	5.32936	9.86e-08	6.2e-07	TM1119_g5774.t1	254.438	1.36399	0.226649	6.01806	1.77e-09	1.14e-08
TM1119_g8343.t1	399.975	0.584202	0.200077	2.91989	0.00350154	0.0117012	TM1119_g14804.t1	2.00396e+06	7.25276	1.11989	6.47633	9.4e-11	8.08e-09	TM1119_g6138.t1	246.704	0.905476	0.267188	3.38891	0.000701718	0.00205308	TM1119_g5779.t1	260.738	1.21391	0.250131	4.85309	1.22e-06	5.19e-06
TM1119_g8354.t1	991.04	0.895186	0.168223	5.32141	1.03e-07	1.16e-06	TM1118_TRINITY_DN13972_c0_g1_i1	139.763	2.66835	0.665862	4.00736	6.14e-05	0.00071009	TM1119_g6149.t1	2375.96	1.88896	0.323484	5.83942	5.24e-09	4.01e-08	TM1119_g5784.t1	809.083	2.13697	0.449519	4.75391	2e-06	8.17e-06
TM1119_g8359.t1	953.845	2.75581	0.620648	4.44021	8.99e-06	6.32e-05	TM1118_TRINITY_DN2087_c0_g1_i1	64.4926	8.05535	1.09638	7.34721	2.02e-13	3.74e-11	TM1119_g6157.t1	2402.97	1.68023	0.274797	6.11442	9.69e-10	8.43e-09	TM1119_g5785.t1	64.3439	3.16342	0.402963	7.85039	4.15e-15	5.23e-14
TM1119_g8365.t1	6.71004	3.65487	1.07685	3.39403	0.000688723	0.00289951	TM1118_TRINITY_DN2102_c0_g1_i1	102.768	4.38998	0.909701	4.82574	1.39e-06	2.85e-05	TM1119_g6166.t1	26.4187	1.53751	0.543588	2.82844	0.00467754	0.0111224	TM1119_g5786.t1	320.833	1.91435	0.300172	6.3775	1.8e-10	1.34e-09
TM1119_g8378.t1	198.109	1.20215	0.401857	2.99148	0.00277627	0.00963589	TM1118_TRINITY_DN22730_c0_g1_i1	23.4918	5.24039	1.41302	3.70863	0.00020838	0.00191999	TM1119_g6168.t1	117.938	1.7227	0.281948	6.10998	9.96e-10	8.65e-09	TM1119_g5787.t1	168.341	0.642925	0.277005	2.32099	0.0202876	0.0368667
TM1119_g8380.t1	176.272	1.54442	0.541272	2.85332	0.00432647	0.0139269	TM1118_TRINITY_DN29936_c0_g1_i1utrorf	57.2593	1.7394	0.694347	2.50509	0.012242	0.0497814	TM1119_g6169.t1	80.0082	3.47494	0.413349	8.4068	4.21e-17	8.82e-16	TM1119_g5789.t1	1460.74	1.80875	0.510512	3.54301	0.000395583	0.00105239
TM1119_g8409.t1	181.353	1.00191	0.330038	3.03574	0.0023995	0.00850599	TM1118_TRINITY_DN4962_c0_g1_i1	8262.36	7.3393	1.00221	7.32313	2.42e-13	4.33e-11	TM1119_g6170.t1	45.7424	4.87919	0.614414	7.94121	2e-15	3.56e-14	TM1119_g5798.t1	268.246	2.17228	0.308902	7.03227	2.03e-12	1.92e-11
TM1119_g8412.t1	725.818	0.837298	0.278731	3.00397	0.00266484	0.00932325	TM1118_TRINITY_DN5019_c0_g1_i2	128.383	2.28152	0.68902	3.31126	0.000928765	0.00654669	TM1119_g6171.t1	18.9663	6.70276	1.28396	5.22038	1.79e-07	1.08e-06	TM1119_g5804.t1	865.328	1.03124	0.332702	3.09959	0.00193791	0.00445082
TM1119_g8413.t1	53.6136	3.48589	0.449649	7.75246	9.01e-15	3.19e-13	TM1118_TRINITY_DN5187_c0_g1_i1	246.206	3.21466	0.559116	5.74954	8.95e-09	4.13e-07	TM1119_g6172.t1	11.0768	3.37933	0.940714	3.5923	0.000327772	0.00103657	TM1119_g5811.t1	605.769	0.954566	0.270709	3.52617	0.000421612	0.0011148
TM1119_g8414.t1	17.3583	1.52231	0.56775	2.6813	0.00733368	0.0218458	TM1118_TRINITY_DN5300_c0_g1_i1	2058.65	3.92691	0.691795	5.6764	1.38e-08	6.03e-07	TM1119_g6174.t1	24.5383	1.89177	0.817485	2.31414	0.0206603	0.0411629	TM1119_g5812.t1	20.0684	2.71144	0.677736	4.00073	6.31e-05	0.000198187
TM1119_g8418.t1	356.653	2.42743	0.291941	8.3148	9.19e-17	3.9e-15	TM1118_TRINITY_DN5349_c1_g1_i3	8753.46	8.13366	1.17049	6.94894	3.68e-12	4.46e-10	TM1119_g6175.t1	21.9456	2.45232	0.698044	3.51313	0.000442855	0.00136072	TM1119_g5813.t1	600.963	0.531089	0.203994	2.60345	0.00922895	0.0182225
TM1119_g8420.t1	517.389	1.1086	0.355995	3.1141	0.00184508	0.00679831	TM1118_TRINITY_DN8338_c0_g1_i1	16.6688	8.05902	1.7461	4.61545	3.92e-06	6.88e-05	TM1119_g6176.t1	78.1713	2.82716	0.694621	4.07008	4.7e-05	0.000178633	TM1119_g5814.t1	325.331	0.950727	0.207496	4.5819	4.61e-06	1.78e-05
TM1119_g8423.t1	744.677	1.09072	0.207626	5.25327	1.49e-07	1.62e-06	TM1119_g49.t1	319.395	-3.86462	0.900458	-4.29184	1.77e-05	0.000248257	TM1119_g6181.t1	15.1783	3.60826	0.78324	4.60683	4.09e-06	1.92e-05	TM1119_g5822.t1	837.019	0.745346	0.254635	2.92712	0.00342119	0.0074537
TM1119_g8428.t1	64.5933	1.45787	0.361936	4.02797	5.63e-05	0.000324901	TM1119_g73.t1	269.133	-2.05957	0.724404	-2.84312	0.00446738	0.0226635	TM1119_g6182.t1	108.721	1.79227	0.342487	5.23312	1.67e-07	1.01e-06	TM1119_g5826.t1	5182.57	3.13143	0.427456	7.32572	2.38e-13	2.51e-12
TM1119_g8432.t1	142.478	2.07087	0.35532	5.82818	5.6e-09	7.79e-08	TM1119_g76.t1	143.12	-1.44883	0.573204	-2.5276	0.0114846	0.047351	TM1119_g6194.t1	17.0329	5.63333	1.18203	4.76583	1.88e-06	9.45e-06	TM1119_g5828.t1	243.168	1.44882	0.332182	4.36154	1.29e-05	4.63e-05
TM1119_g8437.t1	660.736	1.28548	0.412405	3.11702	0.0018269	0.00674916	TM1119_g84.t1	9.64626	-3.53399	1.3865	-2.54886	0.0108075	0.0449874	TM1119_g6209.t1	24.2926	5.13377	1.00769	5.09462	3.49e-07	2.02e-06	TM1119_g5829.t1	215.346	1.25702	0.405404	3.10066	0.00193092	0.00443626
TM1119_g8444.t1	237.844	0.544564	0.214321	2.54088	0.0110575	0.0307496	TM1119_g88.t1	639.714	-1.95508	0.693627	-2.81864	0.00482281	0.0239672	TM1119_g6234.t1	27.5102	1.56379	0.514881	3.03719	0.00238793	0.00610583	TM1119_g5830.t1	962.371	1.71356	0.358349	4.78183	1.74e-06	7.21e-06
TM1119_g8456.t1	347.376	1.11428	0.400992	2.77881	0.0054559	0.0169497	TM1119_g91.t1	11.7558	-3.85299	1.53157	-2.51572	0.0118791	0.0486391	TM1119_g6236.t1	42.1302	1.63581	0.46316	3.53184	0.000412686	0.0012758	TM1119_g5833.t1	388.618	0.695998	0.252226	2.75942	0.0057904	0.0119916
TM1119_g8468.t1	554.637	1.68056	0.471774	3.56222	0.000367738	0.0016829	TM1119_g143.t1	34.6431	-2.93806	0.935387	-3.14101	0.00168363	0.0105358	TM1119_g6242.t1	215.401	7.3279	0.59783	12.2575	1.53e-34	1.34e-32	TM1119_g5837.t1	96.7676	1.41724	0.471483	3.00592	0.00264781	0.00590221
TM1119_g8483.t1	1444.14	2.43846	0.259249	9.40588	5.16e-21	3.41e-19	TM1119_g173.t1	29.5238	-4.77138	1.08394	-4.40188	1.07e-05	0.000163576	TM1119_g6244.t1	148.053	5.23813	0.416104	12.5885	2.44e-36	2.36e-34	TM1119_g5842.t1	601.629	0.760486	0.210072	3.62012	0.000294461	0.000803383
TM1119_g8487.t1	34.8923	0.931578	0.398593	2.33717	0.0194305	0.0493016	TM1119_g185.t1	277.33	-1.50584	0.541182	-2.7825	0.00539419	0.026055	TM1119_g6254.t1	151.712	5.88665	0.520018	11.3201	1.04e-29	6.51e-28	TM1119_g5843.t1	80.9715	0.662478	0.291866	2.2698	0.0232196	0.0415913
TM1119_g8489.t1	266.797	2.77289	0.422784	6.55866	5.43e-11	1.1e-09	TM1119_g203.t1	142.998	-8.3213	1.07932	-7.70978	1.26e-14	3.46e-12	TM1119_g6261.t1	478.098	0.635082	0.243012	2.61338	0.00896512	0.0197845	TM1119_g5844.t1	1941.05	1.70102	0.324592	5.24048	1.6e-07	7.81e-07
TM1119_g8500.t1	1840.49	0.512517	0.217724	2.35398	0.0185736	0.0475515	TM1119_g204.t1	809.6	-5.0015	0.727284	-6.87696	6.11e-12	7.1e-10	TM1119_g6266.t1	540.684	0.662503	0.234814	2.8214	0.00478153	0.0113346	TM1119_g5847.t1	3705.26	1.59548	0.480262	3.32211	0.000893406	0.00219967
TM1119_g8501.t1	380.411	1.11371	0.322891	3.44918	0.000562287	0.00243035	TM1119_g206.t1	19.3031	-4.08854	1.14276	-3.57778	0.000346519	0.00292155	TM1119_g6283.t1	589.678	5.23727	0.364004	14.388	6.16e-47	9.69e-45	TM1119_g5848.t1	701.195	1.74216	0.308533	5.64658	1.64e-08	9.26e-08
TM1119_g8502.t1	473.177	0.636151	0.271793	2.34057	0.0192543	0.0489793	TM1119_g265.t1	31.0401	-3.7343	1.22918	-3.03805	0.00238118	0.01389	TM1119_g6287.t1	4042.1	2.1994	0.246105	8.93684	4e-19	1.04e-17	TM1119_g5850.t1	2324.65	1.16612	0.304687	3.82726	0.000129576	0.000382619
TM1119_g8506.t1	1055.31	0.573535	0.177724	3.2271	0.00125051	0.0048459	TM1119_g296.t1	40.7521	-2.63781	1.03823	-2.54067	0.0110639	0.0458513	TM1119_g6291.t1	202.638	0.618898	0.254015	2.43646	0.0148317	0.0308423	TM1119_g5856.t1	33.1468	0.965159	0.403882	2.3897	0.0168619	0.0312263
TM1119_g8509.t1	95.8694	0.938533	0.290275	3.23325	0.0012239	0.00475202	TM1119_g297.t1	47.661	-2.86238	0.948124	-3.019	0.00253612	0.0146647	TM1119_g6293.t1	396.45	0.658762	0.215618	3.05524	0.00224884	0.0057804	TM1119_g5857.t1	530.93	1.11507	0.229089	4.86741	1.13e-06	4.85e-06
TM1119_g8510.t1	168.577	0.820563	0.278343	2.94803	0.0031981	0.0108406	TM1119_g318.t1	17.0078	-3.84917	1.37892	-2.79144	0.00524738	0.0255512	TM1119_g6298.t1	296.705	1.37286	0.231888	5.92035	3.21e-09	2.58e-08	TM1119_g5858.t1	276.971	1.02423	0.22897	4.47321	7.71e-06	2.86e-05
TM1119_g8513.t1	316.558	2.03049	0.212548	9.55308	1.26e-21	8.95e-20	TM1119_g324.t1	7.90972	-4.86536	1.44609	-3.36448	0.000766873	0.00558736	TM1119_g6299.t1	40.8083	2.30629	0.412362	5.59288	2.23e-08	1.56e-07	TM1119_g5879.t1	338.63	0.770691	0.238092	3.23695	0.00120815	0.00288792
TM1119_g8516.t1	138.214	1.93221	0.323746	5.9683	2.4e-09	3.56e-08	TM1119_g325.t1	10.1116	-3.99155	1.32423	-3.01424	0.00257627	0.0148435	TM1119_g6300.t1	28.885	1.94619	0.514432	3.78319	0.000154833	0.000527119	TM1119_g5884.t1	41.4205	1.68501	0.418077	4.03038	5.57e-05	0.000176627
TM1119_g8527.t1	1361.23	1.39757	0.319189	4.3785	1.19e-05	8.17e-05	TM1119_g344.t1	8.89121	-4.19249	1.29342	-3.24139	0.00118947	0.00795619	TM1119_g6308.t1	67.4334	1.84861	0.329623	5.60825	2.04e-08	1.44e-07	TM1119_g5888.t1	37.0059	1.57921	0.438514	3.60127	0.000316667	0.000858696
TM1119_g8538.t1	384.201	1.71935	0.406429	4.23038	2.33e-05	0.000148378	TM1119_g375.t1	20.6325	-3.92414	1.25269	-3.13257	0.0017328	0.0107836	TM1119_g6314.t1	228.947	1.04591	0.260655	4.01264	6e-05	0.000222478	TM1119_g5900.t1	1061.99	1.8864	0.370658	5.08933	3.59e-07	1.66e-06
TM1119_g8540.t1	6828.75	1.94737	0.489177	3.98091	6.87e-05	0.000386063	TM1119_g376.t1	6.83281	-4.00184	1.37972	-2.90047	0.00372602	0.0197193	TM1119_g6315.t1	73.7752	1.86517	0.387152	4.81768	1.45e-06	7.43e-06	TM1119_g5907.t1	3236.61	0.603563	0.206184	2.92731	0.00341911	0.00745077
TM1119_g8541.t1	244.144	2.88165	0.426792	6.75188	1.46e-11	3.31e-10	TM1119_g382.t1	31.2333	-2.95363	0.894265	-3.30286	0.000957041	0.00670405	TM1119_g6316.t1	40.5339	2.04135	0.437892	4.66177	3.13e-06	1.51e-05	TM1119_g5911.t1	1099.12	0.955121	0.252084	3.7889	0.000151317	0.000440586
TM1119_g8547.t1	554.436	1.40361	0.441951	3.17594	0.00149354	0.00566327	TM1119_g395.t1	63.3934	-2.30516	0.87052	-2.64803	0.0080963	0.0357775	TM1119_g6317.t1	21.8653	7.88218	1.26946	6.20907	5.33e-10	4.82e-09	TM1119_g5916.t1	328.321	1.84756	0.49471	3.73463	0.000187991	0.000535708
TM1119_g8550.t1	607.313	3.52427	0.346205	10.1797	2.44e-24	2.2e-22	TM1119_g474.t1	199.476	-2.51964	0.716131	-3.51841	0.000434149	0.00351059	TM1119_g6321.t1	104.824	1.40462	0.40862	3.43747	0.000587183	0.00174979	TM1119_g5917.t1	199.109	1.03568	0.344204	3.00893	0.00262172	0.00584784
TM1119_g8551.t1	214.161	1.99711	0.431236	4.63112	3.64e-06	2.82e-05	TM1119_g482.t1	17.2221	-4.79083	1.22756	-3.90272	9.51e-05	0.0010004	TM1119_g6328.t1	33.5656	2.68944	0.469379	5.72978	1.01e-08	7.34e-08	TM1119_g5920.t1	959.173	1.88179	0.351808	5.34891	8.85e-08	4.52e-07
TM1119_g8556.t1	202.138	2.61143	0.395509	6.60271	4.04e-11	8.4e-10	TM1119_g498.t1	10.118	-4.62621	1.29922	-3.56077	0.000369766	0.0030761	TM1119_g6337.t1	26.1109	3.72357	0.614522	6.0593	1.37e-09	1.16e-08	TM1119_g5923.t1	509.087	1.29512	0.448517	2.88757	0.00388226	0.00836561
[truncated: 6,427 more rows]
