# Supplementary material for: Whole-Genome Resequencing and Pan-Transcriptome Reconstruction Highlight the Impact of Genomic Structural Variation on Secondary Metabolite Gene Clusters in the Grapevine Esca Pathogen Phaeoacremonium minimum
Source: Front Microbiol. 2018 Aug 13;9:1784. doi: 10.3389/fmicb.2018.01784 (PMC6099105; doi:10.3389/fmicb.2018.01784)
Supplement: DATA S5 — Result of the metatranscriptomics analysis of field grapevine samples. (A) Statistics of raw, trimmed and mapped RNAseq data. (B) Number of total reads aligned on each grapevine trunk pathogen species when using as reference the multispecies reference and for Pm. minimum either UCR-PA7 (Blanco-Ulate et al., 2013), Pm1119, or the Pm. minimum pan-transcriptome. (C) Number of detected Pm. minimum transcripts. (D) List of the 265 Pm. minimum variable transcripts detected across the eight Esca-symptomatic plant samples. [file Data_Sheet_5.XLSX]

## Sheet: A
							Unambiguously mapped onto
Sample ID	Year	Variety (location)	Foliar symptoms	Raw reads	Quality-filtered & trimmed reads	%	Vitis vinifera	other GTPs	UCR-PA7*	Pm1119	Pm. minimum pan-transcriptome	Core transcriptome	Variable transcriptome
1	Sept-2015	Flame (Fresno)	Esca	28100001	27853474	99.1227	12217495	92323	33748	36771	37024	36586	438
2	Sept-2015	Flame (Fresno)	Esca	24636564	24424183	99.1379	11620473	124455	321149	373138	373317	371277	2040
3	Sept-2015	Flame (Fresno)	Esca	25962988	25740840	99.1444	12460059	322774	235122	262993	263414	262018	1396
4	Sept-2015	Flame (Fresno)	Esca	27998432	27740609	99.0792	13929004	98150	81803	95631	95564	95182	382
5	Sept-2015	Flame (Fresno)	Esca	25079263	24780934	98.8105	14526911	33944	75249	86837	86727	86379	348
6	Sept-2015	Flame (Fresno)	Esca	30059731	29792445	99.1108	15075101	179704	80283	92827	92604	92216	388
7	Sept-2015	Flame (Fresno)	Esca	25258707	25015797	99.0383	12984997	14039	263464	280233	280633	279498	1135
8	Sept-2015	Thompson (Kearney)	Esca	28012954	27780404	99.1698	13835565	78171	106598	123329	123509	122751	758
9	May-2014	Pinot Meunier (Sonoma)	Eutypa dieback	23062956	22907358	99.3253	10231081	902054	22	63	63	63	0
10	Sept-2015	Thompson (Kearney)	Ap. Healthy	25335425	25107877	99.1019	13832799	2321	208	245	244	242	2
* Blanco-Ulate et al. 2013

## Sheet: B
	meta-transcriptome reference + UCR-PA7*										meta-transcriptome reference + Pm1119										meta-transcriptome reference + Pm. minimum pan-transcriptome
Sample ID	1	2	3	4	5	6	7	8	9	10	1	2	3	4	5	6	7	8	9	10	1	2	3	4	5	6	7	8	9	10
Bothyosphaeria dothidea	6	7	10	16	9	8	20	6	27	9	6	7	10	16	9	8	20	6	27	9	6	7	10	16	9	8	20	6	27	9
Vitis vinifera	12217495	11620473	12460059	13929004	14526911	15075101	12984997	13835565	10231081	13832799	12217494	11620467	12460044	13929006	14526916	15075098	12984992	13835568	10231081	13832798	12217495	11620467	12460043	13929006	14526915	15075097	12984991	13835566	10231081	13832798
Diaporthe ampelina	42	11520	311583	48	48	235	5450	54	62	80	42	11522	311627	48	48	235	5449	53	62	80	42	11522	311627	48	48	235	5449	53	62	80
Diplodia seriata	17	20	8	22	91	23	2934	16	79346	408	17	20	8	22	91	23	2935	16	79347	408	17	20	8	22	91	23	2935	16	79347	408
Eutypa lata	8	7	9	8	10	8	19	9	804418	2	8	8	9	8	10	9	20	9	804567	2	8	8	9	8	10	9	20	9	804565	2
Fomitiporia mediterranea	84	9	52	21	46	37	2735	56	40	16	84	9	52	21	46	37	2735	56	40	17	84	9	52	21	46	37	2735	56	40	17
Ilyonectria radicola	18	12	22	22	14	18	40	10	46	3	18	12	22	22	14	17	40	10	46	3	18	12	22	22	14	17	40	10	46	3
Neofusicoccum parvum	8	3	3	99	7	18	25	7	25	4	8	3	3	99	7	19	25	7	25	4	8	3	3	99	7	19	25	7	25	4
Phaeomoniella chlamydospora	91559	112678	10830	97668	33490	179100	2470	77358	17720	1769	91570	112688	10835	97681	33490	179148	2470	77356	17720	1769	91570	112688	10835	97681	33490	179148	2470	77356	17720	1769
Stereum hirsutum	570	186	208	233	229	208	345	658	222	29	570	186	208	233	229	208	345	658	222	29	570	186	208	233	229	208	345	658	222	29
Phaeoacromonium minimum	33748	321149	235122	81803	75249	80283	263464	106598	22	208	36771	373138	262993	95631	86837	92827	280233	123329	63	245	37024	373317	263414	95564	86727	92604	280633	123509	63	244
Total	12343555	12066064	13017906	14108944	14636104	15335039	13262499	14020337	11133009	13835327	12346588	12118060	13045811	14122787	14647697	15347629	13279264	14037068	11133200	13835364	12346842	12118239	13046231	14122720	14647586	15347405	13279663	14037246	11133198	13835363
* Morales-Cruz et al. 2015

## Sheet: C
Sample ID	Year	Variety (location)	Foliar symptoms	Transcripts UCR-PA7*	Transcripts Pm1119	Transcripts Pm. minimum pan-transcriptome	Core transcripts	Variable transcripts
1	Sept-2015	Flame (Fresno)	Esca	4391	4973	4998	4949	49
2	Sept-2015	Flame (Fresno)	Esca	8096	9607	9640	9550	90
3	Sept-2015	Flame (Fresno)	Esca	8004	9436	9471	9402	69
4	Sept-2015	Flame (Fresno)	Esca	6459	7681	7688	7634	54
5	Sept-2015	Flame (Fresno)	Esca	5769	6713	6725	6680	45
6	Sept-2015	Flame (Fresno)	Esca	6021	6975	6985	6932	53
7	Sept-2015	Flame (Fresno)	Esca	6860	7825	7867	7790	77
8	Sept-2015	Thompson (Kearney)	Esca	6929	8185	8215	8137	78
9	May-2014	Pinot Meunier (Sonoma)	Eutypa dieback	16	25	25	25	0
10	Sept-2015	Thompson (Kearney)	Ap. Healthy	103	123	123	122	1
* Blanco-Ulate et al., 2013

## Sheet: D
Tanscript ID	Peptide length (aa)	Secreted	Description	CAZyme	CWDE	P450	Cluster_No	Cluster Type	Peroxidase	TCBD_code	TC_class	TC_subclass	TC_Superfamily
PA7_TRINITY_DN10010_c0_g1_i1	483	N	hypothetical protein CH063_08777	-	-	-	-	-	-	-	-	-	-
PA7_TRINITY_DN10049_c0_g1_i1	330	Y	Six-bladed beta-propeller	-	-	-	-	-	-	-	-	-	-
PA7_TRINITY_DN10105_c0_g1_i1	453	N	heterokaryon incompatibility	-	-	-	-	-	-	-	-	-	-
PA7_TRINITY_DN10605_c0_g1_i1	616	N	hsp70 family chaperone	-	-	-	cluster_173	cf_putative	-	1.A.33.1.2	Channels/Pores	α-Type Channels	The Cation Channel-forming Heat Shock Protein-70 (Hsp70) Family
PA7_TRINITY_DN1141_c0_g1_i1	753	N	zinc finger	-	-	-	-	-	-	-	-	-	-
PA7_TRINITY_DN1171_c0_g1_i1	295	N	hypothetical protein FPSE_11433	-	-	-	-	-	-	-	-	-	-
PA7_TRINITY_DN12162_c0_g1_i1	945	N	bacteriodes thetaiotaomicron symbiotic	-	-	-	-	-	-	-	-	-	-
PA7_TRINITY_DN12371_c0_g1_i1	346	N	caspase domain-containing	-	-	-	-	-	-	-	-	-	-
PA7_TRINITY_DN12376_c0_g1_i1	307	N	nmrA-like family	-	-	-	-	-	-	-	-	-	-
PA7_TRINITY_DN1254_c0_g1_i1	136	N	---NA---	-	-	-	-	-	-	-	-	-	-
PA7_TRINITY_DN13200_c0_g1_i1	293	N	hypothetical protein BBA_05265	-	-	-	cluster_23	cf_putative	-	-	-	-	-
PA7_TRINITY_DN13353_c0_g1_i1	180	N	kinase subdomain-containing	-	-	-	-	-	-	-	-	-	-
PA7_TRINITY_DN13741_c0_g1_i1	152	N	hypothetical protein FOXB_03410	-	-	-	-	-	-	-	-	-	-
PA7_TRINITY_DN140_c0_g1_i1	599	N	Cytochrome P450	-	-	CYP615A1	cluster_187	terpene	-	-	-	-	-
PA7_TRINITY_DN14332_c0_g1_i1	154	Y	hypothetical protein TRIATDRAFT_215066	-	-	-	-	-	-	-	-	-	-
PA7_TRINITY_DN14793_c0_g1_i1	387	N	hypothetical protein MAC_04934	-	-	-	cluster_21	cf_putative	-	-	-	-	-
PA7_TRINITY_DN1505_c0_g1_i1	637	N	hypothetical protein NECHADRAFT_78308	-	-	-	cluster_131	cf_putative	-	-	-	-	-
PA7_TRINITY_DN15107_c0_g1_i1	277	N	C6 transcription	-	-	-	-	-	-	-	-	-	-
PA7_TRINITY_DN1515_c0_g1_i1	649	N	glycyl-tRNA synthetase	-	-	-	-	-	-	-	-	-	-
PA7_TRINITY_DN1516_c0_g1_i1	360	N	nadp-dependent alcohol dehydrogenase	-	-	-	-	-	-	-	-	-	-
PA7_TRINITY_DN1548_c0_g1_i1	479	N	C6 finger domain-containing	-	-	-	cluster_187	terpene	-	-	-	-	-
PA7_TRINITY_DN1580_c0_g1_i2utrorf	231	N	C2H2 finger domain-containing	-	-	-	cluster_106	cf_putative	-	-	-	-	-
PA7_TRINITY_DN15939_c0_g1_i1	907	N	C6 transcription factor (Ctf1B)	-	-	-	-	-	-	-	-	-	-
PA7_TRINITY_DN1613_c0_g1_i1	548	N	very large low complexity	-	-	-	-	-	-	-	-	-	-
PA7_TRINITY_DN1613_c0_g1_i1utrorf	381	N	conserved hypothetical protein	-	-	-	-	-	-	-	-	-	-
PA7_TRINITY_DN16853_c0_g1_i1	224	N	Fungal transcriptional regulatory	-	-	-	cluster_72	cf_putative	-	-	-	-	-
PA7_TRINITY_DN18021_c0_g1_i1	287	N	serine threonine- kinase Sgk2	-	-	-	-	-	-	-	-	-	-
PA7_TRINITY_DN18048_c0_g1_i1	253	N	hypothetical protein MAA_01590	-	-	-	-	-	-	-	-	-	-
PA7_TRINITY_DN18110_c0_g1_i1	665	N	hypothetical protein CCM_03269	-	-	-	cluster_177	cf_putative	-	-	-	-	-
PA7_TRINITY_DN18276_c0_g1_i1	544	Y	TPA: domain (AFU_orthologue AFUA_5G03980)	CBM50	-	-	-	-	-	-	-	-	-
PA7_TRINITY_DN18342_c0_g1_i1	288	N	---NA---	-	-	-	-	-	-	-	-	-	-
PA7_TRINITY_DN18827_c0_g1_i1	421	N	hypothetical protein SNOG_15034	-	-	-	-	-	-	-	-	-	-
PA7_TRINITY_DN1887_c0_g1_i1	271	N	hypothetical protein MAC_08234	-	-	-	-	-	-	-	-	-	-
PA7_TRINITY_DN189_c0_g1_i1	434	N	interferon-inducible GTPase	-	-	-	-	-	-	-	-	-	-
PA7_TRINITY_DN19064_c0_g1_i1	663	N	C6 transcription factor	-	-	-	-	-	-	-	-	-	-
PA7_TRINITY_DN19231_c0_g1_i1	401	Y	agmatinase 1	-	-	-	-	-	-	-	-	-	-
PA7_TRINITY_DN19336_c0_g1_i1	202	N	---NA---	-	-	-	cluster_135	t1pks	-	-	-	-	-
PA7_TRINITY_DN1998_c0_g1_i1	208	N	TPR Domain containing	-	-	-	-	-	-	-	-	-	-
PA7_TRINITY_DN20244_c0_g1_i1	108	N	---NA---	-	-	-	-	-	-	-	-	-	-
PA7_TRINITY_DN2046_c0_g1_i1	835	N	---NA---	-	-	-	cluster_29	cf_putative	-	-	-	-	-
PA7_TRINITY_DN2267_c0_g1_i1	459	N	hypothetical protein GMDG_03780	-	-	-	cluster_76	cf_putative	-	-	-	-	-
PA7_TRINITY_DN2278_c0_g1_i1	530	N	cell surface metalloreductase ( )	-	-	-	cluster_106	cf_putative	-	5.B.1.5.3	Transmembrane Electron Carriers	Transmembrane 1-electron transfer carriers	The Phagocyte (gp91phox) NADPH Oxidase Family
PA7_TRINITY_DN2467_c0_g1_i1	233	N	hypothetical protein BBA_09297	-	-	-	-	-	-	-	-	-	-
PA7_TRINITY_DN251_c0_g1_i1	584	N	vacuolar amino acid transporter 3	-	-	-	cluster_141	cf_putative	-	2.A.18.7.3	Electrochemical Potential-driven Transporters	Porters (uniporters, symporters, antiporters)	The Amino Acid/Auxin Permease (AAAP) Family
PA7_TRINITY_DN2819_c0_g1_i2	318	N	hypothetical protein BBA_00696	-	-	-	-	-	-	-	-	-	-
PA7_TRINITY_DN2951_c0_g1_i1	850	N	fungal specific transcription	-	-	-	-	-	-	-	-	-	-
PA7_TRINITY_DN2986_c0_g1_i1	329	N	short-chain dehydrogenase	-	-	-	-	-	-	-	-	-	-
PA7_TRINITY_DN2987_c0_g1_i2	265	N	serine threonine kinase	-	-	-	cluster_106	cf_putative	-	-	-	-	-
PA7_TRINITY_DN3045_c0_g1_i1utrorf	204	N	hypothetical protein AOL_s00169g36	-	-	-	-	-	-	-	-	-	-
PA7_TRINITY_DN3061_c0_g1_i2	297	N	hypothetical protein TRIATDRAFT_180008, partial	-	-	-	-	-	-	-	-	-	-
PA7_TRINITY_DN3154_c0_g1_i1	892	N	ankyrin repeat-containing	-	-	-	-	-	-	9.A.3.1.1	Incompletely Characterized Transport Systems	Recognized transporters of unknown biochemical mechanism	The Sorting Nexin27 (SNX27)-Retromer Assembly Apparatus for Recycling Integral Membrane Proteins (SNX27-RetromerAA) Family
PA7_TRINITY_DN3154_c0_g1_i1utrorf	348	N	integral membrane	-	-	-	-	-	-	1.H.1.4.3	Channels/Pores	Paracellular Channels	The Claudin Tight Junction (Claudin1) Family
PA7_TRINITY_DN321_c0_g1_i1	1215	N	kinase domain-containing	-	-	-	cluster_26	cf_putative	-	-	-	-	-
PA7_TRINITY_DN3281_c0_g1_i1	346	N	---NA---	-	-	-	cluster_106	cf_putative	-	-	-	-	-
PA7_TRINITY_DN3394_c0_g1_i2	741	N	Telomerase-binding EST1A	-	-	-	cluster_29	cf_putative	-	-	-	-	-
PA7_TRINITY_DN3397_c0_g1_i1	340	N	fatty acid elongase	-	-	-	-	-	-	-	-	-	-
PA7_TRINITY_DN3553_c0_g1_i1	347	N	bZIP transcription factor	-	-	-	-	-	-	-	-	-	-
PA7_TRINITY_DN3576_c0_g1_i2	219	N	umta methyltransferase family	-	-	-	cluster_98	cf_putative	-	-	-	-	-
PA7_TRINITY_DN3583_c0_g1_i2	368	N	FAD dependent oxidoreductase superfamily	-	-	-	-	-	-	-	-	-	-
PA7_TRINITY_DN3664_c0_g1_i2utrorf	291	N	hypothetical protein THITE_2124328	-	-	-	-	-	-	-	-	-	-
PA7_TRINITY_DN3893_c0_g1_i2	338	N	mating type 1-1-1	-	-	-	-	-	-	-	-	-	-
PA7_TRINITY_DN4015_c0_g1_i1utrorf	237	N	allantoate permease	-	-	-	cluster_30	indole	-	2.A.1.14.4	Electrochemical Potential-driven Transporters	Porters (uniporters, symporters, antiporters)	The Major Facilitator Superfamily (MFS)
PA7_TRINITY_DN4015_c0_g1_i2	763	N	DNA repair helicase RAD3	-	-	-	cluster_30	indole	-	-	-	-	-
PA7_TRINITY_DN4032_c0_g1_i1	704	N	and nb-arc domain	-	-	-	cluster_106	cf_putative	-	-	-	-	-
PA7_TRINITY_DN4491_c0_g1_i1	990	N	Pc13g00190	-	-	-	-	-	-	-	-	-	-
PA7_TRINITY_DN4503_c0_g1_i3	454	N	sucrase ferredoxin domain-containing	-	-	-	-	-	-	-	-	-	-
PA7_TRINITY_DN4719_c0_g1_i1	263	N	C6 zinc finger domain-containing	-	-	-	cluster_152	cf_putative	-	-	-	-	-
PA7_TRINITY_DN472_c0_g1_i1	421	N	zinc finger	-	-	-	-	-	-	-	-	-	-
PA7_TRINITY_DN4799_c0_g1_i1	460	N	hypothetical protein AOL_s00169g35	-	-	-	-	-	-	-	-	-	-
PA7_TRINITY_DN4819_c0_g1_i1	1203	N	patatin family	-	-	-	-	-	-	-	-	-	-
PA7_TRINITY_DN4819_c0_g1_i3	552	N	hypothetical protein CGGC5_1155	-	-	-	-	-	-	2.A.122.2.6	Electrochemical Potential-driven Transporters	Porters (uniporters, symporters, antiporters)	The LrgB/CidB Holin-like Glycolate/Glycerate Transporter (LrgB/CidB/GGT) Family
PA7_TRINITY_DN4823_c0_g1_i1	377	N	helix-loop-helix DNA-binding domain containing	-	-	-	-	-	-	-	-	-	-
PA7_TRINITY_DN4823_c0_g1_i1utrorf	339	N	C6 transcription factor	-	-	-	-	-	-	-	-	-	-
PA7_TRINITY_DN5568_c0_g1_i1	462	N	ankyrin repeat-containing	-	-	-	-	-	-	9.A.3.1.1	Incompletely Characterized Transport Systems	Recognized transporters of unknown biochemical mechanism	The Sorting Nexin27 (SNX27)-Retromer Assembly Apparatus for Recycling Integral Membrane Proteins (SNX27-RetromerAA) Family
PA7_TRINITY_DN6393_c0_g1_i1	206	N	---NA---	-	-	-	-	-	-	-	-	-	-
PA7_TRINITY_DN6479_c0_g1_i1	296	N	ankyrin repeat	-	-	-	-	-	-	9.A.3.1.1	Incompletely Characterized Transport Systems	Recognized transporters of unknown biochemical mechanism	The Sorting Nexin27 (SNX27)-Retromer Assembly Apparatus for Recycling Integral Membrane Proteins (SNX27-RetromerAA) Family
PA7_TRINITY_DN6623_c0_g1_i1	933	N	F-box domain-containing	-	-	-	cluster_102	cf_putative	-	-	-	-	-
PA7_TRINITY_DN6742_c0_g1_i1	217	N	ankyrin repeat domain-containing 29	-	-	-	-	-	-	-	-	-	-
PA7_TRINITY_DN6812_c0_g1_i1	116	N	---NA---	-	-	-	cluster_177	cf_putative	-	-	-	-	-
PA7_TRINITY_DN6844_c0_g1_i1	589	N	transcription factor bZIP	-	-	-	-	-	-	-	-	-	-
PA7_TRINITY_DN7309_c0_g1_i1	224	N	hypothetical protein	-	-	-	-	-	-	-	-	-	-
PA7_TRINITY_DN738_c0_g1_i1	395	N	pentalenene synthase	-	-	-	cluster_187	terpene	-	-	-	-	-
PA7_TRINITY_DN746_c0_g1_i1	487	N	hypothetical protein	-	-	-	-	-	-	-	-	-	-
PA7_TRINITY_DN7497_c0_g1_i1	340	N	predicted protein	-	-	-	cluster_106	cf_putative	-	-	-	-	-
PA7_TRINITY_DN7912_c0_g1_i1	432	Y	family decarboxylase	-	-	-	-	-	-	-	-	-	-
PA7_TRINITY_DN8007_c0_g1_i1	294	N	rta1 domain-containing	-	-	-	cluster_152	cf_putative	-	9.A.26.1.1	Incompletely Characterized Transport Systems	Recognized transporters of unknown biochemical mechanism	The Lipid-translocating Exporter (LTE) Family
PA7_TRINITY_DN8066_c0_g1_i1	247	N	heterokaryon incompatibility	-	-	-	-	-	-	-	-	-	-
PA7_TRINITY_DN847_c0_g1_i1	622	N	major facilitator superfamily transporter	-	-	-	cluster_141	cf_putative	-	2.A.1.3.65	Electrochemical Potential-driven Transporters	Porters (uniporters, symporters, antiporters)	The Major Facilitator Superfamily (MFS)
PA7_TRINITY_DN8513_c0_g1_i1	229	N	hexose transporter	-	-	-	cluster_38	cf_putative	-	2.A.1.1.117	Electrochemical Potential-driven Transporters	Porters (uniporters, symporters, antiporters)	The Major Facilitator Superfamily (MFS)
PA7_TRINITY_DN9551_c0_g1_i1	420	N	hypothetical protein AN7371.2	-	-	-	cluster_173	cf_putative	-	-	-	-	-
PA7_TRINITY_DN9635_c0_g1_i1	584	N	geranylgeranyl pyrophosphate synthetase	-	-	-	-	-	-	-	-	-	-
PA7_TRINITY_DN9914_c0_g1_i1	346	N	hypothetical protein VDAG_04150	-	-	-	-	-	-	-	-	-	-
PA7_TRINITY_DN993_c0_g1_i1	447	N	het and ankyrin domain	-	-	-	-	-	-	-	-	-	-
TM1118_TRINITY_DN10079_c0_g1_i1	84	N	---NA---	-	-	-	-	-	-	-	-	-	-
TM1118_TRINITY_DN10326_c0_g1_i1	168	N	---NA---	-	-	-	cluster_173	cf_putative	-	-	-	-	-
TM1118_TRINITY_DN11622_c0_g1_i1	131	N	allantoate permease	-	-	-	cluster_30	indole	-	2.A.1.14.4	Electrochemical Potential-driven Transporters	Porters (uniporters, symporters, antiporters)	The Major Facilitator Superfamily (MFS)
TM1118_TRINITY_DN1230_c0_g1_i1	454	N	1-aminocyclopropane-1-carboxylate synthase	-	-	-	-	-	-	-	-	-	-
TM1118_TRINITY_DN13574_c0_g1_i1	290	N	hypothetical protein	-	-	-	cluster_34	cf_putative	-	-	-	-	-
TM1118_TRINITY_DN13972_c0_g1_i1	497	N	hypothetical protein MAC_08234	-	-	-	-	-	-	-	-	-	-
TM1118_TRINITY_DN1466_c0_g1_i1	223	N	hypothetical protein TRIATDRAFT_90906	-	-	-	cluster_129	cf_putative	-	-	-	-	-
TM1118_TRINITY_DN16076_c0_g1_i1	215	N	---NA---	-	-	-	-	-	-	-	-	-	-
TM1118_TRINITY_DN19609_c0_g1_i1	228	N	---NA---	-	-	-	cluster_119	cf_putative	-	-	-	-	-
TM1118_TRINITY_DN19818_c0_g1_i1	335	N	nitrilotriacetate monooxygenase component B	-	-	-	-	-	-	-	-	-	-
TM1118_TRINITY_DN19992_c0_g1_i1	300	N	Heterokaryon incompatibility	-	-	-	-	-	-	-	-	-	-
TM1118_TRINITY_DN20053_c0_g1_i1	352	N	general amidase	-	-	-	cluster_34	cf_putative	-	-	-	-	-
TM1118_TRINITY_DN2087_c0_g1_i1	555	N	negative acting factor	-	-	-	-	-	-	-	-	-	-
TM1118_TRINITY_DN2102_c0_g1_i1	442	N	SPRY domain-containing	-	-	-	-	-	-	-	-	-	-
TM1118_TRINITY_DN2102_c0_g1_i1utrorf	269	N	matrix metallo ase-11	-	-	-	-	-	-	-	-	-	-
TM1118_TRINITY_DN218_c0_g1_i1	696	N	domain-containing	-	-	-	-	-	-	-	-	-	-
TM1118_TRINITY_DN24422_c0_g1_i1	131	N	Major facilitator superfamily	-	-	-	-	-	-	-	-	-	-
TM1118_TRINITY_DN24553_c0_g1_i1	289	N	hypothetical protein FPSE_08675	-	-	-	-	-	-	-	-	-	-
TM1118_TRINITY_DN24872_c0_g1_i1	291	N	7 alpha-cephem-	-	-	-	-	-	-	-	-	-	-
TM1118_TRINITY_DN25318_c0_g1_i1	380	N	NACHT domain	-	-	-	-	-	-	-	-	-	-
TM1118_TRINITY_DN25830_c0_g1_i1	169	N	---NA---	-	-	-	-	-	-	-	-	-	-
TM1118_TRINITY_DN27511_c0_g1_i1	166	N	---NA---	-	-	-	-	-	-	-	-	-	-
TM1118_TRINITY_DN2836_c0_g1_i1	1022	N	and Ankyrin domain	-	-	-	-	-	-	-	-	-	-
TM1118_TRINITY_DN29676_c0_g1_i1	109	N	---NA---	-	-	-	cluster_20	cf_putative	-	-	-	-	-
TM1118_TRINITY_DN30298_c0_g1_i1	273	N	hydroxyacylglutathione hydrolase	-	-	-	cluster_177	cf_putative	-	-	-	-	-
TM1118_TRINITY_DN3647_c0_g1_i1	521	N	metaphase-anaphase transition (Mlo2)	-	-	-	cluster_162	cf_putative	-	-	-	-	-
TM1118_TRINITY_DN4295_c0_g1_i1	259	N	hypothetical protein CHGG_08616	-	-	-	-	-	-	-	-	-	-
TM1118_TRINITY_DN4380_c0_g1_i2	229	N	kinase-like domain	-	-	-	-	-	-	-	-	-	-
TM1118_TRINITY_DN4612_c0_g1_i1	897	N	dynamin family	-	-	-	cluster_173	cf_putative	-	1.I.1.1.3	Channels/Pores	Membrane-bounded Channels	The Nuclear Pore Complex (NPC) Family
TM1118_TRINITY_DN4619_c0_g1_i1	267	N	conserved hypothetical protein	-	-	-	-	-	-	-	-	-	-
TM1118_TRINITY_DN4721_c0_g1_i1	626	N	kinase domain-containing	-	-	-	-	-	-	-	-	-	-
TM1118_TRINITY_DN4750_c0_g1_i1utrorf	380	N	Telomerase-binding EST1A	-	-	-	cluster_22	t1pks	-	-	-	-	-
TM1118_TRINITY_DN4828_c0_g1_i2	295	N	vesicular-fusion sec17	-	-	-	cluster_34	cf_putative	-	-	-	-	-
TM1118_TRINITY_DN4962_c0_g1_i1	583	N	hypothetical protein MAC_08234	-	-	-	-	-	-	-	-	-	-
TM1118_TRINITY_DN5019_c0_g1_i2	299	N	aldo-keto reductase	-	-	-	cluster_109	cf_putative	-	-	-	-	-
TM1118_TRINITY_DN5187_c0_g1_i1	263	N	hypothetical protein CH063_15172	-	-	-	-	-	-	-	-	-	-
TM1118_TRINITY_DN5208_c0_g1_i2	1048	N	pfs domain-containing	-	-	-	cluster_109	cf_putative	-	-	-	-	-
TM1118_TRINITY_DN5300_c0_g1_i1	635	N	heterokaryon incompatibility	-	-	-	-	-	-	-	-	-	-
TM1118_TRINITY_DN5349_c1_g1_i3	514	N	heterokaryon incompatibility	-	-	-	-	-	-	-	-	-	-
TM1118_TRINITY_DN5549_c0_g1_i1	316	N	Polynucleotidyl transferase	-	-	-	-	-	-	-	-	-	-
TM1118_TRINITY_DN5682_c0_g1_i1	474	N	hypothetical protein OOU_Y34scaffold01196g3	-	-	-	-	-	-	-	-	-	-
TM1118_TRINITY_DN6620_c0_g1_i1	307	N	kinesin light	-	-	-	cluster_125	cf_putative	-	-	-	-	-
TM1119_g10014.t1	575	N	---NA---	-	-	-	-	-	-	-	-	-	-
TM1119_g1043.t1	1332	N	hypothetical protein MPH_00115	-	-	-	cluster_14	cf_putative	-	-	-	-	-
TM1119_g10834.t1	719	N	NB-ARC and TPR domain	-	-	-	cluster_109	cf_putative	-	-	-	-	-
TM1119_g10922.t1	329	N	alpha-galactosidase A precursor	-	-	-	cluster_110	cf_putative	-	-	-	-	-
TM1119_g115.t1	529	N	cytochrome p450 oxidoreductase	-	-	CYP620B3_Fusarium_verticillioides	-	-	-	-	-	-	-
TM1119_g11637.t1	455	N	HET domain-containing	-	-	-	cluster_121	t1pks-nrps	-	-	-	-	-
TM1119_g11704.t1	1071	N	multiple ankyrin repeats single kh domain	-	-	-	cluster_122	cf_putative	-	8.A.28.1.1	Accessory Factors Involved in Transport	Auxiliary transport proteins	The Ankyrin (Ankyrin) Family
TM1119_g12181.t1	649	N	glycyl-tRNA synthetase	-	-	-	-	-	-	-	-	-	-
TM1119_g12962.t1	215	N	Ctr copper transporter	-	-	-	cluster_136	cf_putative	-	1.A.56.3.2	Channels/Pores	α-Type Channels	The Copper Transporter (Ctr) Family
TM1119_g12966.t1	326	N	short-chain dehydrogenase	-	-	-	cluster_137	phosphonate	-	-	-	-	-
TM1119_g12970.t1	334	N	Aldo keto reductase	-	-	-	cluster_137	phosphonate	-	8.A.5.1.6	Accessory Factors Involved in Transport	Auxiliary transport proteins	The Voltage-gated K+ Channel β-subunit (Kvβ) Family
TM1119_g12972.t1	549	N	sugar transporter	-	-	-	cluster_137	phosphonate	-	2.A.1.1.68	Electrochemical Potential-driven Transporters	Porters (uniporters, symporters, antiporters)	The Major Facilitator Superfamily (MFS)
TM1119_g13237.t1	656	N	phytanoyl- dioxygenase family	-	-	-	cluster_143	cf_putative	-	-	-	-	-
TM1119_g13238.t1	728	N	ATPase AAA-type core	-	-	-	cluster_143	cf_putative	-	-	-	-	-
TM1119_g13619.t1	294	N	oxidoreductase domain containing	-	-	-	-	-	-	-	-	-	-
TM1119_g13703.t1	734	N	interferon-induced GTP-binding Mx2	-	-	-	cluster_146	cf_putative	-	1.I.1.1.3	Channels/Pores	Membrane-bounded Channels	The Nuclear Pore Complex (NPC) Family
TM1119_g13905.t1	494	N	TPA: family regulatory (AFU_orthologue AFUA_3G14730)	-	-	-	cluster_149	terpene	-	-	-	-	-
TM1119_g14308.t1	656	N	hypothetical protein FPSE_01441	-	-	-	-	-	-	-	-	-	-
TM1119_g14467.t1	350	N	short-chain dehydrogenase reductase family	-	-	-	cluster_181	other	-	-	-	-	-
TM1119_g14468.t1	740	N	C6 zinc finger domain	-	-	-	cluster_181	other	-	-	-	-	-
TM1119_g1468.t1	569	N	calcium calmodulin-dependent kinase	-	-	-	-	-	-	9.B.106.3.1	Incompletely Characterized Transport Systems	Putative transport proteins	The Pock Size-determining Protein (PSDP) Family
TM1119_g1469.t1	635	N	hypothetical protein MAC_09305	-	-	-	-	-	-	-	-	-	-
TM1119_g1487.t1	197	N	aldo keto reductase family	-	-	-	cluster_21	cf_putative	-	8.A.5.1.4	Accessory Factors Involved in Transport	Auxiliary transport proteins	The Voltage-gated K+ Channel β-subunit (Kvβ) Family
TM1119_g1497.t1	391	N	---NA---	-	-	-	-	-	-	-	-	-	-
TM1119_g1522.t1	842	N	DNA repair helicase RAD25	-	-	-	-	-	-	-	-	-	-
TM1119_g1578.t1	251	N	T-complex 1 subunit eta	-	-	-	-	-	-	-	-	-	-
TM1119_g1579.t1	517	N	heterokaryon incompatibility	-	-	-	-	-	-	-	-	-	-
TM1119_g1601.t1	101	N	---NA---	-	-	-	-	-	-	-	-	-	-
TM1119_g1671.t1	598	N	sterigmatocystin 8-O-methyltransferase	-	-	-	cluster_22	t1pks	-	-	-	-	-
TM1119_g1699.t1	621	N	---NA---	-	-	-	cluster_22	t1pks	-	-	-	-	-
TM1119_g1949.t1	554	N	C6 transcription	-	-	-	-	-	-	-	-	-	-
TM1119_g2432.t1	423	N	hypothetical protein	-	-	-	-	-	-	-	-	-	-
TM1119_g2659.t1	514	N	ankyrin repeat domain-containing 44	-	-	-	cluster_55	cf_putative	-	8.A.28.1.2	Accessory Factors Involved in Transport	Auxiliary transport proteins	The Ankyrin (Ankyrin) Family
TM1119_g2660.t1	629	N	related to tol	-	-	-	cluster_55	cf_putative	-	-	-	-	-
TM1119_g2899.t1	344	N	---NA---	-	-	-	cluster_60	cf_putative	-	-	-	-	-
TM1119_g2906.t1	976	N	hypothetical protein SNOG_05984	-	-	-	cluster_60	cf_putative	-	-	-	-	-
TM1119_g2940.t1	1238	N	Ankyrin repeat	-	-	-	cluster_60	cf_putative	-	9.A.3.1.1	Incompletely Characterized Transport Systems	Recognized transporters of unknown biochemical mechanism	The Sorting Nexin27 (SNX27)-Retromer Assembly Apparatus for Recycling Integral Membrane Proteins (SNX27-RetromerAA) Family
TM1119_g323.t1	1056	N	hypothetical protein FOXB_06443	-	-	-	-	-	-	-	-	-	-
TM1119_g3419.t1	287	N	hypothetical protein PTT_08827	-	-	-	-	-	-	-	-	-	-
TM1119_g3421.t1	231	N	ATP-dependent RNA helicase DHX8	-	-	-	-	-	-	-	-	-	-
TM1119_g3891.t1	165	Y	---NA---	-	-	-	-	-	-	-	-	-	-
TM1119_g3892.t1	874	N	DNA RNA helicase	-	-	-	-	-	-	-	-	-	-
TM1119_g3893.t1	142	N	---NA---	-	-	-	-	-	-	-	-	-	-
TM1119_g3894.t1	151	N	---NA---	-	-	-	-	-	-	-	-	-	-
TM1119_g3962.t1	797	N	kinase domain-containing	-	-	-	-	-	-	-	-	-	-
TM1119_g4539.t1	816	N	C6 transcription	-	-	-	-	-	-	-	-	-	-
TM1119_g4540.t1	541	N	MFS sugar transporter	-	-	-	-	-	-	2.A.1.1.39	Electrochemical Potential-driven Transporters	Porters (uniporters, symporters, antiporters)	The Major Facilitator Superfamily (MFS)
TM1119_g4541.t1	367	N	AF428150_1xylitol dehydrogenase	-	-	-	-	-	-	-	-	-	-
TM1119_g4652.t1	276	N	hypothetical protein SS1G_11966	-	-	-	-	-	-	-	-	-	-
TM1119_g4653.t1	1232	N	NACHT and WD domain	-	-	-	-	-	-	9.A.61.2.1	Incompletely Characterized Transport Systems	Recognized transporters of unknown biochemical mechanism	The Domain of Unknown Function 3339 (DUF3339) Family
TM1119_g479.t1	364	N	transposable element tc1	-	-	-	cluster_8	t3pks	-	-	-	-	-
TM1119_g4802.t1	989	N	HET domain	-	-	-	cluster_38	cf_putative	-	-	-	-	-
TM1119_g4803.t1	1286	N	kinesin light chain 1	-	-	-	cluster_38	cf_putative	-	-	-	-	-
TM1119_g4841.t1	499	N	FAD binding domain-containing	-	-	-	-	-	-	-	-	-	-
TM1119_g5189.t1	773	N	DAHP synthase	-	-	-	-	-	-	-	-	-	-
TM1119_g5491.t1	426	N	hypothetical protein	-	-	-	-	-	-	-	-	-	-
TM1119_g5876.t1	127	N	---NA---	-	-	-	-	-	-	-	-	-	-
TM1119_g6019.t1	504	Y	FAD binding domain	AA7	AA7	-	-	-	-	-	-	-	-
TM1119_g6020.t1	394	N	Alcohol dehydrogenase superfamily zinc-containing	-	-	-	-	-	-	-	-	-	-
TM1119_g6021.t1	416	N	aldo keto reductase	-	-	-	-	-	-	3.A.1.201.11	Primary Active Transporters	P-P-bond-hydrolysis-driven transporters	The ATP-binding Cassette (ABC) Superfamily
TM1119_g6492.t1	344	N	TPA: (AFU_orthologue AFUA_3G01350)	-	-	-	-	-	-	-	-	-	-
TM1119_g7212.t1	233	N	hypothetical protein THITE_164628	-	-	-	cluster_166	cf_putative	-	-	-	-	-
TM1119_g7700.t1	630	Y	Zinc finger U1-type	-	-	-	-	-	-	-	-	-	-
TM1119_g7856.t1	138	N	acetamidase regulatory	-	-	-	cluster_173	cf_putative	-	-	-	-	-
TM1119_g7857.t1	158	N	hypothetical protein GLRG_10733	-	-	-	cluster_173	cf_putative	-	-	-	-	-
TM1119_g8590.t1	1263	N	hypothetical protein LEMA_P084210.1	-	-	-	cluster_86	cf_putative	-	-	-	-	-
TM1119_g8591.t1	850	N	kinase domain-containing	-	-	-	cluster_86	cf_putative	-	-	-	-	-
TM1119_g906.t1	409	N	hypothetical protein NECHADRAFT_75267	-	-	-	cluster_10	cf_putative	-	-	-	-	-
TM1119_g9343.t1	595	N	heterokaryon incompatibility	-	-	-	cluster_92	t1pks	-	-	-	-	-
TM1119_g9504.t1	562	N	kinase regulator ste50	-	-	-	-	-	-	-	-	-	-
TM1119_g9543.t1	476	N	hypothetical protein	-	-	-	-	-	-	-	-	-	-
TM1119_g9548.t1	443	N	glutamyl-tRNA(Gln) amidotransferase subunit A	-	-	-	cluster_95	cf_putative	-	3.A.9.1.1	Primary Active Transporters	P-P-bond-hydrolysis-driven transporters	The Chloroplast Envelope Protein Translocase (CEPT or Tic-Toc) Family
TM1119_g9549.t1	426	N	Clavaminate synthase	-	-	-	cluster_95	cf_putative	-	-	-	-	-
TM1119_g9550.t1	776	N	hypothetical protein THITE_2114735	-	-	-	cluster_95	cf_putative	-	-	-	-	-
TM1119_g9571.t1	216	N	---NA---	-	-	-	cluster_95	cf_putative	-	-	-	-	-
TM1119_g9940.t1	969	N	AAA family ATPase	-	-	-	cluster_102	cf_putative	-	-	-	-	-
TM1119_g9941.t1	599	N	het domain-containing	-	-	-	cluster_102	cf_putative	-	-	-	-	-
TM1119_g9957.t1	611	N	---NA---	-	-	-	-	-	-	-	-	-	-
TM449_TRINITY_DN10116_c0_g1_i1	370	N	hypothetical protein NECHADRAFT_87237	-	-	-	cluster_92	t1pks	-	-	-	-	-
TM449_TRINITY_DN10498_c0_g1_i1	213	N	interferon-induced GTP-binding Mx2	-	-	-	-	-	-	-	-	-	-
TM449_TRINITY_DN10691_c0_g1_i1	184	N	general amidase	-	-	-	cluster_34	cf_putative	-	-	-	-	-
TM449_TRINITY_DN11052_c0_g1_i1	277	N	matrix metallo ase-11	-	-	-	-	-	-	-	-	-	-
TM449_TRINITY_DN12216_c0_g1_i1	716	N	extracellular alkaline serine protease	-	-	-	-	-	-	-	-	-	-
TM449_TRINITY_DN12456_c0_g1_i1	370	N	---NA---	-	-	-	-	-	-	-	-	-	-
TM449_TRINITY_DN12876_c0_g1_i1	347	N	actin	-	-	-	cluster_22	t1pks	-	-	-	-	-
TM449_TRINITY_DN12906_c0_g1_i1	423	N	methyltransferase domain-containing	-	-	-	-	-	-	-	-	-	-
TM449_TRINITY_DN1312_c0_g1_i1	552	N	tachykinin family	-	-	-	cluster_92	t1pks	-	-	-	-	-
TM449_TRINITY_DN13492_c0_g1_i1	102	N	---NA---	-	-	-	-	-	-	-	-	-	-
TM449_TRINITY_DN13742_c0_g1_i1	290	N	hypothetical protein CGGC5_13410	-	-	-	cluster_22	t1pks	-	-	-	-	-
TM449_TRINITY_DN13765_c0_g1_i1	158	N	hypothetical protein FOXB_04855	-	-	-	-	-	-	-	-	-	-
TM449_TRINITY_DN13779_c0_g1_i1	84	N	---NA---	-	-	-	-	-	-	-	-	-	-
TM449_TRINITY_DN1463_c0_g1_i1	496	N	Pfs domain	-	-	-	-	-	-	-	-	-	-
TM449_TRINITY_DN15192_c0_g1_i1	710	N	dihydroxyacetone synthase	-	-	-	-	-	-	-	-	-	-
TM449_TRINITY_DN15297_c0_g1_i1	185	N	related to heterokaryon incompatibility het-6	-	-	-	-	-	-	-	-	-	-
TM449_TRINITY_DN1556_c0_g1_i1	218	N	Methyltransferase type 11	-	-	-	-	-	-	-	-	-	-
TM449_TRINITY_DN15987_c0_g1_i1	279	Y	hypothetical protein CH063_06034	-	-	-	-	-	-	-	-	-	-
TM449_TRINITY_DN16116_c0_g1_i1	466	N	and NB-ARC domain-containing	-	-	-	-	-	-	-	-	-	-
TM449_TRINITY_DN1638_c0_g1_i1	746	N	C6 transcription	-	-	-	-	-	-	-	-	-	-
TM449_TRINITY_DN16385_c0_g1_i1	226	N	Transcription factor fungi	-	-	-	-	-	-	-	-	-	-
TM449_TRINITY_DN166_c0_g1_i1	416	N	hypothetical protein CGGC5_13170	-	-	-	-	-	-	-	-	-	-
TM449_TRINITY_DN18444_c0_g1_i1	273	N	serine threonine kinase	-	-	-	-	-	-	9.A.15.1.1	Incompletely Characterized Transport Systems	Recognized transporters of unknown biochemical mechanism	The Autophagy-related Phagophore-formation Transporter (APT) Family
TM449_TRINITY_DN18487_c0_g1_i1	338	N	carboxylesterase	-	-	-	-	-	-	-	-	-	-
TM449_TRINITY_DN18825_c0_g1_i1	599	N	cytochrome P450 monooxygenase	-	-	CYP615A2	-	-	-	-	-	-	-
TM449_TRINITY_DN18980_c0_g1_i1	433	N	phosphotransferase enzyme family	-	-	-	-	-	-	-	-	-	-
TM449_TRINITY_DN19102_c0_g1_i1	224	N	hypothetical protein M7I_4727	-	-	-	cluster_1	nrps	-	-	-	-	-
TM449_TRINITY_DN19626_c0_g1_i1	124	N	domain-containing	-	-	-	-	-	-	-	-	-	-
TM449_TRINITY_DN19862_c0_g1_i1	153	N	peptidoglycan binding domain containing	-	-	-	-	-	-	-	-	-	-
TM449_TRINITY_DN2056_c0_g1_i1	221	N	---NA---	-	-	-	-	-	-	-	-	-	-
TM449_TRINITY_DN2512_c0_g1_i1	150	N	C6 finger domain-containing	-	-	-	-	-	-	-	-	-	-
TM449_TRINITY_DN2557_c0_g1_i1	711	N	fungal specific transcription factor domain-containing	-	-	-	-	-	-	-	-	-	-
TM449_TRINITY_DN2822_c0_g1_i1	612	N	heterokaryon incompatibility	-	-	-	cluster_22	t1pks	-	-	-	-	-
TM449_TRINITY_DN2933_c0_g1_i1	812	N	transcription factor C2H2?	-	-	-	-	-	-	-	-	-	-
TM449_TRINITY_DN3148_c0_g1_i1	603	N	fungal specific transcription factor domain-containing	-	-	-	-	-	-	-	-	-	-
TM449_TRINITY_DN3213_c0_g1_i2	396	N	hypothetical protein CCM_09102	-	-	-	-	-	-	-	-	-	-
TM449_TRINITY_DN3319_c0_g1_i2	339	N	hypothetical protein SNOG_03713	-	-	-	cluster_102	cf_putative	-	-	-	-	-
TM449_TRINITY_DN345_c0_g1_i1	1689	N	ankyrin repeat domain	-	-	-	cluster_104	cf_putative	-	8.A.28.1.2	Accessory Factors Involved in Transport	Auxiliary transport proteins	The Ankyrin (Ankyrin) Family
TM449_TRINITY_DN4092_c0_g1_i1	919	N	AAA family ATPase	-	-	-	cluster_1	nrps	-	-	-	-	-
TM449_TRINITY_DN418_c0_g1_i1	311	N	hypothetical protein TRIATDRAFT_316835	-	-	-	cluster_104	cf_putative	-	-	-	-	-
TM449_TRINITY_DN421_c0_g1_i1	573	N	hypothetical protein MAC_08234	-	-	-	cluster_22	t1pks	-	-	-	-	-
TM449_TRINITY_DN4389_c0_g1_i1	1008	N	intracellular serine protease	-	-	-	cluster_104	cf_putative	-	-	-	-	-
TM449_TRINITY_DN4463_c0_g1_i1	288	N	hypothetical protein CHGG_03754	-	-	-	-	-	-	-	-	-	-
TM449_TRINITY_DN5126_c0_g2_i1	257	N	kelch repeat	-	-	-	-	-	-	-	-	-	-
TM449_TRINITY_DN5293_c0_g1_i1	569	N	zinc finger C2H2	-	-	-	-	-	-	-	-	-	-
TM449_TRINITY_DN6793_c0_g1_i1	266	N	serine threonine- kinase	-	-	-	-	-	-	-	-	-	-
TM449_TRINITY_DN6829_c0_g1_i1	521	N	hypothetical protein MAC_08234	-	-	-	-	-	-	-	-	-	-
TM449_TRINITY_DN7469_c0_g1_i1	230	N	FluG domain-containing protein	-	-	-	-	-	-	-	-	-	-
TM449_TRINITY_DN7474_c0_g1_i1	212	N	amidase family	-	-	-	-	-	-	-	-	-	-
TM449_TRINITY_DN794_c0_g1_i1	702	N	ankyrin repeat	-	-	-	cluster_22	t1pks	-	-	-	-	-
TM449_TRINITY_DN9383_c0_g1_i1	341	N	nadp-dependent alcohol dehydrogenase	-	-	-	-	-	-	-	-	-	-
TM449_TRINITY_DN9631_c0_g1_i1	266	N	alpha-galactosidase A	-	-	-	-	-	-	-	-	-	-
