# Supplementary material for: Whole-Genome Resequencing and Pan-Transcriptome Reconstruction Highlight the Impact of Genomic Structural Variation on Secondary Metabolite Gene Clusters in the Grapevine Esca Pathogen Phaeoacremonium minimum
Source: Front Microbiol. 2018 Aug 13;9:1784. doi: 10.3389/fmicb.2018.01784 (PMC6099105; doi:10.3389/fmicb.2018.01784)
Supplement: DATA S6 — Annotations of the Pm1119 predicted protein-coding genes. [file Data_Sheet_6.XLSX]

## Sheet: Pm1119_annotation
Gene_Number	Gene_ID	Unitig	Start	End	Strand	Peptide length (aa)	dN	omega	Secreted	Description	CAZyme	CWDE	P450	Cluster_No	Cluster Type	Peroxidase	TCBD_code	TC_class	TC_subclass	TC_Superfamily	Pfam	GO IDs	GO Names
1	TM1119_g1.t1	unitig_0	432	3314	+	918	0	0	N	hypothetical protein MBM_04540	-	-	-	-	-	-	-	-	-	-	RVT_1	0	0
2	TM1119_g2.t1	unitig_0	4961	6729	-	547	0.0041	0	N	acetamidase ( )	-	-	-	-	-	-	-	-	-	-	Amidase	C:GO:0005634; C:GO:0005737; C:GO:0005829; F:GO:0016740; F:GO:0016884	C:nucleus; C:cytoplasm; C:cytosol; F:transferase activity; F:carbon-nitrogen ligase activity, with glutamine as amido-N-donor
3	TM1119_g3.t1	unitig_0	7275	9233	+	610	0.0013	0.0915493	N	C6 transcription	-	-	-	-	-	-	-	-	-	-	Zn_clus;Fungal_trans_2	C:GO:0005634; F:GO:0008270; P:GO:0006355; F:GO:0000981; P:GO:0006357	C:nucleus; F:zinc ion binding; P:regulation of transcription, DNA-templated; F:RNA polymerase II transcription factor activity, sequence-specific DNA binding; P:regulation of transcription from RNA polymerase II promoter
4	TM1119_g4.t1	unitig_0	9405	10435	-	268	0.0079	0.385366	N	short chain dehydrogenase reductase family	-	-	-	-	-	-	-	-	-	-	adh_short_C2	F:GO:0016491	F:oxidoreductase activity
5	TM1119_g5.t1	unitig_0	11656	12937	-	366	0.0027	0.287234	N	1-aminocyclopropane-1-carboxylate oxidase	-	-	-	-	-	-	-	-	-	-	2OG-FeII_Oxy;DIOX_N	F:GO:0051213; F:GO:0005506; F:GO:0016491; F:GO:0046872; P:GO:0031929; P:GO:0055114; C:GO:0005622; P:GO:0006995	F:dioxygenase activity; F:iron ion binding; F:oxidoreductase activity; F:metal ion binding; P:TOR signaling; P:oxidation-reduction process; C:intracellular; P:cellular response to nitrogen starvation
6	TM1119_g6.t1	unitig_0	13546	15638	+	567	0.0046	0.861111	N	major facilitator superfamily transporter	-	-	-	-	-	-	2.A.1.2.33	Electrochemical Potential-driven Transporters	Porters (uniporters, symporters, antiporters)	The Major Facilitator Superfamily (MFS)	MFS_1	P:GO:0055085; C:GO:0016020; C:GO:0016021; P:GO:0016310; F:GO:0016301; F:GO:0003674	P:transmembrane transport; C:membrane; C:integral component of membrane; P:phosphorylation; F:kinase activity; F:molecular_function
7	TM1119_g7.t1	unitig_0	16885	18993	+	665	0.0047	0	N	copper amine oxidase	-	-	-	-	-	-	-	-	-	-	Cu_amine_oxid	P:GO:0009308; F:GO:0005507; F:GO:0048038; F:GO:0008131; P:GO:0055114	P:amine metabolic process; F:copper ion binding; F:quinone binding; F:primary amine oxidase activity; P:oxidation-reduction process
8	TM1119_g8.t1	unitig_0	31447	33328	-	531	0.0045	0.231959	N	high-affinity nicotinic acid transporter	-	-	-	-	-	-	2.A.1.14.11	Electrochemical Potential-driven Transporters	Porters (uniporters, symporters, antiporters)	The Major Facilitator Superfamily (MFS)	MFS_1	P:GO:0055085; F:GO:0022857; C:GO:0016021; P:GO:0006820	P:transmembrane transport; F:transmembrane transporter activity; C:integral component of membrane; P:anion transport
9	TM1119_g9.t1	unitig_0	34944	36847	-	555	0.0036	0.0950704	N	plasma membrane zinc ion	-	-	-	-	-	-	2.A.5.1.1	Electrochemical Potential-driven Transporters	Porters (uniporters, symporters, antiporters)	The Zinc (Zn2+)-Iron (Fe2+) Permease (ZIP) Family	Zip	P:GO:0006811; C:GO:0016020	P:ion transport; C:membrane
10	TM1119_g10.t1	unitig_0	37465	37824	-	119	0.0008	0.2	N	---NA---	-	-	-	-	-	-	-	-	-	-	Glyoxalase	0	0
11	TM1119_g11.t1	unitig_0	38941	39761	+	253	0.001	0.125	N	NAD dependent epimerase dehydratase	-	-	-	-	-	-	-	-	-	-	NAD_binding_10	0	0
12	TM1119_g12.t1	unitig_0	40351	42919	-	460	0.0018	0.193548	N	MFS sugar transporter	-	-	-	-	-	-	2.A.1.1.39	Electrochemical Potential-driven Transporters	Porters (uniporters, symporters, antiporters)	The Major Facilitator Superfamily (MFS)	Sugar_tr	F:GO:0022891; P:GO:0055085; C:GO:0016021	F:substrate-specific transmembrane transporter activity; P:transmembrane transport; C:integral component of membrane
13	TM1119_g13.t1	unitig_0	43658	46411	+	806	0	0	N	Alpha-glucosidase II Alpha-xylosidase	GH31	GH31	-	-	-	-	-	-	-	-	Glyco_hydro_31;Gal_mutarotas_2	P:GO:0008152; F:GO:0016798	P:metabolic process; F:hydrolase activity, acting on glycosyl bonds
14	TM1119_g14.t1	unitig_0	47665	48082	-	109	0.0019	0.283582	Y	hypothetical protein CH063_05556	-	-	-	-	-	-	-	-	-	-	PLDc_N	C:GO:0016021	C:integral component of membrane
15	TM1119_g15.t1	unitig_0	48713	51263	-	678	0.0092	0.284091	Y	alkaline serine protease	-	-	-	-	-	-	-	-	-	-	Peptidase_S8;Pro-kuma_activ	P:GO:0006508; F:GO:0008233	P:proteolysis; F:peptidase activity
16	TM1119_g16.t1	unitig_0	53758	57033	+	904	0.0046	0.647887	Y	serin endopeptidase	-	-	-	-	-	-	-	-	-	-	Peptidase_S8;fn3_5	F:GO:0016787	F:hydrolase activity
17	TM1119_g17.t1	unitig_0	57973	61881	+	817	0.0056	0.341463	N	cytochrome p450 61	-	-	CYP61A6_Aspergillus_oryzae	-	-	-	-	-	-	-	p450;Fungal_trans_2	F:GO:0005506; P:GO:0071210; C:GO:0016021; P:GO:0006696; C:GO:0005783; F:GO:0000249; P:GO:0055114; P:GO:0006897; F:GO:0004497; P:GO:0006623; F:GO:0020037	F:iron ion binding; P:protein insertion into membrane raft; C:integral component of membrane; P:ergosterol biosynthetic process; C:endoplasmic reticulum; F:C-22 sterol desaturase activity; P:oxidation-reduction process; P:endocytosis; F:monooxygenase activity; P:protein targeting to vacuole; F:heme binding
18	TM1119_g18.t1	unitig_0	62884	66767	-	859	0	0	N	serine threonine- phosphatase 2B catalytic subunit	-	-	-	-	-	-	-	-	-	-	Metallophos;2OG-FeII_Oxy;DIOX_N	F:GO:0004721; P:GO:0006470	F:phosphoprotein phosphatase activity; P:protein dephosphorylation
19	TM1119_g19.t1	unitig_0	67679	68857	+	392	0	0	N	ncs1 nucleoside transporter family	-	-	-	-	-	-	2.A.39.3.1	Electrochemical Potential-driven Transporters	Porters (uniporters, symporters, antiporters)	The Nucleobase:Cation Symporter-1 (NCS1) Family	Transp_cyt_pur	P:GO:0055085; C:GO:0016021; F:GO:0005215	P:transmembrane transport; C:integral component of membrane; F:transporter activity
20	TM1119_g20.t1	unitig_0	69943	71726	-	518	0.0024	0.6	N	C6 transcription	-	-	-	-	-	-	-	-	-	-	Fungal_trans	F:GO:0005488	F:binding
21	TM1119_g21.t1	unitig_0	72472	73221	-	249	0.005	0.121655	N	HAD-superfamily hydrolase subfamily IIB	-	-	-	-	-	-	-	-	-	-	PMM	C:GO:0005737; F:GO:0004615; P:GO:0009298; F:GO:0016787	C:cytoplasm; F:phosphomannomutase activity; P:GDP-mannose biosynthetic process; F:hydrolase activity
22	TM1119_g22.t1	unitig_0	75630	77761	+	628	0.0091	0.865385	Y	elastinolytic metallo ase Mep	-	-	-	-	-	-	-	-	-	-	Peptidase_M36;FTP	F:GO:0046872; C:GO:0005576; F:GO:0008237	F:metal ion binding; C:extracellular region; F:metallopeptidase activity
23	TM1119_g23.t1	unitig_0	78139	79409	-	373	0.0065	0.814815	N	Clavaminate synthase	-	-	-	-	-	-	-	-	-	-	-	F:GO:0016491; P:GO:0055114	F:oxidoreductase activity; P:oxidation-reduction process
24	TM1119_g24.t1	unitig_0	82386	86356	+	898	0	0	N	glycoside hydrolase family 76	GH76	-	-	-	-	-	-	-	-	-	IU_nuc_hydro;Glyco_hydro_76	C:GO:0016020; F:GO:0016787	C:membrane; F:hydrolase activity
25	TM1119_g25.t1	unitig_0	88538	92023	+	846	0.0057	1.1875	N	MFS	-	-	-	-	-	-	2.A.1.2.31	Electrochemical Potential-driven Transporters	Porters (uniporters, symporters, antiporters)	The Major Facilitator Superfamily (MFS)	MFS_1;NAD_binding_10	P:GO:0055085; C:GO:0016021	P:transmembrane transport; C:integral component of membrane
26	TM1119_g26.t1	unitig_0	92583	93778	+	313	0.0043	0.846154	N	diacylglycerol pyrophosphate phosphatase 1	-	-	-	-	-	-	9.B.105.3.2	Incompletely Characterized Transport Systems	Putative transport proteins	The Lead Resistance Fusion Protein (PbrBC) Family	PAP2	C:GO:0043231; C:GO:0016020; C:GO:0044444; P:GO:0006796; F:GO:0016787	C:intracellular membrane-bounded organelle; C:membrane; C:cytoplasmic part; P:phosphate-containing compound metabolic process; F:hydrolase activity
27	TM1119_g27.t1	unitig_0	94024	96050	-	264	0.0054	0.355263	N	proteasome component Y13	-	-	-	-	-	-	-	-	-	-	Proteasome;Proteasome_A_N	C:GO:0005634; P:GO:0043161; C:GO:0042175; C:GO:0019773; F:GO:0004298; C:GO:0034515; P:GO:0010499; P:GO:0080129	C:nucleus; P:proteasome-mediated ubiquitin-dependent protein catabolic process; C:nuclear outer membrane-endoplasmic reticulum membrane network; C:proteasome core complex, alpha-subunit complex; F:threonine-type endopeptidase activity; C:proteasome storage granule; P:proteasomal ubiquitin-independent protein catabolic process; P:proteasome core complex assembly
28	TM1119_g28.t1	unitig_0	96484	99389	+	910	0.0043	0.826923	N	phd finger domain	-	-	-	-	-	-	-	-	-	-	PHD;TFIIS_M;SPOC	F:GO:0046872	F:metal ion binding
29	TM1119_g29.t1	unitig_0	101027	101380	+	117	0.0027	0.818182	N	---NA---	-	-	-	-	-	-	-	-	-	-	-	0	0
30	TM1119_g30.t1	unitig_0	101919	102479	+	186	0.0041	0.84375	N	---NA---	-	-	-	-	-	-	-	-	-	-	DUF4978	0	0
31	TM1119_g31.t1	unitig_0	104390	105217	-	255	0.0032	1	N	mediator of RNA polymerase II transcription subunit 7	-	-	-	-	-	-	-	-	-	-	Med7	C:GO:0005634; P:GO:0006357	C:nucleus; P:regulation of transcription from RNA polymerase II promoter
32	TM1119_g32.t1	unitig_0	105913	107073	+	386	0.0102	1.75758	N	zinc finger 830	-	-	-	-	-	-	-	-	-	-	-	P:GO:0008150; F:GO:0046872	P:biological_process; F:metal ion binding
33	TM1119_g33.t1	unitig_0	107378	108679	-	363	0.0126	0.892857	N	F-box domain-containing	-	-	-	-	-	-	-	-	-	-	F-box	P:GO:0043581; C:GO:0005575; F:GO:0003674	P:obsolete mycelium development; C:cellular_component; F:molecular_function
34	TM1119_g34.t1	unitig_0	116402	116775	+	69	0.0076	0.38	N	---NA---	-	-	-	-	-	-	-	-	-	-	-	0	0
35	TM1119_g35.t1	unitig_0	118740	119385	-	160	0.004	0.409091	N	hypothetical protein GLRG_06526	-	-	-	-	-	-	-	-	-	-	LAMTOR	P:GO:0007040; P:GO:0071230; P:GO:0032439; C:GO:0071986; P:GO:0043410; P:GO:0032008; P:GO:0042632; P:GO:0001919	P:lysosome organization; P:cellular response to amino acid stimulus; P:endosome localization; C:Ragulator complex; P:positive regulation of MAPK cascade; P:positive regulation of TOR signaling; P:cholesterol homeostasis; P:regulation of receptor recycling
36	TM1119_g36.t1	unitig_0	120509	121441	+	310	0.0062	0.948718	Y	hypothetical protein MGG_08334	-	-	-	-	-	-	-	-	-	-	-	P:GO:0008150; C:GO:0005575; F:GO:0003674	P:biological_process; C:cellular_component; F:molecular_function
37	TM1119_g37.t1	unitig_0	122283	124290	-	289	0.0028	0.391304	N	hypothetical protein NEUTE1DRAFT_49553	-	-	-	-	-	-	-	-	-	-	HORMA	0	0
38	TM1119_g38.t1	unitig_0	127310	130541	+	1040	0.0052	0.357143	N	cell division control	-	-	-	-	-	-	9.A.61.2.1	Incompletely Characterized Transport Systems	Recognized transporters of unknown biochemical mechanism	The Domain of Unknown Function 3339 (DUF3339) Family	WD40;F-box-like	F:GO:0004842; P:GO:0000086; F:GO:0043130; P:GO:0000082; C:GO:0016363; P:GO:0031146; C:GO:0043224; P:GO:0007126; P:GO:0042787	F:ubiquitin-protein transferase activity; P:G2/M transition of mitotic cell cycle; F:ubiquitin binding; P:G1/S transition of mitotic cell cycle; C:nuclear matrix; P:SCF-dependent proteasomal ubiquitin-dependent protein catabolic process; C:nuclear SCF ubiquitin ligase complex; P:meiotic nuclear division; P:protein ubiquitination involved in ubiquitin-dependent protein catabolic process
39	TM1119_g39.t1	unitig_0	131263	134347	-	949	0.0076	0.507463	N	dynamin family	-	-	-	-	-	-	9.A.63.1.1	Incompletely Characterized Transport Systems	Recognized transporters of unknown biochemical mechanism	The Retromer-dependnet Vacuolar Protein Sorting (R-VPS) Family	Dynamin_N;Dynamin_M	F:GO:0000166; F:GO:0005525; F:GO:0003924	F:nucleotide binding; F:GTP binding; F:GTPase activity
40	TM1119_g40.t1	unitig_0	136500	138151	+	445	0.0139	3.95	N	GDP-mannose pyrophosphorylase	-	-	-	-	-	-	-	-	-	-	Hexapep;NTP_transferase	C:GO:0005634; F:GO:0016779; C:GO:0005829; P:GO:0009058	C:nucleus; F:nucleotidyltransferase activity; C:cytosol; P:biosynthetic process
41	TM1119_g41.t1	unitig_0	138402	138776	-	124	0.0069	0.186147	N	Cupin 2 conserved barrel domain	-	-	-	-	-	-	-	-	-	-	Cupin_2	F:GO:0030145	F:manganese ion binding
42	TM1119_g42.t1	unitig_0	139683	140962	-	340	0.0115	0.71134	N	hypothetical protein CHGG_05414	-	-	-	-	-	-	-	-	-	-	DUF1996	0	0
43	TM1119_g43.t1	unitig_0	142507	143334	+	275	0.0051	0.85	N	predicted protein	-	-	-	-	-	-	-	-	-	-	-	C:GO:0016020; C:GO:0016021	C:membrane; C:integral component of membrane
44	TM1119_g44.t1	unitig_0	143677	144444	-	255	0.0025	0.274725	N	hypothetical protein MAC_05683	-	-	-	-	-	-	-	-	-	-	-	P:GO:0008150; C:GO:0016020; C:GO:0016021; C:GO:0005575; F:GO:0003674	P:biological_process; C:membrane; C:integral component of membrane; C:cellular_component; F:molecular_function
45	TM1119_g45.t1	unitig_0	147046	149186	+	666	0.006	1.5	N	Modin	-	-	-	-	-	-	-	-	-	-	-	P:GO:0008150; C:GO:0016020; C:GO:0016021; C:GO:0005575; F:GO:0003674	P:biological_process; C:membrane; C:integral component of membrane; C:cellular_component; F:molecular_function
46	TM1119_g46.t1	unitig_0	150934	152838	+	589	0.0048	0.55814	N	hypothetical protein MAC_08541	-	-	-	-	-	-	-	-	-	-	-	C:GO:0016020; C:GO:0016021	C:membrane; C:integral component of membrane
47	TM1119_g47.t1	unitig_0	153334	154746	+	470	0.0115	2.10256	N	Cyclin-like F-box	-	-	-	-	-	-	-	-	-	-	-	P:GO:0008150; C:GO:0005575; F:GO:0003674	P:biological_process; C:cellular_component; F:molecular_function
48	TM1119_g48.t1	unitig_0	154924	156624	-	566	0.0009	0.428571	N	DNA replication 4	-	-	-	-	-	-	-	-	-	-	WW;FF	C:GO:0005634	C:nucleus
49	TM1119_g49.t1	unitig_0	157870	159638	+	493	0.0111	0.535912	N	hypothetical protein TRIATDRAFT_306814	-	-	-	-	-	-	-	-	-	-	Zn_clus;Fungal_trans_2	C:GO:0005634; F:GO:0008270; P:GO:0006355; F:GO:0000981; P:GO:0006357	C:nucleus; F:zinc ion binding; P:regulation of transcription, DNA-templated; F:RNA polymerase II transcription factor activity, sequence-specific DNA binding; P:regulation of transcription from RNA polymerase II promoter
50	TM1119_g50.t1	unitig_0	159805	162884	-	989	0.0091	0.602649	N	eukaryotic membrane family	-	-	-	-	-	-	-	-	-	-	DUF747	C:GO:0043231; C:GO:0016021; C:GO:0044444	C:intracellular membrane-bounded organelle; C:integral component of membrane; C:cytoplasmic part
51	TM1119_g51.t1	unitig_0	163815	164429	+	204	0.0116	0.465409	N	hypothetical protein TRIVIDRAFT_215770	-	-	-	-	-	-	-	-	-	-	Acetyltransf_1	P:GO:0043581; P:GO:0006474; C:GO:0031248; C:GO:0005575; F:GO:0004596; F:GO:0008080	P:obsolete mycelium development; P:N-terminal protein amino acid acetylation; C:protein acetyltransferase complex; C:cellular_component; F:peptide alpha-N-acetyltransferase activity; F:N-acetyltransferase activity
52	TM1119_g52.t1	unitig_0	166222	167207	+	252	0.0084	0.357143	N	dienelactone hydrolase	-	-	-	-	-	-	-	-	-	-	DLH	F:GO:0016787	F:hydrolase activity
53	TM1119_g53.t1	unitig_0	167898	169549	+	497	0.0166	1.36667	N	general substrate transporter	-	-	-	-	-	-	2.A.1.2.91	Electrochemical Potential-driven Transporters	Porters (uniporters, symporters, antiporters)	The Major Facilitator Superfamily (MFS)	MFS_1	P:GO:0055085; C:GO:0016020; C:GO:0016021	P:transmembrane transport; C:membrane; C:integral component of membrane
54	TM1119_g54.t1	unitig_0	170950	172479	+	509	0.0018	0.857143	N	glycosyltransferase family 31	-	-	-	-	-	-	-	-	-	-	DUF604	C:GO:0016020; C:GO:0016021; F:GO:0016740; F:GO:0003674	C:membrane; C:integral component of membrane; F:transferase activity; F:molecular_function
55	TM1119_g55.t1	unitig_0	173827	175172	+	430	0.0023	0	N	hypothetical protein CGGC5_7672	-	-	-	-	-	-	-	-	-	-	DUF3500	C:GO:0005575	C:cellular_component
56	TM1119_g56.t1	unitig_0	176011	176718	-	235	0.0025	0.0984252	N	eukaroytic elongation factor 2 kinase	-	-	-	-	-	-	-	-	-	-	Alpha_kinase	P:GO:0044237	P:cellular metabolic process
57	TM1119_g57.t1	unitig_0	177069	177482	-	137	0.0019	0.0863636	N	hypothetical protein FPSE_02260	-	-	-	-	-	-	-	-	-	-	Helo_like_N	P:GO:0007165; F:GO:0016787	P:signal transduction; F:hydrolase activity
58	TM1119_g58.t1	unitig_0	181821	183595	+	534	0.0012	0.173913	N	hexose transporter	-	-	-	-	-	-	2.A.1.1.83	Electrochemical Potential-driven Transporters	Porters (uniporters, symporters, antiporters)	The Major Facilitator Superfamily (MFS)	Sugar_tr	F:GO:0022891; P:GO:0055085; C:GO:0016021; P:GO:0008643	F:substrate-specific transmembrane transporter activity; P:transmembrane transport; C:integral component of membrane; P:carbohydrate transport
59	TM1119_g59.t1	unitig_0	184898	185173	-	91	0.005	0.73913	N	hypothetical protein AFLA_107580	-	-	-	-	-	-	-	-	-	-	-	P:GO:0008152	P:metabolic process
60	TM1119_g60.t1	unitig_0	187290	189359	+	606	0.0009	0.0405405	N	C6 finger domain	-	-	-	-	-	-	-	-	-	-	Zn_clus;Fungal_trans_2	C:GO:0005634; F:GO:0008270; P:GO:0006355; F:GO:0000981; P:GO:0006357	C:nucleus; F:zinc ion binding; P:regulation of transcription, DNA-templated; F:RNA polymerase II transcription factor activity, sequence-specific DNA binding; P:regulation of transcription from RNA polymerase II promoter
61	TM1119_g61.t1	unitig_0	189403	190455	-	350	0.0092	0.502732	N	d-mandelate	-	-	-	-	-	-	-	-	-	-	2-Hacid_dh;2-Hacid_dh_C	F:GO:0016616; F:GO:0051287; P:GO:0055114	F:oxidoreductase activity, acting on the CH-OH group of donors, NAD or NADP as acceptor; F:NAD binding; P:oxidation-reduction process
62	TM1119_g62.t1	unitig_0	191184	192137	-	317	0.0186	2.3125	N	ribokinase	-	-	-	-	-	-	-	-	-	-	PfkB	P:GO:0005975; P:GO:0016310; F:GO:0016301	P:carbohydrate metabolic process; P:phosphorylation; F:kinase activity
63	TM1119_g63.t1	unitig_0	192400	193936	+	393	0.012	1.79104	N	dihydrodipicolinate synthase	-	-	-	-	-	-	-	-	-	-	DHDPS	P:GO:0008152; F:GO:0016829	P:metabolic process; F:lyase activity
64	TM1119_g64.t1	unitig_0	196126	198287	+	511	0	0	N	MFS transporter	-	-	-	-	-	-	2.A.1.14.11	Electrochemical Potential-driven Transporters	Porters (uniporters, symporters, antiporters)	The Major Facilitator Superfamily (MFS)	MFS_1	P:GO:0055085; F:GO:0022857; C:GO:0016021; P:GO:0042891; P:GO:0006820	P:transmembrane transport; F:transmembrane transporter activity; C:integral component of membrane; P:antibiotic transport; P:anion transport
65	TM1119_g65.t1	unitig_0	198802	199140	-	112	0.0072	0.8	N	---NA---	-	-	-	-	-	-	-	-	-	-	-	0	0
66	TM1119_g66.t1	unitig_0	199590	200810	-	325	0.0058	0.852941	N	phytanoyl- dioxygenase	-	-	-	-	-	-	-	-	-	-	PhyH	F:GO:0051213; C:GO:0005634; F:GO:0008270; P:GO:0006355; P:GO:0055114; F:GO:0000981; P:GO:0006357	F:dioxygenase activity; C:nucleus; F:zinc ion binding; P:regulation of transcription, DNA-templated; P:oxidation-reduction process; F:RNA polymerase II transcription factor activity, sequence-specific DNA binding; P:regulation of transcription from RNA polymerase II promoter
67	TM1119_g67.t1	unitig_0	201466	202935	+	302	0.0085	1.27273	N	short-chain dehydrogenase	-	-	-	cluster_1	nrps	-	-	-	-	-	adh_short	F:GO:0016491; P:GO:0055114	F:oxidoreductase activity; P:oxidation-reduction process
68	TM1119_g68.t1	unitig_0	203381	204942	+	446	0.0022	0.25	N	peptidase m20	-	-	-	cluster_1	nrps	-	-	-	-	-	Peptidase_M20;M20_dimer	F:GO:0016884	F:carbon-nitrogen ligase activity, with glutamine as amido-N-donor
69	TM1119_g69.t1	unitig_0	205338	206187	-	225	0.0027	0.397059	N	duf1264 domain	-	-	-	cluster_1	nrps	-	-	-	-	-	DUF1264	F:GO:0008080	F:N-acetyltransferase activity
70	TM1119_g70.t1	unitig_0	206654	207919	-	421	0.0084	0.52518	N	MATE efflux family	-	-	-	cluster_1	nrps	-	2.A.66.1.5	Electrochemical Potential-driven Transporters	Porters (uniporters, symporters, antiporters)	The Multidrug/Oligosaccharidyl-lipid/Polysaccharide (MOP) Flippase Superfamily	MatE	P:GO:0006855; F:GO:0015297; C:GO:0016021; F:GO:0015238	P:drug transmembrane transport; F:antiporter activity; C:integral component of membrane; F:drug transmembrane transporter activity
71	TM1119_g71.t1	unitig_0	208202	208915	+	237	0.0216	0.697917	N	cytosine permease	-	-	-	cluster_1	nrps	-	2.A.39.2.4	Electrochemical Potential-driven Transporters	Porters (uniporters, symporters, antiporters)	The Nucleobase:Cation Symporter-1 (NCS1) Family	-	C:GO:0016020; P:GO:0006810	C:membrane; P:transport
72	TM1119_g72.t1	unitig_0	210278	211426	+	333	0.0009	0.0909091	N	G- coupled receptor	-	-	-	cluster_1	nrps	-	-	-	-	-	MARVEL	C:GO:0016020; C:GO:0016021	C:membrane; C:integral component of membrane
73	TM1119_g73.t1	unitig_0	218574	219789	+	328	0.006	0.395833	Y	covalently-linked cell wall	-	-	-	cluster_1	nrps	-	-	-	-	-	PIR	C:GO:0005934; C:GO:0009277; C:GO:0005783; F:GO:0005199; C:GO:0005576; C:GO:0005886	C:cellular bud tip; C:fungal-type cell wall; C:endoplasmic reticulum; F:structural constituent of cell wall; C:extracellular region; C:plasma membrane
74	TM1119_g74.t1	unitig_0	220866	221768	+	300	0.0034	0.14966	N	u1 zinc finger domain-containing	-	-	-	cluster_1	nrps	-	-	-	-	-	zf-U1	C:GO:0005634; F:GO:0005488	C:nucleus; F:binding
75	TM1119_g75.t1	unitig_0	222030	236877	-	4891	0.0032	0.7	N	non-ribosomal peptide synthetase	-	-	-	cluster_1	nrps	-	4.C.1.1.4	Group Translocators	Acyl CoA ligase-coupled transporters	The Fatty Acid Transporter (FAT) Family	AMP-binding;PP-binding;Condensation	F:GO:0003824; P:GO:0008152; C:GO:0005829; F:GO:0031177; P:GO:0031169	F:catalytic activity; P:metabolic process; C:cytosol; F:phosphopantetheine binding; P:ferrichrome biosynthetic process
76	TM1119_g76.t1	unitig_0	238643	240301	-	516	0	0	N	L-ornithine 5-monooxygenase (L-ornithine N(5)-oxygenase)	-	-	-	cluster_1	nrps	-	-	-	-	-	K_oxygenase	C:GO:0005737; F:GO:0016491	C:cytoplasm; F:oxidoreductase activity
77	TM1119_g77.t1	unitig_0	243328	244237	+	281	0	0	N	translation initiation factor eIF-2B subunit family	-	-	-	cluster_1	nrps	-	-	-	-	-	-	P:GO:0008150; C:GO:0016020; C:GO:0016021; C:GO:0005575; F:GO:0003674	P:biological_process; C:membrane; C:integral component of membrane; C:cellular_component; F:molecular_function
78	TM1119_g78.t1	unitig_0	246519	246906	+	109	0	0	N	allantoate transport	-	-	-	cluster_1	nrps	-	2.A.1.14.11	Electrochemical Potential-driven Transporters	Porters (uniporters, symporters, antiporters)	The Major Facilitator Superfamily (MFS)	-	P:GO:0055085; F:GO:0022857; C:GO:0016021; P:GO:0006820	P:transmembrane transport; F:transmembrane transporter activity; C:integral component of membrane; P:anion transport
79	TM1119_g79.t1	unitig_0	247185	249552	-	679	0.0026	0.411765	N	fungal specific transcription factor domain-containing	-	-	-	cluster_1	nrps	-	-	-	-	-	Zn_clus;Fungal_trans	P:GO:0051171; F:GO:0005488; P:GO:0080090; P:GO:0031323	P:regulation of nitrogen compound metabolic process; F:binding; P:regulation of primary metabolic process; P:regulation of cellular metabolic process
80	TM1119_g80.t1	unitig_0	251120	252889	-	556	0.0048	0.173913	N	translation initiation factor eIF-2B subunit family	-	-	-	cluster_1	nrps	-	-	-	-	-	NUDIX;IF-2B	P:GO:0044237	P:cellular metabolic process
81	TM1119_g81.t1	unitig_0	253754	255643	+	503	0.0174	1.10811	N	glutamyl-tRNA amidotransferase subunit	-	-	-	cluster_1	nrps	-	3.A.9.1.1	Primary Active Transporters	P-P-bond-hydrolysis-driven transporters	The Chloroplast Envelope Protein Translocase (CEPT or Tic-Toc) Family	Amidase	F:GO:0016740; F:GO:0016884	F:transferase activity; F:carbon-nitrogen ligase activity, with glutamine as amido-N-donor
82	TM1119_g82.t1	unitig_0	256081	256703	-	124	0.0095	2.11111	N	carbohydrate esterase family 8	CE8	CE8	-	cluster_1	nrps	-	-	-	-	-	Pectinesterase	P:GO:0045490; C:GO:0005618; F:GO:0045330; C:GO:0005576; P:GO:0042545; F:GO:0030599	P:pectin catabolic process; C:cell wall; F:aspartyl esterase activity; C:extracellular region; P:cell wall modification; F:pectinesterase activity
83	TM1119_g83.t1	unitig_0	257802	259025	+	407	0.006	0.582524	Y	glycoside hydrolase family 28	GH28	GH28	-	-	-	-	-	-	-	-	Glyco_hydro_28	P:GO:0005975; F:GO:0004650	P:carbohydrate metabolic process; F:polygalacturonase activity
84	TM1119_g84.t1	unitig_0	259946	260842	-	298	0.0022	0.121547	N	hypothetical protein CTHT_0050350	-	-	-	-	-	-	-	-	-	-	DUF829	C:GO:0016020; C:GO:0016021	C:membrane; C:integral component of membrane
85	TM1119_g85.t1	unitig_0	262164	263215	+	332	0.0018	0.428571	N	thioesterase family	-	-	-	-	-	-	-	-	-	-	4HBT_3	P:GO:0043581; C:GO:0005575; F:GO:0003674	P:obsolete mycelium development; C:cellular_component; F:molecular_function
86	TM1119_g86.t1	unitig_0	263609	267301	-	1098	0.002	0.145833	N	karyopherin Kap123	-	-	-	-	-	-	1.I.1.1.3	Channels/Pores	Membrane-bounded Channels	The Nuclear Pore Complex (NPC) Family	IBN_N;Cnd1;HEAT_EZ	C:GO:0031965; C:GO:0005829; C:GO:0034399; P:GO:0006886; F:GO:0008536	C:nuclear membrane; C:cytosol; C:nuclear periphery; P:intracellular protein transport; F:Ran GTPase binding
87	TM1119_g87.t1	unitig_0	267745	268717	-	297	0.0146	1.37143	N	TPA: arylamine N-acetyltransferase 1	-	-	-	-	-	-	-	-	-	-	Acetyltransf_2	F:GO:0016746	F:transferase activity, transferring acyl groups
88	TM1119_g88.t1	unitig_0	269624	269866	-	80	0.0026	0.0905923	N	mitochondrial phosphate carrier	-	-	-	-	-	-	-	-	-	-	-	C:GO:0016021; F:GO:0016787	C:integral component of membrane; F:hydrolase activity
89	TM1119_g89.t1	unitig_0	270982	271678	+	186	0	0	N	carbonate dehydratase	-	-	-	-	-	-	2.A.53.3.8	Electrochemical Potential-driven Transporters	Porters (uniporters, symporters, antiporters)	The Sulfate Permease (SulP) Family	Pro_CA	F:GO:0016829	F:lyase activity
90	TM1119_g90.t1	unitig_0	273413	276323	-	932	0.0041	0.296296	N	hypothetical protein	-	-	-	-	-	-	-	-	-	-	-	F:GO:0008270	F:zinc ion binding
91	TM1119_g91.t1	unitig_0	277312	278432	-	296	0.0108	1	Y	predicted protein	-	-	-	-	-	-	-	-	-	-	-	0	0
92	TM1119_g92.t1	unitig_0	279987	281390	-	404	0.0022	0.385965	N	hypothetical protein	-	-	-	-	-	-	-	-	-	-	-	F:GO:0008270; C:GO:0016020; C:GO:0016021	F:zinc ion binding; C:membrane; C:integral component of membrane
93	TM1119_g93.t1	unitig_0	281796	282941	+	381	0.0172	0.476454	N	hypothetical protein CHGG_01973	-	-	-	-	-	-	-	-	-	-	GRDP-like	0	0
94	TM1119_g94.t1	unitig_0	283220	284887	-	477	0.0057	0.919355	N	hypothetical protein	-	-	-	-	-	-	-	-	-	-	Lipase_3	P:GO:0006629; F:GO:0016787	P:lipid metabolic process; F:hydrolase activity
95	TM1119_g95.t1	unitig_0	286131	287872	+	522	0.0115	0.707317	N	sulfite oxidase	-	-	-	-	-	-	-	-	-	-	Oxidored_molyb;Mo-co_dimer	F:GO:0016491; F:GO:0030151; P:GO:0055114; P:GO:0042128	F:oxidoreductase activity; F:molybdenum ion binding; P:oxidation-reduction process; P:nitrate assimilation
96	TM1119_g96.t1	unitig_0	288016	289342	-	386	0.0119	2.95	Y	---NA---	-	-	-	-	-	-	-	-	-	-	-	0	0
97	TM1119_g97.t1	unitig_0	290742	291689	-	296	0.017	1.15625	N	major facilitator superfamily transporter	-	-	-	-	-	-	2.A.1.3.65	Electrochemical Potential-driven Transporters	Porters (uniporters, symporters, antiporters)	The Major Facilitator Superfamily (MFS)	MFS_1	C:GO:0016020	C:membrane
98	TM1119_g98.t1	unitig_0	292921	294060	+	335	0.0107	0	N	methyltransferase domain-containing	-	-	-	-	-	-	-	-	-	-	Methyltransf_23	C:GO:0005737; F:GO:0008757; P:GO:0032259	C:cytoplasm; F:S-adenosylmethionine-dependent methyltransferase activity; P:methylation
99	TM1119_g99.t1	unitig_0	294874	295680	+	268	0.0017	0.178947	N	---NA---	-	-	-	-	-	-	-	-	-	-	-	0	0
100	TM1119_g100.t1	unitig_0	296311	299729	-	1047	0.0063	0.149533	N	HIR1_CHAGB ame: Full= HIR1	-	-	-	-	-	-	1.I.1.1.2	Channels/Pores	Membrane-bounded Channels	The Nuclear Pore Complex (NPC) Family	WD40;Hira;HIRA_B	C:GO:0005634; P:GO:0006351; P:GO:0006355	C:nucleus; P:transcription, DNA-templated; P:regulation of transcription, DNA-templated
101	TM1119_g101.t1	unitig_0	301098	303066	-	157	0.0128	0.212272	N	hypothetical protein GGTG_00158	-	-	-	-	-	-	-	-	-	-	-	P:GO:0008150; C:GO:0005575; F:GO:0003674	P:biological_process; C:cellular_component; F:molecular_function
102	TM1119_g102.t1	unitig_0	303876	305465	-	529	0	0	N	glycosyltransferase family 69	GT69	-	-	-	-	-	-	-	-	-	CAP59_mtransfer	C:GO:0016020	C:membrane
103	TM1119_g103.t1	unitig_0	305845	307617	-	590	0.0032	0.88	N	peptidase m61 domain-containing	-	-	-	-	-	-	-	-	-	-	BSP	0	0
104	TM1119_g104.t1	unitig_0	308324	309538	-	404	0.0118	0.554945	N	peptidase family T4	-	-	-	-	-	-	-	-	-	-	Peptidase_S58	P:GO:0008150; C:GO:0005575	P:biological_process; C:cellular_component
105	TM1119_g105.t1	unitig_0	313427	315065	+	492	0.0051	0.244019	N	NAD-dependent methanol dehydrogenase	-	-	-	-	-	-	-	-	-	-	Fe-ADH	F:GO:0016491; F:GO:0046872; P:GO:0055114	F:oxidoreductase activity; F:metal ion binding; P:oxidation-reduction process
106	TM1119_g106.t1	unitig_0	315984	320270	+	1360	0.0021	0.411765	N	exocyst complex component Sec3	-	-	-	-	-	-	1.F.2.1.2	Channels/Pores	Vesicle Fusion Pores	The Octameric Exocyst (Exocyst) Family	Sec3_C;Sec3-PIP2_bind	C:GO:0005933; C:GO:0030427; P:GO:0051641; P:GO:0016043; F:GO:0005488; C:GO:0044424; P:GO:0006887	C:cellular bud; C:site of polarized growth; P:cellular localization; P:cellular component organization; F:binding; C:intracellular part; P:exocytosis
107	TM1119_g107.t1	unitig_0	320658	323518	-	901	0.0017	0.052795	N	transcription factor	-	-	-	-	-	-	-	-	-	-	ARID;Myb_DNA-bind_2;Rap1_C;BRCT_2	F:GO:0003677	F:DNA binding
108	TM1119_g108.t1	unitig_0	324747	326062	+	415	0	0	N	palmitoyltransferase SWF1	-	-	-	-	-	-	9.B.37.2.1	Incompletely Characterized Transport Systems	Putative transport proteins	The Huntington-interacting Protein 14 (HIP14) Family	DHHC	C:GO:0005789; P:GO:0030866; F:GO:0008270; F:GO:0019706; C:GO:0016021; C:GO:0032432; P:GO:0030010; P:GO:0042144; C:GO:0005794; P:GO:0018345; P:GO:0017157; C:GO:0030479	C:endoplasmic reticulum membrane; P:cortical actin cytoskeleton organization; F:zinc ion binding; F:protein-cysteine S-palmitoyltransferase activity; C:integral component of membrane; C:actin filament bundle; P:establishment of cell polarity; P:vacuole fusion, non-autophagic; C:Golgi apparatus; P:protein palmitoylation; P:regulation of exocytosis; C:actin cortical patch
109	TM1119_g109.t1	unitig_0	326216	327517	-	433	0.004	0.155172	N	GTP-binding protein	-	-	-	-	-	-	-	-	-	-	MMR_HSR1	F:GO:0005525; P:GO:0008150	F:GTP binding; P:biological_process
110	TM1119_g110.t1	unitig_0	327987	328310	-	107	0.0019	0.153226	N	---NA---	-	-	-	-	-	-	-	-	-	-	-	0	0
111	TM1119_g111.t1	unitig_0	329032	329820	-	262	0.0026	0.101961	N	---NA---	-	-	-	-	-	-	-	-	-	-	-	0	0
112	TM1119_g112.t1	unitig_0	331126	333712	-	767	0.0053	0.427419	N	C6 finger domain	-	-	-	-	-	-	-	-	-	-	Zn_clus;Fungal_trans_2	C:GO:0005634; P:GO:0019439; F:GO:0008270; F:GO:0005506; F:GO:0016491; F:GO:0016708; P:GO:0006355; P:GO:0055114; F:GO:0051537; F:GO:0000981; P:GO:0006357	C:nucleus; P:aromatic compound catabolic process; F:zinc ion binding; F:iron ion binding; F:oxidoreductase activity; F:oxidoreductase activity, acting on paired donors, with incorporation or reduction of molecular oxygen, NAD(P)H as one donor, and incorporation of two atoms of oxygen into one donor; P:regulation of transcription, DNA-templated; P:oxidation-reduction process; F:2 iron, 2 sulfur cl…
113	TM1119_g113.t1	unitig_0	334748	335857	-	316	0.0061	0.312821	N	c6 zinc finger domain containing	-	-	-	-	-	-	-	-	-	-	Ring_hydroxyl_A	P:GO:0019439; F:GO:0005506; F:GO:0016708; P:GO:0006355; P:GO:0055114; F:GO:0051537	P:aromatic compound catabolic process; F:iron ion binding; F:oxidoreductase activity, acting on paired donors, with incorporation or reduction of molecular oxygen, NAD(P)H as one donor, and incorporation of two atoms of oxygen into one donor; P:regulation of transcription, DNA-templated; P:oxidation-reduction process; F:2 iron, 2 sulfur cluster binding
114	TM1119_g114.t1	unitig_0	336555	338025	+	414	0	0	N	iron-sulfur cluster-binding	-	-	-	-	-	-	-	-	-	-	Rieske	F:GO:0005488	F:binding
115	TM1119_g115.t1	unitig_0	341725	343405	+	529	0.0056	0.237288	N	cytochrome p450 oxidoreductase	-	-	CYP620B3_Fusarium_verticillioides	-	-	-	-	-	-	-	p450	F:GO:0016491; F:GO:0046872; C:GO:0016020	F:oxidoreductase activity; F:metal ion binding; C:membrane
116	TM1119_g116.t1	unitig_0	344732	346481	-	513	0.0051	0.387755	N	Major facilitator superfamily transporter	-	-	-	-	-	-	2.A.1.2.31	Electrochemical Potential-driven Transporters	Porters (uniporters, symporters, antiporters)	The Major Facilitator Superfamily (MFS)	MFS_1	P:GO:0055085; C:GO:0016020; C:GO:0016021; F:GO:0003674; F:GO:0005215	P:transmembrane transport; C:membrane; C:integral component of membrane; F:molecular_function; F:transporter activity
117	TM1119_g117.t1	unitig_0	346774	348048	-	353	0.007	0.369427	N	hypothetical protein PTT_15060	-	-	-	-	-	-	-	-	-	-	Fructosamin_kin	C:GO:0016020; C:GO:0016021; P:GO:0016310; F:GO:0016301	C:membrane; C:integral component of membrane; P:phosphorylation; F:kinase activity
118	TM1119_g118.t1	unitig_0	349642	350304	+	220	0	0	N	NACHT and WD domain-containing	-	-	-	-	-	-	-	-	-	-	-	F:GO:0016788	F:hydrolase activity, acting on ester bonds
119	TM1119_g119.t1	unitig_0	352559	352894	+	111	0.009	0.679245	N	Ras guanyl-nucleotide exchange factor	-	-	-	-	-	-	-	-	-	-	Complex1_LYR_2	0	0
120	TM1119_g120.t1	unitig_0	353500	357170	-	1204	0.0028	0.285714	N	conserved hypothetical protein	-	-	-	-	-	-	-	-	-	-	-	P:GO:0008150; C:GO:0005575; F:GO:0003674	P:biological_process; C:cellular_component; F:molecular_function
121	TM1119_g121.t1	unitig_0	362232	363325	+	326	0	0	N	Hsp90 co-chaperone AHA1	-	-	-	-	-	-	-	-	-	-	AHSA1;Aha1_N	P:GO:0032781; F:GO:0051087; C:GO:0005829; P:GO:0006457; F:GO:0001671; P:GO:0006950	P:positive regulation of ATPase activity; F:chaperone binding; C:cytosol; P:protein folding; F:ATPase activator activity; P:response to stress
122	TM1119_g122.t1	unitig_0	363596	364664	+	293	0.0053	0.325926	N	carbon-nitrogen hydrolase	-	-	-	-	-	-	-	-	-	-	CN_hydrolase	F:GO:0016787	F:hydrolase activity
123	TM1119_g123.t1	unitig_0	365105	367929	+	923	0.0062	0.300971	N	ankyrin repeat	-	-	-	-	-	-	9.A.3.1.1	Incompletely Characterized Transport Systems	Recognized transporters of unknown biochemical mechanism	The Sorting Nexin27 (SNX27)-Retromer Assembly Apparatus for Recycling Integral Membrane Proteins (SNX27-RetromerAA) Family	NACHT;Ank_2	F:GO:0000166; F:GO:0005524; F:GO:0003824; P:GO:0009116; F:GO:0004672; P:GO:0016310; F:GO:0016740; F:GO:0004674; P:GO:0006468; F:GO:0016301	F:nucleotide binding; F:ATP binding; F:catalytic activity; P:nucleoside metabolic process; F:protein kinase activity; P:phosphorylation; F:transferase activity; F:protein serine/threonine kinase activity; P:protein phosphorylation; F:kinase activity
124	TM1119_g124.t1	unitig_0	368439	370257	+	587	0.0077	0.51145	N	ankyrin repeat domain-containing	-	-	-	-	-	-	-	-	-	-	-	F:GO:0004190; C:GO:0016020; P:GO:0006508; C:GO:0016021	F:aspartic-type endopeptidase activity; C:membrane; P:proteolysis; C:integral component of membrane
125	TM1119_g125.t1	unitig_0	371695	373495	-	545	0.0116	1.46835	N	cytochrome P450	-	-	CYP532A2	-	-	-	-	-	-	-	p450	F:GO:0005506; F:GO:0016705; C:GO:0016021; F:GO:0008168; P:GO:0055114; F:GO:0004497; F:GO:0020037; P:GO:0032259	F:iron ion binding; F:oxidoreductase activity, acting on paired donors, with incorporation or reduction of molecular oxygen; C:integral component of membrane; F:methyltransferase activity; P:oxidation-reduction process; F:monooxygenase activity; F:heme binding; P:methylation
126	TM1119_g126.t1	unitig_0	376789	378411	+	486	0.0018	0.214286	N	FAD binding domain	AA7	AA7	-	-	-	-	-	-	-	-	FAD_binding_4	F:GO:0003824	F:catalytic activity
127	TM1119_g127.t1	unitig_0	378563	382582	-	1274	0.0107	0.810811	Y	niemann-Pick C1	-	-	-	-	-	-	2.A.6.6.1	Electrochemical Potential-driven Transporters	Porters (uniporters, symporters, antiporters)	The Resistance-Nodulation-Cell Division (RND) Superfamily	Patched;NPC1_N	P:GO:0006869; C:GO:0000329; C:GO:0016021; F:GO:0046624; P:GO:0006665	P:lipid transport; C:fungal-type vacuole membrane; C:integral component of membrane; F:sphingolipid transporter activity; P:sphingolipid metabolic process
128	TM1119_g128.t1	unitig_0	383453	383752	-	99	0.0143	0.689189	N	glutamyl-tRNA(Gln) amidotransferase subunit A	-	-	-	-	-	-	-	-	-	-	-	C:GO:0016020; F:GO:0016740; F:GO:0016884	C:membrane; F:transferase activity; F:carbon-nitrogen ligase activity, with glutamine as amido-N-donor
129	TM1119_g129.t1	unitig_0	383779	385506	-	515	0.0037	0.552239	N	Amidase family	-	-	-	-	-	-	3.A.9.1.1	Primary Active Transporters	P-P-bond-hydrolysis-driven transporters	The Chloroplast Envelope Protein Translocase (CEPT or Tic-Toc) Family	Amidase	C:GO:0016020; F:GO:0016740; F:GO:0016884	C:membrane; F:transferase activity; F:carbon-nitrogen ligase activity, with glutamine as amido-N-donor
130	TM1119_g130.t1	unitig_0	387260	388730	-	398	0.0105	0.63253	N	amidase family	-	-	-	-	-	-	-	-	-	-	Amidase	F:GO:0016884	F:carbon-nitrogen ligase activity, with glutamine as amido-N-donor
131	TM1119_g131.t1	unitig_0	389862	390836	+	254	0.0012	0.375	N	glutamyl-tRNA(gln) amidotransferase subunit	-	-	-	-	-	-	-	-	-	-	Amidase	F:GO:0016740; F:GO:0016884	F:transferase activity; F:carbon-nitrogen ligase activity, with glutamine as amido-N-donor
132	TM1119_g132.t1	unitig_0	390891	391253	+	102	0.0035	0.426829	N	glutamyl-tRNA(gln) amidotransferase subunit	-	-	-	-	-	-	-	-	-	-	-	F:GO:0016740; F:GO:0016884	F:transferase activity; F:carbon-nitrogen ligase activity, with glutamine as amido-N-donor
133	TM1119_g133.t1	unitig_0	392580	393915	+	417	0.0027	0.192857	N	smr domain containing	-	-	-	-	-	-	-	-	-	-	-	C:GO:0005634; C:GO:0005730	C:nucleus; C:nucleolus
134	TM1119_g134.t1	unitig_0	394697	396757	+	686	0	0	Y	bacterial alpha-L-rhamnosidase domain	GH78	GH78	-	cluster_2	cf_putative	-	-	-	-	-	Bac_rhamnosid6H;Bac_rhamnosid_C	F:GO:0003824	F:catalytic activity
135	TM1119_g135.t1	unitig_0	397168	398712	-	477	0.0032	0.395062	Y	WSC domain-containing	-	-	-	cluster_2	cf_putative	Hybrid_Ascorbate-Cytochrome_C_peroxidase	-	-	-	-	WSC	F:GO:0004601; P:GO:0006979; P:GO:0098869; P:GO:0055114; F:GO:0020037	F:peroxidase activity; P:response to oxidative stress; P:cellular oxidant detoxification; P:oxidation-reduction process; F:heme binding
136	TM1119_g136.t1	unitig_0	403718	406911	+	967	0.0152	1.02174	N	telomere silencing	-	-	-	cluster_2	cf_putative	-	-	-	-	-	Zds_C	C:GO:0005737; P:GO:0009987	C:cytoplasm; P:cellular process
137	TM1119_g137.t1	unitig_0	408737	411003	+	714	0.0011	0.0887097	N	Ser Thr phosphatase	-	-	-	cluster_2	cf_putative	-	-	-	-	-	Metallophos;DUF2433	F:GO:0016787	F:hydrolase activity
138	TM1119_g138.t1	unitig_0	411701	412757	-	325	0.0031	0.155844	N	ubiquinone biosynthesis methyltransferase coq5	-	-	-	cluster_2	cf_putative	-	-	-	-	-	Ubie_methyltran	C:GO:0005759; F:GO:0043334; C:GO:0031314; P:GO:0009060; P:GO:0006744; P:GO:0032259	C:mitochondrial matrix; F:2-hexaprenyl-6-methoxy-1,4-benzoquinone methyltransferase activity; C:extrinsic component of mitochondrial inner membrane; P:aerobic respiration; P:ubiquinone biosynthetic process; P:methylation
139	TM1119_g139.t1	unitig_0	413595	415013	-	455	0.0045	0.309091	N	2-oxoisovalerate dehydrogenase alpha mitochondrial precursor	-	-	-	cluster_2	cf_putative	-	-	-	-	-	E1_dh	F:GO:0016624; P:GO:0055114	F:oxidoreductase activity, acting on the aldehyde or oxo group of donors, disulfide as acceptor; P:oxidation-reduction process
140	TM1119_g140.t1	unitig_0	416676	423614	+	1986	0.0015	0.235294	N	E3 ubiquitin- ligase UPL3	-	-	-	cluster_2	cf_putative	-	8.A.30.1.1	Accessory Factors Involved in Transport	Auxiliary transport proteins	The Nedd4-Family Interacting Protein-2 (Nedd4) Family	HECT	F:GO:0004842; C:GO:0005739; F:GO:0016874; P:GO:0016567	F:ubiquitin-protein transferase activity; C:mitochondrion; F:ligase activity; P:protein ubiquitination
141	TM1119_g141.t1	unitig_0	424399	426723	+	774	0.0027	0.3125	N	hypothetical protein CGGC5_7268	-	-	-	cluster_2	cf_putative	-	-	-	-	-	-	P:GO:0008150; C:GO:0005575; F:GO:0003674	P:biological_process; C:cellular_component; F:molecular_function
142	TM1119_g142.t1	unitig_0	426850	427953	-	344	0.0118	2.14545	N	oxidoreductase	-	-	-	cluster_2	cf_putative	-	-	-	-	-	2OG-FeII_Oxy_2	P:GO:0006307; C:GO:0005634; F:GO:0016491; C:GO:0005829; P:GO:0055114	P:DNA dealkylation involved in DNA repair; C:nucleus; F:oxidoreductase activity; C:cytosol; P:oxidation-reduction process
143	TM1119_g143.t1	unitig_0	428943	430026	+	321	0.0041	0.309524	N	cell division control 2	-	-	-	cluster_2	cf_putative	-	1.I.1.1.3	Channels/Pores	Membrane-bounded Channels	The Nuclear Pore Complex (NPC) Family	Pkinase	P:GO:2001033; P:GO:0007130; P:GO:0045944; C:GO:0000235; F:GO:0000993; P:GO:0051301; F:GO:0005524; P:GO:0006338; P:GO:0016192; P:GO:0045892; P:GO:0010898; P:GO:0051446; P:GO:0010696; P:GO:0051447; P:GO:0010570; P:GO:0070816; P:GO:0010571; P:GO:0000706; P:GO:0032880; P:GO:0006370; C:GO:0000307; P:GO:0045875; P:GO:0045930; C:GO:0005783; F:GO:0004693; C:GO:0005840; P:GO:0045931; C:GO:0005634; C:GO:00…	P:negative regulation of double-strand break repair via nonhomologous end joining; P:synaptonemal complex assembly; P:positive regulation of transcription from RNA polymerase II promoter; C:astral microtubule; F:RNA polymerase II core binding; P:cell division; F:ATP binding; P:chromatin remodeling; P:vesicle-mediated transport; P:negative regulation of transcription, DNA-templated; P:positive reg…
144	TM1119_g144.t1	unitig_0	431415	431798	+	127	0.0049	0.87234	N	Heterokaryon incompatibility OR allele	-	-	-	cluster_2	cf_putative	-	-	-	-	-	-	0	0
145	TM1119_g145.t1	unitig_0	433190	434191	+	333	0.0026	0.428571	N	---NA---	GH18	-	-	cluster_2	cf_putative	-	-	-	-	-	Glyco_hydro_18	0	0
146	TM1119_g146.t1	unitig_0	435201	435695	+	164	0.0062	0.452555	N	heterokaryon incompatibility	-	-	-	cluster_2	cf_putative	-	-	-	-	-	HET	F:GO:0008270	F:zinc ion binding
147	TM1119_g147.t1	unitig_0	446165	447319	+	384	0.0116	0.528571	N	cyclin domain-containing	-	-	-	cluster_2	cf_putative	-	-	-	-	-	Cyclin_N	F:GO:0019901; P:GO:0051726; P:GO:0000079	F:protein kinase binding; P:regulation of cell cycle; P:regulation of cyclin-dependent protein serine/threonine kinase activity
148	TM1119_g148.t1	unitig_0	451438	453123	-	525	0.0142	0.979592	N	major myo-inositol transporter iolT	-	-	-	cluster_2	cf_putative	-	2.A.1.1.127	Electrochemical Potential-driven Transporters	Porters (uniporters, symporters, antiporters)	The Major Facilitator Superfamily (MFS)	Sugar_tr	C:GO:0016021; P:GO:0035428; P:GO:0015758; F:GO:0051119	C:integral component of membrane; P:hexose transmembrane transport; P:glucose transport; F:sugar transmembrane transporter activity
149	TM1119_g149.t1	unitig_0	453955	455419	-	449	0.0082	1.12329	N	NADH dehydrogenase	-	-	-	cluster_2	cf_putative	-	-	-	-	-	Fungal_trans	F:GO:0005488	F:binding
150	TM1119_g150.t1	unitig_0	456315	457795	+	399	0.0028	0.220472	N	12-oxophytodienoate reductase	-	-	-	cluster_2	cf_putative	-	-	-	-	-	Oxidored_FMN	F:GO:0010181; F:GO:0016491; F:GO:0003824; F:GO:0016629; P:GO:0055114	F:FMN binding; F:oxidoreductase activity; F:catalytic activity; F:12-oxophytodienoate reductase activity; P:oxidation-reduction process
151	TM1119_g151.t1	unitig_0	459051	461235	-	637	0.0022	0.28125	N	vacuolar calcium ion transporter	-	-	-	cluster_2	cf_putative	-	2.A.19.2.2	Electrochemical Potential-driven Transporters	Porters (uniporters, symporters, antiporters)	The Ca2+:Cation Antiporter (CaCA) Family	Na_Ca_ex	C:GO:0016021; P:GO:0070588; F:GO:0015369	C:integral component of membrane; P:calcium ion transmembrane transport; F:calcium:proton antiporter activity
152	TM1119_g152.t1	unitig_0	464089	465349	-	399	0	0	N	---NA---	-	-	-	cluster_2	cf_putative	-	-	-	-	-	-	0	0
153	TM1119_g153.t1	unitig_0	466660	467520	-	241	0.0054	0.6	N	---NA---	-	-	-	cluster_2	cf_putative	-	-	-	-	-	-	0	0
154	TM1119_g154.t1	unitig_0	469690	474429	-	1125	0.0159	0.605505	N	drug resistance	-	-	CYP504F1	cluster_2	cf_putative	-	2.A.1.3.52	Electrochemical Potential-driven Transporters	Porters (uniporters, symporters, antiporters)	The Major Facilitator Superfamily (MFS)	p450;MFS_1	C:GO:0016020	C:membrane
155	TM1119_g155.t1	unitig_0	474994	476709	+	495	0	0	N	dipeptidase 1	-	-	-	cluster_2	cf_putative	-	-	-	-	-	Peptidase_M19	C:GO:0016020; F:GO:0008238; F:GO:0008237	C:membrane; F:exopeptidase activity; F:metallopeptidase activity
156	TM1119_g156.t1	unitig_0	477780	479452	+	482	0.0032	0.150943	N	vitamin H	-	-	-	cluster_2	cf_putative	-	2.A.1.14.11	Electrochemical Potential-driven Transporters	Porters (uniporters, symporters, antiporters)	The Major Facilitator Superfamily (MFS)	MFS_1	P:GO:0055085; C:GO:0016020; C:GO:0016021	P:transmembrane transport; C:membrane; C:integral component of membrane
157	TM1119_g157.t1	unitig_0	479929	480677	+	211	0.0026	0.236364	N	GNAT family	-	-	-	cluster_2	cf_putative	-	-	-	-	-	Acetyltransf_1	F:GO:0016746; F:GO:0016740; F:GO:0008080	F:transferase activity, transferring acyl groups; F:transferase activity; F:N-acetyltransferase activity
158	TM1119_g158.t1	unitig_0	481425	483944	+	822	0	0	N	HET domain-containing	-	-	-	cluster_2	cf_putative	-	-	-	-	-	HET;CVNH	0	0
159	TM1119_g159.t1	unitig_0	484762	485509	+	207	0.0086	1.25	N	hypothetical protein MGG_05143	-	-	-	cluster_2	cf_putative	-	-	-	-	-	-	P:GO:0008150; C:GO:0005575; F:GO:0003674	P:biological_process; C:cellular_component; F:molecular_function
160	TM1119_g160.t1	unitig_0	486191	487452	-	385	0.0035	0.217949	N	hypothetical protein ACLA_003510	-	-	-	cluster_2	cf_putative	-	-	-	-	-	-	0	0
161	TM1119_g161.t1	unitig_0	487903	488328	+	141	0.0027	0.351351	N	glyoxalase bleomycin resistance dioxygenase	-	-	-	cluster_2	cf_putative	-	-	-	-	-	Glyoxalase	F:GO:0051213; P:GO:0008150; P:GO:0055114; C:GO:0005575	F:dioxygenase activity; P:biological_process; P:oxidation-reduction process; C:cellular_component
162	TM1119_g162.t1	unitig_0	488826	489476	+	216	0.0057	0.368932	Y	SCP-like extracellular	-	-	-	cluster_2	cf_putative	-	8.B.9.1.5	Accessory Factors Involved in Transport	Ribosomally synthesized protein/peptide toxins/agonists that target channels and carriers	The Triflin Toxin (Triflin or CRISP) Family	CAP	C:GO:0016020; C:GO:0016021; C:GO:0005576	C:membrane; C:integral component of membrane; C:extracellular region
163	TM1119_g163.t1	unitig_0	489650	490861	-	403	0.002	0.0847458	N	heterokaryon incompatibility	-	-	-	cluster_2	cf_putative	-	-	-	-	-	HET	0	0
164	TM1119_g164.t1	unitig_0	491363	491872	-	169	0.003	0.272727	Y	Bys1 family	-	-	-	cluster_2	cf_putative	-	-	-	-	-	Bys1	P:GO:0052051	P:interaction with host via protein secreted by type II secretion system
165	TM1119_g165.t1	unitig_0	492764	493783	-	339	0.0028	0.325581	N	cinnamoyl- reductase	-	-	-	cluster_2	cf_putative	-	-	-	-	-	Epimerase	F:GO:0050662; F:GO:0003824; F:GO:0016491; C:GO:0005739; P:GO:0055114	F:coenzyme binding; F:catalytic activity; F:oxidoreductase activity; C:mitochondrion; P:oxidation-reduction process
166	TM1119_g166.t1	unitig_0	495162	496929	+	516	0.0027	0.152941	Y	cytochrome p450 monooxygenase	-	-	CYP69A1	cluster_2	cf_putative	-	-	-	-	-	p450	F:GO:0016491; F:GO:0005488; P:GO:0044710	F:oxidoreductase activity; F:binding; P:single-organism metabolic process
167	TM1119_g167.t1	unitig_0	497351	497680	+	74	0.0085	0.395349	N	hypothetical protein FG02955.1	-	-	-	cluster_2	cf_putative	-	-	-	-	-	-	0	0
168	TM1119_g168.t1	unitig_0	498137	500386	+	713	0.0073	0.335079	N	metallopeptidase	-	-	-	cluster_2	cf_putative	-	-	-	-	-	Peptidase_M3	C:GO:0005622; F:GO:0008237	C:intracellular; F:metallopeptidase activity
169	TM1119_g169.t1	unitig_0	501058	505256	+	934	0.0084	0.954545	N	major facilitator superfamily	-	-	-	cluster_2	cf_putative	-	2.A.1.14.11	Electrochemical Potential-driven Transporters	Porters (uniporters, symporters, antiporters)	The Major Facilitator Superfamily (MFS)	MFS_1	P:GO:0055085; F:GO:0022857; C:GO:0016021; P:GO:0006820	P:transmembrane transport; F:transmembrane transporter activity; C:integral component of membrane; P:anion transport
170	TM1119_g170.t1	unitig_0	508673	508980	-	83	0.0028	0.35	N	---NA---	-	-	-	cluster_2	cf_putative	-	-	-	-	-	-	0	0
171	TM1119_g171.t1	unitig_0	509641	510371	+	225	0.0017	0.0805687	N	---NA---	-	-	-	cluster_2	cf_putative	-	-	-	-	-	-	0	0
172	TM1119_g172.t1	unitig_0	511419	512633	-	404	0.0025	0.213675	N	C4-dicarboxylate transporter malic acid transport	-	-	-	cluster_2	cf_putative	-	2.A.16.2.1	Electrochemical Potential-driven Transporters	Porters (uniporters, symporters, antiporters)	The Telurite-resistance/Dicarboxylate Transporter (TDT) Family	SLAC1	P:GO:0055085; C:GO:0016020; C:GO:0016021; F:GO:0015140; P:GO:0071423	P:transmembrane transport; C:membrane; C:integral component of membrane; F:malate transmembrane transporter activity; P:malate transmembrane transport
173	TM1119_g173.t1	unitig_0	513658	515117	-	448	0.0164	1.44643	N	fatty acid desaturase	-	-	-	cluster_2	cf_putative	-	-	-	-	-	FA_desaturase	P:GO:0006629; C:GO:0016021	P:lipid metabolic process; C:integral component of membrane
174	TM1119_g174.t1	unitig_0	515723	517400	-	478	0.0029	0.185897	N	thiol-specific monooxygenase	-	-	-	cluster_2	cf_putative	-	-	-	-	-	FMO-like;NAD_binding_8	F:GO:0050661; F:GO:0050660; P:GO:0055114; F:GO:0004499	F:NADP binding; F:flavin adenine dinucleotide binding; P:oxidation-reduction process; F:N,N-dimethylaniline monooxygenase activity
175	TM1119_g175.t1	unitig_0	518261	522362	+	861	0	0	N	MFS	-	-	CYP532A4	cluster_2	cf_putative	-	2.A.1.14.11	Electrochemical Potential-driven Transporters	Porters (uniporters, symporters, antiporters)	The Major Facilitator Superfamily (MFS)	p450;MFS_1	P:GO:0055085; C:GO:0016021	P:transmembrane transport; C:integral component of membrane
176	TM1119_g176.t1	unitig_0	524947	525342	-	131	0.0055	0.771429	N	peptidase S41 family	-	-	-	cluster_2	cf_putative	-	-	-	-	-	-	P:GO:0006508; C:GO:0016020; C:GO:0016021; F:GO:0008236	P:proteolysis; C:membrane; C:integral component of membrane; F:serine-type peptidase activity
177	TM1119_g177.t1	unitig_0	526530	527230	+	206	0.0176	0.635983	N	hypothetical protein HMPREF1120_02721	-	-	-	cluster_2	cf_putative	-	-	-	-	-	-	0	0
178	TM1119_g178.t1	unitig_0	527726	529042	+	438	0.0084	1.21053	N	---NA---	-	-	-	cluster_2	cf_putative	-	-	-	-	-	-	0	0
179	TM1119_g179.t1	unitig_0	532738	533874	-	338	0.0136	0.576271	N	RTA1 domain	-	-	-	cluster_2	cf_putative	-	9.A.26.1.4	Incompletely Characterized Transport Systems	Recognized transporters of unknown biochemical mechanism	The Lipid-translocating Exporter (LTE) Family	RTA1	C:GO:0016021; P:GO:0006950	C:integral component of membrane; P:response to stress
180	TM1119_g180.t1	unitig_0	537987	539224	+	358	0.0031	0.457143	Y	xylanase 2	GH10	GH10	-	cluster_2	cf_putative	-	-	-	-	-	Glyco_hydro_10	P:GO:0000272; F:GO:0031176	P:polysaccharide catabolic process; F:endo-1,4-beta-xylanase activity
181	TM1119_g181.t1	unitig_0	540712	542912	+	667	0.0032	0.213333	N	BZIP family transcription factor	-	-	-	cluster_2	cf_putative	-	-	-	-	-	bZIP_1	F:GO:0003700; P:GO:0006355; F:GO:0043565	F:transcription factor activity, sequence-specific DNA binding; P:regulation of transcription, DNA-templated; F:sequence-specific DNA binding
182	TM1119_g182.t1	unitig_0	543252	544192	-	295	0.013	0.81761	N	ubiquitin-conjugating enzyme	-	-	-	cluster_2	cf_putative	-	-	-	-	-	Complex1_LYR	F:GO:0003677	F:DNA binding
183	TM1119_g183.t1	unitig_0	544611	545264	-	157	0.0069	0.478261	N	ubiquitin-conjugating enzyme E2 variant 1	-	-	-	cluster_2	cf_putative	-	3.A.16.1.3	Primary Active Transporters	P-P-bond-hydrolysis-driven transporters	The Endoplasmic Reticular Retrotranslocon (ER-RT) Family	UQ_con	C:GO:0005634; F:GO:0061630; F:GO:0031625; C:GO:0005737; P:GO:0070534; P:GO:0006301	C:nucleus; F:ubiquitin protein ligase activity; F:ubiquitin protein ligase binding; C:cytoplasm; P:protein K63-linked ubiquitination; P:postreplication repair
184	TM1119_g184.t1	unitig_0	545695	551199	+	1743	0.0094	0.565891	N	endosomal peripheral membrane	-	-	-	cluster_2	cf_putative	-	-	-	-	-	Sec7_N;Mon2_C;DCB	C:GO:0005802; C:GO:0005768; F:GO:0005085; C:GO:0005829; C:GO:0019898; P:GO:0006897; P:GO:0006623; P:GO:0006895; P:GO:0043547	C:trans-Golgi network; C:endosome; F:guanyl-nucleotide exchange factor activity; C:cytosol; C:extrinsic component of membrane; P:endocytosis; P:protein targeting to vacuole; P:Golgi to endosome transport; P:positive regulation of GTPase activity
185	TM1119_g185.t1	unitig_0	551521	552877	-	433	0.0065	1.59259	N	erythrocyte band 7 integral membrane	-	-	-	cluster_2	cf_putative	-	8.A.21.2.2	Accessory Factors Involved in Transport	Auxiliary transport proteins	The Stomatin/Podocin/Band 7/Nephrosis.2/SPFH (Stomatin) Family	Band_7;Band_7_C	C:GO:0016020	C:membrane
186	TM1119_g186.t1	unitig_0	553400	553825	+	141	0.0051	0.138408	N	hypothetical protein BAUCODRAFT_205121	-	-	-	cluster_2	cf_putative	-	-	-	-	-	-	0	0
187	TM1119_g187.t1	unitig_0	554358	555349	+	313	0.0022	0.148649	N	---NA---	-	-	-	cluster_2	cf_putative	-	-	-	-	-	-	0	0
188	TM1119_g188.t1	unitig_0	555558	557396	-	574	0	0	N	major facilitator superfamily transporter	-	-	-	cluster_2	cf_putative	-	2.A.1.3.65	Electrochemical Potential-driven Transporters	Porters (uniporters, symporters, antiporters)	The Major Facilitator Superfamily (MFS)	MFS_1	C:GO:0016020	C:membrane
189	TM1119_g189.t1	unitig_0	560997	561857	-	286	0.0059	0.184049	N	short-chain dehydrogenases	-	-	-	cluster_2	cf_putative	-	-	-	-	-	adh_short	F:GO:0016491; P:GO:0055114	F:oxidoreductase activity; P:oxidation-reduction process
190	TM1119_g190.t1	unitig_0	562728	564144	-	347	0.0144	0.5	N	transcription factor bZIP	-	-	-	cluster_2	cf_putative	-	-	-	-	-	-	F:GO:0003700; P:GO:0006355; F:GO:0043565	F:transcription factor activity, sequence-specific DNA binding; P:regulation of transcription, DNA-templated; F:sequence-specific DNA binding
191	TM1119_g191.t1	unitig_0	564914	565519	-	201	0	0	N	choline dehydrogenase	-	-	-	cluster_2	cf_putative	-	-	-	-	-	GMC_oxred_N	F:GO:0016614; F:GO:0016491; F:GO:0050660; P:GO:0055114	F:oxidoreductase activity, acting on CH-OH group of donors; F:oxidoreductase activity; F:flavin adenine dinucleotide binding; P:oxidation-reduction process
192	TM1119_g192.t1	unitig_0	567063	567495	+	100	0.0013	0.0708661	Y	small secreted	-	-	-	cluster_2	cf_putative	-	-	-	-	-	-	P:GO:0008150; C:GO:0005575; F:GO:0003674	P:biological_process; C:cellular_component; F:molecular_function
193	TM1119_g193.t1	unitig_0	569998	576005	+	1958	0.0007	0.0546875	N	proteasome activator	-	-	-	cluster_2	cf_putative	-	-	-	-	-	DUF3437;BLM10_mid;BLM10_N	P:GO:0006281; F:GO:0016504; F:GO:0016757; F:GO:0070628; P:GO:0061136; P:GO:0043486; P:GO:0043248; C:GO:0005634; P:GO:1990236; P:GO:1990237; C:GO:0005839; F:GO:0070577; P:GO:0010952; C:GO:0034515; P:GO:0010499	P:DNA repair; F:peptidase activator activity; F:transferase activity, transferring glycosyl groups; F:proteasome binding; P:regulation of proteasomal protein catabolic process; P:histone exchange; P:proteasome assembly; C:nucleus; P:proteasome core complex import into nucleus; P:sequestration of proteasome core complex in proteasome storage granule; C:proteasome core complex; F:lysine-acetylated …
194	TM1119_g194.t1	unitig_0	577008	577993	+	310	0.0098	0.349462	N	short-chain type	-	-	-	cluster_2	cf_putative	-	-	-	-	-	adh_short	0	0
195	TM1119_g195.t1	unitig_0	578769	580517	+	582	0.0085	1.07353	N	dimethylaniline monooxygenase	-	-	-	cluster_2	cf_putative	-	-	-	-	-	Pyr_redox_3	F:GO:0004497	F:monooxygenase activity
196	TM1119_g196.t1	unitig_0	581088	582416	-	442	0.0094	0.866667	N	RNA polymerase 2 mediator complex component	-	-	-	cluster_2	cf_putative	-	-	-	-	-	Zn_clus	C:GO:0005634; F:GO:0003700; F:GO:0008270; P:GO:0006355; F:GO:0000981; P:GO:0006357	C:nucleus; F:transcription factor activity, sequence-specific DNA binding; F:zinc ion binding; P:regulation of transcription, DNA-templated; F:RNA polymerase II transcription factor activity, sequence-specific DNA binding; P:regulation of transcription from RNA polymerase II promoter
197	TM1119_g197.t1	unitig_0	583033	583944	-	303	0	0	N	NAD dependent epimerase	-	-	-	cluster_2	cf_putative	-	-	-	-	-	Epimerase	F:GO:0050662; F:GO:0003824; C:GO:0005575	F:coenzyme binding; F:catalytic activity; C:cellular_component
198	TM1119_g198.t1	unitig_0	584610	586762	+	390	0	0	N	FAD dependent oxidoreductase	-	-	-	cluster_2	cf_putative	-	-	-	-	-	DAO	F:GO:0016491; P:GO:0044710	F:oxidoreductase activity; P:single-organism metabolic process
199	TM1119_g199.t1	unitig_0	587776	588213	-	129	0.0096	0.90566	N	---NA---	-	-	-	cluster_2	cf_putative	-	-	-	-	-	-	0	0
200	TM1119_g200.t1	unitig_0	589182	589667	+	161	0.0028	0.139303	N	ADP-ribose 1 -phosphate phosphatase	-	-	-	cluster_2	cf_putative	-	-	-	-	-	Macro	F:GO:0016791; P:GO:0016311	F:phosphatase activity; P:dephosphorylation
201	TM1119_g201.t1	unitig_0	590916	593277	+	732	0.0052	0.317073	N	AAA family	-	-	-	cluster_2	cf_putative	-	3.A.16.1.1	Primary Active Transporters	P-P-bond-hydrolysis-driven transporters	The Endoplasmic Reticular Retrotranslocon (ER-RT) Family	AAA	F:GO:0000166	F:nucleotide binding
202	TM1119_g202.t1	unitig_0	594144	595824	-	541	0	0	N	hypothetical protein CGGC5_3028	-	-	-	cluster_2	cf_putative	-	-	-	-	-	Clr5	0	0
203	TM1119_g203.t1	unitig_0	596957	598603	-	548	0	0	N	---NA---	-	-	-	cluster_2	cf_putative	-	-	-	-	-	-	0	0
204	TM1119_g204.t1	unitig_0	600237	601997	-	586	0.0023	0.150327	N	myosin-crossreactive antigen	-	-	-	cluster_2	cf_putative	-	-	-	-	-	MCRA	F:GO:0071949; F:GO:0016491; F:GO:0050151; P:GO:0055114; P:GO:0006631	F:FAD binding; F:oxidoreductase activity; F:oleate hydratase activity; P:oxidation-reduction process; P:fatty acid metabolic process
205	TM1119_g205.t1	unitig_0	603744	606709	+	959	0.0046	0.17037	N	HET domain	-	-	-	cluster_2	cf_putative	-	-	-	-	-	ZZ;HET	P:GO:0008150; C:GO:0005575; F:GO:0003674	P:biological_process; C:cellular_component; F:molecular_function
206	TM1119_g206.t1	unitig_0	607387	608549	+	341	0	0	Y	hypothetical protein CHGG_10478	-	-	-	cluster_2	cf_putative	-	-	-	-	-	-	P:GO:0006629; P:GO:0016042; C:GO:0005576; F:GO:0052689; F:GO:0016787	P:lipid metabolic process; P:lipid catabolic process; C:extracellular region; F:carboxylic ester hydrolase activity; F:hydrolase activity
207	TM1119_g207.t1	unitig_0	608927	609367	+	146	0.0148	1.42308	N	---NA---	-	-	-	cluster_2	cf_putative	-	-	-	-	-	-	0	0
208	TM1119_g208.t1	unitig_0	610588	611704	+	336	0.0157	0.495268	Y	hypothetical protein THITE_2086109	-	-	-	cluster_2	cf_putative	-	-	-	-	-	DUF1996	P:GO:0005975; C:GO:0005576; F:GO:0004553; F:GO:0030248	P:carbohydrate metabolic process; C:extracellular region; F:hydrolase activity, hydrolyzing O-glycosyl compounds; F:cellulose binding
209	TM1119_g209.t1	unitig_0	612188	613793	+	517	0.008	0.4	N	peroxidase family	-	-	-	cluster_2	cf_putative	-	-	-	-	-	AATase	F:GO:0004601; P:GO:0006979; C:GO:0016020; C:GO:0016021; P:GO:0098869; P:GO:0055114; F:GO:0016740; F:GO:0020037	F:peroxidase activity; P:response to oxidative stress; C:membrane; C:integral component of membrane; P:cellular oxidant detoxification; P:oxidation-reduction process; F:transferase activity; F:heme binding
210	TM1119_g210.t1	unitig_0	613866	614383	-	152	0.005	2.71429	Y	conserved hypothetical protein	-	-	-	cluster_2	cf_putative	-	-	-	-	-	-	0	0
211	TM1119_g211.t1	unitig_0	615405	616097	+	230	0.0087	0.388489	N	Heterokaryon incompatibility	-	-	-	cluster_2	cf_putative	-	-	-	-	-	-	0	0
212	TM1119_g212.t1	unitig_0	616389	617905	-	394	0.0013	0.151163	N	amid-like nadh	-	-	-	cluster_2	cf_putative	-	-	-	-	-	Pyr_redox_2	F:GO:0016491; P:GO:0055114	F:oxidoreductase activity; P:oxidation-reduction process
213	TM1119_g213.t1	unitig_0	618565	620828	-	692	0	0	N	fungal specific transcription factor domain-containing	-	-	-	cluster_2	cf_putative	-	-	-	-	-	Zn_clus;Fungal_trans	F:GO:0003677; C:GO:0005634; F:GO:0008270; P:GO:0006351; F:GO:0046872; P:GO:0006355; P:GO:0016310; F:GO:0016301; F:GO:0000981; P:GO:0006357	F:DNA binding; C:nucleus; F:zinc ion binding; P:transcription, DNA-templated; F:metal ion binding; P:regulation of transcription, DNA-templated; P:phosphorylation; F:kinase activity; F:RNA polymerase II transcription factor activity, sequence-specific DNA binding; P:regulation of transcription from RNA polymerase II promoter
214	TM1119_g214.t1	unitig_0	621387	623028	+	509	0	0	Y	MFS multidrug	-	-	-	cluster_2	cf_putative	-	2.A.1.3.65	Electrochemical Potential-driven Transporters	Porters (uniporters, symporters, antiporters)	The Major Facilitator Superfamily (MFS)	MFS_1	C:GO:0016020	C:membrane
215	TM1119_g215.t1	unitig_0	623782	625036	-	347	0.0055	0.786885	N	methyltransferase domain-containing	-	-	-	cluster_2	cf_putative	-	-	-	-	-	Methyltransf_23	C:GO:0005737; F:GO:0008757; P:GO:0032259	C:cytoplasm; F:S-adenosylmethionine-dependent methyltransferase activity; P:methylation
216	TM1119_g216.t1	unitig_0	626913	629132	+	739	0.0028	0.8	N	---NA---	-	-	-	cluster_2	cf_putative	-	-	-	-	-	BiPBP_C;Peptidase_M66	0	0
217	TM1119_g217.t1	unitig_0	629834	630142	-	102	0.0018	0.418605	N	hypothetical protein FPSE_02840	-	-	-	-	-	-	-	-	-	-	-	0	0
218	TM1119_g218.t1	unitig_0	630696	631490	-	264	0.0028	0.4	N	hypothetical protein FG11173.1	-	-	-	-	-	-	-	-	-	-	-	0	0
219	TM1119_g219.t1	unitig_0	632278	633303	-	341	0.0062	0.494118	N	hypothetical protein FOXB_12725	-	-	-	-	-	-	-	-	-	-	-	0	0
220	TM1119_g220.t1	unitig_0	633886	635254	-	400	0.0037	0.266667	N	FAD-binding domain containing	-	-	-	cluster_3	t1pks-nrps	-	-	-	-	-	FAD_binding_3;NAD_binding_8	F:GO:0016491; P:GO:0044710	F:oxidoreductase activity; P:single-organism metabolic process
221	TM1119_g221.t1	unitig_0	636818	639989	+	978	0.0076	0.478992	Y	secreted protein	GH106	-	-	cluster_3	t1pks-nrps	-	-	-	-	-	Glyco_hydro_2_N;Glyco_hydro_106	P:GO:0005975; C:GO:0016020; C:GO:0016021; F:GO:0004553	P:carbohydrate metabolic process; C:membrane; C:integral component of membrane; F:hydrolase activity, hydrolyzing O-glycosyl compounds
222	TM1119_g222.t1	unitig_0	649706	650095	-	129	0.0082	0.713043	N	---NA---	-	-	-	cluster_3	t1pks-nrps	-	-	-	-	-	-	0	0
223	TM1119_g223.t1	unitig_0	654367	655599	-	410	0.0033	0.257812	N	vegetative cell wall gp1	-	-	-	cluster_3	t1pks-nrps	-	-	-	-	-	-	0	0
224	TM1119_g224.t1	unitig_0	663550	664107	-	185	0.022	0.577428	N	hypothetical protein AOR_1_1358024	-	-	-	cluster_3	t1pks-nrps	-	-	-	-	-	-	0	0
225	TM1119_g225.t1	unitig_0	667189	669014	-	586	0.0051	1.275	N	hypothetical protein TRIVIDRAFT_227979	-	-	-	cluster_3	t1pks-nrps	-	-	-	-	-	-	P:GO:0090502; F:GO:0003676; F:GO:0004523	P:RNA phosphodiester bond hydrolysis, endonucleolytic; F:nucleic acid binding; F:RNA-DNA hybrid ribonuclease activity
226	TM1119_g226.t1	unitig_0	669573	670226	-	217	0.0077	0.372549	N	cytidine deoxycytidylate deaminase family	-	-	-	cluster_3	t1pks-nrps	-	-	-	-	-	dCMP_cyt_deam_1	F:GO:0008270; F:GO:0003824	F:zinc ion binding; F:catalytic activity
227	TM1119_g227.t1	unitig_0	671506	672795	+	429	0.0106	0.666667	N	UPF0665 family c	-	-	-	cluster_3	t1pks-nrps	-	-	-	-	-	Methyltransf_16	P:GO:0008150; C:GO:0005634; C:GO:0016020; C:GO:0016021; C:GO:0005829; C:GO:0005575; F:GO:0003674	P:biological_process; C:nucleus; C:membrane; C:integral component of membrane; C:cytosol; C:cellular_component; F:molecular_function
228	TM1119_g228.t1	unitig_0	673278	676348	+	566	0.0101	0.552239	N	copper resistance crd2	-	-	-	cluster_3	t1pks-nrps	-	-	-	-	-	-	0	0
229	TM1119_g229.t1	unitig_0	676444	677034	+	196	0.0044	0.542373	N	---NA---	-	-	-	cluster_3	t1pks-nrps	-	-	-	-	-	-	0	0
230	TM1119_g230.t1	unitig_0	678284	680221	+	557	0.0016	0.363636	N	RCC1 domain-containing	-	-	-	cluster_3	t1pks-nrps	-	1.I.1.1.3	Channels/Pores	Membrane-bounded Channels	The Nuclear Pore Complex (NPC) Family	RCC1;RCC1_2	P:GO:0065007; P:GO:0042254; P:GO:0071428; P:GO:0044699	P:biological regulation; P:ribosome biogenesis; P:rRNA-containing ribonucleoprotein complex export from nucleus; P:single-organism process
231	TM1119_g231.t1	unitig_0	681005	682021	-	319	0	0	N	Golgi membrane	-	-	-	cluster_3	t1pks-nrps	-	9.B.135.1.1	Incompletely Characterized Transport Systems	Putative transport proteins	The Membrane Trafficking Yip (Yip) Family	Yip1	C:GO:0005789; P:GO:0006888; C:GO:0030173; C:GO:0030134; P:GO:0048280	C:endoplasmic reticulum membrane; P:ER to Golgi vesicle-mediated transport; C:integral component of Golgi membrane; C:ER to Golgi transport vesicle; P:vesicle fusion with Golgi apparatus
232	TM1119_g232.t1	unitig_0	682895	684406	+	503	0.0026	0.565217	N	thiol-specific monooxygenase	-	-	-	cluster_3	t1pks-nrps	-	-	-	-	-	FMO-like	F:GO:0016491	F:oxidoreductase activity
233	TM1119_g233.t1	unitig_0	684675	686642	-	544	0.0008	0.0620155	N	ent-kaurene oxidase	-	-	CYP599B1	cluster_3	t1pks-nrps	-	-	-	-	-	p450	P:GO:0019748; P:GO:0008150; F:GO:0016705; F:GO:0004497; C:GO:0005575; F:GO:0003674; F:GO:0020037; P:GO:0043581; F:GO:0005506; F:GO:0016491; F:GO:0046872; C:GO:0016020; C:GO:0016021; P:GO:0055114	P:secondary metabolic process; P:biological_process; F:oxidoreductase activity, acting on paired donors, with incorporation or reduction of molecular oxygen; F:monooxygenase activity; C:cellular_component; F:molecular_function; F:heme binding; P:obsolete mycelium development; F:iron ion binding; F:oxidoreductase activity; F:metal ion binding; C:membrane; C:integral component of membrane; P:oxidat…
234	TM1119_g234.t1	unitig_0	687059	689040	+	644	0.0016	0.114286	N	phenylacetone monooxygenase	AA3	AA3	-	cluster_3	t1pks-nrps	-	-	-	-	-	Pyr_redox_3	F:GO:0004497	F:monooxygenase activity
235	TM1119_g235.t1	unitig_0	689651	691339	-	497	0.0022	0.167939	N	pantothenate transporter liz1	-	-	-	cluster_3	t1pks-nrps	-	2.A.1.14.18	Electrochemical Potential-driven Transporters	Porters (uniporters, symporters, antiporters)	The Major Facilitator Superfamily (MFS)	MFS_1	P:GO:0055085; F:GO:0022857; C:GO:0016020; C:GO:0016021; P:GO:0006820	P:transmembrane transport; F:transmembrane transporter activity; C:membrane; C:integral component of membrane; P:anion transport
236	TM1119_g236.t1	unitig_0	692161	694083	-	538	0	0	N	cytochrome P450	-	-	CYP603C1	cluster_3	t1pks-nrps	-	-	-	-	-	p450	F:GO:0003824; F:GO:0005488	F:catalytic activity; F:binding
237	TM1119_g237.t1	unitig_0	695625	697582	+	624	0.0041	0.383178	N	multidrug resistance fnx1	-	-	-	cluster_3	t1pks-nrps	-	2.A.1.3.65	Electrochemical Potential-driven Transporters	Porters (uniporters, symporters, antiporters)	The Major Facilitator Superfamily (MFS)	MFS_1	P:GO:0055085; C:GO:0016021	P:transmembrane transport; C:integral component of membrane
238	TM1119_g238.t1	unitig_0	698224	710877	-	4077	0.0021	0.216495	N	polyketide synthase peptide synthetase	-	-	-	cluster_3	t1pks-nrps	-	4.C.1.1.6	Group Translocators	Acyl CoA ligase-coupled transporters	The Fatty Acid Transporter (FAT) Family	ketoacyl-synt;AMP-binding;PP-binding;Condensation;Acyl_transf_1;Ketoacyl-synt_C;NAD_binding_4;Methyltransf_12;KR;AMP-binding_C;PS-DH;KAsynt_C_assoc	F:GO:0003824; P:GO:0008152; F:GO:0031177; F:GO:0016740	F:catalytic activity; P:metabolic process; F:phosphopantetheine binding; F:transferase activity
239	TM1119_g239.t1	unitig_0	711444	712739	+	431	0	0	N	alpha beta hydrolase	-	-	-	cluster_3	t1pks-nrps	-	-	-	-	-	Abhydrolase_6	P:GO:0008150; P:GO:0006508; F:GO:0004177; C:GO:0005575; F:GO:0003674; F:GO:0016787	P:biological_process; P:proteolysis; F:aminopeptidase activity; C:cellular_component; F:molecular_function; F:hydrolase activity
240	TM1119_g240.t1	unitig_0	713378	715286	-	609	0.0021	0.109948	N	hypothetical protein CHGG_05287	-	-	-	cluster_3	t1pks-nrps	-	-	-	-	-	Zn_clus	C:GO:0005634; F:GO:0008270; P:GO:0006355; F:GO:0000981; P:GO:0006357	C:nucleus; F:zinc ion binding; P:regulation of transcription, DNA-templated; F:RNA polymerase II transcription factor activity, sequence-specific DNA binding; P:regulation of transcription from RNA polymerase II promoter
241	TM1119_g241.t1	unitig_0	716890	718197	-	435	0.0023	0.102222	Y	hypothetical protein CHGG_01241	-	-	-	cluster_3	t1pks-nrps	-	-	-	-	-	-	0	0
242	TM1119_g242.t1	unitig_0	718570	719557	+	311	0.007	0.506173	N	zinc-binding dehydrogenase family	-	-	-	cluster_3	t1pks-nrps	-	-	-	-	-	ADH_zinc_N	P:GO:0008150; F:GO:0008270; F:GO:0016491; P:GO:0055114; C:GO:0005575	P:biological_process; F:zinc ion binding; F:oxidoreductase activity; P:oxidation-reduction process; C:cellular_component
243	TM1119_g243.t1	unitig_0	719747	720448	-	189	0.0115	0.741935	N	hypothetical protein GLRG_11432	-	-	-	cluster_3	t1pks-nrps	-	-	-	-	-	-	P:GO:0043581; C:GO:0005575	P:obsolete mycelium development; C:cellular_component
244	TM1119_g244.t1	unitig_0	720938	722693	+	551	0.0018	0.2	N	cytochrome P450 oxidoreductase	-	-	CYP605A1	cluster_3	t1pks-nrps	-	-	-	-	-	p450	F:GO:0016491; F:GO:0005488; P:GO:0044710	F:oxidoreductase activity; F:binding; P:single-organism metabolic process
245	TM1119_g245.t1	unitig_0	723639	724179	+	139	0.0078	0.376404	N	mitochondrial import inner membrane translocase subunit TIM16	-	-	-	cluster_3	t1pks-nrps	-	3.A.8.1.1	Primary Active Transporters	P-P-bond-hydrolysis-driven transporters	The Mitochondrial Protein Translocase (MPT) Family	Pam16	F:GO:0019904; P:GO:0030150; C:GO:0001405	F:protein domain specific binding; P:protein import into mitochondrial matrix; C:presequence translocase-associated import motor
246	TM1119_g246.t1	unitig_0	725339	727286	-	588	0.0023	0.121693	N	hypothetical protein CGGC5_3257	-	-	-	cluster_3	t1pks-nrps	-	-	-	-	-	-	C:GO:0016020; C:GO:0016021	C:membrane; C:integral component of membrane
247	TM1119_g247.t1	unitig_0	730013	731675	-	534	0.0026	0.376812	N	integral membrane	-	-	-	cluster_3	t1pks-nrps	-	-	-	-	-	-	C:GO:0016020; P:GO:0006810	C:membrane; P:transport
248	TM1119_g248.t1	unitig_0	733479	735733	-	688	0.0014	0.0721649	N	biotin- ligase	-	-	-	-	-	-	-	-	-	-	BPL_LplA_LipB;BPL_N	F:GO:0018271; P:GO:0006464	F:biotin-protein ligase activity; P:cellular protein modification process
249	TM1119_g249.t1	unitig_0	735923	736593	+	82	0.016	2.14062	N	CHCH domain-containing	-	-	-	-	-	-	-	-	-	-	CHCH	C:GO:0005634; P:GO:0033617; C:GO:0005758	C:nucleus; P:mitochondrial respiratory chain complex IV assembly; C:mitochondrial intermembrane space
250	TM1119_g250.t1	unitig_0	736944	737375	+	143	0	0	N	---NA---	-	-	-	-	-	-	-	-	-	-	-	0	0
251	TM1119_g251.t1	unitig_0	736991	737305	-	104	0.0023	0.124324	N	---NA---	-	-	-	-	-	-	-	-	-	-	-	0	0
252	TM1119_g252.t1	unitig_0	737372	737917	+	150	0.0049	0.316129	N	mitochondrial genome maintenance MGM101	-	-	-	-	-	-	-	-	-	-	Mgm101p	F:GO:0003677; C:GO:0000262; P:GO:0000725; P:GO:0036297; P:GO:0000733; P:GO:0000002	F:DNA binding; C:mitochondrial chromosome; P:recombinational repair; P:interstrand cross-link repair; P:DNA strand renaturation; P:mitochondrial genome maintenance
253	TM1119_g253.t1	unitig_0	737422	737766	-	114	0.0009	0.104651	N	---NA---	-	-	-	-	-	-	-	-	-	-	-	0	0
254	TM1119_g254.t1	unitig_0	738400	739704	-	371	0.0037	0.24026	N	HVA22 family TB2 DP1	-	-	-	-	-	-	-	-	-	-	TB2_DP1_HVA22	C:GO:0016020; C:GO:0016021	C:membrane; C:integral component of membrane
255	TM1119_g255.t1	unitig_0	741241	744497	+	788	0.0044	0.825	N	salicylate hydroxylase	-	-	-	-	-	-	-	-	-	-	Tyrosinase;FAD_binding_3	F:GO:0016491; F:GO:0046872; P:GO:0055114	F:oxidoreductase activity; F:metal ion binding; P:oxidation-reduction process
256	TM1119_g256.t1	unitig_0	744672	746854	-	525	0.004	1.30435	N	amino acid	-	-	-	-	-	-	2.A.3.4.6	Electrochemical Potential-driven Transporters	Porters (uniporters, symporters, antiporters)	The Amino Acid-Polyamine-Organocation (APC) Family	AA_permease_2	F:GO:0015489; F:GO:0015495; C:GO:0000329; C:GO:0016021; P:GO:0015847; P:GO:0015812; P:GO:0003333	F:putrescine transmembrane transporter activity; F:gamma-aminobutyric acid:proton symporter activity; C:fungal-type vacuole membrane; C:integral component of membrane; P:putrescine transport; P:gamma-aminobutyric acid transport; P:amino acid transmembrane transport
257	TM1119_g257.t1	unitig_0	747652	749679	+	510	0.001	0.0344828	N	benzoate 4-monooxygenase cytochrome p450	-	-	CYP5062A2	-	-	-	-	-	-	-	p450	F:GO:0016491; F:GO:0046872	F:oxidoreductase activity; F:metal ion binding
258	TM1119_g258.t1	unitig_0	750415	752230	+	578	0.0031	0.238095	Y	cytochrome P450	-	-	CYP530-un1	-	-	-	-	-	-	-	p450	F:GO:0016491; F:GO:0005488; P:GO:0044710	F:oxidoreductase activity; F:binding; P:single-organism metabolic process
259	TM1119_g259.t1	unitig_0	752675	755405	-	828	0.0094	0.809524	Y	hypothetical protein FG08257.1	-	-	-	-	-	-	-	-	-	-	WSC	C:GO:0016020; C:GO:0016021	C:membrane; C:integral component of membrane
260	TM1119_g260.t1	unitig_0	758268	762830	-	1100	0.0011	0.8	N	NACHT domain	-	-	-	-	-	-	-	-	-	-	NACHT	0	0
261	TM1119_g261.t1	unitig_0	764526	767042	+	728	0	0	N	transcriptional activator acu-	-	-	-	-	-	-	-	-	-	-	Zn_clus;Fungal_trans	F:GO:0097159; F:GO:1901363; F:GO:0046872; C:GO:0016020; P:GO:0008152; P:GO:0006355	F:organic cyclic compound binding; F:heterocyclic compound binding; F:metal ion binding; C:membrane; P:metabolic process; P:regulation of transcription, DNA-templated
262	TM1119_g262.t1	unitig_0	767170	768633	-	487	0.0024	0.333333	N	duf1338 domain	-	-	-	-	-	-	-	-	-	-	DUF1338	C:GO:0005575; F:GO:0003674	C:cellular_component; F:molecular_function
263	TM1119_g263.t1	unitig_0	769235	770184	+	295	0	0	N	class II Aldolase and Adducin domain-containing	-	-	-	-	-	-	-	-	-	-	Aldolase_II	0	0
264	TM1119_g264.t1	unitig_0	771126	772211	+	342	0.0096	0.880734	N	glyoxylate reductase	-	-	-	-	-	-	-	-	-	-	2-Hacid_dh;2-Hacid_dh_C	F:GO:0016616; F:GO:0051287; P:GO:0055114	F:oxidoreductase activity, acting on the CH-OH group of donors, NAD or NADP as acceptor; F:NAD binding; P:oxidation-reduction process
265	TM1119_g265.t1	unitig_0	773335	774810	+	491	0.0023	0.0684524	N	sarcosine oxidase	-	-	-	-	-	-	-	-	-	-	DAO	F:GO:0016491; C:GO:0016020; C:GO:0016021; P:GO:0055114; C:GO:0005575	F:oxidoreductase activity; C:membrane; C:integral component of membrane; P:oxidation-reduction process; C:cellular_component
266	TM1119_g266.t1	unitig_0	775235	777502	-	737	0.0065	0.203922	N	conserved hypothetical protein	-	-	-	-	-	-	-	-	-	-	DUF2264	P:GO:0008150; C:GO:0005575; F:GO:0003674	P:biological_process; C:cellular_component; F:molecular_function
267	TM1119_g267.t1	unitig_0	779771	781279	+	502	0.0015	0	N	unsaturated glucuronyl hydrolase	GH88	GH88	-	-	-	-	-	-	-	-	Glyco_hydro_88	F:GO:0016787	F:hydrolase activity
268	TM1119_g268.t1	unitig_0	781420	784138	-	818	0.0074	0.698113	N	x-pro dipeptidyl-peptidase	-	-	-	-	-	-	-	-	-	-	Zn_clus;Fungal_trans	F:GO:0003677; C:GO:0005634; F:GO:0008270; P:GO:0006351; F:GO:0046872; P:GO:0006355; F:GO:0000981; P:GO:0006357	F:DNA binding; C:nucleus; F:zinc ion binding; P:transcription, DNA-templated; F:metal ion binding; P:regulation of transcription, DNA-templated; F:RNA polymerase II transcription factor activity, sequence-specific DNA binding; P:regulation of transcription from RNA polymerase II promoter
269	TM1119_g269.t1	unitig_0	784895	786987	-	360	0	0	N	hypothetical protein CGGC5_4282	-	-	-	-	-	-	-	-	-	-	-	0	0
270	TM1119_g270.t1	unitig_0	787732	789520	+	541	0.0252	0.842697	N	MFS quinate transporter	-	-	-	-	-	-	2.A.1.1.119	Electrochemical Potential-driven Transporters	Porters (uniporters, symporters, antiporters)	The Major Facilitator Superfamily (MFS)	Sugar_tr	C:GO:0016021; P:GO:0035428; P:GO:0015758; F:GO:0051119	C:integral component of membrane; P:hexose transmembrane transport; P:glucose transport; F:sugar transmembrane transporter activity
271	TM1119_g271.t1	unitig_0	789859	792333	-	551	0.0013	0.0977444	N	ncs1 allantoate transporter	-	-	-	-	-	-	2.A.39.3.10	Electrochemical Potential-driven Transporters	Porters (uniporters, symporters, antiporters)	The Nucleobase:Cation Symporter-1 (NCS1) Family	Transp_cyt_pur	P:GO:0015851; P:GO:0055085; C:GO:0016021; C:GO:0005886; F:GO:0015205	P:nucleobase transport; P:transmembrane transport; C:integral component of membrane; C:plasma membrane; F:nucleobase transmembrane transporter activity
272	TM1119_g272.t1	unitig_0	792741	794209	+	341	0	0	N	2OG-Fe(II) oxygenase	-	-	-	-	-	-	-	-	-	-	2OG-FeII_Oxy	F:GO:0051213; F:GO:0005506; F:GO:0016491; F:GO:0046872; P:GO:0031929; P:GO:0055114; C:GO:0005622; P:GO:0006995	F:dioxygenase activity; F:iron ion binding; F:oxidoreductase activity; F:metal ion binding; P:TOR signaling; P:oxidation-reduction process; C:intracellular; P:cellular response to nitrogen starvation
273	TM1119_g273.t1	unitig_0	797987	798949	+	270	0.006	0.394737	N	NADP-dependent L-serine L-allo-threonine dehydrogenase ydfG	-	-	-	-	-	-	-	-	-	-	adh_short	F:GO:0016491; C:GO:0005829; P:GO:0055114	F:oxidoreductase activity; C:cytosol; P:oxidation-reduction process
274	TM1119_g274.t1	unitig_0	799035	803678	-	1480	0.002	0.344828	N	ABC multidrug	-	-	-	-	-	-	3.A.1.208.2	Primary Active Transporters	P-P-bond-hydrolysis-driven transporters	The ATP-binding Cassette (ABC) Superfamily	ABC_tran;ABC_membrane	F:GO:0000166; F:GO:0016887; C:GO:0016020; P:GO:0006810	F:nucleotide binding; F:ATPase activity; C:membrane; P:transport
275	TM1119_g275.t1	unitig_0	806097	807227	+	376	0.0014	0.137255	N	ser Thr-rich T10 in DGCR region	-	-	-	-	-	-	-	-	-	-	TANGO2	0	0
276	TM1119_g276.t1	unitig_0	808640	809632	+	330	0	0	N	hypothetical protein GGTG_03790	-	-	-	-	-	-	-	-	-	-	-	C:GO:0016020; C:GO:0016021	C:membrane; C:integral component of membrane
277	TM1119_g277.t1	unitig_0	809917	811383	-	488	0.0081	0.48	N	RNA polymerase II transcription factor B subunit 2	-	-	-	-	-	-	-	-	-	-	Tfb2;Helicase_C_3	P:GO:0070816; C:GO:0005737; P:GO:0032508; C:GO:0000439; F:GO:0003690; P:GO:0006289; P:GO:0006366; C:GO:0005675; F:GO:0004003; C:GO:0000112	P:phosphorylation of RNA polymerase II C-terminal domain; C:cytoplasm; P:DNA duplex unwinding; C:core TFIIH complex; F:double-stranded DNA binding; P:nucleotide-excision repair; P:transcription from RNA polymerase II promoter; C:holo TFIIH complex; F:ATP-dependent DNA helicase activity; C:nucleotide-excision repair factor 3 complex
278	TM1119_g278.t1	unitig_0	811799	812828	+	166	0.003	0.138249	N	acyl-coenzyme A thioesterase 13	-	-	-	-	-	-	-	-	-	-	4HBT	C:GO:0005634; C:GO:0005829	C:nucleus; C:cytosol
279	TM1119_g279.t1	unitig_0	813066	814409	-	408	0	0	N	hypothetical protein THITE_131404	-	-	-	-	-	-	-	-	-	-	-	C:GO:0016020; C:GO:0016021	C:membrane; C:integral component of membrane
280	TM1119_g280.t1	unitig_0	817319	818212	-	279	0.0015	0.25	Y	acid ase	-	-	-	-	-	-	-	-	-	-	Peptidase_A4	F:GO:0016787	F:hydrolase activity
281	TM1119_g281.t1	unitig_0	818592	818954	-	120	0.0012	0.226415	N	---NA---	-	-	-	-	-	-	-	-	-	-	-	0	0
282	TM1119_g282.t1	unitig_0	821379	823745	-	693	0	0	N	peroxisomal copper amine oxidase	-	-	-	-	-	-	-	-	-	-	Cu_amine_oxid;Cu_amine_oxidN2;Cu_amine_oxidN3	P:GO:0009308; F:GO:0005507; F:GO:0048038; F:GO:0008131; P:GO:0055114	P:amine metabolic process; F:copper ion binding; F:quinone binding; F:primary amine oxidase activity; P:oxidation-reduction process
283	TM1119_g283.t1	unitig_0	825446	826732	-	428	0	0	N	RNA polymerase 2 mediator complex component	-	-	-	cluster_4	cf_putative	-	-	-	-	-	Zn_clus	C:GO:0005634; F:GO:0003700; F:GO:0008270; P:GO:0006355; F:GO:0000981; P:GO:0006357	C:nucleus; F:transcription factor activity, sequence-specific DNA binding; F:zinc ion binding; P:regulation of transcription, DNA-templated; F:RNA polymerase II transcription factor activity, sequence-specific DNA binding; P:regulation of transcription from RNA polymerase II promoter
284	TM1119_g284.t1	unitig_0	827324	828429	+	310	0.0041	0.793103	N	short chain dehydrogenase	-	-	-	cluster_4	cf_putative	-	-	-	-	-	adh_short	F:GO:0016491; C:GO:0016020; C:GO:0016021; P:GO:0055114	F:oxidoreductase activity; C:membrane; C:integral component of membrane; P:oxidation-reduction process
285	TM1119_g285.t1	unitig_0	828654	830700	-	560	0.0017	0.112069	N	aldo keto reductase	-	-	-	cluster_4	cf_putative	-	8.A.5.1.6	Accessory Factors Involved in Transport	Auxiliary transport proteins	The Voltage-gated K+ Channel β-subunit (Kvβ) Family	Aldo_ket_red	0	0
286	TM1119_g286.t1	unitig_0	831153	831579	+	114	0.0055	0.354545	N	4Fe-4S iron-sulfur binding	-	-	-	cluster_4	cf_putative	-	-	-	-	-	-	0	0
287	TM1119_g287.t1	unitig_0	832396	832611	-	71	0.0018	0.204545	N	kinase domain	-	-	-	cluster_4	cf_putative	-	-	-	-	-	-	F:GO:0005524; F:GO:0004672; P:GO:0006468	F:ATP binding; F:protein kinase activity; P:protein phosphorylation
288	TM1119_g288.t1	unitig_0	833295	833732	-	95	0.0039	0.286765	N	hypothetical protein MGG_14237	-	-	-	cluster_4	cf_putative	-	-	-	-	-	-	P:GO:0008150; C:GO:0005575; F:GO:0003674	P:biological_process; C:cellular_component; F:molecular_function
289	TM1119_g289.t1	unitig_0	834582	836327	-	581	0.0097	0.97	N	MFS	-	-	-	cluster_4	cf_putative	-	2.A.1.14.38	Electrochemical Potential-driven Transporters	Porters (uniporters, symporters, antiporters)	The Major Facilitator Superfamily (MFS)	MFS_1	P:GO:0055085; C:GO:0016021	P:transmembrane transport; C:integral component of membrane
290	TM1119_g290.t1	unitig_0	838551	840482	+	484	0.0117	0.5875	Y	endo-rhamnogalacturonase f	GH28	GH28	-	cluster_4	cf_putative	-	-	-	-	-	Glyco_hydro_28	P:GO:0005975; F:GO:0004650	P:carbohydrate metabolic process; F:polygalacturonase activity
291	TM1119_g291.t1	unitig_0	841033	842514	+	493	0.0049	0.393443	N	n-sulfoglucosamine sulfohydrolase	-	-	-	cluster_4	cf_putative	-	-	-	-	-	Sulfatase;DUF4976	F:GO:0008484; P:GO:0008152	F:sulfuric ester hydrolase activity; P:metabolic process
292	TM1119_g292.t1	unitig_0	842863	843846	-	327	0.002	0.118182	Y	putative UPF0392 protein	GT92	-	-	cluster_4	cf_putative	-	-	-	-	-	Glyco_tranf_2_4	C:GO:0016020; C:GO:0016021	C:membrane; C:integral component of membrane
293	TM1119_g293.t1	unitig_0	844911	847285	-	774	0.0038	0.169643	N	heterokaryon incompatibility	-	-	-	cluster_4	cf_putative	-	-	-	-	-	HET	P:GO:0008150; C:GO:0016020; C:GO:0016021; C:GO:0005575; F:GO:0003674	P:biological_process; C:membrane; C:integral component of membrane; C:cellular_component; F:molecular_function
294	TM1119_g294.t1	unitig_0	850097	852940	+	947	0.0034	0.395349	N	ankyrin repeat and SOCS box	-	-	-	cluster_4	cf_putative	-	8.A.28.1.2	Accessory Factors Involved in Transport	Auxiliary transport proteins	The Ankyrin (Ankyrin) Family	Ank_2	0	0
295	TM1119_g295.t1	unitig_0	854301	855486	+	374	0.0044	0.681818	N	zinc-binding alcohol	-	-	-	cluster_4	cf_putative	-	-	-	-	-	ADH_zinc_N;ADH_N	F:GO:0046872	F:metal ion binding
296	TM1119_g296.t1	unitig_0	856844	858642	-	576	0.0021	0.0990099	N	hypothetical protein MYCTH_2299779	-	-	-	cluster_4	cf_putative	-	-	-	-	-	-	0	0
297	TM1119_g297.t1	unitig_0	864128	866575	+	815	0	0	N	glycoside hydrolase	GH31	GH31	-	cluster_4	cf_putative	-	-	-	-	-	Glyco_hydro_31	P:GO:0008152; F:GO:0016798	P:metabolic process; F:hydrolase activity, acting on glycosyl bonds
298	TM1119_g298.t1	unitig_0	866919	870824	-	905	0.0028	0	N	MFS maltose permease	-	-	-	cluster_4	cf_putative	-	2.A.1.1.10	Electrochemical Potential-driven Transporters	Porters (uniporters, symporters, antiporters)	The Major Facilitator Superfamily (MFS)	Sugar_tr;Fungal_trans	F:GO:0022891; P:GO:0055085; C:GO:0016021	F:substrate-specific transmembrane transporter activity; P:transmembrane transport; C:integral component of membrane
299	TM1119_g299.t1	unitig_0	871570	872712	-	380	0.0074	0.850575	N	pectinesterase precursor	-	-	-	cluster_4	cf_putative	-	-	-	-	-	-	P:GO:0008150; C:GO:0005575; F:GO:0003674	P:biological_process; C:cellular_component; F:molecular_function
300	TM1119_g300.t1	unitig_0	873749	876772	+	1007	0.0042	0.142857	Y	beta-galactosidase	GH35	GH35	-	cluster_4	cf_putative	-	-	-	-	-	Glyco_hydro_35;BetaGal_dom2;BetaGal_dom3;BetaGal_dom4_5	P:GO:0005975; C:GO:0005773; F:GO:0004565	P:carbohydrate metabolic process; C:vacuole; F:beta-galactosidase activity
301	TM1119_g301.t1	unitig_0	876968	879581	-	665	0.002	0.178571	N	fungal specific transcription factor	-	-	-	cluster_4	cf_putative	-	-	-	-	-	Zn_clus;Fungal_trans	F:GO:0005488	F:binding
302	TM1119_g302.t1	unitig_0	880118	881994	-	564	0.0028	0.17284	N	hypothetical protein GLRG_00359	-	-	-	cluster_4	cf_putative	-	-	-	-	-	-	0	0
303	TM1119_g303.t1	unitig_0	885915	886870	-	262	0.0014	0.126126	N	isochorismatase hydrolase	-	-	-	cluster_4	cf_putative	-	-	-	-	-	Isochorismatase	F:GO:0003824; P:GO:0008152; F:GO:0016787	F:catalytic activity; P:metabolic process; F:hydrolase activity
304	TM1119_g304.t1	unitig_0	887911	889458	+	515	0.0043	1.18182	N	N-sulfoglucosamine sulfohydrolase	-	-	-	cluster_4	cf_putative	-	-	-	-	-	Sulfatase;DUF4976	P:GO:0008152; F:GO:0016787	P:metabolic process; F:hydrolase activity
305	TM1119_g305.t1	unitig_0	890308	892591	+	694	0	0	Y	amidase family	-	-	-	-	-	-	3.A.9.1.1	Primary Active Transporters	P-P-bond-hydrolysis-driven transporters	The Chloroplast Envelope Protein Translocase (CEPT or Tic-Toc) Family	Amidase	P:GO:0008150; C:GO:0005575; F:GO:0016884	P:biological_process; C:cellular_component; F:carbon-nitrogen ligase activity, with glutamine as amido-N-donor
306	TM1119_g306.t1	unitig_0	892794	894050	-	418	0.0029	0.341176	N	UPF0075 domain	-	-	-	-	-	-	-	-	-	-	AnmK	F:GO:0005524; P:GO:0005975; F:GO:0004801; P:GO:0006098; P:GO:0009254; P:GO:0006040; F:GO:0016773	F:ATP binding; P:carbohydrate metabolic process; F:sedoheptulose-7-phosphate:D-glyceraldehyde-3-phosphate glyceronetransferase activity; P:pentose-phosphate shunt; P:peptidoglycan turnover; P:amino sugar metabolic process; F:phosphotransferase activity, alcohol group as acceptor
307	TM1119_g307.t1	unitig_0	894804	895858	-	319	0.001	0.0900901	N	Tal1 transaldolase	-	-	-	-	-	-	-	-	-	-	TAL_FSA	F:GO:0005524; P:GO:0005975; F:GO:0004801; P:GO:0006098; P:GO:0009254; P:GO:0006040; F:GO:0016773; C:GO:0044424	F:ATP binding; P:carbohydrate metabolic process; F:sedoheptulose-7-phosphate:D-glyceraldehyde-3-phosphate glyceronetransferase activity; P:pentose-phosphate shunt; P:peptidoglycan turnover; P:amino sugar metabolic process; F:phosphotransferase activity, alcohol group as acceptor; C:intracellular part
308	TM1119_g308.t1	unitig_0	896789	898339	+	516	0.0047	0.433962	N	sugar transporter	-	-	-	-	-	-	2.A.1.1.57	Electrochemical Potential-driven Transporters	Porters (uniporters, symporters, antiporters)	The Major Facilitator Superfamily (MFS)	Sugar_tr	C:GO:0005887; F:GO:0005351; P:GO:0035428; P:GO:0046323; F:GO:0005488; F:GO:0005355	C:integral component of plasma membrane; F:sugar:proton symporter activity; P:hexose transmembrane transport; P:glucose import; F:binding; F:glucose transmembrane transporter activity
309	TM1119_g309.t1	unitig_0	898471	900552	-	608	0.0009	0.108434	N	C6 zinc finger domain-containing	-	-	-	-	-	-	-	-	-	-	Zn_clus	C:GO:0005634; F:GO:0008270; P:GO:0006355; F:GO:0000981; P:GO:0006357	C:nucleus; F:zinc ion binding; P:regulation of transcription, DNA-templated; F:RNA polymerase II transcription factor activity, sequence-specific DNA binding; P:regulation of transcription from RNA polymerase II promoter
310	TM1119_g310.t1	unitig_0	900890	903034	-	696	0.0019	0.131034	N	Zn(II)2Cys6 transcription factor	-	-	-	-	-	-	-	-	-	-	-	F:GO:0003677; C:GO:0005634; F:GO:0008270; P:GO:0006351; F:GO:0046872; P:GO:0006355; F:GO:0000981; P:GO:0006357	F:DNA binding; C:nucleus; F:zinc ion binding; P:transcription, DNA-templated; F:metal ion binding; P:regulation of transcription, DNA-templated; F:RNA polymerase II transcription factor activity, sequence-specific DNA binding; P:regulation of transcription from RNA polymerase II promoter
311	TM1119_g311.t1	unitig_0	903710	907237	+	691	0.003	0.454545	N	endoglucanase 1	GH7	GH7	-	-	-	-	-	-	-	-	Glyco_hydro_7;NmrA	P:GO:0000272; F:GO:0016798	P:polysaccharide catabolic process; F:hydrolase activity, acting on glycosyl bonds
312	TM1119_g312.t1	unitig_0	907949	909051	+	343	0.0116	2.63636	Y	hypothetical protein SMAC_01024	-	-	-	-	-	-	-	-	-	-	DUF1996	P:GO:0008150; C:GO:0005575; F:GO:0003674	P:biological_process; C:cellular_component; F:molecular_function
313	TM1119_g313.t1	unitig_0	913304	917053	-	810	0.0067	0.595238	N	allantoate permease	CE1	CE1	-	-	-	-	2.A.1.14.38	Electrochemical Potential-driven Transporters	Porters (uniporters, symporters, antiporters)	The Major Facilitator Superfamily (MFS)	MFS_1;Esterase_phd	P:GO:0055085; F:GO:0022857; C:GO:0016021; P:GO:0006820	P:transmembrane transport; F:transmembrane transporter activity; C:integral component of membrane; P:anion transport
314	TM1119_g314.t1	unitig_0	918762	920835	+	579	0.006	0.206186	N	transcription factor ( )	-	-	-	-	-	-	-	-	-	-	Zn_clus;Fungal_trans	P:GO:0006355; F:GO:0005488	P:regulation of transcription, DNA-templated; F:binding
315	TM1119_g315.t1	unitig_0	920981	922255	-	424	0.0029	0.319444	N	class IV	-	-	-	-	-	-	-	-	-	-	Aminotran_5	F:GO:0008483	F:transaminase activity
316	TM1119_g316.t1	unitig_0	923090	924566	+	452	0.006	1.125	N	dicarboxylic amino acid permease	-	-	-	-	-	-	2.A.3.10.13	Electrochemical Potential-driven Transporters	Porters (uniporters, symporters, antiporters)	The Amino Acid-Polyamine-Organocation (APC) Family	AA_permease	C:GO:0016021; F:GO:0015171; P:GO:0003333	C:integral component of membrane; F:amino acid transmembrane transporter activity; P:amino acid transmembrane transport
317	TM1119_g317.t1	unitig_0	925019	925861	-	280	0.0083	0.560811	N	vacuolar iron transporter	-	-	-	-	-	-	2.A.89.1.2	Electrochemical Potential-driven Transporters	Porters (uniporters, symporters, antiporters)	The Vacuolar Iron Transporter (VIT) Family	VIT1	F:GO:0005381; P:GO:0071421; C:GO:0000329; C:GO:0016021; F:GO:0005384; P:GO:0006880; P:GO:0030026; P:GO:0071281; P:GO:0034755	F:iron ion transmembrane transporter activity; P:manganese ion transmembrane transport; C:fungal-type vacuole membrane; C:integral component of membrane; F:manganese ion transmembrane transporter activity; P:intracellular sequestering of iron ion; P:cellular manganese ion homeostasis; P:cellular response to iron ion; P:iron ion transmembrane transport
318	TM1119_g318.t1	unitig_0	927830	931543	+	1014	0.001	0.16129	N	oligopeptide transporter	-	-	-	-	-	-	2.A.67.1.6	Electrochemical Potential-driven Transporters	Porters (uniporters, symporters, antiporters)	The Oligopeptide Transporter (OPT) Family	OPT;Ank_2	F:GO:0035673; P:GO:0055085; C:GO:0016021	F:oligopeptide transmembrane transporter activity; P:transmembrane transport; C:integral component of membrane
319	TM1119_g319.t1	unitig_0	933212	934135	+	307	0.0014	0.175	N	transposable element tc1	-	-	-	-	-	-	-	-	-	-	NmrA	F:GO:0004843; C:GO:0005622; P:GO:0006511	F:thiol-dependent ubiquitin-specific protease activity; C:intracellular; P:ubiquitin-dependent protein catabolic process
320	TM1119_g320.t1	unitig_0	935659	936538	+	275	0.0034	0.5	N	short chain	-	-	-	-	-	-	-	-	-	-	adh_short	F:GO:0005488	F:binding
321	TM1119_g321.t1	unitig_0	937074	938407	-	425	0.0023	0.223301	N	C6 transcription factor	-	-	-	-	-	-	-	-	-	-	Zn_clus;Fungal_trans_2	C:GO:0005634; F:GO:0003700; F:GO:0008270; P:GO:0006355; F:GO:0000981; P:GO:0006357	C:nucleus; F:transcription factor activity, sequence-specific DNA binding; F:zinc ion binding; P:regulation of transcription, DNA-templated; F:RNA polymerase II transcription factor activity, sequence-specific DNA binding; P:regulation of transcription from RNA polymerase II promoter
322	TM1119_g322.t1	unitig_0	938871	939435	+	162	0.0131	0.935714	N	short-chain dehydrogenase reductase family	-	-	-	-	-	-	-	-	-	-	adh_short	F:GO:0016491; P:GO:0055114	F:oxidoreductase activity; P:oxidation-reduction process
323	TM1119_g323.t1	unitig_0	939673	942843	-	1056	0.0026	0.175258	N	hypothetical protein FOXB_06443	-	-	-	-	-	-	-	-	-	-	-	0	0
324	TM1119_g324.t1	unitig_0	944604	946105	+	472	0.0045	0.538462	N	lysr family regulatory	-	-	-	-	-	-	-	-	-	-	Transferase	F:GO:0016747	F:transferase activity, transferring acyl groups other than amino-acyl groups
325	TM1119_g325.t1	unitig_0	946489	949314	+	941	0.0025	0.0965251	N	het domain	-	-	-	-	-	-	9.A.3.1.1	Incompletely Characterized Transport Systems	Recognized transporters of unknown biochemical mechanism	The Sorting Nexin27 (SNX27)-Retromer Assembly Apparatus for Recycling Integral Membrane Proteins (SNX27-RetromerAA) Family	HET;Ank_2	C:GO:0016020; C:GO:0016021; F:GO:0008168; C:GO:0005840; P:GO:0006412; P:GO:0032259	C:membrane; C:integral component of membrane; F:methyltransferase activity; C:ribosome; P:translation; P:methylation
326	TM1119_g326.t1	unitig_0	949516	950743	-	333	0.0024	0.096	Y	pectate lyase B	PL1	PL1	-	-	-	-	-	-	-	-	Pec_lyase_C	P:GO:0000272; F:GO:0016829; C:GO:0005576	P:polysaccharide catabolic process; F:lyase activity; C:extracellular region
327	TM1119_g327.t1	unitig_0	951911	953352	-	443	0	0	N	thermolysin alpha-helical domain	-	-	-	-	-	-	-	-	-	-	Peptidase_M4;Peptidase_M4_C;PLN_propep	P:GO:0006508; F:GO:0004222	P:proteolysis; F:metalloendopeptidase activity
328	TM1119_g328.t1	unitig_0	955696	957288	-	530	0.0206	1.9619	N	hypothetical protein TRIATDRAFT_290563	-	-	-	-	-	-	-	-	-	-	Polysacc_synt_C	P:GO:0006855; F:GO:0015297; C:GO:0016021; F:GO:0015238	P:drug transmembrane transport; F:antiporter activity; C:integral component of membrane; F:drug transmembrane transporter activity
329	TM1119_g329.t1	unitig_0	957695	962470	-	1540	0.0028	0.104478	N	HFM1 MER3	-	-	-	-	-	-	-	-	-	-	DEAD;Helicase_C;Sec63;HHH_5	F:GO:0097159; F:GO:1901363; F:GO:0016787	F:organic cyclic compound binding; F:heterocyclic compound binding; F:hydrolase activity
330	TM1119_g330.t1	unitig_0	963457	964909	+	324	0.007	1.29167	Y	cell-associated beta-	-	-	-	-	-	-	-	-	-	-	Glyco_hydro_2_N	P:GO:0005975; F:GO:0004565	P:carbohydrate metabolic process; F:beta-galactosidase activity
331	TM1119_g331.t1	unitig_0	965613	966188	+	191	0.0072	0.705882	N	cell-associated beta-	CBM32	-	-	-	-	-	-	-	-	-	F5_F8_type_C	F:GO:0016787	F:hydrolase activity
332	TM1119_g332.t1	unitig_0	967684	969956	+	607	0.008	0.722892	Y	laccase precursor	-	-	-	-	-	-	2.A.108.1.4	Electrochemical Potential-driven Transporters	Porters (uniporters, symporters, antiporters)	The Iron/Lead Transporter (ILT) Family	Cu-oxidase;Cu-oxidase_2;Cu-oxidase_3	F:GO:0016491; F:GO:0046872	F:oxidoreductase activity; F:metal ion binding
333	TM1119_g333.t1	unitig_0	972479	974166	+	464	0.0081	0.963855	N	UDP-galactose transporter	-	-	-	-	-	-	2.A.7.12.16	Electrochemical Potential-driven Transporters	Porters (uniporters, symporters, antiporters)	The Drug/Metabolite Transporter (DMT) Superfamily	Nuc_sug_transp	F:GO:0005459; P:GO:0015992; C:GO:0030173; F:GO:0005351; P:GO:0097624	F:UDP-galactose transmembrane transporter activity; P:proton transport; C:integral component of Golgi membrane; F:sugar:proton symporter activity; P:UDP-galactose transmembrane import into Golgi lumen
334	TM1119_g334.t1	unitig_0	974744	975859	-	318	0.0029	1.72727	Y	ferulic acid esterase ( )	CE1	CE1	-	-	-	-	-	-	-	-	-	C:GO:0005576	C:extracellular region
335	TM1119_g335.t1	unitig_0	976690	979985	-	794	0.0177	0.949153	N	oligopeptide transporter	-	-	-	-	-	-	2.A.67.1.5	Electrochemical Potential-driven Transporters	Porters (uniporters, symporters, antiporters)	The Oligopeptide Transporter (OPT) Family	OPT	P:GO:0055085; C:GO:0016021; C:GO:0005886	P:transmembrane transport; C:integral component of membrane; C:plasma membrane
336	TM1119_g336.t1	unitig_0	981197	983176	-	659	0.0082	2.34286	N	hypothetical protein VDAG_02267	-	-	-	-	-	-	-	-	-	-	-	C:GO:0016020; C:GO:0016021	C:membrane; C:integral component of membrane
337	TM1119_g337.t1	unitig_0	984016	985033	-	312	0.0034	0.419753	N	pyrroline-5-carboxylate reductase	-	-	-	-	-	-	-	-	-	-	F420_oxidored;P5CR_dimer	P:GO:0044710	P:single-organism metabolic process
338	TM1119_g338.t1	unitig_0	987006	987325	-	83	0.0009	0.45	Y	---NA---	-	-	-	-	-	-	-	-	-	-	-	0	0
339	TM1119_g339.t1	unitig_0	990660	992607	+	610	0.0057	0.237762	N	sodium phosphate	-	-	-	-	-	-	2.A.20.2.1	Electrochemical Potential-driven Transporters	Porters (uniporters, symporters, antiporters)	The Inorganic Phosphate Transporter (PiT) Family	PHO4	F:GO:0005315; P:GO:0055085; P:GO:0006817; C:GO:0016021	F:inorganic phosphate transmembrane transporter activity; P:transmembrane transport; P:phosphate ion transport; C:integral component of membrane
340	TM1119_g340.t1	unitig_0	993111	994437	-	419	0.007	0.273438	Y	endothiapepsin precursor	-	-	-	cluster_5	cf_putative	-	8.A.32.1.1	Accessory Factors Involved in Transport	Auxiliary transport proteins	The β-Amyloid Cleaving Enzyme (BACE1) Family	Asp	F:GO:0004190; P:GO:0030163; P:GO:0006508	F:aspartic-type endopeptidase activity; P:protein catabolic process; P:proteolysis
341	TM1119_g341.t1	unitig_0	997221	999816	+	708	0.0014	0.0873016	N	fungal specific transcription	-	-	-	cluster_5	cf_putative	-	-	-	-	-	Zn_clus;Fungal_trans	F:GO:0003677; C:GO:0005634; F:GO:0008270; F:GO:0046872; P:GO:0006351; P:GO:0006355; F:GO:0000981; P:GO:0006357	F:DNA binding; C:nucleus; F:zinc ion binding; F:metal ion binding; P:transcription, DNA-templated; P:regulation of transcription, DNA-templated; F:RNA polymerase II transcription factor activity, sequence-specific DNA binding; P:regulation of transcription from RNA polymerase II promoter
342	TM1119_g342.t1	unitig_0	999967	1000686	-	239	0.014	3.25581	N	2-haloalkanoic acid dehalogenase	-	-	-	cluster_5	cf_putative	-	-	-	-	-	Hydrolase	0	0
343	TM1119_g343.t1	unitig_0	1001442	1002587	-	381	0	0	N	amino acid transporter	-	-	-	cluster_5	cf_putative	-	2.A.3.10.18	Electrochemical Potential-driven Transporters	Porters (uniporters, symporters, antiporters)	The Amino Acid-Polyamine-Organocation (APC) Family	AA_permease	C:GO:0005887; F:GO:0015179; P:GO:1902475; F:GO:0015297; C:GO:0005773	C:integral component of plasma membrane; F:L-amino acid transmembrane transporter activity; P:L-alpha-amino acid transmembrane transport; F:antiporter activity; C:vacuole
344	TM1119_g344.t1	unitig_0	1003597	1005074	+	471	0.0209	0.835052	N	FAD dependent oxidoreductase superfamily	-	-	-	cluster_5	cf_putative	-	-	-	-	-	DAO	F:GO:0016491; P:GO:0055114	F:oxidoreductase activity; P:oxidation-reduction process
345	TM1119_g345.t1	unitig_0	1005467	1006765	-	409	0.0085	0.451613	Y	hypothetical protein AOL_s00173g259	-	-	-	cluster_5	cf_putative	-	-	-	-	-	-	0	0
346	TM1119_g346.t1	unitig_0	1007869	1010469	+	740	0.0019	0.0873786	N	fungal specific transcription factor	-	-	-	cluster_5	cf_putative	-	-	-	-	-	Zn_clus;Fungal_trans	F:GO:0005488	F:binding
347	TM1119_g347.t1	unitig_0	1010859	1012366	-	329	0.0025	0.125628	N	methyltransferase domain-containing	-	-	-	cluster_5	cf_putative	-	-	-	-	-	Methyltransf_23	F:GO:0016740	F:transferase activity
348	TM1119_g348.t1	unitig_0	1013142	1014853	-	530	0.0012	0.136364	N	plastidic glucose transporter 4	-	-	-	cluster_5	cf_putative	-	2.A.1.1.125	Electrochemical Potential-driven Transporters	Porters (uniporters, symporters, antiporters)	The Major Facilitator Superfamily (MFS)	Sugar_tr	C:GO:0005887; P:GO:0015992; F:GO:0005351; P:GO:0046323; F:GO:0005355; P:GO:1904659	C:integral component of plasma membrane; P:proton transport; F:sugar:proton symporter activity; P:glucose import; F:glucose transmembrane transporter activity; P:glucose transmembrane transport
349	TM1119_g349.t1	unitig_0	1015529	1016927	+	448	0.0019	0.154472	N	upf0075 domain	-	-	-	cluster_5	cf_putative	-	-	-	-	-	AnmK	F:GO:0005524; P:GO:0009254; P:GO:0006040; P:GO:0016310; F:GO:0016773; F:GO:0016301	F:ATP binding; P:peptidoglycan turnover; P:amino sugar metabolic process; P:phosphorylation; F:phosphotransferase activity, alcohol group as acceptor; F:kinase activity
350	TM1119_g350.t1	unitig_0	1017410	1019380	+	591	0.0036	0.27	N	C6 transcription	-	-	-	cluster_5	cf_putative	-	-	-	-	-	Zn_clus;Fungal_trans	F:GO:0005488	F:binding
351	TM1119_g351.t1	unitig_0	1019732	1021289	-	430	0.0029	0.193333	N	carboxypeptidase Y	-	-	-	cluster_5	cf_putative	-	-	-	-	-	Peptidase_S10	P:GO:0046938; F:GO:0004180; P:GO:0006508; F:GO:0004185; F:GO:0008233; C:GO:0000324; C:GO:0005576; C:GO:0005773; F:GO:0016787	P:phytochelatin biosynthetic process; F:carboxypeptidase activity; P:proteolysis; F:serine-type carboxypeptidase activity; F:peptidase activity; C:fungal-type vacuole; C:extracellular region; C:vacuole; F:hydrolase activity
352	TM1119_g352.t1	unitig_0	1022191	1023492	-	433	0.0027	0.1875	N	alcohol dehydrogenase	-	-	-	cluster_5	cf_putative	-	-	-	-	-	ADH_zinc_N;ADH_N	F:GO:0046872	F:metal ion binding
353	TM1119_g353.t1	unitig_0	1025096	1025422	+	88	0.0063	0.836066	N	glyoxalase bleomycin resistance family	-	-	-	cluster_5	cf_putative	-	-	-	-	-	Glyoxalase	0	0
354	TM1119_g354.t1	unitig_0	1027040	1028686	+	548	0.0021	0.112245	N	Heterokaryon incompatibility	-	-	-	cluster_5	cf_putative	-	-	-	-	-	HET	0	0
355	TM1119_g355.t1	unitig_0	1029150	1032608	+	1028	0.0027	0.129808	Y	beta-galactosidase b	GH35	GH35	-	cluster_5	cf_putative	-	-	-	-	-	Glyco_hydro_35;BetaGal_dom2;BetaGal_dom3;BetaGal_dom4_5	P:GO:0005975; F:GO:0004553	P:carbohydrate metabolic process; F:hydrolase activity, hydrolyzing O-glycosyl compounds
356	TM1119_g356.t1	unitig_0	1032867	1034608	+	538	0.0086	1.03614	Y	hypothetical protein CGGC5_7797	-	-	-	cluster_5	cf_putative	-	-	-	-	-	Arylsulfotran_2	F:GO:0016740	F:transferase activity
357	TM1119_g357.t1	unitig_0	1035160	1036344	+	394	0	0	N	hypothetical protein FG02193.1	-	-	-	cluster_5	cf_putative	-	-	-	-	-	-	P:GO:0008150; C:GO:0005575; F:GO:0003674	P:biological_process; C:cellular_component; F:molecular_function
358	TM1119_g358.t1	unitig_0	1036677	1037593	-	286	0.0062	0.666667	N	hypothetical protein NCU05645	-	-	-	cluster_5	cf_putative	-	-	-	-	-	LUC7	P:GO:0006376; C:GO:0005829; F:GO:0003729; C:GO:0071004; C:GO:0005685	P:mRNA splice site selection; C:cytosol; F:mRNA binding; C:U2-type prespliceosome; C:U1 snRNP
359	TM1119_g359.t1	unitig_0	1037932	1039891	+	613	0.002	0.625	Y	GPI transamidase component GPI16	-	-	-	cluster_5	cf_putative	-	-	-	-	-	Gpi16	F:GO:0003923; P:GO:0016255; C:GO:0042765	F:GPI-anchor transamidase activity; P:attachment of GPI anchor to protein; C:GPI-anchor transamidase complex
360	TM1119_g360.t1	unitig_0	1039941	1040939	-	332	0.0039	0.0588235	N	HSCARG dehydrogenase	-	-	-	cluster_5	cf_putative	-	-	-	-	-	NmrA	P:GO:0008150; C:GO:0005575; F:GO:0003674	P:biological_process; C:cellular_component; F:molecular_function
361	TM1119_g361.t1	unitig_0	1042702	1044240	-	453	0.0034	0.0974576	N	hypothetical protein THITE_2120559	-	-	-	cluster_5	cf_putative	-	-	-	-	-	Zn_clus	C:GO:0005634; F:GO:0008270; P:GO:0006355; F:GO:0000981; P:GO:0006357	C:nucleus; F:zinc ion binding; P:regulation of transcription, DNA-templated; F:RNA polymerase II transcription factor activity, sequence-specific DNA binding; P:regulation of transcription from RNA polymerase II promoter
362	TM1119_g362.t1	unitig_0	1045668	1047412	-	515	0.0091	0.526316	N	MFS multidrug transporter	-	-	-	cluster_5	cf_putative	-	2.A.1.2.86	Electrochemical Potential-driven Transporters	Porters (uniporters, symporters, antiporters)	The Major Facilitator Superfamily (MFS)	MFS_1	C:GO:0016020	C:membrane
363	TM1119_g363.t1	unitig_0	1047822	1049042	+	406	0.0047	0.343284	N	flavo monooxygenase	-	-	-	cluster_5	cf_putative	-	-	-	-	-	FAD_binding_3	F:GO:0071949; C:GO:0016021; P:GO:0055114; F:GO:0004497	F:FAD binding; C:integral component of membrane; P:oxidation-reduction process; F:monooxygenase activity
364	TM1119_g364.t1	unitig_0	1063871	1066190	+	703	0.0026	0.295455	N	C6 transcription	-	-	-	cluster_5	cf_putative	-	-	-	-	-	Fungal_trans	P:GO:0044550; P:GO:1900378; F:GO:0005488	P:secondary metabolite biosynthetic process; P:positive regulation of secondary metabolite biosynthetic process; F:binding
365	TM1119_g365.t1	unitig_0	1066669	1070710	+	1025	0.0023	0.252747	N	1-phosphatidylinositol-4,5-bisphosphate phosphodiesterase gamma 2	-	-	-	cluster_5	cf_putative	-	-	-	-	-	PI-PLC-Y;PI-PLC-X	F:GO:0004435; P:GO:0016042; F:GO:0004871; C:GO:0005622; P:GO:0035556	F:phosphatidylinositol phospholipase C activity; P:lipid catabolic process; F:signal transducer activity; C:intracellular; P:intracellular signal transduction
366	TM1119_g366.t1	unitig_0	1070886	1072711	-	404	0.0042	0.385321	N	conserved secreted	-	-	-	cluster_5	cf_putative	-	-	-	-	-	DUF4185	0	0
367	TM1119_g367.t1	unitig_0	1077034	1078173	+	379	0.0024	0.727273	N	vegetative incompatibility WD repeat	-	-	-	cluster_5	cf_putative	-	-	-	-	-	-	P:GO:0055085; C:GO:0016020; C:GO:0016021; F:GO:0046873; P:GO:0030001	P:transmembrane transport; C:membrane; C:integral component of membrane; F:metal ion transmembrane transporter activity; P:metal ion transport
368	TM1119_g368.t1	unitig_0	1078308	1079231	-	272	0.0054	0.243243	N	NAD dependent epimerase	-	-	-	cluster_5	cf_putative	-	-	-	-	-	-	C:GO:0016020; C:GO:0016021	C:membrane; C:integral component of membrane
369	TM1119_g369.t1	unitig_0	1079788	1081300	+	482	0.0172	0.685259	N	L-asparaginase 1	-	-	-	cluster_5	cf_putative	-	-	-	-	-	Asparaginase_2	C:GO:0005575; F:GO:0016787	C:cellular_component; F:hydrolase activity
370	TM1119_g370.t1	unitig_0	1081610	1082171	-	154	0.0039	0.172566	N	mitochondrial import inner membrane translocase subunit tim-17	-	-	-	-	-	-	3.A.8.1.1	Primary Active Transporters	P-P-bond-hydrolysis-driven transporters	The Mitochondrial Protein Translocase (MPT) Family	Tim17	C:GO:0005744; C:GO:0031305; F:GO:0015266; P:GO:0030150; F:GO:0015450; P:GO:0000002	C:mitochondrial inner membrane presequence translocase complex; C:integral component of mitochondrial inner membrane; F:protein channel activity; P:protein import into mitochondrial matrix; F:P-P-bond-hydrolysis-driven protein transmembrane transporter activity; P:mitochondrial genome maintenance
371	TM1119_g371.t1	unitig_0	1083911	1087222	+	945	0	0	N	WD repeat-containing	-	-	-	-	-	-	-	-	-	-	Peptidase_M20;M20_dimer	C:GO:0005634; C:GO:0005737; F:GO:0008242; P:GO:0006508; P:GO:0006751; F:GO:0008237	C:nucleus; C:cytoplasm; F:omega peptidase activity; P:proteolysis; P:glutathione catabolic process; F:metallopeptidase activity
372	TM1119_g372.t1	unitig_0	1087830	1089728	+	527	0.0117	1.26087	N	cytochrome P450	-	-	CYP582B1	-	-	-	-	-	-	-	p450	P:GO:0019748; F:GO:0005506; F:GO:0046872; F:GO:0016705; F:GO:0016491; C:GO:0016020; C:GO:0016021; P:GO:0055114; F:GO:0004497; C:GO:0005575; F:GO:0003674; F:GO:0020037	P:secondary metabolic process; F:iron ion binding; F:metal ion binding; F:oxidoreductase activity, acting on paired donors, with incorporation or reduction of molecular oxygen; F:oxidoreductase activity; C:membrane; C:integral component of membrane; P:oxidation-reduction process; F:monooxygenase activity; C:cellular_component; F:molecular_function; F:heme binding
373	TM1119_g373.t1	unitig_0	1090342	1090818	+	158	0.0116	0.393162	Y	---NA---	-	-	-	-	-	-	-	-	-	-	-	0	0
374	TM1119_g374.t1	unitig_0	1091465	1092772	+	435	0.0051	0.62963	N	hypothetical protein TRIVIDRAFT_39958	-	-	-	-	-	-	-	-	-	-	-	0	0
375	TM1119_g375.t1	unitig_0	1092899	1094019	-	350	0.0018	0.0918367	N	WD domain-containing	-	-	-	-	-	-	-	-	-	-	-	C:GO:0016020; C:GO:0016021	C:membrane; C:integral component of membrane
376	TM1119_g376.t1	unitig_0	1104027	1107012	+	951	0.0018	0.305085	N	oviduct-specific glyco	GH18|CBM18|CBM18|CBM18	-	-	-	-	-	-	-	-	-	Chitin_bind_1;Glyco_hydro_18	F:GO:0004568; P:GO:0005975; F:GO:0008061; P:GO:0006032	F:chitinase activity; P:carbohydrate metabolic process; F:chitin binding; P:chitin catabolic process
377	TM1119_g377.t1	unitig_0	1108997	1110424	-	475	0.0068	0.35	N	hypothetical protein FG04814.1	-	-	-	-	-	-	-	-	-	-	Pkinase	F:GO:0005524; F:GO:0004672; P:GO:0016310; P:GO:0006468; F:GO:0016301	F:ATP binding; F:protein kinase activity; P:phosphorylation; P:protein phosphorylation; F:kinase activity
378	TM1119_g378.t1	unitig_0	1111382	1112696	+	291	0.004	0.380952	N	D-	-	-	-	-	-	-	-	-	-	-	Beta-lactamase	0	0
379	TM1119_g379.t1	unitig_0	1117876	1119013	+	336	0.0019	0.143939	N	polyketide synthase	CE10	-	-	-	-	-	-	-	-	-	Peptidase_S9;Abhydrolase_3	F:GO:0003824; P:GO:0008152; P:GO:0006508; F:GO:0008236; F:GO:0031177; F:GO:0016740; F:GO:0016787	F:catalytic activity; P:metabolic process; P:proteolysis; F:serine-type peptidase activity; F:phosphopantetheine binding; F:transferase activity; F:hydrolase activity
380	TM1119_g380.t1	unitig_0	1119195	1121294	-	543	0.002	0.102564	N	ncs1 allantoate transporter	-	-	-	-	-	-	2.A.39.3.10	Electrochemical Potential-driven Transporters	Porters (uniporters, symporters, antiporters)	The Nucleobase:Cation Symporter-1 (NCS1) Family	Transp_cyt_pur	C:GO:0016020; P:GO:0006810	C:membrane; P:transport
381	TM1119_g381.t1	unitig_0	1121764	1122893	+	348	0.0094	1.34286	N	60S ribosomal	-	-	-	-	-	-	-	-	-	-	PfkB	P:GO:0016310; C:GO:0005840; F:GO:0016301	P:phosphorylation; C:ribosome; F:kinase activity
382	TM1119_g382.t1	unitig_0	1124182	1125184	-	314	0.0048	0.632353	N	thymidylate synthase	-	-	-	-	-	-	-	-	-	-	Thymidylat_synt	F:GO:0004799; C:GO:0005634; P:GO:0006231; P:GO:0032259	F:thymidylate synthase activity; C:nucleus; P:dTMP biosynthetic process; P:methylation
383	TM1119_g383.t1	unitig_0	1125822	1127740	+	611	0	0	N	hypothetical protein FOXB_11376	-	-	-	-	-	-	-	-	-	-	Clr5	0	0
384	TM1119_g384.t1	unitig_0	1128316	1129814	-	397	0.0049	0.227907	N	retrograde regulation 2	-	-	-	cluster_6	cf_putative	-	2.A.1.14.11	Electrochemical Potential-driven Transporters	Porters (uniporters, symporters, antiporters)	The Major Facilitator Superfamily (MFS)	MFS_1	P:GO:0055085; C:GO:0016021	P:transmembrane transport; C:integral component of membrane
385	TM1119_g385.t1	unitig_0	1130605	1131555	+	316	0	0	N	poly(aspartic acid) hydrolase	CE1	CE1	-	cluster_6	cf_putative	-	-	-	-	-	Esterase_phd	F:GO:0016491; P:GO:0055114	F:oxidoreductase activity; P:oxidation-reduction process
386	TM1119_g386.t1	unitig_0	1132061	1134177	+	631	0	0	N	C6 transcription factor (Leu3)	-	-	-	cluster_6	cf_putative	-	-	-	-	-	Zn_clus;Fungal_trans	F:GO:0003676; F:GO:0003677; C:GO:0005634; F:GO:0008270; F:GO:0046872; P:GO:0006351; P:GO:0006355; F:GO:0000982; F:GO:0000981; P:GO:0006357	F:nucleic acid binding; F:DNA binding; C:nucleus; F:zinc ion binding; F:metal ion binding; P:transcription, DNA-templated; P:regulation of transcription, DNA-templated; F:transcription factor activity, RNA polymerase II core promoter proximal region sequence-specific binding; F:RNA polymerase II transcription factor activity, sequence-specific DNA binding; P:regulation of transcription from RNA p…
387	TM1119_g387.t1	unitig_0	1134655	1136673	+	652	0.0078	1.625	N	caib baif family enzyme	-	-	-	cluster_6	cf_putative	-	-	-	-	-	AtuA;DUF4387	F:GO:0003824	F:catalytic activity
388	TM1119_g388.t1	unitig_0	1137413	1139378	+	585	0.0078	1.59184	Y	beta-lactamase family	-	-	-	cluster_6	cf_putative	-	-	-	-	-	Beta-lactamase	C:GO:0016020; C:GO:0016021; C:GO:0005575	C:membrane; C:integral component of membrane; C:cellular_component
389	TM1119_g389.t1	unitig_0	1139874	1140417	+	161	0.0032	0.421053	N	predicted protein	-	-	-	cluster_6	cf_putative	-	-	-	-	-	-	0	0
390	TM1119_g390.t1	unitig_0	1141040	1142890	+	522	0.0042	0.4375	N	MFS multidrug	-	-	-	cluster_6	cf_putative	-	2.A.1.2.79	Electrochemical Potential-driven Transporters	Porters (uniporters, symporters, antiporters)	The Major Facilitator Superfamily (MFS)	MFS_1	P:GO:0055085; C:GO:0016021	P:transmembrane transport; C:integral component of membrane
391	TM1119_g391.t1	unitig_0	1143392	1145367	+	572	0.0055	0.277778	N	citrinin biosynthesis transcriptional activator	-	-	-	cluster_6	cf_putative	-	-	-	-	-	Zn_clus;Fungal_trans	F:GO:0046872; P:GO:0008152	F:metal ion binding; P:metabolic process
392	TM1119_g392.t1	unitig_0	1145693	1146269	+	149	0	0	N	hypothetical protein MGG_13033	-	-	-	cluster_6	cf_putative	-	-	-	-	-	-	C:GO:0016020; C:GO:0016021	C:membrane; C:integral component of membrane
393	TM1119_g393.t1	unitig_0	1146906	1148822	-	638	0.0032	0.2	N	X-Pro dipeptidyl-	-	-	-	cluster_6	cf_putative	-	-	-	-	-	DUF885	F:GO:0005488	F:binding
394	TM1119_g394.t1	unitig_0	1149614	1152014	-	748	0.003	0.157895	N	C6 zinc finger domain	-	-	-	cluster_6	cf_putative	-	-	-	-	-	Zn_clus	F:GO:0003677; C:GO:0005634; F:GO:0008270; F:GO:0046872; P:GO:0006351; C:GO:0016020; C:GO:0016021; P:GO:0006355; F:GO:0000981; P:GO:0006357	F:DNA binding; C:nucleus; F:zinc ion binding; F:metal ion binding; P:transcription, DNA-templated; C:membrane; C:integral component of membrane; P:regulation of transcription, DNA-templated; F:RNA polymerase II transcription factor activity, sequence-specific DNA binding; P:regulation of transcription from RNA polymerase II promoter
395	TM1119_g395.t1	unitig_0	1153178	1155063	+	590	0.0038	1.1875	N	MFS multidrug transporter	-	-	-	cluster_6	cf_putative	-	2.A.1.2.86	Electrochemical Potential-driven Transporters	Porters (uniporters, symporters, antiporters)	The Major Facilitator Superfamily (MFS)	MFS_1	P:GO:0055085; C:GO:0016021; F:GO:0005215	P:transmembrane transport; C:integral component of membrane; F:transporter activity
396	TM1119_g396.t1	unitig_0	1155819	1156595	+	258	0.0008	0.0909091	N	hypothetical protein AOR_1_668114	-	-	-	cluster_6	cf_putative	-	-	-	-	-	-	C:GO:0016020; C:GO:0016021	C:membrane; C:integral component of membrane
397	TM1119_g397.t1	unitig_0	1157627	1159096	+	489	0.0043	0.241573	Y	glycosyl hydrolase	GH43|CBM66	GH43	-	cluster_6	cf_putative	-	-	-	-	-	Glyco_hydro_43;DUF1080	P:GO:0005975; F:GO:0004553	P:carbohydrate metabolic process; F:hydrolase activity, hydrolyzing O-glycosyl compounds
398	TM1119_g398.t1	unitig_0	1159291	1161703	-	701	0.0068	1.13333	N	fungal specific transcription	-	-	-	cluster_6	cf_putative	-	-	-	-	-	Zn_clus;Fungal_trans	F:GO:0003677; C:GO:0005634; F:GO:0008270; F:GO:0046872; P:GO:0006351; P:GO:0006355; F:GO:0000981; P:GO:0006357	F:DNA binding; C:nucleus; F:zinc ion binding; F:metal ion binding; P:transcription, DNA-templated; P:regulation of transcription, DNA-templated; F:RNA polymerase II transcription factor activity, sequence-specific DNA binding; P:regulation of transcription from RNA polymerase II promoter
399	TM1119_g399.t1	unitig_0	1162228	1163658	-	476	0	0	N	glutamyl-tRNA(Gln) amidotransferase	-	-	-	cluster_6	cf_putative	-	3.A.9.1.1	Primary Active Transporters	P-P-bond-hydrolysis-driven transporters	The Chloroplast Envelope Protein Translocase (CEPT or Tic-Toc) Family	Amidase	F:GO:0016740; F:GO:0016884	F:transferase activity; F:carbon-nitrogen ligase activity, with glutamine as amido-N-donor
400	TM1119_g400.t1	unitig_0	1163692	1164324	-	210	0.0071	0.606838	Y	hypothetical protein BAUCODRAFT_74794	-	-	-	cluster_6	cf_putative	-	-	-	-	-	-	F:GO:0016884	F:carbon-nitrogen ligase activity, with glutamine as amido-N-donor
401	TM1119_g401.t1	unitig_0	1164956	1165991	-	279	0.0046	0.489362	N	short-chain dehydrogenase reductase family	-	-	-	cluster_6	cf_putative	-	-	-	-	-	adh_short_C2	F:GO:0016491; P:GO:0055114	F:oxidoreductase activity; P:oxidation-reduction process
402	TM1119_g402.t1	unitig_0	1166484	1168930	-	770	0.0068	0.309091	N	C6 transcription	-	-	-	cluster_6	cf_putative	-	-	-	-	-	Zn_clus	F:GO:0003677; C:GO:0005634; F:GO:0008270; P:GO:0006351; F:GO:0046872; P:GO:0006355; F:GO:0000981; P:GO:0006357	F:DNA binding; C:nucleus; F:zinc ion binding; P:transcription, DNA-templated; F:metal ion binding; P:regulation of transcription, DNA-templated; F:RNA polymerase II transcription factor activity, sequence-specific DNA binding; P:regulation of transcription from RNA polymerase II promoter
403	TM1119_g403.t1	unitig_0	1169546	1169811	+	67	0	0	N	---NA---	-	-	-	cluster_6	cf_putative	-	-	-	-	-	-	0	0
404	TM1119_g404.t1	unitig_0	1170309	1171322	-	337	0.0014	0.142857	N	RADC family	-	-	-	cluster_6	cf_putative	-	-	-	-	-	BtrH_N	0	0
405	TM1119_g405.t1	unitig_0	1172597	1173058	-	134	0	0	N	ergosterol biosynthesis Erg28	-	-	-	cluster_6	cf_putative	-	-	-	-	-	Erg28	C:GO:0016020; C:GO:0016021	C:membrane; C:integral component of membrane
406	TM1119_g406.t1	unitig_0	1173877	1175708	+	556	0.0074	0.237942	N	cytochrome p450 family	-	-	CYP638A2_Fusarium_oxysporum	cluster_6	cf_putative	-	-	-	-	-	p450	F:GO:0016491; F:GO:0046872	F:oxidoreductase activity; F:metal ion binding
407	TM1119_g407.t1	unitig_0	1176748	1177479	+	169	0.0066	0.428571	N	hypothetical protein MYCTH_2315630	-	-	-	cluster_6	cf_putative	-	-	-	-	-	-	0	0
408	TM1119_g408.t1	unitig_0	1179387	1180368	+	301	0.0031	0.327869	N	hypothetical protein MAC_08992	-	-	-	cluster_6	cf_putative	-	-	-	-	-	-	P:GO:0006281; P:GO:0008150; F:GO:0003824; C:GO:0005575; F:GO:0003674	P:DNA repair; P:biological_process; F:catalytic activity; C:cellular_component; F:molecular_function
409	TM1119_g409.t1	unitig_0	1180847	1182302	+	466	0.0024	0.177778	N	homogentisate 1,2-dioxygenase	-	-	-	cluster_6	cf_putative	-	-	-	-	-	HgmA	P:GO:0006559; P:GO:0006570; P:GO:0055114; F:GO:0004411	P:L-phenylalanine catabolic process; P:tyrosine metabolic process; P:oxidation-reduction process; F:homogentisate 1,2-dioxygenase activity
410	TM1119_g410.t1	unitig_0	1182812	1184722	-	421	0.0162	1.54286	N	S-adenosyl-L-methionine-dependent methyltransferase	-	-	-	cluster_6	cf_putative	-	-	-	-	-	Methyltransf_23	C:GO:0005737; F:GO:0008757; P:GO:0032259	C:cytoplasm; F:S-adenosylmethionine-dependent methyltransferase activity; P:methylation
411	TM1119_g411.t1	unitig_0	1188790	1190258	-	467	0.0029	0.2	N	FAD dependent oxidoreductase	-	-	-	cluster_6	cf_putative	-	-	-	-	-	DAO	F:GO:0016491; P:GO:0055114	F:oxidoreductase activity; P:oxidation-reduction process
412	TM1119_g412.t1	unitig_0	1190982	1196854	-	1835	0.0074	0.371859	N	caffeine-induced death 1	-	-	-	cluster_6	cf_putative	-	-	-	-	-	NTP_transf_2;PAP_assoc	F:GO:0016779	F:nucleotidyltransferase activity
413	TM1119_g413.t1	unitig_0	1198638	1203292	+	1255	0.0017	0.184211	N	serine threonine- kinase chk2 (cds1)	-	-	-	cluster_6	cf_putative	-	9.B.106.3.1	Incompletely Characterized Transport Systems	Putative transport proteins	The Pock Size-determining Protein (PSDP) Family	Pkinase;Sugar_tr;Ank_2;AAA_16	F:GO:0000166; F:GO:0004672; P:GO:0016310	F:nucleotide binding; F:protein kinase activity; P:phosphorylation
414	TM1119_g414.t1	unitig_0	1207414	1208303	-	279	0.008	0.941176	N	hypothetical protein TEQG_03485	-	-	-	cluster_6	cf_putative	-	-	-	-	-	-	0	0
415	TM1119_g415.t1	unitig_0	1210338	1211562	+	370	0	0	N	hypothetical protein CMQ_7445	-	-	-	cluster_6	cf_putative	-	-	-	-	-	-	0	0
416	TM1119_g416.t1	unitig_0	1213238	1213755	-	126	0.0046	0.782609	N	hypothetical protein CGGC5_6883	-	-	-	cluster_6	cf_putative	-	-	-	-	-	-	C:GO:0016020; C:GO:0016021	C:membrane; C:integral component of membrane
417	TM1119_g417.t1	unitig_0	1214579	1215614	+	308	0	0	N	Rhodopsin bacterial	-	-	-	cluster_6	cf_putative	-	3.E.1.4.2	Primary Active Transporters	Light absorption-driven transporters	The Ion-translocating Microbial Rhodopsin (MR) Family	Bac_rhodopsin	P:GO:0006811; C:GO:0016020	P:ion transport; C:membrane
418	TM1119_g418.t1	unitig_0	1216066	1217895	-	609	0	0	N	glycoside hydrolase family 47	GH47	-	-	cluster_6	cf_putative	-	-	-	-	-	Glyco_hydro_47	P:GO:0006491; F:GO:0004571; C:GO:0000139; C:GO:0005783; P:GO:0030433	P:N-glycan processing; F:mannosyl-oligosaccharide 1,2-alpha-mannosidase activity; C:Golgi membrane; C:endoplasmic reticulum; P:ER-associated ubiquitin-dependent protein catabolic process
419	TM1119_g419.t1	unitig_0	1219039	1219497	+	152	0.0068	0.516129	N	acetylhydrolase	CE3	CE3	-	cluster_6	cf_putative	-	-	-	-	-	Lipase_GDSL_2	F:GO:0016787	F:hydrolase activity
420	TM1119_g420.t1	unitig_0	1219620	1221323	-	495	0.0055	0.582278	N	cytochrome P450	-	-	CYP527B1_Neurospora_crassa	cluster_6	cf_putative	-	-	-	-	-	p450	F:GO:0016491; F:GO:0046872; C:GO:0016020	F:oxidoreductase activity; F:metal ion binding; C:membrane
421	TM1119_g421.t1	unitig_0	1224121	1225572	+	483	0.0066	0.320442	N	hypothetical protein AOR_1_1302184	GT31	-	-	cluster_6	cf_putative	-	-	-	-	-	Fringe	P:GO:0008150; F:GO:0016757; C:GO:0016020; C:GO:0016021	P:biological_process; F:transferase activity, transferring glycosyl groups; C:membrane; C:integral component of membrane
422	TM1119_g422.t1	unitig_0	1227321	1228616	+	380	0.0043	0.423077	N	integral membrane	-	-	-	cluster_6	cf_putative	-	-	-	-	-	-	C:GO:0016020	C:membrane
423	TM1119_g423.t1	unitig_0	1229012	1231900	+	962	0.0036	0.567568	N	Pc21g20270	-	-	-	cluster_6	cf_putative	-	-	-	-	-	NACHT	0	0
424	TM1119_g424.t1	unitig_0	1232853	1233890	+	345	0.0076	0.347032	N	dihydrodipicolinate synthetase family	-	-	-	-	-	-	-	-	-	-	DHDPS	P:GO:0044271; F:GO:0016829	P:cellular nitrogen compound biosynthetic process; F:lyase activity
425	TM1119_g425.t1	unitig_0	1234409	1236339	-	582	0.0012	0.387097	N	dihydroxyacetone kinase	-	-	-	-	-	-	-	-	-	-	Dak1;Dak2	F:GO:0016301; P:GO:0044237	F:kinase activity; P:cellular metabolic process
426	TM1119_g426.t1	unitig_0	1237290	1238183	+	262	0.0028	0.177215	N	2-deoxy-d-gluconate 3-dehydrogenase	-	-	-	-	-	-	-	-	-	-	adh_short_C2	F:GO:0016491; P:GO:0055114	F:oxidoreductase activity; P:oxidation-reduction process
427	TM1119_g427.t1	unitig_0	1238689	1239898	+	382	0.012	0.557214	N	sorbitol dehydrogenase	-	-	-	-	-	-	-	-	-	-	ADH_zinc_N;ADH_N	F:GO:0046872	F:metal ion binding
428	TM1119_g428.t1	unitig_0	1240185	1241506	-	385	0	0	N	mandelate racemase muconate lactonizing enzyme family	-	-	-	-	-	-	-	-	-	-	MR_MLE_N;MR_MLE_C	P:GO:0009063; F:GO:0008869; P:GO:0044271	P:cellular amino acid catabolic process; F:galactonate dehydratase activity; P:cellular nitrogen compound biosynthetic process
429	TM1119_g429.t1	unitig_0	1242590	1244175	-	487	0.0086	1.09302	N	nicotinamide mononucleotide permease	-	-	-	-	-	-	2.A.1.14.11	Electrochemical Potential-driven Transporters	Porters (uniporters, symporters, antiporters)	The Major Facilitator Superfamily (MFS)	MFS_1	P:GO:0055085; C:GO:0016021	P:transmembrane transport; C:integral component of membrane
430	TM1119_g430.t1	unitig_0	1245707	1248421	-	858	0.0013	0.232143	Y	glycosyl hydrolase family 43	CBM32	-	-	-	-	-	-	-	-	-	F5_F8_type_C;Fn3_assoc	F:GO:0016787	F:hydrolase activity
431	TM1119_g431.t1	unitig_0	1250695	1252129	+	460	0.0059	0.304878	N	MFS transporter (Mch2)	-	-	-	cluster_7	cf_putative	-	2.A.1.13.18	Electrochemical Potential-driven Transporters	Porters (uniporters, symporters, antiporters)	The Major Facilitator Superfamily (MFS)	MFS_1	C:GO:0016020	C:membrane
432	TM1119_g432.t1	unitig_0	1253057	1253993	-	255	0.0052	0.177474	N	C6 finger domain	-	-	-	cluster_7	cf_putative	-	-	-	-	-	-	F:GO:0003677; C:GO:0005634; F:GO:0008270; P:GO:0006351; P:GO:0006355; F:GO:0000981; P:GO:0006357	F:DNA binding; C:nucleus; F:zinc ion binding; P:transcription, DNA-templated; P:regulation of transcription, DNA-templated; F:RNA polymerase II transcription factor activity, sequence-specific DNA binding; P:regulation of transcription from RNA polymerase II promoter
433	TM1119_g433.t1	unitig_0	1255332	1256261	-	309	0.003	0.105485	N	major facilitator superfamily transporter	-	-	-	cluster_7	cf_putative	-	2.A.1.3.65	Electrochemical Potential-driven Transporters	Porters (uniporters, symporters, antiporters)	The Major Facilitator Superfamily (MFS)	MFS_1	P:GO:0055085; C:GO:0016020; C:GO:0016021	P:transmembrane transport; C:membrane; C:integral component of membrane
434	TM1119_g434.t1	unitig_0	1256589	1259890	+	712	0.0036	0.421875	N	fungal specific transcription factor domain-containing	-	-	-	cluster_7	cf_putative	-	-	-	-	-	Fungal_trans	F:GO:0003677; C:GO:0005634; F:GO:0008270; P:GO:0006351; F:GO:0046872; P:GO:0006355; F:GO:0000981; P:GO:0006357	F:DNA binding; C:nucleus; F:zinc ion binding; P:transcription, DNA-templated; F:metal ion binding; P:regulation of transcription, DNA-templated; F:RNA polymerase II transcription factor activity, sequence-specific DNA binding; P:regulation of transcription from RNA polymerase II promoter
435	TM1119_g435.t1	unitig_0	1260088	1261869	-	554	0.0022	0.140127	N	tannase and feruloyl esterase	-	-	-	cluster_7	cf_putative	-	-	-	-	-	Tannase	F:GO:0016787	F:hydrolase activity
436	TM1119_g436.t1	unitig_0	1262559	1264327	+	412	0.0022	0.392857	N	methyltransferase domain-containing	-	-	-	cluster_7	cf_putative	-	-	-	-	-	Methyltransf_23	F:GO:0008168	F:methyltransferase activity
437	TM1119_g437.t1	unitig_0	1265217	1266093	-	243	0.0029	0.763158	N	hypothetical protein	-	-	-	cluster_7	cf_putative	-	-	-	-	-	-	0	0
438	TM1119_g438.t1	unitig_0	1267119	1268819	-	493	0.0042	0.319588	Y	hexose transporter	-	-	-	cluster_7	cf_putative	-	2.A.1.1.127	Electrochemical Potential-driven Transporters	Porters (uniporters, symporters, antiporters)	The Major Facilitator Superfamily (MFS)	Sugar_tr	C:GO:0016021; P:GO:0035428; P:GO:0015758; F:GO:0051119	C:integral component of membrane; P:hexose transmembrane transport; P:glucose transport; F:sugar transmembrane transporter activity
439	TM1119_g439.t1	unitig_0	1269582	1272140	-	852	0.0113	1.0367	N	beta-glucosidase B	GH3	GH3	-	cluster_7	cf_putative	-	-	-	-	-	Glyco_hydro_3;Glyco_hydro_3_C;PA14;Fn3-like	F:GO:0046872; F:GO:0008422; P:GO:0006355; P:GO:0030245; F:GO:0102483	F:metal ion binding; F:beta-glucosidase activity; P:regulation of transcription, DNA-templated; P:cellulose catabolic process; F:scopolin beta-glucosidase activity
440	TM1119_g440.t1	unitig_0	1272833	1274206	+	440	0.0062	0.4625	N	mannitol 1-phosphate dehydrogenase	-	-	-	cluster_7	cf_putative	-	-	-	-	-	FAD_binding_3	F:GO:0071949; F:GO:0016491; P:GO:0055114	F:FAD binding; F:oxidoreductase activity; P:oxidation-reduction process
441	TM1119_g441.t1	unitig_0	1275324	1276496	+	355	0.0036	0.45	N	nucleoside transporter	-	-	-	cluster_7	cf_putative	-	2.A.39.2.2	Electrochemical Potential-driven Transporters	Porters (uniporters, symporters, antiporters)	The Nucleobase:Cation Symporter-1 (NCS1) Family	-	C:GO:0016020; P:GO:0006810; F:GO:0005215	C:membrane; P:transport; F:transporter activity
442	TM1119_g442.t1	unitig_0	1277196	1278509	-	418	0.0041	1.24242	N	N-carbamoyl-L-amino acid	-	-	-	cluster_7	cf_putative	-	-	-	-	-	Peptidase_M20;M20_dimer	F:GO:0016813; P:GO:0008152	F:hydrolase activity, acting on carbon-nitrogen (but not peptide) bonds, in linear amidines; P:metabolic process
443	TM1119_g443.t1	unitig_0	1279826	1281379	+	517	0.0017	0.68	N	c6 zinc finger domain containing	-	-	-	cluster_7	cf_putative	-	-	-	-	-	Fungal_trans	F:GO:0005488	F:binding
444	TM1119_g444.t1	unitig_0	1281566	1282840	-	300	0.0012	0.363636	N	class II aldolase adducin domain-containing	-	-	-	cluster_7	cf_putative	-	-	-	-	-	Aldolase_II	P:GO:0008150; C:GO:0005575; F:GO:0003674	P:biological_process; C:cellular_component; F:molecular_function
445	TM1119_g445.t1	unitig_0	1283397	1284422	+	341	0.0015	0.75	N	glycerate dehydrogenase	-	-	-	cluster_7	cf_putative	-	-	-	-	-	2-Hacid_dh;2-Hacid_dh_C	F:GO:0016616; F:GO:0051287; F:GO:0016491; P:GO:0008152; P:GO:0055114; C:GO:0005575	F:oxidoreductase activity, acting on the CH-OH group of donors, NAD or NADP as acceptor; F:NAD binding; F:oxidoreductase activity; P:metabolic process; P:oxidation-reduction process; C:cellular_component
446	TM1119_g446.t1	unitig_0	1284545	1285561	-	322	0.0033	0.209524	N	isoflavone reductase family	-	-	-	cluster_7	cf_putative	-	-	-	-	-	NmrA	P:GO:0008150; F:GO:0016491; P:GO:0055114; C:GO:0005575; F:GO:0003674	P:biological_process; F:oxidoreductase activity; P:oxidation-reduction process; C:cellular_component; F:molecular_function
447	TM1119_g447.t1	unitig_0	1286027	1287106	+	336	0.0054	0.546512	N	protocatechuate -dioxygenase subunit beta	-	-	-	cluster_7	cf_putative	-	-	-	-	-	LigB	F:GO:0051213; P:GO:0006725; F:GO:0008198; P:GO:0055114	F:dioxygenase activity; P:cellular aromatic compound metabolic process; F:ferrous iron binding; P:oxidation-reduction process
448	TM1119_g448.t1	unitig_0	1287652	1292194	+	1148	0.0057	0.919355	N	4-aminobutyrate aminotransferase	-	-	-	cluster_7	cf_putative	-	-	-	-	-	Zn_clus;Aminotran_3;Fungal_trans	F:GO:0030170; P:GO:0006536; F:GO:0003867; P:GO:0009450; C:GO:0005829	F:pyridoxal phosphate binding; P:glutamate metabolic process; F:4-aminobutyrate transaminase activity; P:gamma-aminobutyric acid catabolic process; C:cytosol
449	TM1119_g449.t1	unitig_0	1292698	1295007	+	581	0	0	N	CTP synthase	-	-	-	-	-	-	-	-	-	-	GATase;CTP_synth_N	F:GO:0005524; P:GO:0044210; P:GO:0006541; F:GO:0003883	F:ATP binding; P:'de novo' CTP biosynthetic process; P:glutamine metabolic process; F:CTP synthase activity
450	TM1119_g450.t1	unitig_0	1295532	1300049	-	1486	0.0055	1.77419	N	ABC-2 type transporter	-	-	-	-	-	-	3.A.1.205.13	Primary Active Transporters	P-P-bond-hydrolysis-driven transporters	The ATP-binding Cassette (ABC) Superfamily	ABC_tran;ABC2_membrane;PDR_CDR;ABC_trans_N	F:GO:0005524; P:GO:0006855; P:GO:0035376; P:GO:0035690; C:GO:0016021; P:GO:0042908; F:GO:0008559; C:GO:0005886	F:ATP binding; P:drug transmembrane transport; P:sterol import; P:cellular response to drug; C:integral component of membrane; P:xenobiotic transport; F:xenobiotic-transporting ATPase activity; C:plasma membrane
451	TM1119_g451.t1	unitig_0	1303233	1304345	-	351	0.0083	1.38889	N	casein kinase II beta subunit	-	-	-	-	-	-	-	-	-	-	CK_II_beta	C:GO:0005956; F:GO:0030291; C:GO:0034456; P:GO:0006468; P:GO:0006974; P:GO:0071901; F:GO:0016301; P:GO:0006359; P:GO:0006356	C:protein kinase CK2 complex; F:protein serine/threonine kinase inhibitor activity; C:UTP-C complex; P:protein phosphorylation; P:cellular response to DNA damage stimulus; P:negative regulation of protein serine/threonine kinase activity; F:kinase activity; P:regulation of transcription from RNA polymerase III promoter; P:regulation of transcription from RNA polymerase I promoter
452	TM1119_g452.t1	unitig_0	1305103	1305978	+	291	0.0006	0.0952381	N	hypothetical protein CMQ_1641	-	-	-	-	-	-	-	-	-	-	Cupin_8	0	0
453	TM1119_g453.t1	unitig_0	1307101	1309336	-	549	0.0064	0.617978	N	glucose transporter	-	-	-	-	-	-	2.A.1.1.39	Electrochemical Potential-driven Transporters	Porters (uniporters, symporters, antiporters)	The Major Facilitator Superfamily (MFS)	Sugar_tr	F:GO:0022891; P:GO:0055085; C:GO:0016021; P:GO:0008643	F:substrate-specific transmembrane transporter activity; P:transmembrane transport; C:integral component of membrane; P:carbohydrate transport
454	TM1119_g454.t1	unitig_0	1312144	1312827	-	227	0.0036	0.274809	N	---NA---	-	-	-	-	-	-	-	-	-	-	-	0	0
455	TM1119_g455.t1	unitig_0	1313700	1314365	+	221	0.001	0.0833333	N	---NA---	-	-	-	-	-	-	-	-	-	-	-	0	0
456	TM1119_g456.t1	unitig_0	1314878	1315795	-	286	0.0097	2.67742	N	RNA recognition domain-containing	-	-	-	-	-	-	-	-	-	-	RRM_1	F:GO:0000166; F:GO:0003676	F:nucleotide binding; F:nucleic acid binding
457	TM1119_g457.t1	unitig_0	1316594	1317178	-	107	0.0022	0.44898	N	hypothetical protein MYCTH_2307074	-	-	-	-	-	-	-	-	-	-	-	0	0
458	TM1119_g458.t1	unitig_0	1317904	1319164	+	400	0.0096	1	N	predicted protein	-	-	-	-	-	-	-	-	-	-	-	0	0
459	TM1119_g459.t1	unitig_0	1322585	1325360	+	591	0.0032	0.367816	N	phosphoenolpyruvate carboxykinase	-	-	-	-	-	-	-	-	-	-	PEPCK_ATP	F:GO:0004612; F:GO:0005524; P:GO:0006094; C:GO:0005829; P:GO:0016310; F:GO:0016301	F:phosphoenolpyruvate carboxykinase (ATP) activity; F:ATP binding; P:gluconeogenesis; C:cytosol; P:phosphorylation; F:kinase activity
460	TM1119_g460.t1	unitig_0	1325943	1326973	-	306	0.0016	0.164948	N	hypothetical protein NEUTE1DRAFT_148719	-	-	-	-	-	-	-	-	-	-	-	P:GO:0035690; C:GO:0016020; P:GO:0044550; F:GO:0004497	P:cellular response to drug; C:membrane; P:secondary metabolite biosynthetic process; F:monooxygenase activity
461	TM1119_g461.t1	unitig_0	1327698	1329495	+	513	0	0	N	cytochrome P450	-	-	CYP544A1_Neurospora_crassa	-	-	-	-	-	-	-	p450	F:GO:0005506; F:GO:0016705; C:GO:0016020; P:GO:0055114; F:GO:0004497; F:GO:0020037	F:iron ion binding; F:oxidoreductase activity, acting on paired donors, with incorporation or reduction of molecular oxygen; C:membrane; P:oxidation-reduction process; F:monooxygenase activity; F:heme binding
462	TM1119_g462.t1	unitig_0	1329881	1334611	-	1576	0.0086	1.28	N	BTB POZ domain-containing	-	-	-	-	-	-	1.I.1.1.3	Channels/Pores	Membrane-bounded Channels	The Nuclear Pore Complex (NPC) Family	BTB;RCC1_2;Ank_4	0	0
463	TM1119_g463.t1	unitig_0	1338780	1341652	+	923	0.0016	0.390244	N	autophagy related 13p	-	-	-	-	-	-	9.A.15.1.1	Incompletely Characterized Transport Systems	Recognized transporters of unknown biochemical mechanism	The Autophagy-related Phagophore-formation Transporter (APT) Family	ATG13	P:GO:0044804; P:GO:0006996; P:GO:0016236; P:GO:0034613	P:nucleophagy; P:organelle organization; P:macroautophagy; P:cellular protein localization
464	TM1119_g464.t1	unitig_0	1342793	1344756	+	619	0.002	0.555556	N	hypothetical protein CGGC5_8006	-	-	-	-	-	-	-	-	-	-	PKcGMP_CC	0	0
465	TM1119_g465.t1	unitig_0	1345676	1346709	-	326	0	0	N	hypothetical protein GLRG_08757	-	-	-	-	-	-	9.B.115.1.2	Incompletely Characterized Transport Systems	Putative transport proteins	The Putative Integral Membrane Steroid 5α-reductase (SαR) Family	DUF1295	F:GO:0016627; C:GO:0005737; P:GO:0006629; C:GO:0016021; P:GO:0055114	F:oxidoreductase activity, acting on the CH-CH group of donors; C:cytoplasm; P:lipid metabolic process; C:integral component of membrane; P:oxidation-reduction process
466	TM1119_g466.t1	unitig_0	1347476	1348078	-	183	0.016	0	N	cell division control	-	-	-	-	-	-	1.I.1.1.1	Channels/Pores	Membrane-bounded Channels	The Nuclear Pore Complex (NPC) Family	EF-hand_7	C:GO:0005634; P:GO:0007088; C:GO:0005816; C:GO:0044444; P:GO:0030474; F:GO:0005488	C:nucleus; P:regulation of mitotic nuclear division; C:spindle pole body; C:cytoplasmic part; P:spindle pole body duplication; F:binding
467	TM1119_g467.t1	unitig_0	1348727	1350101	+	436	0.0048	0.188811	N	cellular morphogenesis (Bud22)	-	-	-	-	-	-	-	-	-	-	BUD22	P:GO:0008150; C:GO:0005634; P:GO:0030490; P:GO:0042274; C:GO:0005730; C:GO:0030686; C:GO:0005575; F:GO:0003674	P:biological_process; C:nucleus; P:maturation of SSU-rRNA; P:ribosomal small subunit biogenesis; C:nucleolus; C:90S preribosome; C:cellular_component; F:molecular_function
468	TM1119_g468.t1	unitig_0	1350949	1354336	+	1085	0	0	N	ATP-dependent helicase RIS1	-	-	-	-	-	-	-	-	-	-	SNF2_N;Helicase_C	C:GO:0005737	C:cytoplasm
469	TM1119_g469.t1	unitig_0	1354804	1358600	-	1133	0.0086	2.71429	N	PAB-dependent poly(A)-specific ribonuclease subunit PAN2	-	-	-	-	-	-	-	-	-	-	RNase_T;UCH_1	F:GO:0003676; F:GO:0004535; P:GO:0090503; F:GO:0005515; C:GO:0031251; P:GO:0031124; P:GO:0000289; P:GO:0006301	F:nucleic acid binding; F:poly(A)-specific ribonuclease activity; P:RNA phosphodiester bond hydrolysis, exonucleolytic; F:protein binding; C:PAN complex; P:mRNA 3'-end processing; P:nuclear-transcribed mRNA poly(A) tail shortening; P:postreplication repair
470	TM1119_g470.t1	unitig_0	1359099	1360179	-	335	0.0024	0.327273	N	mitochondrial 2-oxoglutarate malate carrier	-	-	-	-	-	-	2.A.29.2.10	Electrochemical Potential-driven Transporters	Porters (uniporters, symporters, antiporters)	The Mitochondrial Carrier (MC) Family	Mito_carr	P:GO:0055085; C:GO:0016021	P:transmembrane transport; C:integral component of membrane
471	TM1119_g471.t1	unitig_0	1363024	1364087	-	296	0	0	N	rhamnolipids biosynthesis 3-oxoacyl-[acyl-carrier- ] reductase	-	-	-	-	-	-	-	-	-	-	adh_short	F:GO:0016491; C:GO:0016021; P:GO:0055114	F:oxidoreductase activity; C:integral component of membrane; P:oxidation-reduction process
472	TM1119_g472.t1	unitig_0	1364896	1366862	-	618	0.0021	0.0857143	N	#NAME?	-	-	-	-	-	-	-	-	-	-	Ran-binding	C:GO:0005634; C:GO:0005737; P:GO:0050790; F:GO:0030695	C:nucleus; C:cytoplasm; P:regulation of catalytic activity; F:GTPase regulator activity
473	TM1119_g473.t1	unitig_0	1367753	1370034	+	723	0.0042	0.149466	N	eukaryotic peptide chain release factor GTP-binding subunit	-	-	-	cluster_8	t3pks	-	-	-	-	-	GTP_EFTU;GTP_EFTU_D3;GTP_EFTU_D2	F:GO:0005525; C:GO:0010494; F:GO:0003746; F:GO:0003747; F:GO:0003924; C:GO:0005829; P:GO:0002184; C:GO:0018444; P:GO:0006414; P:GO:0000288	F:GTP binding; C:cytoplasmic stress granule; F:translation elongation factor activity; F:translation release factor activity; F:GTPase activity; C:cytosol; P:cytoplasmic translational termination; C:translation release factor complex; P:translational elongation; P:nuclear-transcribed mRNA catabolic process, deadenylation-dependent decay
474	TM1119_g474.t1	unitig_0	1370834	1372151	+	299	0.0015	0.0681818	N	mitochondrial 2-oxodicarboxylate carrier	-	-	-	cluster_8	t3pks	-	2.A.29.2.8	Electrochemical Potential-driven Transporters	Porters (uniporters, symporters, antiporters)	The Mitochondrial Carrier (MC) Family	Mito_carr	P:GO:0055085; C:GO:0016021; C:GO:0005743; F:GO:0005215	P:transmembrane transport; C:integral component of membrane; C:mitochondrial inner membrane; F:transporter activity
475	TM1119_g475.t1	unitig_0	1373123	1374964	+	613	0.0049	0.351351	N	hypothetical protein CGGC5_8012	-	-	-	cluster_8	t3pks	-	-	-	-	-	TCO89	P:GO:0043581; P:GO:0031929; C:GO:0005575; C:GO:0031931; F:GO:0003674	P:obsolete mycelium development; P:TOR signaling; C:cellular_component; C:TORC1 complex; F:molecular_function
476	TM1119_g476.t1	unitig_0	1375661	1376735	+	316	0.0025	0.139535	N	splicing factor Spf30	-	-	-	cluster_8	t3pks	-	-	-	-	-	DUF4537	C:GO:0005634	C:nucleus
477	TM1119_g477.t1	unitig_0	1377575	1379991	-	688	0	0	N	class E vacuolar -sorting machinery HSE1	-	-	-	cluster_8	t3pks	NoxR	8.A.34.1.1	Accessory Factors Involved in Transport	Auxiliary transport proteins	The Endophilin (Endophilin) Family	SH3_1;VHS;GAT	C:GO:0043231; C:GO:0098588; C:GO:0044440; P:GO:0045324; P:GO:0006623; C:GO:0098805; P:GO:0009987	C:intracellular membrane-bounded organelle; C:bounding membrane of organelle; C:endosomal part; P:late endosome to vacuole transport; P:protein targeting to vacuole; C:whole membrane; P:cellular process
478	TM1119_g478.t1	unitig_0	1381017	1381390	-	73	0.0026	0.145985	N	---NA---	-	-	-	cluster_8	t3pks	-	-	-	-	-	-	0	0
479	TM1119_g479.t1	unitig_0	1382405	1383499	+	364	0	0	N	transposable element tc1	-	-	-	cluster_8	t3pks	-	-	-	-	-	DDE_3	F:GO:0003677; P:GO:0015074; P:GO:0006313	F:DNA binding; P:DNA integration; P:transposition, DNA-mediated
480	TM1119_g480.t1	unitig_0	1383865	1386509	-	846	0.0021	0.84	N	hypothetical protein CHGG_06785	-	-	-	cluster_8	t3pks	-	-	-	-	-	MULE	F:GO:0005525; P:GO:0006355	F:GTP binding; P:regulation of transcription, DNA-templated
481	TM1119_g481.t1	unitig_0	1387718	1389202	+	454	0.0074	0.486842	N	chalcone synthase C	-	-	-	cluster_8	t3pks	-	-	-	-	-	Chal_sti_synt_N;Chal_sti_synt_C	F:GO:0016747; P:GO:0009058	F:transferase activity, transferring acyl groups other than amino-acyl groups; P:biosynthetic process
482	TM1119_g482.t1	unitig_0	1389494	1391532	-	508	0.0054	0.350427	N	MFS phospholipid transporter git1	-	-	-	cluster_8	t3pks	-	2.A.1.9.7	Electrochemical Potential-driven Transporters	Porters (uniporters, symporters, antiporters)	The Major Facilitator Superfamily (MFS)	Sugar_tr	P:GO:0055085; F:GO:0022857; C:GO:0016021	P:transmembrane transport; F:transmembrane transporter activity; C:integral component of membrane
483	TM1119_g483.t1	unitig_0	1393796	1394680	-	238	0.002	0.117647	Y	PAP2 superfamily	-	-	-	cluster_8	t3pks	-	-	-	-	-	-	0	0
484	TM1119_g484.t1	unitig_0	1395634	1403328	+	1713	0.0019	0.0584615	N	oviduct-specific glyco	-	-	-	cluster_8	t3pks	-	-	-	-	-	-	F:GO:0004568; P:GO:0005975; F:GO:0008061; P:GO:0006032; P:GO:0008152; P:GO:0006508; C:GO:0016020; C:GO:0016021; F:GO:0004252; F:GO:0004553; F:GO:0016787; F:GO:0016798	F:chitinase activity; P:carbohydrate metabolic process; F:chitin binding; P:chitin catabolic process; P:metabolic process; P:proteolysis; C:membrane; C:integral component of membrane; F:serine-type endopeptidase activity; F:hydrolase activity, hydrolyzing O-glycosyl compounds; F:hydrolase activity; F:hydrolase activity, acting on glycosyl bonds
485	TM1119_g485.t1	unitig_0	1403678	1405478	-	565	0	0	N	transcription factor AATF Che-1	-	-	-	cluster_8	t3pks	-	-	-	-	-	TRAUB;AATF-Che1	P:GO:0000462; C:GO:0030684; C:GO:0005730	P:maturation of SSU-rRNA from tricistronic rRNA transcript (SSU-rRNA, 5.8S rRNA, LSU-rRNA); C:preribosome; C:nucleolus
486	TM1119_g486.t1	unitig_0	1406663	1408594	+	643	0.0022	0.37931	N	heterokaryon incompatibility	-	-	-	cluster_8	t3pks	-	-	-	-	-	HET	F:GO:0004326; P:GO:0008150; F:GO:0005524; P:GO:0009396; C:GO:0016020; C:GO:0016021; P:GO:0009058; P:GO:0046901; C:GO:0005575; F:GO:0003674; F:GO:0016874	F:tetrahydrofolylpolyglutamate synthase activity; P:biological_process; F:ATP binding; P:folic acid-containing compound biosynthetic process; C:membrane; C:integral component of membrane; P:biosynthetic process; P:tetrahydrofolylpolyglutamate biosynthetic process; C:cellular_component; F:molecular_function; F:ligase activity
487	TM1119_g487.t1	unitig_0	1409813	1410280	+	92	0.0013	0.214286	N	hypothetical protein THITE_2122342	-	-	-	-	-	-	-	-	-	-	-	P:GO:0008150; C:GO:0005575; F:GO:0003674	P:biological_process; C:cellular_component; F:molecular_function
488	TM1119_g488.t1	unitig_0	1410931	1414566	-	1159	0.0091	0.73913	N	viral A-type inclusion repeat domain-containing	-	-	-	-	-	-	-	-	-	-	-	0	0
489	TM1119_g489.t1	unitig_0	1416872	1417975	-	367	0.001	0.416667	N	HET domain-containing	-	-	-	-	-	-	-	-	-	-	-	C:GO:0016020; C:GO:0016021	C:membrane; C:integral component of membrane
490	TM1119_g490.t1	unitig_0	1418628	1419293	-	221	0.0046	0.181287	N	hypothetical protein NEUTE1DRAFT_121830	-	-	-	-	-	-	-	-	-	-	HET	C:GO:0016020; C:GO:0016021	C:membrane; C:integral component of membrane
491	TM1119_g491.t1	unitig_0	1419624	1421756	-	710	0.0025	0.22973	N	hypothetical protein NEUTE1DRAFT_68555	-	-	-	-	-	-	-	-	-	-	-	0	0
492	TM1119_g492.t1	unitig_0	1422423	1423969	+	479	0.0102	0.443878	N	serine threonine- phosphatase 2A activator 1	-	-	-	-	-	-	-	-	-	-	PTPA	P:GO:0060255; P:GO:0044260; P:GO:0050790; P:GO:0033554; P:GO:0044238; C:GO:0044424; P:GO:0080090; P:GO:0031323; F:GO:0016853	P:regulation of macromolecule metabolic process; P:cellular macromolecule metabolic process; P:regulation of catalytic activity; P:cellular response to stress; P:primary metabolic process; C:intracellular part; P:regulation of primary metabolic process; P:regulation of cellular metabolic process; F:isomerase activity
493	TM1119_g493.t1	unitig_0	1424985	1425896	-	159	0.0008	0.0444444	N	predicted protein	-	-	-	-	-	-	-	-	-	-	-	0	0
494	TM1119_g494.t1	unitig_0	1427362	1428987	-	442	0.0111	1.25	N	predicted protein	-	-	-	-	-	-	-	-	-	-	-	F:GO:0046872; C:GO:0016020; C:GO:0016021	F:metal ion binding; C:membrane; C:integral component of membrane
495	TM1119_g495.t1	unitig_0	1429372	1429996	+	174	0	0	N	---NA---	-	-	-	-	-	-	-	-	-	-	-	0	0
496	TM1119_g496.t1	unitig_0	1430034	1432708	-	824	0.003	0.337079	N	serine threonine kinase	-	-	-	-	-	-	9.A.15.1.1	Incompletely Characterized Transport Systems	Recognized transporters of unknown biochemical mechanism	The Autophagy-related Phagophore-formation Transporter (APT) Family	Pkinase	F:GO:0005524; F:GO:0022891; P:GO:0055085; F:GO:0022857; C:GO:0016020; C:GO:0016021; F:GO:0004672; P:GO:0016310; F:GO:0004674; P:GO:0006468; F:GO:0016301; F:GO:0005215	F:ATP binding; F:substrate-specific transmembrane transporter activity; P:transmembrane transport; F:transmembrane transporter activity; C:membrane; C:integral component of membrane; F:protein kinase activity; P:phosphorylation; F:protein serine/threonine kinase activity; P:protein phosphorylation; F:kinase activity; F:transporter activity
497	TM1119_g497.t1	unitig_0	1433425	1433743	-	84	0.0065	0.742857	N	---NA---	-	-	-	-	-	-	-	-	-	-	-	0	0
498	TM1119_g498.t1	unitig_0	1434489	1435604	-	371	0.0042	0.446809	N	plasma membrane iron permease	-	-	-	-	-	-	2.A.108.1.3	Electrochemical Potential-driven Transporters	Porters (uniporters, symporters, antiporters)	The Iron/Lead Transporter (ILT) Family	FTR1	C:GO:0033573; F:GO:0005381; P:GO:0006827	C:high-affinity iron permease complex; F:iron ion transmembrane transporter activity; P:high-affinity iron ion transmembrane transport
499	TM1119_g499.t1	unitig_0	1436545	1438677	+	637	0.0015	0.230769	Y	iron transport multicopper oxidase FET3	AA1	AA1	-	-	-	-	2.A.108.1.4	Electrochemical Potential-driven Transporters	Porters (uniporters, symporters, antiporters)	The Iron/Lead Transporter (ILT) Family	Cu-oxidase;Cu-oxidase_2;Cu-oxidase_3	F:GO:0005507; F:GO:0016491; C:GO:0016021; P:GO:0055114	F:copper ion binding; F:oxidoreductase activity; C:integral component of membrane; P:oxidation-reduction process
500	TM1119_g500.t1	unitig_0	1440737	1441662	+	262	0	0	Y	spherulin-1B precursor	-	-	-	-	-	-	-	-	-	-	Cupin_1	F:GO:0046564; F:GO:0046872; P:GO:0033609; C:GO:0005618	F:oxalate decarboxylase activity; F:metal ion binding; P:oxalate metabolic process; C:cell wall
501	TM1119_g501.t1	unitig_0	1445810	1449225	-	1122	0.0012	0.179104	N	small s	-	-	-	-	-	-	-	-	-	-	NACHT	0	0
502	TM1119_g502.t1	unitig_0	1449994	1450632	+	212	0.0017	0.377778	N	SET domain-containing	-	-	-	-	-	-	-	-	-	-	-	C:GO:0000111; F:GO:0003677; C:GO:0005634; P:GO:0043161; C:GO:0072686; C:GO:0005829; P:GO:0006289; P:GO:0006298; F:GO:0003684	C:nucleotide-excision repair factor 2 complex; F:DNA binding; C:nucleus; P:proteasome-mediated ubiquitin-dependent protein catabolic process; C:mitotic spindle; C:cytosol; P:nucleotide-excision repair; P:mismatch repair; F:damaged DNA binding
503	TM1119_g503.t1	unitig_0	1451079	1452216	-	354	0	0	N	short-chain dehydrogenase reductase family	-	-	-	-	-	-	-	-	-	-	adh_short	0	0
504	TM1119_g504.t1	unitig_0	1457051	1459713	+	789	0.0057	0.262295	N	C6 finger domain-containing	-	-	-	-	-	-	-	-	-	-	Zn_clus	F:GO:0003677; C:GO:0005634; F:GO:0008270; P:GO:0006351; F:GO:0046872; P:GO:0006355; F:GO:0000981; P:GO:0006357	F:DNA binding; C:nucleus; F:zinc ion binding; P:transcription, DNA-templated; F:metal ion binding; P:regulation of transcription, DNA-templated; F:RNA polymerase II transcription factor activity, sequence-specific DNA binding; P:regulation of transcription from RNA polymerase II promoter
505	TM1119_g505.t1	unitig_0	1460017	1461491	-	381	0.0061	0.457627	N	2-dehydropantoate 2-reductase	-	-	-	-	-	-	-	-	-	-	ApbA;ApbA_C	F:GO:0016491; P:GO:0044710	F:oxidoreductase activity; P:single-organism metabolic process
506	TM1119_g506.t1	unitig_0	1473075	1474619	+	441	0.0019	0.108696	N	copper fist DNA binding domain-containing	-	-	-	-	-	-	-	-	-	-	Copper-fist	P:GO:0006879; C:GO:0005634; P:GO:0006878; F:GO:0005507; F:GO:0000978; P:GO:0071468; P:GO:0045944; F:GO:0001202	P:cellular iron ion homeostasis; C:nucleus; P:cellular copper ion homeostasis; F:copper ion binding; F:RNA polymerase II core promoter proximal region sequence-specific DNA binding; P:cellular response to acidic pH; P:positive regulation of transcription from RNA polymerase II promoter; F:RNA polymerase II transcription factor activity, copper ion regulated core promoter proximal region sequence-…
507	TM1119_g507.t1	unitig_0	1478035	1478256	-	73	0.0038	0.75	N	---NA---	-	-	-	-	-	-	-	-	-	-	-	0	0
508	TM1119_g508.t1	unitig_0	1480427	1484984	+	1476	0.0054	1.42105	N	phytochrome 1	-	-	-	-	-	-	-	-	-	-	Response_reg;PHY;HisKA;GAF;HATPase_c;PAS_2	P:GO:0007165; F:GO:0038023; P:GO:0006464; P:GO:0016310; F:GO:0016301	P:signal transduction; F:signaling receptor activity; P:cellular protein modification process; P:phosphorylation; F:kinase activity
509	TM1119_g509.t1	unitig_0	1486084	1486608	+	174	0.0025	0.0776398	N	hypothetical protein CGGC5_10936	-	-	-	-	-	-	-	-	-	-	-	P:GO:0051260	P:protein homooligomerization
510	TM1119_g510.t1	unitig_0	1487114	1487545	+	143	0.0019	0.387755	N	hypothetical protein NECHADRAFT_99624	-	-	-	-	-	-	-	-	-	-	-	0	0
511	TM1119_g511.t1	unitig_0	1487873	1488584	-	203	0.0027	0.206897	N	hypothetical protein NEUTE1DRAFT_68293	-	-	-	-	-	-	-	-	-	-	zf-RING_2	F:GO:0008270; F:GO:0061630; P:GO:0043161; P:GO:0000209; C:GO:0005829; P:GO:0042787	F:zinc ion binding; F:ubiquitin protein ligase activity; P:proteasome-mediated ubiquitin-dependent protein catabolic process; P:protein polyubiquitination; C:cytosol; P:protein ubiquitination involved in ubiquitin-dependent protein catabolic process
512	TM1119_g512.t1	unitig_0	1489772	1491543	+	228	0.005	1.1875	N	FMP52_NEUCR ame: Full= fmp- mitochondrial Flags: Precursor	-	-	-	-	-	-	-	-	-	-	NAD_binding_10	C:GO:0005739; C:GO:0016020; C:GO:0005783	C:mitochondrion; C:membrane; C:endoplasmic reticulum
513	TM1119_g513.t1	unitig_0	1491609	1492298	+	193	0.0036	0.276923	N	riboflavin kinase	-	-	-	-	-	-	-	-	-	-	Flavokinase	P:GO:0009231; C:GO:0016020; F:GO:0008531; P:GO:0016310	P:riboflavin biosynthetic process; C:membrane; F:riboflavin kinase activity; P:phosphorylation
514	TM1119_g514.t1	unitig_0	1492713	1494974	-	675	0	0	N	transcription factor	-	-	-	-	-	-	-	-	-	-	-	P:GO:0000122; F:GO:0003677; F:GO:0046872; P:GO:1901576; P:GO:0044238; P:GO:0045944; C:GO:0044424; P:GO:0061413; F:GO:0000981	P:negative regulation of transcription from RNA polymerase II promoter; F:DNA binding; F:metal ion binding; P:organic substance biosynthetic process; P:primary metabolic process; P:positive regulation of transcription from RNA polymerase II promoter; C:intracellular part; P:regulation of transcription from RNA polymerase II promoter by a nonfermentable carbon source; F:RNA polymerase II transcrip…
515	TM1119_g515.t1	unitig_0	1498344	1500713	-	564	0	0	N	fluconazole resistance 1	-	-	-	-	-	-	2.A.1.2.63	Electrochemical Potential-driven Transporters	Porters (uniporters, symporters, antiporters)	The Major Facilitator Superfamily (MFS)	MFS_1	P:GO:0055085; C:GO:0016021; F:GO:0005215	P:transmembrane transport; C:integral component of membrane; F:transporter activity
516	TM1119_g516.t1	unitig_0	1502564	1504778	-	721	0.0116	0.771429	N	glucan 1,3-beta-glucosidase 2	GH5	GH5	-	-	-	-	-	-	-	-	Cellulase	P:GO:0009251; P:GO:0031505; C:GO:0043229; C:GO:0009277; P:GO:0006073; C:GO:0016021; F:GO:0008422; C:GO:0005576; C:GO:0009986	P:glucan catabolic process; P:fungal-type cell wall organization; C:intracellular organelle; C:fungal-type cell wall; P:cellular glucan metabolic process; C:integral component of membrane; F:beta-glucosidase activity; C:extracellular region; C:cell surface
517	TM1119_g517.t1	unitig_0	1505261	1506536	+	406	0.0039	0.847826	N	2-oxoisovalerate dehydrogenase subunit beta	-	-	-	-	-	-	-	-	-	-	Transket_pyr;Transketolase_C	F:GO:0003824; P:GO:0008152	F:catalytic activity; P:metabolic process
518	TM1119_g518.t1	unitig_0	1507058	1508168	+	273	0.0163	0.793103	N	F-actin-capping subunit alpha	-	-	-	-	-	-	-	-	-	-	F-actin_cap_A	F:GO:0051015; P:GO:0008360; P:GO:0051016; C:GO:0032153; C:GO:0051286; P:GO:0000281; C:GO:0043332; C:GO:0005884; C:GO:0008290; P:GO:0030036; C:GO:0030479; P:GO:0034613	F:actin filament binding; P:regulation of cell shape; P:barbed-end actin filament capping; C:cell division site; C:cell tip; P:mitotic cytokinesis; C:mating projection tip; C:actin filament; C:F-actin capping protein complex; P:actin cytoskeleton organization; C:actin cortical patch; P:cellular protein localization
519	TM1119_g519.t1	unitig_0	1509184	1509745	+	137	0	0	N	cytochrome b5	-	-	-	-	-	-	-	-	-	-	Cyt-b5	C:GO:0005789; F:GO:0046872; C:GO:0016021; P:GO:0055114; C:GO:0031090; F:GO:0020037	C:endoplasmic reticulum membrane; F:metal ion binding; C:integral component of membrane; P:oxidation-reduction process; C:organelle membrane; F:heme binding
520	TM1119_g520.t1	unitig_0	1512053	1512964	+	303	0	0	N	transcription initiation factor iie subunit beta	-	-	-	-	-	-	-	-	-	-	TFIIE_beta	F:GO:0003676; C:GO:0031981; P:GO:0006366; C:GO:0032991	F:nucleic acid binding; C:nuclear lumen; P:transcription from RNA polymerase II promoter; C:macromolecular complex
521	TM1119_g521.t1	unitig_0	1513463	1514357	-	225	0.0021	0.148936	N	DSBA oxidoreductase	-	-	-	-	-	-	-	-	-	-	DSBA	P:GO:0008150; C:GO:0005634; P:GO:0043504; F:GO:0015035; P:GO:0043581; C:GO:0005739; P:GO:0055114	P:biological_process; C:nucleus; P:mitochondrial DNA repair; F:protein disulfide oxidoreductase activity; P:obsolete mycelium development; C:mitochondrion; P:oxidation-reduction process
522	TM1119_g522.t1	unitig_0	1516147	1517629	-	454	0.0058	0.5	N	zinc finger 58	-	-	-	-	-	-	-	-	-	-	zf-C2H2;zf-H2C2_2	F:GO:0003676; F:GO:0046872	F:nucleic acid binding; F:metal ion binding
523	TM1119_g523.t1	unitig_0	1528474	1529258	-	232	0	0	N	3,4-dihydroxy-2-butanone 4-phosphate synthase	-	-	-	-	-	-	-	-	-	-	DHBP_synthase	C:GO:0005758; F:GO:0046872; P:GO:0009231; C:GO:0005829; F:GO:0008686; P:GO:0009060	C:mitochondrial intermembrane space; F:metal ion binding; P:riboflavin biosynthetic process; C:cytosol; F:3,4-dihydroxy-2-butanone-4-phosphate synthase activity; P:aerobic respiration
524	TM1119_g524.t1	unitig_0	1530121	1531032	+	303	0.0057	0.730769	N	3-demethylubiquinone-9 3-O-methyltransferase	-	-	-	-	-	-	-	-	-	-	Methyltransf_23	F:GO:0061543; F:GO:0004395; C:GO:0031314; P:GO:0006744; F:GO:0008425; P:GO:0032259	F:3-demethylubiquinone-6 3-O-methyltransferase activity; F:hexaprenyldihydroxybenzoate methyltransferase activity; C:extrinsic component of mitochondrial inner membrane; P:ubiquinone biosynthetic process; F:2-polyprenyl-6-methoxy-1,4-benzoquinone methyltransferase activity; P:methylation
525	TM1119_g525.t1	unitig_0	1531210	1532824	-	519	0.0048	0.494118	N	hypothetical protein TRIVIDRAFT_152984, partial	-	-	-	-	-	-	-	-	-	-	-	C:GO:0016021	C:integral component of membrane
526	TM1119_g526.t1	unitig_0	1534600	1536078	-	492	0	0	N	glycosyl transferase	GT71	-	-	-	-	-	-	-	-	-	Mannosyl_trans3	C:GO:0016020; F:GO:0016740	C:membrane; F:transferase activity
527	TM1119_g527.t1	unitig_0	1539669	1541777	+	682	0.0025	0.363636	Y	serine carboxypeptidase	-	-	-	-	-	-	-	-	-	-	Peptidase_S10	F:GO:0004185; C:GO:0005576; P:GO:0051603	F:serine-type carboxypeptidase activity; C:extracellular region; P:proteolysis involved in cellular protein catabolic process
528	TM1119_g528.t1	unitig_0	1545353	1546863	+	485	0.0052	0.24	N	alanine aminotransferase 2	-	-	-	-	-	-	-	-	-	-	Aminotran_1_2	F:GO:0030170; F:GO:0008483; P:GO:0009058	F:pyridoxal phosphate binding; F:transaminase activity; P:biosynthetic process
529	TM1119_g529.t1	unitig_0	1547291	1548894	-	490	0.0034	0.148936	N	26S proteasome subunit RPN7	-	-	-	-	-	-	-	-	-	-	PCI;RPN7	C:GO:0005634; P:GO:0043161; F:GO:0005198; C:GO:0008541	C:nucleus; P:proteasome-mediated ubiquitin-dependent protein catabolic process; F:structural molecule activity; C:proteasome regulatory particle, lid subcomplex
530	TM1119_g530.t1	unitig_0	1549481	1550974	+	497	0.0087	0.471014	N	mRNA capping enzyme	-	-	-	-	-	-	-	-	-	-	Pox_MCEL	P:GO:0036265; C:GO:0005845; C:GO:0032153; C:GO:0016591; P:GO:0006370; C:GO:0070693; C:GO:0005829; F:GO:0004482; P:GO:0006366	P:RNA (guanine-N7)-methylation; C:mRNA cap binding complex; C:cell division site; C:DNA-directed RNA polymerase II, holoenzyme; P:7-methylguanosine mRNA capping; C:P-TEFb-cap methyltransferase complex; C:cytosol; F:mRNA (guanine-N7-)-methyltransferase activity; P:transcription from RNA polymerase II promoter
531	TM1119_g531.t1	unitig_0	1551388	1553149	-	540	0.0011	0.407407	N	hypothetical protein GGTG_00850	-	-	-	-	-	-	-	-	-	-	Clr5	P:GO:0008150; C:GO:0005575; F:GO:0003674	P:biological_process; C:cellular_component; F:molecular_function
532	TM1119_g532.t1	unitig_0	1555077	1556664	-	491	0.0007	0.152174	N	PH domain-containing	-	-	-	-	-	-	-	-	-	-	PH	C:GO:0051285	C:cell cortex of cell tip
533	TM1119_g533.t1	unitig_0	1558119	1560129	-	605	0	0	N	arrestin domain-containing	-	-	-	-	-	-	-	-	-	-	Arrestin_N;Arrestin_C	P:GO:0043581	P:obsolete mycelium development
534	TM1119_g534.t1	unitig_0	1565089	1567513	-	625	0.0042	0.267516	N	catabolite repression crec	-	-	-	-	-	-	9.A.61.2.1	Incompletely Characterized Transport Systems	Recognized transporters of unknown biochemical mechanism	The Domain of Unknown Function 3339 (DUF3339) Family	WD40	0	0
535	TM1119_g535.t1	unitig_0	1568932	1570883	+	627	0.006	2.17391	N	mitochondrial rho gtpase	-	-	-	-	-	-	-	-	-	-	Ras;EF_assoc_1;EF_assoc_2	C:GO:0005635; C:GO:0031307; F:GO:0005525; P:GO:0000001; P:GO:1990456; P:GO:0007264; F:GO:0003924; F:GO:0005509; C:GO:0005829; P:GO:0010821; C:GO:0032865; P:GO:0055091	C:nuclear envelope; C:integral component of mitochondrial outer membrane; F:GTP binding; P:mitochondrion inheritance; P:mitochondrion-ER tethering; P:small GTPase mediated signal transduction; F:GTPase activity; F:calcium ion binding; C:cytosol; P:regulation of mitochondrion organization; C:ERMES complex; P:phospholipid homeostasis
536	TM1119_g536.t1	unitig_0	1571158	1572442	-	409	0	0	N	chromosomal organization and DNA repair	-	-	-	-	-	-	-	-	-	-	zf-Nse	F:GO:0004842; F:GO:0008270; C:GO:0030915; P:GO:0000724; F:GO:0019789; P:GO:0016567	F:ubiquitin-protein transferase activity; F:zinc ion binding; C:Smc5-Smc6 complex; P:double-strand break repair via homologous recombination; F:SUMO transferase activity; P:protein ubiquitination
537	TM1119_g537.t1	unitig_0	1574574	1575234	+	198	0.0027	1.35	N	vivid PAS VVD	-	-	-	-	-	-	1.A.1.20.5	Channels/Pores	α-Type Channels	The Voltage-gated Ion Channel (VIC) Superfamily	PAS_9	P:GO:0007165	P:signal transduction
538	TM1119_g538.t1	unitig_0	1576594	1578172	-	454	0.001	0.119048	Y	glycoside hydrolase family 7	GH7	GH7	-	-	-	-	-	-	-	-	Glyco_hydro_7	P:GO:0052051; C:GO:0005576; F:GO:0004553; P:GO:0030245; F:GO:0030248	P:interaction with host via protein secreted by type II secretion system; C:extracellular region; F:hydrolase activity, hydrolyzing O-glycosyl compounds; P:cellulose catabolic process; F:cellulose binding
539	TM1119_g539.t1	unitig_0	1580832	1582148	-	396	0.0032	0.448276	N	formamidopyrimidine-DNA glycosylase	-	-	-	-	-	-	-	-	-	-	Fapy_DNA_glyco;H2TH	F:GO:0016799; F:GO:0008270; P:GO:0006284; P:GO:0006289; F:GO:0003906; F:GO:0003684	F:hydrolase activity, hydrolyzing N-glycosyl compounds; F:zinc ion binding; P:base-excision repair; P:nucleotide-excision repair; F:DNA-(apurinic or apyrimidinic site) lyase activity; F:damaged DNA binding
540	TM1119_g540.t1	unitig_0	1583902	1588032	+	1325	0.0024	0.470588	N	hypothetical protein CTHT_0044040	-	-	-	-	-	-	-	-	-	-	-	0	0
541	TM1119_g541.t1	unitig_0	1590167	1590704	+	160	0.0062	0.348214	N	hypothetical protein CGGC5_5203	-	-	-	-	-	-	-	-	-	-	-	C:GO:0016020	C:membrane
542	TM1119_g542.t1	unitig_0	1590862	1592830	-	638	0.0023	0.149351	N	WD repeat-containing	-	-	-	-	-	-	-	-	-	-	NUC153;ANAPC4_WD40	C:GO:0032040; P:GO:0000462; C:GO:0005730; C:GO:0030686	C:small-subunit processome; P:maturation of SSU-rRNA from tricistronic rRNA transcript (SSU-rRNA, 5.8S rRNA, LSU-rRNA); C:nucleolus; C:90S preribosome
543	TM1119_g543.t1	unitig_0	1593696	1598315	+	1519	0.0047	0.316667	N	hypothetical protein GGTG_00880	-	-	-	-	-	-	-	-	-	-	Med13_C;Med13_N	F:GO:0001076; P:GO:0006357	F:transcription factor activity, RNA polymerase II transcription factor binding; P:regulation of transcription from RNA polymerase II promoter
544	TM1119_g544.t1	unitig_0	1598754	1599825	-	306	0.0107	1.56364	N	phosphorylase family	-	-	-	-	-	-	-	-	-	-	PNP_UDP_1	C:GO:0005634; F:GO:0017061; P:GO:0006537; P:GO:0019509; C:GO:0005829; F:GO:0003729; P:GO:0006166	C:nucleus; F:S-methyl-5-thioadenosine phosphorylase activity; P:glutamate biosynthetic process; P:L-methionine salvage from methylthioadenosine; C:cytosol; F:mRNA binding; P:purine ribonucleoside salvage
545	TM1119_g545.t1	unitig_0	1600526	1603695	+	1011	0.0055	0.339506	N	hypothetical protein GLRG_05424	-	-	-	-	-	-	3.A.3.6.25	Primary Active Transporters	P-P-bond-hydrolysis-driven transporters	The P-type ATPase (P-ATPase) Superfamily	Atx10homo_assoc	C:GO:0005737	C:cytoplasm
546	TM1119_g546.t1	unitig_0	1604690	1606139	+	417	0.005	0.45977	N	3-ketoacyl- thiolase	-	-	-	-	-	-	-	-	-	-	Thiolase_N;Thiolase_C	C:GO:0005758; P:GO:0006635; F:GO:0003988; F:GO:0003729; C:GO:0005782	C:mitochondrial intermembrane space; P:fatty acid beta-oxidation; F:acetyl-CoA C-acyltransferase activity; F:mRNA binding; C:peroxisomal matrix
547	TM1119_g547.t1	unitig_0	1606438	1607957	-	470	0.0033	0.194118	N	ornithine cyclodeaminase mu-crystallin family	-	-	-	-	-	-	-	-	-	-	OCD_Mu_crystall	0	0
548	TM1119_g548.t1	unitig_0	1609230	1610117	-	233	0.0022	0.293333	N	carbonic anhydrase	-	-	-	-	-	-	2.A.53.3.8	Electrochemical Potential-driven Transporters	Porters (uniporters, symporters, antiporters)	The Sulfate Permease (SulP) Family	Pro_CA	C:GO:0005758; F:GO:0008270; P:GO:0071244; P:GO:0008152; P:GO:0034599; F:GO:0004089; P:GO:0015976	C:mitochondrial intermembrane space; F:zinc ion binding; P:cellular response to carbon dioxide; P:metabolic process; P:cellular response to oxidative stress; F:carbonate dehydratase activity; P:carbon utilization
549	TM1119_g549.t1	unitig_0	1611700	1612849	-	261	0.0048	0	N	60s ribosomal l8	-	-	-	-	-	-	-	-	-	-	Ribosomal_L7Ae	P:GO:0042254; C:GO:0005840	P:ribosome biogenesis; C:ribosome
550	TM1119_g550.t1	unitig_0	1613345	1614562	+	405	0.0156	0.453488	N	ATP-binding domain-containing 3	-	-	-	-	-	-	-	-	-	-	ATP_bind_3;zn-ribbon_14	P:GO:0008360; F:GO:0005524; F:GO:0016779; P:GO:0006450; F:GO:0000049; P:GO:0002143; P:GO:0032447; C:GO:0002144	P:regulation of cell shape; F:ATP binding; F:nucleotidyltransferase activity; P:regulation of translational fidelity; F:tRNA binding; P:tRNA wobble position uridine thiolation; P:protein urmylation; C:cytosolic tRNA wobble base thiouridylase complex
551	TM1119_g551.t1	unitig_0	1614768	1615243	-	86	0.005	0.454545	N	small secreted	-	-	-	-	-	-	3.D.1.6.2	Primary Active Transporters	Oxidoreduction-driven transporters	The H+ or Na+-translocating NADH Dehydrogenase (NDH) Family	MWFE	C:GO:0016021	C:integral component of membrane
552	TM1119_g552.t1	unitig_0	1615934	1619376	+	1110	0.0381	1.17231	N	histone acetyltransferase	-	-	-	-	-	-	-	-	-	-	MOZ_SAS;PHD_4	F:GO:0016747; P:GO:0044260; F:GO:0046872; C:GO:0098687; P:GO:1905268; C:GO:0031981; P:GO:0006342; P:GO:0044238	F:transferase activity, transferring acyl groups other than amino-acyl groups; P:cellular macromolecule metabolic process; F:metal ion binding; C:chromosomal region; P:negative regulation of chromatin organization; C:nuclear lumen; P:chromatin silencing; P:primary metabolic process
553	TM1119_g553.t1	unitig_0	1620797	1622643	+	553	0.0162	2.14286	N	ENTH domain-containing	-	-	-	-	-	-	-	-	-	-	ENTH;DUF1720	F:GO:0005546; P:GO:0007015; F:GO:0030276; P:GO:0006897; P:GO:0000147; C:GO:0030479	F:phosphatidylinositol-4,5-bisphosphate binding; P:actin filament organization; F:clathrin binding; P:endocytosis; P:actin cortical patch assembly; C:actin cortical patch
554	TM1119_g554.t1	unitig_0	1624018	1630434	+	1953	0	0	N	nucleoporin sonb	-	-	-	-	-	-	1.I.1.1.2	Channels/Pores	Membrane-bounded Channels	The Nuclear Pore Complex (NPC) Family	Nucleoporin2;Nup96;Nucleoporin_FG	P:GO:0006810; C:GO:0005643	P:transport; C:nuclear pore
555	TM1119_g555.t1	unitig_0	1630834	1632561	-	556	0.0027	0.15	N	cytochrome P450	-	-	CYP660A1	-	-	-	-	-	-	-	p450	F:GO:0016491; F:GO:0005488; P:GO:0044710	F:oxidoreductase activity; F:binding; P:single-organism metabolic process
556	TM1119_g556.t1	unitig_0	1633045	1634294	-	348	0.0067	0.291304	N	fructose-1,6-bisphosphatase	-	-	-	-	-	-	-	-	-	-	FBPase	P:GO:0006094; P:GO:0072593; F:GO:0042132; C:GO:0005829; C:GO:0042597; P:GO:0016311	P:gluconeogenesis; P:reactive oxygen species metabolic process; F:fructose 1,6-bisphosphate 1-phosphatase activity; C:cytosol; C:periplasmic space; P:dephosphorylation
557	TM1119_g557.t1	unitig_0	1635992	1636769	+	234	0.0019	0.404255	N	peroxisomal biogenesis factor 11	-	-	-	-	-	-	3.A.20.1.5	Primary Active Transporters	P-P-bond-hydrolysis-driven transporters	The Peroxisomal Protein Importer (PPI) Family	PEX11	P:GO:0016559; C:GO:0005779; P:GO:0019395; P:GO:0044375; C:GO:0005739; C:GO:0005783; C:GO:1990429	P:peroxisome fission; C:integral component of peroxisomal membrane; P:fatty acid oxidation; P:regulation of peroxisome size; C:mitochondrion; C:endoplasmic reticulum; C:peroxisomal importomer complex
558	TM1119_g558.t1	unitig_0	1637115	1638150	-	294	0.0196	0.919255	N	nucleotide-binding 1	-	-	-	-	-	-	3.A.1.132.3	Primary Active Transporters	P-P-bond-hydrolysis-driven transporters	The ATP-binding Cassette (ABC) Superfamily	ParA	F:GO:0005524	F:ATP binding
559	TM1119_g559.t1	unitig_0	1638892	1640497	-	483	0.0035	0.851852	Y	nuclear membrane fusion kar5	-	-	-	-	-	-	-	-	-	-	-	C:GO:0005789; C:GO:0031965; P:GO:0048288; P:GO:0000742; C:GO:0031301	C:endoplasmic reticulum membrane; C:nuclear membrane; P:nuclear membrane fusion involved in karyogamy; P:karyogamy involved in conjugation with cellular fusion; C:integral component of organelle membrane
560	TM1119_g560.t1	unitig_0	1641339	1642199	+	249	0.0025	0.378788	N	54S ribosomal L6	-	-	-	-	-	-	-	-	-	-	Ribosomal_L6	C:GO:0005634; F:GO:0003735; P:GO:0032543; F:GO:0019843; C:GO:0005762	C:nucleus; F:structural constituent of ribosome; P:mitochondrial translation; F:rRNA binding; C:mitochondrial large ribosomal subunit
561	TM1119_g561.t1	unitig_0	1642305	1643366	-	353	0.0061	0.910448	N	3 ,5 -bisphosphate nucleotidase	-	-	-	-	-	-	-	-	-	-	Inositol_P	F:GO:0000287; P:GO:0009086; C:GO:0005634; F:GO:0008441; F:GO:0052829; C:GO:0016021; C:GO:0005829; P:GO:0046854; F:GO:0004441; P:GO:0016311; P:GO:0000103	F:magnesium ion binding; P:methionine biosynthetic process; C:nucleus; F:3'(2'),5'-bisphosphate nucleotidase activity; F:inositol-1,3,4-trisphosphate 1-phosphatase activity; C:integral component of membrane; C:cytosol; P:phosphatidylinositol phosphorylation; F:inositol-1,4-bisphosphate 1-phosphatase activity; P:dephosphorylation; P:sulfate assimilation
562	TM1119_g562.t1	unitig_0	1644334	1645532	+	350	0	0	N	Sir2 family	-	-	-	-	-	-	-	-	-	-	SIR2	F:GO:0070403	F:NAD+ binding
563	TM1119_g563.t1	unitig_0	1645810	1648253	-	798	0.0034	0.186047	Y	glycosyl family 92	GH92	-	-	-	-	-	-	-	-	-	Glyco_hydro_92	P:GO:0005975; F:GO:0030246; F:GO:0016787	P:carbohydrate metabolic process; F:carbohydrate binding; F:hydrolase activity
564	TM1119_g564.t1	unitig_0	1649167	1650611	+	445	0.0058	0.296552	N	major facilitator superfamily transporter	-	-	-	-	-	-	2.A.1.40.1	Electrochemical Potential-driven Transporters	Porters (uniporters, symporters, antiporters)	The Major Facilitator Superfamily (MFS)	MFS_5	C:GO:0016020	C:membrane
565	TM1119_g565.t1	unitig_0	1651044	1652135	+	363	0.0071	0.44375	N	duf455 domain	-	-	-	-	-	-	2.A.1.82.2	Electrochemical Potential-driven Transporters	Porters (uniporters, symporters, antiporters)	The Major Facilitator Superfamily (MFS)	DUF572	0	0
566	TM1119_g566.t1	unitig_0	1652591	1653650	-	222	0.0023	0.380952	N	Ubiquitin-conjugating enzyme	-	-	-	-	-	-	3.A.16.1.2	Primary Active Transporters	P-P-bond-hydrolysis-driven transporters	The Endoplasmic Reticular Retrotranslocon (ER-RT) Family	UQ_con	F:GO:0004842; F:GO:0005524; P:GO:0043161; C:GO:0005737; P:GO:0045721; P:GO:0042787	F:ubiquitin-protein transferase activity; F:ATP binding; P:proteasome-mediated ubiquitin-dependent protein catabolic process; C:cytoplasm; P:negative regulation of gluconeogenesis; P:protein ubiquitination involved in ubiquitin-dependent protein catabolic process
567	TM1119_g567.t1	unitig_0	1654864	1655349	+	161	0.0018	0.16	Y	---NA---	-	-	-	-	-	-	-	-	-	-	-	0	0
568	TM1119_g568.t1	unitig_0	1656430	1657364	+	293	0.0065	0.410256	N	3-methyl-2-oxobutanoate hydroxymethyltransferase	-	-	-	-	-	-	-	-	-	-	Pantoate_transf	P:GO:0015940; F:GO:0003864; C:GO:0005739; F:GO:0008168; P:GO:0032259	P:pantothenate biosynthetic process; F:3-methyl-2-oxobutanoate hydroxymethyltransferase activity; C:mitochondrion; F:methyltransferase activity; P:methylation
569	TM1119_g569.t1	unitig_0	1657531	1658052	-	155	0.0117	0.75	N	ubiquitin ATG12	-	-	-	-	-	-	-	-	-	-	APG12	P:GO:0044805; C:GO:0034045; C:GO:0034274; F:GO:0008047; P:GO:0006501; P:GO:0000422; P:GO:0000045; C:GO:0005634; P:GO:0034727; P:GO:0043085; C:GO:0005829; F:GO:0031386; F:GO:0019776; P:GO:0032258	P:late nucleophagy; C:pre-autophagosomal structure membrane; C:Atg12-Atg5-Atg16 complex; F:enzyme activator activity; P:C-terminal protein lipidation; P:mitophagy; P:autophagosome assembly; C:nucleus; P:piecemeal microautophagy of nucleus; P:positive regulation of catalytic activity; C:cytosol; F:protein tag; F:Atg8 ligase activity; P:CVT pathway
570	TM1119_g570.t1	unitig_0	1659067	1661105	-	644	0	0	N	g1 s regulator	-	-	-	-	-	-	-	-	-	-	zf-DBF;Dfp1_Him1_M	F:GO:0003676; C:GO:0043229; P:GO:0051783; P:GO:0045860; P:GO:0006261; P:GO:0010564	F:nucleic acid binding; C:intracellular organelle; P:regulation of nuclear division; P:positive regulation of protein kinase activity; P:DNA-dependent DNA replication; P:regulation of cell cycle process
571	TM1119_g571.t1	unitig_0	1664366	1665925	-	498	0.0055	0.240175	N	TPA: alpha-rhamnosidase (Eurofung)	-	-	-	-	-	-	-	-	-	-	DUF1593	F:GO:0003824	F:catalytic activity
572	TM1119_g572.t1	unitig_0	1666730	1668736	+	540	0.0056	0.811594	N	MFS hexose transporter	-	-	-	-	-	-	2.A.1.1.10	Electrochemical Potential-driven Transporters	Porters (uniporters, symporters, antiporters)	The Major Facilitator Superfamily (MFS)	Sugar_tr	C:GO:0005887; F:GO:0005351; P:GO:0035428; P:GO:0046323; F:GO:0005355	C:integral component of plasma membrane; F:sugar:proton symporter activity; P:hexose transmembrane transport; P:glucose import; F:glucose transmembrane transporter activity
573	TM1119_g573.t1	unitig_0	1669380	1670929	+	497	0.0043	0.116992	N	metallopeptidase family M24	-	-	-	-	-	-	-	-	-	-	Peptidase_M24;AMP_N	C:GO:0005634; F:GO:0004177; F:GO:0030145; P:GO:0016485; C:GO:0031314; P:GO:0050821	C:nucleus; F:aminopeptidase activity; F:manganese ion binding; P:protein processing; C:extrinsic component of mitochondrial inner membrane; P:protein stabilization
574	TM1119_g574.t1	unitig_0	1671524	1673225	-	454	0.004	0.38835	N	helix-loop-helix dna-binding domain-containing	-	-	-	-	-	-	-	-	-	-	HLH	F:GO:0003677; P:GO:0043581; F:GO:0046983	F:DNA binding; P:obsolete mycelium development; F:protein dimerization activity
575	TM1119_g575.t1	unitig_0	1677068	1678988	+	619	0	0	N	polyamine transporter 2	-	-	-	-	-	-	2.A.1.2.78	Electrochemical Potential-driven Transporters	Porters (uniporters, symporters, antiporters)	The Major Facilitator Superfamily (MFS)	MFS_1	P:GO:0055085; C:GO:0016021	P:transmembrane transport; C:integral component of membrane
576	TM1119_g576.t1	unitig_0	1680276	1680731	-	151	0.0009	0.0825688	N	---NA---	-	-	-	-	-	-	-	-	-	-	-	0	0
577	TM1119_g577.t1	unitig_0	1681320	1682477	+	385	0	0	N	hypothetical protein CMQ_6163	-	-	-	-	-	-	-	-	-	-	-	P:GO:0008150; C:GO:0005575; F:GO:0003674	P:biological_process; C:cellular_component; F:molecular_function
578	TM1119_g578.t1	unitig_0	1683862	1685207	+	407	0.0014	0.424242	N	family Taurine catabolism dioxygenase	-	-	-	-	-	-	-	-	-	-	TauD	F:GO:0051213; P:GO:0055114	F:dioxygenase activity; P:oxidation-reduction process
579	TM1119_g579.t1	unitig_0	1685713	1686252	-	179	0.0015	0.428571	N	---NA---	-	-	-	-	-	-	-	-	-	-	-	0	0
580	TM1119_g580.t1	unitig_0	1687489	1689752	+	590	0	0	Y	glycoside hydrolase family 43	GH43	GH43	-	-	-	-	-	-	-	-	Glyco_hydro_43	P:GO:0005975; F:GO:0004553	P:carbohydrate metabolic process; F:hydrolase activity, hydrolyzing O-glycosyl compounds
581	TM1119_g581.t1	unitig_0	1709006	1710015	+	281	0.0052	0.712329	N	transcription factor bZIP	-	-	-	-	-	-	-	-	-	-	-	F:GO:0003700; P:GO:0006355; F:GO:0043565	F:transcription factor activity, sequence-specific DNA binding; P:regulation of transcription, DNA-templated; F:sequence-specific DNA binding
582	TM1119_g582.t1	unitig_0	1714024	1715167	+	269	0	0	N	CIA30 family	-	-	-	-	-	-	-	-	-	-	CIA30	P:GO:0008150; F:GO:0003674	P:biological_process; F:molecular_function
583	TM1119_g583.t1	unitig_0	1716334	1717941	-	535	0.0051	0.355769	N	hypothetical protein FOXB_02845	-	-	-	-	-	-	-	-	-	-	-	C:GO:0016020; C:GO:0016021	C:membrane; C:integral component of membrane
584	TM1119_g584.t1	unitig_0	1718667	1719355	-	209	0.0181	0.618557	N	nad dependent epimerase dehydratase	-	-	-	-	-	-	-	-	-	-	Sulfotransfer_3	P:GO:0008150; C:GO:0016020; C:GO:0016021; C:GO:0005575; F:GO:0003674	P:biological_process; C:membrane; C:integral component of membrane; C:cellular_component; F:molecular_function
585	TM1119_g585.t1	unitig_0	1720601	1722725	-	658	0	0	N	adenosine AMP deaminase	-	-	-	-	-	-	-	-	-	-	A_deaminase	F:GO:0019239	F:deaminase activity
586	TM1119_g586.t1	unitig_0	1725497	1726813	-	438	0.0025	0.347222	N	hypothetical protein OOU_Y34scaffold00528g24	-	-	-	-	-	-	-	-	-	-	SRP40_C	0	0
587	TM1119_g587.t1	unitig_0	1728602	1729329	+	224	0.0019	1	N	hypothetical protein OOU_Y34scaffold00099g30	-	-	-	-	-	-	-	-	-	-	-	C:GO:0016020; C:GO:0016021	C:membrane; C:integral component of membrane
588	TM1119_g588.t1	unitig_0	1729768	1730828	-	284	0.0008	0.258065	N	hypothetical protein MGG_00648	-	-	-	-	-	-	-	-	-	-	PEX11	P:GO:0016559; C:GO:0005779; C:GO:0016020; C:GO:0016021; F:GO:0003674	P:peroxisome fission; C:integral component of peroxisomal membrane; C:membrane; C:integral component of membrane; F:molecular_function
589	TM1119_g589.t1	unitig_0	1731455	1733084	-	498	0.0013	0.12037	N	NADH-ubiquinone oxidoreductase 51 kDa subunit	-	-	-	-	-	-	3.D.1.6.2	Primary Active Transporters	Oxidoreduction-driven transporters	The H+ or Na+-translocating NADH Dehydrogenase (NDH) Family	Complex1_51K;SLBB;NADH_4Fe-4S	F:GO:0010181; F:GO:0051287; F:GO:0008137; P:GO:0055114; F:GO:0051539	F:FMN binding; F:NAD binding; F:NADH dehydrogenase (ubiquinone) activity; P:oxidation-reduction process; F:4 iron, 4 sulfur cluster binding
590	TM1119_g590.t1	unitig_0	1733548	1734135	+	195	0.0019	0.285714	N	transferase hexapeptide domain-containing	-	-	-	-	-	-	-	-	-	-	Hexapep	C:GO:0005869	C:dynactin complex
591	TM1119_g591.t1	unitig_0	1734286	1736094	-	602	0.0115	0.798611	N	phosphopantothenoylcysteine decarboxylase	-	-	-	-	-	-	-	-	-	-	Flavoprotein	F:GO:0003824	F:catalytic activity
592	TM1119_g592.t1	unitig_0	1738839	1739624	+	261	0.0022	0.44898	Y	LysM domain-containing protein	CBM50	-	-	-	-	-	-	-	-	-	LysM	P:GO:0008150; C:GO:0005575; F:GO:0003674	P:biological_process; C:cellular_component; F:molecular_function
593	TM1119_g593.t1	unitig_0	1739735	1740401	-	185	0.0021	0.4375	N	dopa 4,5-dioxygenase	-	-	-	-	-	-	-	-	-	-	DOPA_dioxygen	F:GO:0000287; F:GO:0051213; P:GO:0055114; F:GO:0010333	F:magnesium ion binding; F:dioxygenase activity; P:oxidation-reduction process; F:terpene synthase activity
594	TM1119_g594.t1	unitig_0	1740927	1741879	-	269	0	0	N	porphobilinogen deaminase	-	-	-	-	-	-	-	-	-	-	Methyltransf_25	F:GO:0016740; P:GO:0044237; P:GO:0071704	F:transferase activity; P:cellular metabolic process; P:organic substance metabolic process
595	TM1119_g595.t1	unitig_0	1742657	1744870	+	646	0	0	N	hypothetical protein GMDG_08462	-	-	-	-	-	-	-	-	-	-	AAA_16	F:GO:0003777; C:GO:0005871; F:GO:0043531	F:microtubule motor activity; C:kinesin complex; F:ADP binding
596	TM1119_g596.t1	unitig_0	1744890	1745468	+	192	0.004	2.08333	N	---NA---	-	-	-	-	-	-	-	-	-	-	-	0	0
597	TM1119_g597.t1	unitig_0	1745800	1747045	-	399	0.0042	0.4375	Y	Calcium-activated chloride channel regulator 4	-	-	-	-	-	-	-	-	-	-	VWA	0	0
598	TM1119_g598.t1	unitig_0	1748630	1749526	+	298	0	0	N	short-chain dehydrogenase reductase	-	-	-	-	-	-	-	-	-	-	adh_short	C:GO:0005575	C:cellular_component
599	TM1119_g599.t1	unitig_0	1750161	1751964	-	446	0	0	N	tubulin beta chain	-	-	-	-	-	-	-	-	-	-	Tubulin;Tubulin_C	F:GO:0005525; C:GO:0005737; F:GO:0003924; F:GO:0005200; C:GO:0005874; P:GO:0007017	F:GTP binding; C:cytoplasm; F:GTPase activity; F:structural constituent of cytoskeleton; C:microtubule; P:microtubule-based process
600	TM1119_g600.t1	unitig_0	1752625	1754979	-	750	0.0039	2.16667	N	ABC transporter	-	-	-	-	-	-	3.A.1.121.4	Primary Active Transporters	P-P-bond-hydrolysis-driven transporters	The ATP-binding Cassette (ABC) Superfamily	ABC_tran;ABC_tran_Xtn	F:GO:0016887; F:GO:0005524; P:GO:0006448; C:GO:0022626	F:ATPase activity; F:ATP binding; P:regulation of translational elongation; C:cytosolic ribosome
601	TM1119_g601.t1	unitig_0	1762536	1766076	+	1126	0.0007	0.0666667	N	hypothetical protein MGG_11546	-	-	-	-	-	-	-	-	-	-	-	P:GO:0008150; C:GO:0005575; F:GO:0003674	P:biological_process; C:cellular_component; F:molecular_function
602	TM1119_g602.t1	unitig_0	1769237	1771787	-	500	0.0153	2.22917	N	cross-pathway control 1	-	-	-	-	-	-	-	-	-	-	bZIP_1	P:GO:0010691; C:GO:0005634; F:GO:0003700; P:GO:0010944; P:GO:0006366; F:GO:0001190; F:GO:0043565; P:GO:0001080; F:GO:0003682; F:GO:0001135; P:GO:0045899	P:negative regulation of ribosomal protein gene transcription from RNA polymerase II promoter in response to nutrient levels; C:nucleus; F:transcription factor activity, sequence-specific DNA binding; P:negative regulation of transcription by competitive promoter binding; P:transcription from RNA polymerase II promoter; F:transcriptional activator activity, RNA polymerase II transcription factor …
603	TM1119_g603.t1	unitig_0	1774202	1780392	-	2019	0.0038	0.218391	N	tpr domain filament-forming	-	-	-	-	-	-	1.I.1.1.2	Channels/Pores	Membrane-bounded Channels	The Nuclear Pore Complex (NPC) Family	TPR_MLP1_2	C:GO:0005622	C:intracellular
604	TM1119_g604.t1	unitig_0	1782172	1782621	+	149	0.0053	0.571429	Y	hypothetical protein MPH_01325	-	-	-	-	-	-	-	-	-	-	-	0	0
605	TM1119_g605.t1	unitig_0	1783130	1785343	-	606	0.0028	0.314607	Y	predicted protein	-	-	-	-	-	-	-	-	-	-	-	C:GO:0016020; C:GO:0016021; C:GO:0005575; F:GO:0003674	C:membrane; C:integral component of membrane; C:cellular_component; F:molecular_function
606	TM1119_g606.t1	unitig_0	1786796	1788799	-	667	0	0	N	---NA---	-	-	-	-	-	-	-	-	-	-	-	0	0
607	TM1119_g607.t1	unitig_0	1790602	1791450	+	282	0.0049	0.585366	N	hypothetical protein CH063_03124	-	-	-	-	-	-	-	-	-	-	-	P:GO:0008150; C:GO:0005575; F:GO:0003674	P:biological_process; C:cellular_component; F:molecular_function
608	TM1119_g608.t1	unitig_0	1791668	1793935	-	721	0.0016	0.285714	N	ATP-dependent RNA helicase MAK5	-	-	-	-	-	-	1.I.1.1.3	Channels/Pores	Membrane-bounded Channels	The Nuclear Pore Complex (NPC) Family	DEAD;Helicase_C	F:GO:0003676; C:GO:0005634; F:GO:0005524; P:GO:0042273; P:GO:0010501; P:GO:0006364; F:GO:0004004	F:nucleic acid binding; C:nucleus; F:ATP binding; P:ribosomal large subunit biogenesis; P:RNA secondary structure unwinding; P:rRNA processing; F:ATP-dependent RNA helicase activity
609	TM1119_g609.t1	unitig_0	1794186	1795443	+	401	0	0	N	tRNA (uridine-2 -O-)-methyltransferase TRM7	-	-	-	-	-	-	-	-	-	-	FtsJ	P:GO:0002128; C:GO:0005737; F:GO:0008175; P:GO:0002181	P:tRNA nucleoside ribose methylation; C:cytoplasm; F:tRNA methyltransferase activity; P:cytoplasmic translation
610	TM1119_g610.t1	unitig_0	1795494	1796093	-	182	0	0	N	GNAT family N-	-	-	-	-	-	-	-	-	-	-	Acetyltransf_7	F:GO:0016740; F:GO:0008080	F:transferase activity; F:N-acetyltransferase activity
611	TM1119_g611.t1	unitig_0	1796407	1799658	-	977	0.0027	0.45	N	Pfs domain	-	-	-	-	-	-	-	-	-	-	HemX	F:GO:0003712; F:GO:0003824; F:GO:0046872; C:GO:0016020; C:GO:0016021; P:GO:0009116; P:GO:0016573; C:GO:0005575; C:GO:0000124; P:GO:0006357	F:transcription cofactor activity; F:catalytic activity; F:metal ion binding; C:membrane; C:integral component of membrane; P:nucleoside metabolic process; P:histone acetylation; C:cellular_component; C:SAGA complex; P:regulation of transcription from RNA polymerase II promoter
612	TM1119_g612.t1	unitig_0	1801064	1802287	-	386	0.008	0.9375	Y	ice nucleation	GH16	GH16	-	-	-	-	-	-	-	-	Glyco_hydro_16	P:GO:0005975; C:GO:0005618; P:GO:0071555; F:GO:0004553	P:carbohydrate metabolic process; C:cell wall; P:cell wall organization; F:hydrolase activity, hydrolyzing O-glycosyl compounds
613	TM1119_g613.t1	unitig_0	1807479	1809359	+	499	0.0141	0.734375	N	MFS transporter	-	-	-	-	-	-	2.A.1.14.11	Electrochemical Potential-driven Transporters	Porters (uniporters, symporters, antiporters)	The Major Facilitator Superfamily (MFS)	MFS_1	P:GO:0055085; C:GO:0016021	P:transmembrane transport; C:integral component of membrane
614	TM1119_g614.t1	unitig_0	1809581	1810867	-	406	0	0	N	Zn(II)2Cys6 transcription factor	-	-	-	-	-	-	-	-	-	-	Zn_clus;Fungal_trans_2	C:GO:0005634; F:GO:0008270; P:GO:0006355; F:GO:0008080; F:GO:0000981; P:GO:0006357	C:nucleus; F:zinc ion binding; P:regulation of transcription, DNA-templated; F:N-acetyltransferase activity; F:RNA polymerase II transcription factor activity, sequence-specific DNA binding; P:regulation of transcription from RNA polymerase II promoter
615	TM1119_g615.t1	unitig_0	1813340	1814323	+	298	0.0014	0.194444	N	RTA1 domain	-	-	-	-	-	-	9.A.26.1.1	Incompletely Characterized Transport Systems	Recognized transporters of unknown biochemical mechanism	The Lipid-translocating Exporter (LTE) Family	RTA1	C:GO:0016020	C:membrane
616	TM1119_g616.t1	unitig_0	1814906	1816956	-	548	0.0122	0.738636	Y	tyrosinase 2	-	-	-	-	-	-	-	-	-	-	Tyrosinase	F:GO:0046872; F:GO:0016491; P:GO:0008152; P:GO:0055114	F:metal ion binding; F:oxidoreductase activity; P:metabolic process; P:oxidation-reduction process
617	TM1119_g617.t1	unitig_0	1819332	1820465	-	377	0.0032	0.138528	N	dihydrodipicolinate synthetase	-	-	-	-	-	-	-	-	-	-	DHDPS	P:GO:0008152; F:GO:0016829	P:metabolic process; F:lyase activity
618	TM1119_g618.t1	unitig_0	1829491	1831051	+	484	0.0018	0.305085	N	MFS transporter	-	-	-	-	-	-	2.A.1.63.4	Electrochemical Potential-driven Transporters	Porters (uniporters, symporters, antiporters)	The Major Facilitator Superfamily (MFS)	MFS_1	C:GO:0016020	C:membrane
619	TM1119_g619.t1	unitig_0	1831437	1835586	-	1306	0.0013	0.0610329	N	ankyrin repeat	-	-	-	-	-	-	-	-	-	-	CorA;DUF676	C:GO:0016020; P:GO:0006810	C:membrane; P:transport
620	TM1119_g620.t1	unitig_0	1837279	1838800	+	488	0.0045	0.454545	N	carboxylesterase family	CE10	-	-	-	-	-	-	-	-	-	COesterase	F:GO:0016787	F:hydrolase activity
621	TM1119_g621.t1	unitig_0	1839276	1841665	-	668	0.008	0.319149	N	hypothetical protein AOR_1_408074	-	-	-	-	-	-	-	-	-	-	Fungal_trans	F:GO:0003677; C:GO:0005634; F:GO:0008270; F:GO:0046872; P:GO:0006351; P:GO:0006355; F:GO:0000981; P:GO:0006357	F:DNA binding; C:nucleus; F:zinc ion binding; F:metal ion binding; P:transcription, DNA-templated; P:regulation of transcription, DNA-templated; F:RNA polymerase II transcription factor activity, sequence-specific DNA binding; P:regulation of transcription from RNA polymerase II promoter
622	TM1119_g622.t1	unitig_0	1842004	1843410	+	67	0.0024	0.136364	N	---NA---	-	-	-	-	-	-	-	-	-	-	-	0	0
623	TM1119_g623.t1	unitig_0	1845794	1847527	-	553	0.0018	0.119205	N	related to impact	-	-	-	-	-	-	-	-	-	-	UPF0029	P:GO:0043581; C:GO:0005575; F:GO:0003674	P:obsolete mycelium development; C:cellular_component; F:molecular_function
624	TM1119_g624.t1	unitig_0	1848076	1849461	+	461	0.0086	1.67647	N	methyltransferase OMS1	-	-	-	-	-	-	-	-	-	-	Methyltransf_23	P:GO:0008150; C:GO:0005737; C:GO:0016020; C:GO:0016021; F:GO:0008168; F:GO:0016740; F:GO:0008757; C:GO:0005740; C:GO:0005575; P:GO:0032259	P:biological_process; C:cytoplasm; C:membrane; C:integral component of membrane; F:methyltransferase activity; F:transferase activity; F:S-adenosylmethionine-dependent methyltransferase activity; C:mitochondrial envelope; C:cellular_component; P:methylation
625	TM1119_g625.t1	unitig_0	1850285	1851424	+	379	0.0079	1.09091	N	mannosyl-3-phosphoglycerate synthase	GT55	-	-	-	-	-	-	-	-	-	Osmo_MPGsynth	C:GO:0005737; F:GO:0050504; P:GO:0051479	C:cytoplasm; F:mannosyl-3-phosphoglycerate synthase activity; P:mannosylglycerate biosynthetic process
626	TM1119_g626.t1	unitig_0	1852689	1854017	-	424	0.0434	3.60638	N	mucin	-	-	-	-	-	-	-	-	-	-	-	C:GO:0005575; F:GO:0003674	C:cellular_component; F:molecular_function
627	TM1119_g627.t1	unitig_0	1858247	1865033	-	2196	0	0	N	CCR4-Not complex component	-	-	-	-	-	-	-	-	-	-	Not1;DUF3819;CNOT1_CAF1_bind;CNOT1_TTP_bind;CNOT1_HEAT	P:GO:0032968; C:GO:0005634; P:GO:0000749; P:GO:0007124; C:GO:0005829; P:GO:0051726; C:GO:0030015; P:GO:0000289; P:GO:0006368	P:positive regulation of transcription elongation from RNA polymerase II promoter; C:nucleus; P:response to pheromone involved in conjugation with cellular fusion; P:pseudohyphal growth; C:cytosol; P:regulation of cell cycle; C:CCR4-NOT core complex; P:nuclear-transcribed mRNA poly(A) tail shortening; P:transcription elongation from RNA polymerase II promoter
628	TM1119_g628.t1	unitig_0	1867120	1870091	+	911	0.0054	0.303371	N	SH3 domain-containing	-	-	-	-	-	-	3.A.20.1.5	Primary Active Transporters	P-P-bond-hydrolysis-driven transporters	The Peroxisomal Protein Importer (PPI) Family	SH3_1;FCH	C:GO:0005826; P:GO:1903475; C:GO:0005829	C:actomyosin contractile ring; P:mitotic actomyosin contractile ring assembly; C:cytosol
629	TM1119_g629.t1	unitig_0	1870512	1872085	+	474	0.0077	0.28022	N	cell division control	-	-	-	-	-	-	-	-	-	-	Seipin	C:GO:0044444	C:cytoplasmic part
630	TM1119_g630.t1	unitig_0	1873735	1875604	+	584	0.0034	0.453333	N	hypothetical protein GLRG_10621	-	-	-	-	-	-	-	-	-	-	-	P:GO:0006810; C:GO:0005622	P:transport; C:intracellular
631	TM1119_g631.t1	unitig_0	1876447	1878543	+	548	0.0058	0.347305	Y	penicillin-binding	-	-	-	-	-	-	-	-	-	-	Beta-lactamase;DUF3471	P:GO:0006810; C:GO:0005622	P:transport; C:intracellular
632	TM1119_g632.t1	unitig_0	1879305	1880876	+	523	0	0	N	C3HC zinc finger domain-containing	-	-	-	-	-	-	-	-	-	-	zf-C3HC;Rsm1	P:GO:0008150; C:GO:0005634; F:GO:0008270	P:biological_process; C:nucleus; F:zinc ion binding
633	TM1119_g633.t1	unitig_0	1882328	1885786	-	1152	0.0075	0.707547	N	copper-transporting ATPase 1	-	-	-	-	-	-	3.A.3.5.9	Primary Active Transporters	P-P-bond-hydrolysis-driven transporters	The P-type ATPase (P-ATPase) Superfamily	E1-E2_ATPase;HMA;Hydrolase	F:GO:0000166; F:GO:0005507; F:GO:0019829; P:GO:0098655; C:GO:0016021; P:GO:0030001	F:nucleotide binding; F:copper ion binding; F:cation-transporting ATPase activity; P:cation transmembrane transport; C:integral component of membrane; P:metal ion transport
634	TM1119_g634.t1	unitig_0	1888901	1892113	+	1070	0.0027	0.216	N	sulfite reductase flavo component	-	-	-	-	-	-	-	-	-	-	NAD_binding_1;FAD_binding_1;POR;PFOR_II	F:GO:0016903; P:GO:0055114; P:GO:0000103; C:GO:0009337	F:oxidoreductase activity, acting on the aldehyde or oxo group of donors; P:oxidation-reduction process; P:sulfate assimilation; C:sulfite reductase complex (NADPH)
635	TM1119_g635.t1	unitig_0	1892613	1893109	+	125	0.0038	0.5	N	nuclear transport factor 2	-	-	-	-	-	-	-	-	-	-	NTF2	C:GO:0005635; P:GO:0006606	C:nuclear envelope; P:protein import into nucleus
636	TM1119_g636.t1	unitig_0	1894328	1895151	+	149	0.0077	1.27273	N	golgi apparatus membrane TVP18	-	-	-	-	-	-	1.A.55.4.1	Channels/Pores	α-Type Channels	The Synaptic Vesicle-Associated Ca2+ Channel, Flower (Flower) Family	Cg6151-P	P:GO:0016192; C:GO:0030173	P:vesicle-mediated transport; C:integral component of Golgi membrane
637	TM1119_g637.t1	unitig_0	1899745	1902443	+	880	0	0	N	hypothetical protein	-	-	-	-	-	-	-	-	-	-	Aim21	P:GO:0008150; C:GO:0005575; F:GO:0003674	P:biological_process; C:cellular_component; F:molecular_function
638	TM1119_g638.t1	unitig_0	1903070	1905669	-	844	0.0006	0.0338983	N	DNA replication licensing factor mcm10	-	-	-	-	-	-	-	-	-	-	zf-primase	C:GO:0043229; P:GO:0006259	C:intracellular organelle; P:DNA metabolic process
639	TM1119_g639.t1	unitig_0	1906343	1907656	+	437	0.0083	0.740741	N	hypothetical protein MGG_02483	-	-	-	-	-	-	-	-	-	-	RNase_H2-Ydr279	C:GO:0005634	C:nucleus
640	TM1119_g640.t1	unitig_0	1907826	1908591	-	222	0.0108	1.12941	N	TPA: DASH complex subunit (AFU_orthologue AFUA_3G10260)	-	-	-	-	-	-	-	-	-	-	DASH_Duo1	C:GO:0072686; C:GO:0042729; C:GO:0016020; P:GO:0007067	C:mitotic spindle; C:DASH complex; C:membrane; P:mitotic nuclear division
641	TM1119_g641.t1	unitig_0	1909549	1910907	+	433	0.0149	0.812121	N	hypothetical protein MAA_02095	-	-	-	-	-	-	-	-	-	-	-	0	0
642	TM1119_g642.t1	unitig_0	1912187	1914884	+	805	0.0022	0.165414	N	5 3 -nucleotidase	-	-	-	-	-	-	-	-	-	-	SurE;TTL	F:GO:0003824; P:GO:0009405	F:catalytic activity; P:pathogenesis
643	TM1119_g643.t1	unitig_0	1919764	1923769	+	1315	0.0009	0.101124	N	plasma membrane calcium-transporting ATPase 3	-	-	-	-	-	-	3.A.3.2.11	Primary Active Transporters	P-P-bond-hydrolysis-driven transporters	The P-type ATPase (P-ATPase) Superfamily	E1-E2_ATPase;Cation_ATPase_C;Cation_ATPase_N;Hydrolase_3;Cation_ATPase	C:GO:0005887; F:GO:0005524; F:GO:0046872; C:GO:0000329; P:GO:0070588; F:GO:0005388; P:GO:0006874	C:integral component of plasma membrane; F:ATP binding; F:metal ion binding; C:fungal-type vacuole membrane; P:calcium ion transmembrane transport; F:calcium-transporting ATPase activity; P:cellular calcium ion homeostasis
644	TM1119_g644.t1	unitig_0	1926514	1928172	+	510	0.0107	1.59615	N	related to NAD-dependent histone deacetylase	-	-	-	-	-	-	-	-	-	-	SIR2	F:GO:0046969; C:GO:1902377; P:GO:0061647; F:GO:1990162; P:GO:0006348; P:GO:1990141; C:GO:0031934; C:GO:0000781; P:GO:1990596; C:GO:0034507; F:GO:0046970; P:GO:0051570; P:GO:1990678; C:GO:0031618; P:GO:0070198; P:GO:1990679; F:GO:0031078; P:GO:0030466; C:GO:1990707; P:GO:1990619; F:GO:0070403	F:NAD-dependent histone deacetylase activity (H3-K9 specific); C:nuclear rDNA heterochromatin; P:histone H3-K9 modification; F:histone deacetylase activity (H3-K4 specific); P:chromatin silencing at telomere; P:chromatin silencing at centromere outer repeat region; C:mating-type region heterochromatin; C:chromosome, telomeric region; P:histone H3-K4 deacetylation; C:chromosome, centromeric outer …
645	TM1119_g645.t1	unitig_0	1930801	1932060	-	344	0.0012	0.1	Y	hypothetical protein TRIATDRAFT_224396	-	-	-	-	-	-	-	-	-	-	-	0	0
646	TM1119_g646.t1	unitig_0	1933087	1936212	-	1007	0.0026	0.4	N	kinase domain-containing ppk32	-	-	-	-	-	-	-	-	-	-	Pkinase	F:GO:0005524; F:GO:0004672; P:GO:0006468	F:ATP binding; F:protein kinase activity; P:protein phosphorylation
647	TM1119_g647.t1	unitig_0	1936986	1938288	+	415	0.0016	0.166667	N	branched-chain amino acid aminotransferase	-	-	-	-	-	-	-	-	-	-	Aminotran_4	F:GO:0052654; F:GO:0052655; P:GO:0009082; F:GO:0052656	F:L-leucine transaminase activity; F:L-valine transaminase activity; P:branched-chain amino acid biosynthetic process; F:L-isoleucine transaminase activity
648	TM1119_g648.t1	unitig_0	1938609	1939142	-	117	0.0063	0.8	N	NADH-ubiquinone oxidoreductase	-	-	-	-	-	-	3.D.1.6.3	Primary Active Transporters	Oxidoreduction-driven transporters	The H+ or Na+-translocating NADH Dehydrogenase (NDH) Family	ESSS	C:GO:0016021	C:integral component of membrane
649	TM1119_g649.t1	unitig_0	1939813	1944824	-	1619	0.0017	0.116438	N	DNA replication ATP-dependent helicase dna2	-	-	-	-	-	-	-	-	-	-	Cas_Cas4;Dna2;AAA_11;AAA_12	C:GO:0005634; P:GO:0006281; P:GO:0032392; F:GO:0003678; P:GO:0006261; P:GO:0044763; C:GO:0044427	C:nucleus; P:DNA repair; P:DNA geometric change; F:DNA helicase activity; P:DNA-dependent DNA replication; P:single-organism cellular process; C:chromosomal part
650	TM1119_g650.t1	unitig_0	1945336	1946547	+	403	0.0157	0.665254	N	hypothetical protein THITE_2110005	-	-	-	-	-	-	-	-	-	-	-	F:GO:0010181; F:GO:0003824; C:GO:0016020; C:GO:0016021; C:GO:0005783; F:GO:0051536	F:FMN binding; F:catalytic activity; C:membrane; C:integral component of membrane; C:endoplasmic reticulum; F:iron-sulfur cluster binding
651	TM1119_g651.t1	unitig_0	1947101	1948483	+	460	0.0015	0.217391	N	predicted protein	-	-	-	-	-	-	-	-	-	-	-	0	0
652	TM1119_g652.t1	unitig_0	1951296	1953681	-	721	0.0007	0.12963	N	transcriptional activator DAL81	-	-	-	-	-	-	-	-	-	-	Fungal_trans	C:GO:0005634; F:GO:0003677; F:GO:0008270; P:GO:0051123; P:GO:1901717; P:GO:0019740; P:GO:0001080; F:GO:0001128; P:GO:0045944; P:GO:1901714; F:GO:0000981; F:GO:0001135	C:nucleus; F:DNA binding; F:zinc ion binding; P:RNA polymerase II transcriptional preinitiation complex assembly; P:positive regulation of gamma-aminobutyric acid catabolic process; P:nitrogen utilization; P:nitrogen catabolite activation of transcription from RNA polymerase II promoter; F:RNA polymerase II transcription coactivator activity involved in preinitiation complex assembly; P:positive …
653	TM1119_g653.t1	unitig_0	1956764	1957625	-	195	0.0014	0.45	N	GNAT family acetyltransferase	-	-	-	-	-	-	-	-	-	-	Acetyltransf_10	P:GO:0008150; C:GO:0005634; F:GO:0008270; P:GO:0006355; F:GO:0016740; C:GO:0005575; F:GO:0016884; F:GO:0008080; F:GO:0000981; P:GO:0006357	P:biological_process; C:nucleus; F:zinc ion binding; P:regulation of transcription, DNA-templated; F:transferase activity; C:cellular_component; F:carbon-nitrogen ligase activity, with glutamine as amido-N-donor; F:N-acetyltransferase activity; F:RNA polymerase II transcription factor activity, sequence-specific DNA binding; P:regulation of transcription from RNA polymerase II promoter
654	TM1119_g654.t1	unitig_0	1958029	1959121	-	328	0.0007	0.0823529	N	2OG-Fe(II) oxygenase	-	-	-	-	-	-	-	-	-	-	2OG-FeII_Oxy;DIOX_N	F:GO:0046872; P:GO:0044699; P:GO:0050789	F:metal ion binding; P:single-organism process; P:regulation of biological process
655	TM1119_g655.t1	unitig_0	1962322	1963251	+	309	0.0026	0.428571	N	phosphotransferase enzyme family	-	-	-	-	-	-	-	-	-	-	APH	F:GO:0005524; F:GO:0004672; P:GO:0016310; F:GO:0016740; P:GO:0006468; F:GO:0016301	F:ATP binding; F:protein kinase activity; P:phosphorylation; F:transferase activity; P:protein phosphorylation; F:kinase activity
656	TM1119_g656.t1	unitig_0	1966970	1968341	-	317	0.0085	1.10526	Y	---NA---	-	-	-	-	-	-	-	-	-	-	-	0	0
657	TM1119_g657.t1	unitig_0	1971581	1973399	+	565	0	0	N	electron transfer flavo -ubiquinone oxidoreductase	-	-	-	-	-	-	-	-	-	-	ETF_QO;NAD_binding_8	F:GO:0016491; C:GO:0005739; P:GO:0055114; F:GO:0051536	F:oxidoreductase activity; C:mitochondrion; P:oxidation-reduction process; F:iron-sulfur cluster binding
658	TM1119_g658.t1	unitig_0	1977237	1978189	+	260	0.0043	0.364407	N	TATA-box binding	-	-	-	-	-	-	-	-	-	-	TBP	F:GO:0000979; F:GO:0008301; P:GO:1903357; F:GO:0003682; C:GO:0000126; F:GO:0000983; F:GO:0001016; F:GO:0001102; F:GO:0001179; P:GO:0006357; C:GO:0005668; P:GO:0051123; C:GO:0005669; F:GO:0001186; P:GO:0070893; P:GO:0042790; P:GO:0070898	F:RNA polymerase II core promoter sequence-specific DNA binding; F:DNA binding, bending; P:regulation of transcription initiation from RNA polymerase I promoter for nuclear large rRNA transcript; F:chromatin binding; C:transcription factor TFIIIB complex; F:transcription factor activity, RNA polymerase II core promoter sequence-specific; F:RNA polymerase III regulatory region DNA binding; F:RNA p…
659	TM1119_g659.t1	unitig_0	1978937	1980466	-	509	0	0	N	sarcosine oxidase	-	-	-	-	-	-	-	-	-	-	DAO	F:GO:0016647; C:GO:0044424	F:oxidoreductase activity, acting on the CH-NH group of donors, oxygen as acceptor; C:intracellular part
660	TM1119_g660.t1	unitig_0	1981598	1984029	+	794	0.0065	0.348485	N	hypothetical protein THITE_2110261	-	-	-	-	-	-	-	-	-	-	Surp	C:GO:0044424	C:intracellular part
661	TM1119_g661.t1	unitig_0	1986187	1987940	+	519	0.0039	0.78	N	copper fist DNA binding domain-containing	-	-	-	-	-	-	-	-	-	-	Copper-fist	F:GO:0003677; C:GO:0005634; F:GO:0003700; F:GO:0005507; P:GO:0006355	F:DNA binding; C:nucleus; F:transcription factor activity, sequence-specific DNA binding; F:copper ion binding; P:regulation of transcription, DNA-templated
662	TM1119_g662.t1	unitig_0	1989408	1990802	+	464	0.0117	1.19298	N	related to RNA helicase HEL117	-	-	-	-	-	-	-	-	-	-	-	P:GO:0043581; F:GO:0004386; C:GO:0005575	P:obsolete mycelium development; F:helicase activity; C:cellular_component
663	TM1119_g663.t1	unitig_0	1991164	1991967	+	267	0.0289	0.808511	N	phytanoyl- dioxygenase	-	-	-	-	-	-	-	-	-	-	Methyltransf_16	F:GO:0008168; P:GO:0044763; P:GO:0044710	F:methyltransferase activity; P:single-organism cellular process; P:single-organism metabolic process
664	TM1119_g664.t1	unitig_0	1992547	1993736	-	344	0.0219	0.608333	N	hypothetical protein SMAC_03409	-	-	-	-	-	-	-	-	-	-	-	C:GO:0016020; C:GO:0016021	C:membrane; C:integral component of membrane
665	TM1119_g665.t1	unitig_0	1995345	1996574	+	349	0.0048	0.218182	N	hypothetical protein SMAC_03409	-	-	-	-	-	-	-	-	-	-	-	C:GO:0016020	C:membrane
666	TM1119_g666.t1	unitig_0	1997228	1998085	+	285	0	0	N	phytanoyl- dioxygenase	-	-	-	-	-	-	-	-	-	-	PhyH	F:GO:0051213; P:GO:0055114	F:dioxygenase activity; P:oxidation-reduction process
667	TM1119_g667.t1	unitig_0	1998375	2000189	-	508	0.0033	0.122677	N	FAD binding domain-containing	AA7	AA7	-	-	-	-	-	-	-	-	FAD_binding_4	F:GO:0016614; F:GO:0003824; F:GO:0016491; F:GO:0050660; P:GO:0055114	F:oxidoreductase activity, acting on CH-OH group of donors; F:catalytic activity; F:oxidoreductase activity; F:flavin adenine dinucleotide binding; P:oxidation-reduction process
668	TM1119_g668.t1	unitig_0	2001049	2003765	-	766	0.002	0.182796	Y	glycoside hydrolase family 55	GH55	-	-	-	-	-	-	-	-	-	Pectate_lyase_3	P:GO:0005975; F:GO:0004338	P:carbohydrate metabolic process; F:glucan exo-1,3-beta-glucosidase activity
669	TM1119_g669.t1	unitig_0	2010323	2013437	+	894	0.0082	0.590361	N	C2H2 transcription factor	-	-	-	-	-	-	-	-	-	-	Fungal_trans;zf-H2C2_2	C:GO:0005634; F:GO:0003677; F:GO:0008270; P:GO:0006351	C:nucleus; F:DNA binding; F:zinc ion binding; P:transcription, DNA-templated
670	TM1119_g670.t1	unitig_0	2014665	2016024	-	378	0	0	N	hypothetical protein CGGC5_6181	-	-	-	-	-	-	-	-	-	-	DUF2461	P:GO:0008150; C:GO:0005575; F:GO:0003674	P:biological_process; C:cellular_component; F:molecular_function
671	TM1119_g671.t1	unitig_0	2016341	2019152	-	808	0.0015	0.230769	N	glycoside hydrolase family 92	GH92	-	-	-	-	-	-	-	-	-	Glyco_hydro_92	P:GO:0005975; C:GO:0016021; F:GO:0030246; F:GO:0016787	P:carbohydrate metabolic process; C:integral component of membrane; F:carbohydrate binding; F:hydrolase activity
672	TM1119_g672.t1	unitig_0	2020795	2022528	+	513	0.0016	0.25	N	duf1237 domain-containing	GH125	-	-	-	-	-	-	-	-	-	Glyco_hydro_125	F:GO:0003824	F:catalytic activity
673	TM1119_g673.t1	unitig_0	2022999	2026610	-	1163	0.0015	0.152174	N	E3 ubiquitin- ligase pub2	-	-	-	-	-	-	8.A.30.1.1	Accessory Factors Involved in Transport	Auxiliary transport proteins	The Nedd4-Family Interacting Protein-2 (Nedd4) Family	HECT	F:GO:0004842; P:GO:0016567	F:ubiquitin-protein transferase activity; P:protein ubiquitination
674	TM1119_g674.t1	unitig_0	2028630	2031013	+	775	0.027	0.97861	N	polyadenylate-binding	-	-	-	-	-	-	9.A.60.1.1	Incompletely Characterized Transport Systems	Recognized transporters of unknown biochemical mechanism	The Small Nuclear RNA Exporter (snRNA-E)	RRM_1;PABP	F:GO:0000166; C:GO:0005634; P:GO:0060211; C:GO:0010494; F:GO:0008428; P:GO:0043086; F:GO:0008143; P:GO:0006397; C:GO:0005840; P:GO:0006446; P:GO:0051028	F:nucleotide binding; C:nucleus; P:regulation of nuclear-transcribed mRNA poly(A) tail shortening; C:cytoplasmic stress granule; F:ribonuclease inhibitor activity; P:negative regulation of catalytic activity; F:poly(A) binding; P:mRNA processing; C:ribosome; P:regulation of translational initiation; P:mRNA transport
675	TM1119_g675.t1	unitig_0	2031940	2034111	-	655	0.0025	0.136	N	hypothetical protein GLRG_08839	-	-	-	-	-	-	-	-	-	-	-	C:GO:0016021	C:integral component of membrane
676	TM1119_g676.t1	unitig_0	2035534	2037078	-	498	0.0061	0.559633	N	cytochrome P450 3A12	-	-	CYP578A1	-	-	-	-	-	-	-	p450	F:GO:0016705; F:GO:0046872; C:GO:0016020; F:GO:0004497; P:GO:0044710	F:oxidoreductase activity, acting on paired donors, with incorporation or reduction of molecular oxygen; F:metal ion binding; C:membrane; F:monooxygenase activity; P:single-organism metabolic process
677	TM1119_g677.t1	unitig_0	2037459	2038451	-	330	0.002	0.2	N	---NA---	-	-	-	-	-	-	-	-	-	-	-	0	0
678	TM1119_g678.t1	unitig_0	2040227	2041664	+	461	0.0118	0.19187	N	---NA---	-	-	-	-	-	-	-	-	-	-	-	0	0
679	TM1119_g679.t1	unitig_0	2044359	2045814	+	466	0.0084	2	N	---NA---	-	-	-	-	-	-	-	-	-	-	-	0	0
680	TM1119_g680.t1	unitig_0	2047015	2047713	-	214	0.007	0.658537	N	---NA---	-	-	-	-	-	-	-	-	-	-	-	0	0
681	TM1119_g681.t1	unitig_0	2049161	2050471	+	436	0.0012	0.444444	N	---NA---	-	-	-	-	-	-	-	-	-	-	-	0	0
682	TM1119_g682.t1	unitig_0	2051873	2053953	-	618	0.0047	0.723077	Y	lipase 2	CE10	-	-	-	-	-	-	-	-	-	COesterase	C:GO:0016020	C:membrane
683	TM1119_g683.t1	unitig_0	2055739	2056533	+	229	0.0021	0.143836	Y	glycoside hydrolase family 61	AA9	AA9	-	-	-	-	-	-	-	-	Glyco_hydro_61	F:GO:0016787	F:hydrolase activity
684	TM1119_g684.t1	unitig_0	2056873	2058257	-	330	0.0027	0.177215	N	2-nitropropane dioxygenase	-	-	-	-	-	-	-	-	-	-	NMO	F:GO:0051213; F:GO:0018580; P:GO:0055114	F:dioxygenase activity; F:nitronate monooxygenase activity; P:oxidation-reduction process
685	TM1119_g685.t1	unitig_0	2063244	2063672	+	97	0.0174	1.47436	N	hypothetical protein CGGC5_5912	-	-	-	-	-	-	-	-	-	-	-	0	0
686	TM1119_g686.t1	unitig_0	2066405	2067365	+	297	0	0	N	ribosomal S7	-	-	-	-	-	-	-	-	-	-	Ribosomal_S7	F:GO:0003723; C:GO:0005840; P:GO:0006412	F:RNA binding; C:ribosome; P:translation
687	TM1119_g687.t1	unitig_0	2068805	2071055	+	712	0.0028	0.0939597	N	universal stress	-	-	-	-	-	-	-	-	-	-	Usp	C:GO:0005829; C:GO:0005575; P:GO:0006950; F:GO:0003674	C:cytosol; C:cellular_component; P:response to stress; F:molecular_function
688	TM1119_g688.t1	unitig_0	2073737	2074099	+	120	0.0015	0.384615	N	hypothetical protein MGG_04606	-	-	-	-	-	-	-	-	-	-	-	C:GO:0005575; F:GO:0003674	C:cellular_component; F:molecular_function
689	TM1119_g689.t1	unitig_0	2074983	2076236	-	417	0.004	0.267327	N	---NA---	-	-	-	-	-	-	-	-	-	-	-	0	0
690	TM1119_g690.t1	unitig_0	2078149	2079090	+	313	0.0022	0.0782918	N	---NA---	-	-	-	-	-	-	-	-	-	-	-	0	0
691	TM1119_g691.t1	unitig_0	2079534	2080859	-	398	0.002	0.384615	N	SH3 domain-containing	-	-	-	-	-	NoxR	8.A.34.1.1	Accessory Factors Involved in Transport	Auxiliary transport proteins	The Endophilin (Endophilin) Family	SH3_1;Ysc84	F:GO:0051015; F:GO:0035091; C:GO:0032587; P:GO:1900027; C:GO:0030479; P:GO:0051017; P:GO:0051666	F:actin filament binding; F:phosphatidylinositol binding; C:ruffle membrane; P:regulation of ruffle assembly; C:actin cortical patch; P:actin filament bundle assembly; P:actin cortical patch localization
692	TM1119_g692.t1	unitig_0	2081613	2081998	+	97	0.0171	0	N	snare complex subunit	-	-	-	-	-	-	-	-	-	-	-	C:GO:0016021	C:integral component of membrane
693	TM1119_g693.t1	unitig_0	2082637	2084363	-	555	0	0	N	stromal membrane-associated 1	-	-	-	-	-	-	-	-	-	-	ArfGap	C:GO:0043229; C:GO:0044444; P:GO:0048193; C:GO:0043227	C:intracellular organelle; C:cytoplasmic part; P:Golgi vesicle transport; C:membrane-bounded organelle
694	TM1119_g694.t1	unitig_0	2085032	2085726	+	208	0.0043	0.467391	N	methionine-R-sulfoxide reductase	-	-	-	-	-	-	-	-	-	-	SelR	P:GO:0030091; P:GO:0006979; P:GO:0055114; F:GO:0033743	P:protein repair; P:response to oxidative stress; P:oxidation-reduction process; F:peptide-methionine (R)-S-oxide reductase activity
695	TM1119_g695.t1	unitig_0	2086369	2086743	+	124	0	0	N	---NA---	-	-	-	-	-	-	-	-	-	-	-	0	0
696	TM1119_g696.t1	unitig_0	2088858	2089342	-	144	0.003	0.512821	N	---NA---	-	-	-	-	-	-	-	-	-	-	-	0	0
697	TM1119_g697.t1	unitig_0	2090269	2093209	+	960	0.0018	0.1875	N	RSC complex subunit Rsc9	-	-	-	-	-	-	-	-	-	-	ARID	P:GO:0006355; P:GO:0044763; F:GO:0005488; P:GO:0006325; C:GO:0044424	P:regulation of transcription, DNA-templated; P:single-organism cellular process; F:binding; P:chromatin organization; C:intracellular part
698	TM1119_g698.t1	unitig_0	2100498	2101653	+	347	0.0053	0.469027	N	D-arabinitol 2-dehydrogenase	-	-	-	-	-	-	-	-	-	-	adh_short_C2	F:GO:0016491; P:GO:0055114	F:oxidoreductase activity; P:oxidation-reduction process
699	TM1119_g699.t1	unitig_0	2106499	2109298	-	874	0.0025	0.431034	N	STE STE20 PAKA kinase	-	-	-	-	-	-	1.I.1.1.3	Channels/Pores	Membrane-bounded Channels	The Nuclear Pore Complex (NPC) Family	Pkinase;PBD	P:GO:0060255; P:GO:0007165; P:GO:0007114; P:GO:0022414; F:GO:0004674; P:GO:0006468; P:GO:0006996; C:GO:0044424; F:GO:0000166; P:GO:0009628; P:GO:0048522; P:GO:0070783; P:GO:0033554; P:GO:0019236	P:regulation of macromolecule metabolic process; P:signal transduction; P:cell budding; P:reproductive process; F:protein serine/threonine kinase activity; P:protein phosphorylation; P:organelle organization; C:intracellular part; F:nucleotide binding; P:response to abiotic stimulus; P:positive regulation of cellular process; P:growth of unicellular organism as a thread of attached cells; P:cellu…
700	TM1119_g700.t1	unitig_0	2115065	2119114	+	1300	0.0038	0.54717	N	RNA binding effector Scp160	-	-	-	-	-	-	-	-	-	-	KH_1	C:GO:0005789; C:GO:0005844; C:GO:0000781; P:GO:0045141; P:GO:0008298; F:GO:0001965; C:GO:0005829; F:GO:0003729; P:GO:0030466; P:GO:0006348; P:GO:0043577; P:GO:0000750	C:endoplasmic reticulum membrane; C:polysome; C:chromosome, telomeric region; P:meiotic telomere clustering; P:intracellular mRNA localization; F:G-protein alpha-subunit binding; C:cytosol; F:mRNA binding; P:chromatin silencing at silent mating-type cassette; P:chromatin silencing at telomere; P:chemotropism; P:pheromone-dependent signal transduction involved in conjugation with cellular fusion
701	TM1119_g701.t1	unitig_0	2119852	2121199	+	414	0.0085	0.52459	N	C6 transcription factor	-	-	-	-	-	-	-	-	-	-	Zn_clus;Fungal_trans_2	C:GO:0005634; F:GO:0003700; F:GO:0008270; P:GO:0006355; F:GO:0000981; P:GO:0006357	C:nucleus; F:transcription factor activity, sequence-specific DNA binding; F:zinc ion binding; P:regulation of transcription, DNA-templated; F:RNA polymerase II transcription factor activity, sequence-specific DNA binding; P:regulation of transcription from RNA polymerase II promoter
702	TM1119_g702.t1	unitig_0	2121337	2122377	-	283	0.0257	0.769461	N	RTA1 domain	-	-	-	-	-	-	9.A.26.1.4	Incompletely Characterized Transport Systems	Recognized transporters of unknown biochemical mechanism	The Lipid-translocating Exporter (LTE) Family	RTA1	C:GO:0016020	C:membrane
703	TM1119_g703.t1	unitig_0	2127967	2130115	+	691	0.0013	0.0698925	N	CHY zinc finger domain	-	-	-	-	-	-	-	-	-	-	zf-CHY	P:GO:0008150; F:GO:0008270; C:GO:0005575	P:biological_process; F:zinc ion binding; C:cellular_component
704	TM1119_g704.t1	unitig_0	2153870	2155703	+	591	0	0	N	hypothetical protein CGGC5_14486	-	-	-	-	-	-	-	-	-	-	DUF1752;DUF3295	0	0
705	TM1119_g705.t1	unitig_0	2165644	2167466	-	589	0	0	N	sequence orphan	-	-	-	-	-	-	-	-	-	-	-	0	0
706	TM1119_g706.t1	unitig_0	2168102	2169112	+	336	0.0039	0.266667	N	methyltransferase domain-containing	-	-	-	-	-	-	-	-	-	-	Methyltransf_23	F:GO:0016740	F:transferase activity
707	TM1119_g707.t1	unitig_0	2170232	2171138	+	265	0	0	Y	---NA---	-	-	-	-	-	-	-	-	-	-	-	0	0
708	TM1119_g708.t1	unitig_0	2172169	2173739	+	437	0.0027	0.245455	N	VHS domain-containing	-	-	-	-	-	-	-	-	-	-	VHS;GAT	C:GO:0005737; P:GO:0006886	C:cytoplasm; P:intracellular protein transport
709	TM1119_g709.t1	unitig_0	2174331	2176064	-	557	0.0012	0.0606061	N	pre-60S factor REI1	-	-	-	-	-	-	-	-	-	-	zf-C2H2_2;zf-met	F:GO:0046872	F:metal ion binding
710	TM1119_g710.t1	unitig_0	2177528	2181602	+	1321	0.0037	0.140078	N	HECT domain-containing	-	-	-	-	-	-	8.A.30.1.2	Accessory Factors Involved in Transport	Auxiliary transport proteins	The Nedd4-Family Interacting Protein-2 (Nedd4) Family	HECT;AZUL	C:GO:0005634; F:GO:0004842; C:GO:0005737; P:GO:0042787	C:nucleus; F:ubiquitin-protein transferase activity; C:cytoplasm; P:protein ubiquitination involved in ubiquitin-dependent protein catabolic process
711	TM1119_g711.t1	unitig_0	2181937	2183804	-	548	0.0009	0.129032	N	T-complex 1 subunit epsilon	-	-	-	-	-	-	-	-	-	-	Cpn60_TCP1	C:GO:0005832; F:GO:0005524; F:GO:0051082; P:GO:0006457	C:chaperonin-containing T-complex; F:ATP binding; F:unfolded protein binding; P:protein folding
712	TM1119_g712.t1	unitig_0	2184393	2187020	+	782	0.0013	0.08125	N	elongation factor Tu GTP binding domain-containing	-	-	-	-	-	-	-	-	-	-	GTP_EFTU;GTP_EFTU_D3;GTP_EFTU_D2;HBS1_N	F:GO:0000166; P:GO:0006401	F:nucleotide binding; P:RNA catabolic process
713	TM1119_g713.t1	unitig_0	2188611	2190846	+	666	0.0042	0.101215	Y	78 kDa glucose-regulated precursor	-	-	-	-	-	-	3.A.9.1.1	Primary Active Transporters	P-P-bond-hydrolysis-driven transporters	The Chloroplast Envelope Protein Translocase (CEPT or Tic-Toc) Family	HSP70	F:GO:0016887; F:GO:0005524; P:GO:0006616; C:GO:0031965; C:GO:0034099; P:GO:0051084; C:GO:0005794; F:GO:0051082; P:GO:0000742; P:GO:0030433; P:GO:0031204; P:GO:0006986	F:ATPase activity; F:ATP binding; P:SRP-dependent cotranslational protein targeting to membrane, translocation; C:nuclear membrane; C:luminal surveillance complex; P:'de novo' posttranslational protein folding; C:Golgi apparatus; F:unfolded protein binding; P:karyogamy involved in conjugation with cellular fusion; P:ER-associated ubiquitin-dependent protein catabolic process; P:posttranslational …
714	TM1119_g714.t1	unitig_0	2191572	2192504	+	310	0.0021	0.875	N	hypothetical protein TRIVIDRAFT_70998	-	-	-	-	-	-	-	-	-	-	-	0	0
715	TM1119_g715.t1	unitig_0	2193044	2193734	-	210	0	0	N	hypothetical protein GLRG_05477	-	-	-	-	-	-	-	-	-	-	-	P:GO:0008150; C:GO:0016020; C:GO:0016021; C:GO:0005575; F:GO:0003674	P:biological_process; C:membrane; C:integral component of membrane; C:cellular_component; F:molecular_function
716	TM1119_g716.t1	unitig_0	2194371	2195320	-	280	0	0	N	GNAT family	-	-	-	-	-	-	-	-	-	-	Acetyltransf_3	F:GO:0003824	F:catalytic activity
717	TM1119_g717.t1	unitig_0	2195758	2196282	-	174	0	0	N	MFS gliotoxin efflux transporter	-	-	-	-	-	-	2.A.1.3.65	Electrochemical Potential-driven Transporters	Porters (uniporters, symporters, antiporters)	The Major Facilitator Superfamily (MFS)	-	C:GO:0016020	C:membrane
718	TM1119_g718.t1	unitig_0	2197152	2198551	+	449	0	0	N	C6 zinc finger domain containing	-	-	-	-	-	-	-	-	-	-	-	C:GO:0005634; F:GO:0003677; F:GO:0008270; P:GO:0006351; P:GO:0006355	C:nucleus; F:DNA binding; F:zinc ion binding; P:transcription, DNA-templated; P:regulation of transcription, DNA-templated
719	TM1119_g719.t1	unitig_0	2199415	2200269	-	284	0.0004	0.137931	N	dienelactone hydrolase family	-	-	-	-	-	-	-	-	-	-	DLH	P:GO:0008150; C:GO:0005575; F:GO:0016787	P:biological_process; C:cellular_component; F:hydrolase activity
720	TM1119_g720.t1	unitig_0	2201413	2202672	+	376	0.0011	0.0466102	Y	hypothetical protein TRIATDRAFT_31176	-	-	-	-	-	-	-	-	-	-	-	0	0
721	TM1119_g721.t1	unitig_0	2202865	2204197	-	358	0.0078	0.148649	N	N-terminal binuclear Zn cluster-containing DNA binding domain-containing	-	-	-	-	-	-	-	-	-	-	-	F:GO:0003677; C:GO:0005634; F:GO:0008270; F:GO:0046872; P:GO:0006351; P:GO:0006355; F:GO:0000981; P:GO:0006357	F:DNA binding; C:nucleus; F:zinc ion binding; F:metal ion binding; P:transcription, DNA-templated; P:regulation of transcription, DNA-templated; F:RNA polymerase II transcription factor activity, sequence-specific DNA binding; P:regulation of transcription from RNA polymerase II promoter
722	TM1119_g722.t1	unitig_0	2204418	2206512	+	331	0.0036	0.631579	N	12-oxophytodienoate	-	-	-	-	-	-	-	-	-	-	Oxidored_FMN	F:GO:0010181; F:GO:0003824; F:GO:0016491; F:GO:0016629; P:GO:0055114; C:GO:0005575	F:FMN binding; F:catalytic activity; F:oxidoreductase activity; F:12-oxophytodienoate reductase activity; P:oxidation-reduction process; C:cellular_component
723	TM1119_g723.t1	unitig_0	2207153	2209262	+	682	0.0055	0.53012	N	AMP-binding enzyme	-	-	-	-	-	-	4.C.1.1.14	Group Translocators	Acyl CoA ligase-coupled transporters	The Fatty Acid Transporter (FAT) Family	AMP-binding	P:GO:0008152; F:GO:0016874	P:metabolic process; F:ligase activity
724	TM1119_g724.t1	unitig_0	2209709	2212829	-	1022	0	0	N	ubiquitin carboxyl-terminal hydrolase 2	-	-	-	-	-	-	-	-	-	-	UCH;Rhodanese	P:GO:0016579; F:GO:0016787; F:GO:0036459	P:protein deubiquitination; F:hydrolase activity; F:thiol-dependent ubiquitinyl hydrolase activity
725	TM1119_g725.t1	unitig_0	2213961	2216374	+	727	0.0357	4.01818	N	vacuolar sorting-associated 27	-	-	-	-	-	-	-	-	-	-	VHS;FYVE;GAT	C:GO:0005768; C:GO:0043231; C:GO:0016020; F:GO:0043167; P:GO:0007034; P:GO:0033365; P:GO:0006886	C:endosome; C:intracellular membrane-bounded organelle; C:membrane; F:ion binding; P:vacuolar transport; P:protein localization to organelle; P:intracellular protein transport
726	TM1119_g726.t1	unitig_0	2217237	2219676	+	758	0.0064	0.75	N	maltose permease MAL61	-	-	-	-	-	-	-	-	-	-	-	F:GO:0005524; P:GO:0055085; F:GO:0022857; C:GO:0016020; C:GO:0016021; F:GO:0004672; P:GO:0016310; P:GO:0006468; F:GO:0016301; F:GO:0005215	F:ATP binding; P:transmembrane transport; F:transmembrane transporter activity; C:membrane; C:integral component of membrane; F:protein kinase activity; P:phosphorylation; P:protein phosphorylation; F:kinase activity; F:transporter activity
727	TM1119_g727.t1	unitig_0	2220538	2221367	+	258	0.0032	0.580645	N	phosphoglycerate mutase	-	-	-	-	-	-	-	-	-	-	His_Phos_1	C:GO:0005575	C:cellular_component
728	TM1119_g728.t1	unitig_0	2223728	2225764	+	638	0	0	N	pheromone-regulated membrane	-	-	-	-	-	-	1.A.88.1.6	Channels/Pores	α-Type Channels	The Fungal Potassium Channel (F-Kch) Family	KCH	C:GO:0016021	C:integral component of membrane
729	TM1119_g729.t1	unitig_0	2226710	2228617	+	635	0	0	N	oxidoreductase FAD-binding domain-containing	-	-	-	-	-	-	-	-	-	-	-	F:GO:0004733; P:GO:0042823; F:GO:0010181; F:GO:0016491; P:GO:0055114; C:GO:0005575	F:pyridoxamine-phosphate oxidase activity; P:pyridoxal phosphate biosynthetic process; F:FMN binding; F:oxidoreductase activity; P:oxidation-reduction process; C:cellular_component
730	TM1119_g730.t1	unitig_0	2230366	2231636	+	310	0.0033	0.434211	N	nicotinamide mononucleotide adenylyl transferase	-	-	-	-	-	-	-	-	-	-	CTP_transf_like	F:GO:0005524; F:GO:0000309; P:GO:0009435	F:ATP binding; F:nicotinamide-nucleotide adenylyltransferase activity; P:NAD biosynthetic process
731	TM1119_g731.t1	unitig_0	2234458	2235608	-	266	0.0042	0	N	heterochromatin one	-	-	-	-	-	-	-	-	-	-	Chromo;Chromo_shadow	C:GO:0005634	C:nucleus
732	TM1119_g732.t1	unitig_0	2237345	2238490	+	381	0.0059	0.719512	N	heterokaryon incompatibility	-	-	-	-	-	-	-	-	-	-	-	0	0
733	TM1119_g733.t1	unitig_0	2243753	2245852	+	677	0.0034	0.21519	N	hypothetical protein NECHADRAFT_35517	-	-	-	-	-	-	-	-	-	-	-	C:GO:0005575; F:GO:0003674	C:cellular_component; F:molecular_function
734	TM1119_g734.t1	unitig_0	2246430	2249823	-	1077	0.0074	1.06667	N	glycosyl hydrolase family 2	GH2	GH2	-	-	-	-	-	-	-	-	Glyco_hydro_2;Glyco_hydro_2_C;Glyco_hydro_2_N;Bgal_small_N;DUF4981	F:GO:0004553; P:GO:0044238; P:GO:0071704	F:hydrolase activity, hydrolyzing O-glycosyl compounds; P:primary metabolic process; P:organic substance metabolic process
735	TM1119_g735.t1	unitig_0	2251769	2254481	+	838	0.0154	3.01961	Y	glycoside hydrolase family 74	GH74|GH74|GH74|GH74|CBM1	GH74	-	-	-	-	-	-	-	-	CBM_1;Sortilin-Vps10	F:GO:0033950; C:GO:0005576; P:GO:0030245; F:GO:0030248	F:xyloglucan-specific exo-beta-1,4-glucanase activity; C:extracellular region; P:cellulose catabolic process; F:cellulose binding
736	TM1119_g736.t1	unitig_0	2254645	2255376	-	243	0.0045	0.318681	N	hypothetical protein NECHADRAFT_77361	-	-	-	-	-	-	-	-	-	-	-	C:GO:0016020; C:GO:0016021	C:membrane; C:integral component of membrane
737	TM1119_g737.t1	unitig_0	2256074	2256619	-	181	0.0067	0.964286	N	ethyl tert-butyl ether degradation	-	-	-	-	-	-	-	-	-	-	EthD	0	0
738	TM1119_g738.t1	unitig_0	2257608	2258603	-	331	0.0033	0.456522	N	---NA---	-	-	-	-	-	-	-	-	-	-	-	0	0
739	TM1119_g739.t1	unitig_0	2259084	2259890	-	268	0.0032	0.410256	N	---NA---	-	-	-	-	-	-	-	-	-	-	-	0	0
740	TM1119_g740.t1	unitig_0	2260295	2262048	-	545	0.0076	0	N	cytochrome P450	-	-	CYP559B1	-	-	-	-	-	-	-	p450	F:GO:0016491; F:GO:0046872; C:GO:0016020	F:oxidoreductase activity; F:metal ion binding; C:membrane
741	TM1119_g741.t1	unitig_0	2263060	2263596	-	159	0.0057	1.68421	N	glutathione S-	-	-	-	-	-	-	-	-	-	-	MAPEG	C:GO:0016020	C:membrane
742	TM1119_g742.t1	unitig_0	2264128	2264994	-	288	0	0	N	polyketide synthase	-	-	-	-	-	-	-	-	-	-	LCM	P:GO:0008152	P:metabolic process
743	TM1119_g743.t1	unitig_0	2265477	2266950	-	464	0.0024	0.181818	N	D-lactate dehydrogenase	AA7	AA7	-	-	-	-	-	-	-	-	FAD_binding_4;BBE	F:GO:0016491; F:GO:0005488	F:oxidoreductase activity; F:binding
744	TM1119_g744.t1	unitig_0	2269052	2271341	-	437	0.0102	1.62	N	salicylate 1-hydroxylase	-	-	-	-	-	-	-	-	-	-	FAD_binding_3	F:GO:0071949; F:GO:0016491; P:GO:0035690; P:GO:0044550; C:GO:0016020; C:GO:0016021; P:GO:0055114; F:GO:0004497	F:FAD binding; F:oxidoreductase activity; P:cellular response to drug; P:secondary metabolite biosynthetic process; C:membrane; C:integral component of membrane; P:oxidation-reduction process; F:monooxygenase activity
745	TM1119_g745.t1	unitig_0	2272055	2273802	+	493	0.0044	0.925	N	allantoate permease	-	-	-	-	-	-	2.A.1.14.4	Electrochemical Potential-driven Transporters	Porters (uniporters, symporters, antiporters)	The Major Facilitator Superfamily (MFS)	MFS_1	P:GO:0055085; C:GO:0016021	P:transmembrane transport; C:integral component of membrane
746	TM1119_g746.t1	unitig_0	2274668	2276512	+	598	0.008	0.178174	N	fungal specific transcription factor domain-containing	-	-	-	-	-	-	-	-	-	-	Fungal_trans	F:GO:0003677; C:GO:0005634; F:GO:0008270; P:GO:0006351; F:GO:0046872; P:GO:0006355; F:GO:0000981; P:GO:0006357	F:DNA binding; C:nucleus; F:zinc ion binding; P:transcription, DNA-templated; F:metal ion binding; P:regulation of transcription, DNA-templated; F:RNA polymerase II transcription factor activity, sequence-specific DNA binding; P:regulation of transcription from RNA polymerase II promoter
747	TM1119_g747.t1	unitig_0	2277897	2278621	+	187	0.0024	0.121212	N	Cytochrome P450	-	-	-	-	-	-	-	-	-	-	-	C:GO:0016020; C:GO:0016021	C:membrane; C:integral component of membrane
748	TM1119_g748.t1	unitig_0	2280522	2282095	-	487	0.0033	0.231579	Y	glycoside hydrolase family 43	GH43	GH43	-	-	-	-	-	-	-	-	Glyco_hydro_43	P:GO:0005975; F:GO:0004553	P:carbohydrate metabolic process; F:hydrolase activity, hydrolyzing O-glycosyl compounds
749	TM1119_g749.t1	unitig_0	2282712	2284357	-	526	0.0044	0.275	N	F-box domain-containing	-	-	-	-	-	-	-	-	-	-	F-box-like	0	0
750	TM1119_g750.t1	unitig_0	2285143	2287469	+	638	0	0	N	DNA repair	-	-	-	-	-	-	-	-	-	-	Lactamase_B_2	0	0
751	TM1119_g751.t1	unitig_0	2288244	2289484	+	363	0.0018	0.25	Y	glycoside hydrolase family 43	GH43	GH43	-	-	-	-	-	-	-	-	Glyco_hydro_43	P:GO:0005975; F:GO:0004553	P:carbohydrate metabolic process; F:hydrolase activity, hydrolyzing O-glycosyl compounds
752	TM1119_g752.t1	unitig_0	2290042	2290885	+	262	0.0201	0	N	hypothetical protein CMQ_3319	-	-	-	-	-	-	-	-	-	-	DUF2456	C:GO:0016020	C:membrane
753	TM1119_g753.t1	unitig_0	2292218	2292679	+	153	0.0063	0.180328	N	---NA---	-	-	-	-	-	-	-	-	-	-	-	0	0
754	TM1119_g754.t1	unitig_0	2293437	2294477	-	326	0.003	0.0520833	N	hypothetical protein VDAG_07245	-	-	-	-	-	-	-	-	-	-	-	F:GO:0004568; P:GO:0008150; P:GO:0005975; P:GO:0006032; F:GO:0004553; C:GO:0005575; F:GO:0003674	F:chitinase activity; P:biological_process; P:carbohydrate metabolic process; P:chitin catabolic process; F:hydrolase activity, hydrolyzing O-glycosyl compounds; C:cellular_component; F:molecular_function
755	TM1119_g755.t1	unitig_0	2296631	2297671	+	346	0.0021	0.340426	Y	glycoside hydrolase family 61	AA9	AA9	-	-	-	-	-	-	-	-	Glyco_hydro_61	F:GO:0016787	F:hydrolase activity
756	TM1119_g756.t1	unitig_0	2298960	2299952	+	330	0.0106	0.41	Y	pectinesterase	CE8	CE8	-	-	-	-	-	-	-	-	Pectinesterase	P:GO:0045490; C:GO:0005618; F:GO:0045330; P:GO:0052051; C:GO:0005576; P:GO:0042545; F:GO:0030599	P:pectin catabolic process; C:cell wall; F:aspartyl esterase activity; P:interaction with host via protein secreted by type II secretion system; C:extracellular region; P:cell wall modification; F:pectinesterase activity
757	TM1119_g757.t1	unitig_0	2304139	2306343	+	734	0.0112	0.246696	N	ring finger	-	-	-	-	-	-	-	-	-	-	IBR	P:GO:0016567	P:protein ubiquitination
758	TM1119_g758.t1	unitig_0	2306610	2307338	-	242	0.0027	0.240964	N	---NA---	-	-	-	-	-	-	-	-	-	-	-	0	0
759	TM1119_g759.t1	unitig_0	2324405	2326049	+	444	0	0	N	developmental regulator	-	-	-	-	-	-	-	-	-	-	Velvet	C:GO:0005634; P:GO:0006351; P:GO:0006355; P:GO:0030435	C:nucleus; P:transcription, DNA-templated; P:regulation of transcription, DNA-templated; P:sporulation resulting in formation of a cellular spore
760	TM1119_g760.t1	unitig_0	2328733	2330059	-	423	0.0022	0.258824	N	Amid-like NADH	-	-	-	-	-	-	-	-	-	-	Pyr_redox_2	F:GO:0016491; P:GO:0055114	F:oxidoreductase activity; P:oxidation-reduction process
761	TM1119_g761.t1	unitig_0	2331264	2332965	+	496	0.0026	0.209677	N	MFS multidrug transporter	-	-	-	-	-	-	2.A.1.2.86	Electrochemical Potential-driven Transporters	Porters (uniporters, symporters, antiporters)	The Major Facilitator Superfamily (MFS)	MFS_1	C:GO:0016020	C:membrane
762	TM1119_g762.t1	unitig_0	2333474	2335405	-	624	0.0007	0.0429448	N	Heterokaryon incompatibility	-	-	-	-	-	-	-	-	-	-	HET	C:GO:0016020; C:GO:0016021	C:membrane; C:integral component of membrane
763	TM1119_g763.t1	unitig_0	2336879	2338932	+	574	0.0066	1.15789	N	major Facilitator Superfamily	-	-	-	-	-	-	2.A.1.3.33	Electrochemical Potential-driven Transporters	Porters (uniporters, symporters, antiporters)	The Major Facilitator Superfamily (MFS)	MFS_1	P:GO:0055085; C:GO:0016020; C:GO:0016021	P:transmembrane transport; C:membrane; C:integral component of membrane
764	TM1119_g764.t1	unitig_0	2339457	2342048	-	735	0.0019	0.463415	N	geranylgeranyl pyrophosphate synthase	-	-	-	-	-	-	-	-	-	-	polyprenyl_synt	P:GO:0008299; F:GO:0016740	P:isoprenoid biosynthetic process; F:transferase activity
765	TM1119_g765.t1	unitig_0	2345443	2346730	+	404	0	0	N	predicted protein	-	-	-	-	-	-	-	-	-	-	-	F:GO:0003677; C:GO:0005634; F:GO:0008270; P:GO:0006351; F:GO:0046872; C:GO:0016020; C:GO:0016021; P:GO:0006355; F:GO:0000981; P:GO:0006357	F:DNA binding; C:nucleus; F:zinc ion binding; P:transcription, DNA-templated; F:metal ion binding; C:membrane; C:integral component of membrane; P:regulation of transcription, DNA-templated; F:RNA polymerase II transcription factor activity, sequence-specific DNA binding; P:regulation of transcription from RNA polymerase II promoter
766	TM1119_g766.t1	unitig_0	2347277	2348377	+	366	0	0	N	adenosine deaminase	-	-	-	-	-	-	-	-	-	-	A_deaminase	F:GO:0000034; C:GO:0005634; F:GO:0008270; C:GO:0005737; P:GO:0006146; P:GO:0043103; P:GO:0009168; P:GO:0009117	F:adenine deaminase activity; C:nucleus; F:zinc ion binding; C:cytoplasm; P:adenine catabolic process; P:hypoxanthine salvage; P:purine ribonucleoside monophosphate biosynthetic process; P:nucleotide metabolic process
767	TM1119_g767.t1	unitig_0	2348846	2349671	+	249	0.0027	0.5	N	hypothetical protein CH063_11126	-	-	-	-	-	-	-	-	-	-	Abhydrolase_6	0	0
768	TM1119_g768.t1	unitig_0	2350333	2353602	-	1045	0.0097	0.544944	N	serine threonine kinase	-	-	-	-	-	-	9.B.106.3.1	Incompletely Characterized Transport Systems	Putative transport proteins	The Pock Size-determining Protein (PSDP) Family	Pkinase;KA1	F:GO:0005524; F:GO:0004674; P:GO:0006468	F:ATP binding; F:protein serine/threonine kinase activity; P:protein phosphorylation
769	TM1119_g769.t1	unitig_0	2356308	2361044	+	1181	0.0029	0.115854	N	G patch domain-containing 1	-	-	-	-	-	-	-	-	-	-	G-patch;DUF1604	F:GO:0003676; C:GO:0005634; C:GO:0005829; P:GO:0006397	F:nucleic acid binding; C:nucleus; C:cytosol; P:mRNA processing
770	TM1119_g770.t1	unitig_0	2362357	2363976	+	502	0.0135	0.733696	Y	glucose sorbosone dehydrogenase	AA12	-	-	-	-	-	-	-	-	-	-	F:GO:0003824; C:GO:0016020; P:GO:0008152	F:catalytic activity; C:membrane; P:metabolic process
771	TM1119_g771.t1	unitig_0	2364453	2365602	-	302	0.0019	0.25	N	transport sec-13	-	-	-	-	-	-	1.I.1.1.2	Channels/Pores	Membrane-bounded Channels	The Nuclear Pore Complex (NPC) Family	WD40;ANAPC4_WD40	C:GO:0031080; F:GO:0042802; P:GO:0031081; P:GO:0090114; P:GO:0015031; F:GO:0005198; C:GO:0000139; P:GO:0043547; C:GO:0005789; C:GO:0035859; P:GO:0045893; P:GO:0030433; C:GO:0030127; P:GO:0051028	C:nuclear pore outer ring; F:identical protein binding; P:nuclear pore distribution; P:COPII-coated vesicle budding; P:protein transport; F:structural molecule activity; C:Golgi membrane; P:positive regulation of GTPase activity; C:endoplasmic reticulum membrane; C:Seh1-associated complex; P:positive regulation of transcription, DNA-templated; P:ER-associated ubiquitin-dependent protein catabolic…
772	TM1119_g772.t1	unitig_0	2368092	2369753	-	553	0.0047	0.712121	N	pyridine nucleotide-disulfide	-	-	-	-	-	-	-	-	-	-	Rhodanese;Pyr_redox_dim;Pyr_redox_2	C:GO:0005623; F:GO:0016491; F:GO:0050660; P:GO:0045454; P:GO:0055114	C:cell; F:oxidoreductase activity; F:flavin adenine dinucleotide binding; P:cell redox homeostasis; P:oxidation-reduction process
773	TM1119_g773.t1	unitig_0	2370666	2373286	+	855	0.0034	0.26506	N	DNA repair	-	-	-	-	-	-	-	-	-	-	Rad4;BHD_1;BHD_2;BHD_3	C:GO:0043229; P:GO:0044260; P:GO:0044238	C:intracellular organelle; P:cellular macromolecule metabolic process; P:primary metabolic process
774	TM1119_g774.t1	unitig_0	2373648	2374037	-	105	0	0	N	50S ribosomal 27	-	-	-	-	-	-	-	-	-	-	MRP-L27	C:GO:0043229; C:GO:0044444	C:intracellular organelle; C:cytoplasmic part
775	TM1119_g775.t1	unitig_0	2374531	2377275	+	894	0.0084	1.33333	N	small nucleolar ribonucleo complex subunit Utp14	-	-	-	-	-	-	-	-	-	-	Utp14	P:GO:0000462; C:GO:0030529; P:GO:0000479	P:maturation of SSU-rRNA from tricistronic rRNA transcript (SSU-rRNA, 5.8S rRNA, LSU-rRNA); C:intracellular ribonucleoprotein complex; P:endonucleolytic cleavage of tricistronic rRNA transcript (SSU-rRNA, 5.8S rRNA, LSU-rRNA)
776	TM1119_g776.t1	unitig_0	2377740	2379869	-	490	0.0042	0.263158	N	calcium proton exchanger	-	-	-	-	-	-	2.A.19.2.8	Electrochemical Potential-driven Transporters	Porters (uniporters, symporters, antiporters)	The Ca2+:Cation Antiporter (CaCA) Family	Na_Ca_ex	P:GO:0071805; F:GO:0015386; C:GO:0000329; C:GO:0016021; P:GO:0070588; C:GO:0005783; F:GO:0015369; P:GO:0006874	P:potassium ion transmembrane transport; F:potassium:proton antiporter activity; C:fungal-type vacuole membrane; C:integral component of membrane; P:calcium ion transmembrane transport; C:endoplasmic reticulum; F:calcium:proton antiporter activity; P:cellular calcium ion homeostasis
777	TM1119_g777.t1	unitig_0	2382096	2384981	-	868	0.0035	0.853659	Y	glycoside hydrolase family 81	GH81	-	-	-	-	-	-	-	-	-	Glyco_hydro_81	F:GO:0016787	F:hydrolase activity
778	TM1119_g778.t1	unitig_0	2386338	2387188	-	263	0	0	N	OB-fold nucleic acid binding domain-containing	-	-	-	-	-	-	-	-	-	-	Stn1	C:GO:1990879; F:GO:0043047; P:GO:0016233	C:CST complex; F:single-stranded telomeric DNA binding; P:telomere capping
779	TM1119_g779.t1	unitig_0	2387615	2388589	-	306	0.0137	1.01942	N	chaperone dnaJ 6	-	-	-	-	-	-	3.A.5.8.1	Primary Active Transporters	P-P-bond-hydrolysis-driven transporters	The General Secretory Pathway (Sec) Family	DnaJ	C:GO:0005730	C:nucleolus
780	TM1119_g780.t1	unitig_0	2388929	2389435	+	168	0.0043	0.182979	N	cytidine and deoxycytidylate deaminase zinc-binding region	-	-	-	cluster_9	cf_putative	-	-	-	-	-	dCMP_cyt_deam_1	F:GO:0008270; F:GO:0003824; C:GO:0005829	F:zinc ion binding; F:catalytic activity; C:cytosol
781	TM1119_g781.t1	unitig_0	2389712	2390792	+	342	0	0	Y	hypothetical protein	-	-	-	cluster_9	cf_putative	-	-	-	-	-	-	0	0
782	TM1119_g782.t1	unitig_0	2391260	2392612	-	450	0.0006	0.0504202	N	L-galactonate dehydratase	-	-	-	cluster_9	cf_putative	-	-	-	-	-	MR_MLE_C	P:GO:0009063; F:GO:0003824	P:cellular amino acid catabolic process; F:catalytic activity
783	TM1119_g783.t1	unitig_0	2393384	2394349	-	321	0.0031	0.189873	N	NAD-dependent epimerase dehydratase	-	-	-	cluster_9	cf_putative	-	-	-	-	-	Epimerase	F:GO:0050662; F:GO:0003824	F:coenzyme binding; F:catalytic activity
784	TM1119_g784.t1	unitig_0	2394888	2395373	-	161	0.0053	0.333333	N	integral membrane	-	-	-	cluster_9	cf_putative	-	-	-	-	-	DUF1772	C:GO:0016020; C:GO:0016021	C:membrane; C:integral component of membrane
785	TM1119_g785.t1	unitig_0	2397193	2398362	+	389	0.0024	0.120301	N	mating-type switching swi10	-	-	-	cluster_9	cf_putative	-	-	-	-	-	-	0	0
786	TM1119_g786.t1	unitig_0	2399124	2400394	+	400	0.0018	0.268657	N	mating-type switching swi10	-	-	-	cluster_9	cf_putative	-	-	-	-	-	Rad10	C:GO:0000110; P:GO:0090305; C:GO:0035861; F:GO:0031593; F:GO:0004519; P:GO:0000736; C:GO:0005829; P:GO:0006996; F:GO:0003684; P:GO:0007534	C:nucleotide-excision repair factor 1 complex; P:nucleic acid phosphodiester bond hydrolysis; C:site of double-strand break; F:polyubiquitin binding; F:endonuclease activity; P:double-strand break repair via single-strand annealing, removal of nonhomologous ends; C:cytosol; P:organelle organization; F:damaged DNA binding; P:gene conversion at mating-type locus
787	TM1119_g787.t1	unitig_0	2402117	2404070	+	527	0.003	0.625	Y	mannosyl-oligosaccharide 1,2-alpha-mannosidase IC	GH47	-	-	cluster_9	cf_putative	-	-	-	-	-	Glyco_hydro_47	F:GO:0005509; P:GO:0006491; F:GO:0004571; C:GO:0000139; C:GO:0005783; P:GO:0030433	F:calcium ion binding; P:N-glycan processing; F:mannosyl-oligosaccharide 1,2-alpha-mannosidase activity; C:Golgi membrane; C:endoplasmic reticulum; P:ER-associated ubiquitin-dependent protein catabolic process
788	TM1119_g788.t1	unitig_0	2406064	2407845	+	593	0.0084	0.310881	N	predicted protein	-	-	-	-	-	-	-	-	-	-	-	0	0
789	TM1119_g789.t1	unitig_0	2410462	2411750	-	408	0.0109	1.52778	N	NAPE-hydrolyzing phospholipase D	-	-	-	-	-	-	-	-	-	-	Lactamase_B_2	C:GO:0005739; P:GO:1901564; P:GO:0034641; P:GO:0044763; P:GO:0044710; F:GO:0016787	C:mitochondrion; P:organonitrogen compound metabolic process; P:cellular nitrogen compound metabolic process; P:single-organism cellular process; P:single-organism metabolic process; F:hydrolase activity
790	TM1119_g790.t1	unitig_0	2414354	2415440	+	272	0.0047	0.182171	N	glutathione S-transferase II	-	-	-	-	-	-	-	-	-	-	GST_C;GST_N	F:GO:0003676; F:GO:0005524; P:GO:0006749; C:GO:0005829; F:GO:0004364	F:nucleic acid binding; F:ATP binding; P:glutathione metabolic process; C:cytosol; F:glutathione transferase activity
791	TM1119_g791.t1	unitig_0	2416090	2417830	-	313	0.0084	0.346154	N	pre-mRNA splicing factor	-	-	-	-	-	-	-	-	-	-	RRM_1	F:GO:0042802; F:GO:0008143; F:GO:0031370; F:GO:0000993; F:GO:0001069; P:GO:0000398; F:GO:0000166; P:GO:0006406; P:GO:0032968; C:GO:0005634; P:GO:2000805; P:GO:0006415; C:GO:0005737; F:GO:0003729; P:GO:0017148	F:identical protein binding; F:poly(A) binding; F:eukaryotic initiation factor 4G binding; F:RNA polymerase II core binding; F:regulatory region RNA binding; P:mRNA splicing, via spliceosome; F:nucleotide binding; P:mRNA export from nucleus; P:positive regulation of transcription elongation from RNA polymerase II promoter; C:nucleus; P:negative regulation of termination of RNA polymerase II trans…
792	TM1119_g792.t1	unitig_0	2419775	2423533	-	1230	0.0015	0.288462	N	intermediate filament	-	-	-	-	-	-	-	-	-	-	RGS;PX;PXA;Nexin_C	P:GO:0000001; P:GO:0036265; C:GO:0005634; F:GO:0008176; C:GO:0016021; F:GO:0032266; F:GO:0000049; P:GO:0006400	P:mitochondrion inheritance; P:RNA (guanine-N7)-methylation; C:nucleus; F:tRNA (guanine-N7-)-methyltransferase activity; C:integral component of membrane; F:phosphatidylinositol-3-phosphate binding; F:tRNA binding; P:tRNA modification
793	TM1119_g793.t1	unitig_0	2423866	2424772	-	285	0.004	0.361446	N	tRNA (guanine-N(7)-)-methyltransferase	-	-	-	-	-	-	-	-	-	-	Methyltransf_4	P:GO:0036265; C:GO:0005634; F:GO:0008176; F:GO:0000049; P:GO:0030488	P:RNA (guanine-N7)-methylation; C:nucleus; F:tRNA (guanine-N7-)-methyltransferase activity; F:tRNA binding; P:tRNA methylation
794	TM1119_g794.t1	unitig_0	2425176	2426339	+	366	0.0039	0.246914	N	homoserine dehydrogenase	-	-	-	-	-	-	-	-	-	-	Homoserine_dh;NAD_binding_3	P:GO:0009086; P:GO:0009097; F:GO:0050661; P:GO:0009088; P:GO:0055114; F:GO:0004412; P:GO:0009090	P:methionine biosynthetic process; P:isoleucine biosynthetic process; F:NADP binding; P:threonine biosynthetic process; P:oxidation-reduction process; F:homoserine dehydrogenase activity; P:homoserine biosynthetic process
795	TM1119_g795.t1	unitig_0	2426507	2426851	-	91	0.0076	0.78125	N	hypothetical protein SMAC_06350	-	-	-	-	-	-	-	-	-	-	-	C:GO:0016020; C:GO:0016021	C:membrane; C:integral component of membrane
796	TM1119_g796.t1	unitig_0	2427658	2428755	+	365	0.0059	0.198444	N	hypothetical protein GLRG_08764	-	-	-	-	-	-	-	-	-	-	DUF4078	0	0
797	TM1119_g797.t1	unitig_0	2429216	2431474	-	733	0.0076	1.38182	N	glucan 4-alpha-glucosidase	-	-	-	-	-	-	-	-	-	-	-	P:GO:0008150; C:GO:0016020; C:GO:0016021; C:GO:0005575; F:GO:0003674	P:biological_process; C:membrane; C:integral component of membrane; C:cellular_component; F:molecular_function
798	TM1119_g798.t1	unitig_0	2437668	2438423	+	251	0.0036	0.191489	N	---NA---	-	-	-	-	-	-	-	-	-	-	-	0	0
799	TM1119_g799.t1	unitig_0	2439603	2441193	-	461	0.0049	0.428571	N	hydroxymethylglutaryl- synthase	-	-	-	-	-	-	-	-	-	-	HMG_CoA_synt_N;HMG_CoA_synt_C	P:GO:0008299; F:GO:0004421	P:isoprenoid biosynthetic process; F:hydroxymethylglutaryl-CoA synthase activity
800	TM1119_g800.t1	unitig_0	2443141	2445192	-	683	0.0048	2.8	N	mitochondrial chaperone BCS1	-	-	-	-	-	-	9.A.62.1.2	Incompletely Characterized Transport Systems	Recognized transporters of unknown biochemical mechanism	The AAA-ATPase, Bcs1 (Bcs1) Family	AAA;BCS1_N	F:GO:0005524; C:GO:0016021	F:ATP binding; C:integral component of membrane
801	TM1119_g801.t1	unitig_0	2452833	2453387	+	184	0	0	N	---NA---	-	-	-	-	-	-	-	-	-	-	-	0	0
802	TM1119_g802.t1	unitig_0	2453866	2455284	-	418	0.006	0.160428	Y	hypothetical protein CGGC5_14632	-	-	-	-	-	-	-	-	-	-	-	P:GO:0008150; C:GO:0005575; F:GO:0003674	P:biological_process; C:cellular_component; F:molecular_function
803	TM1119_g803.t1	unitig_0	2457261	2459445	+	622	0.017	3.54167	Y	bilirubin oxidase	-	-	-	-	-	-	1.B.76.1.8	Channels/Pores	β-Barrel Porins	The Copper Resistance Putative Porin (CopB) Family	Cu-oxidase;Cu-oxidase_2;Cu-oxidase_3	F:GO:0016722; F:GO:0005507; P:GO:0055114	F:oxidoreductase activity, oxidizing metal ions; F:copper ion binding; P:oxidation-reduction process
804	TM1119_g804.t1	unitig_0	2462142	2462844	-	202	0.0089	0.366667	N	hypothetical protein MPH_12804	-	-	-	-	-	-	-	-	-	-	-	P:GO:0008150; C:GO:0016020; C:GO:0016021; C:GO:0005575; F:GO:0003674	P:biological_process; C:membrane; C:integral component of membrane; C:cellular_component; F:molecular_function
805	TM1119_g805.t1	unitig_0	2466911	2467286	-	103	0.0053	1.5	N	FAD binding domain-containing	-	-	-	-	-	-	-	-	-	-	FAD_binding_4	F:GO:0016614; F:GO:0016779; F:GO:0050660; P:GO:0008202; P:GO:0055114; F:GO:0000246	F:oxidoreductase activity, acting on CH-OH group of donors; F:nucleotidyltransferase activity; F:flavin adenine dinucleotide binding; P:steroid metabolic process; P:oxidation-reduction process; F:delta24(24-1) sterol reductase activity
806	TM1119_g806.t1	unitig_0	2467741	2469239	-	480	0	0	N	lipase esterase	CE10	-	-	-	-	-	-	-	-	-	Abhydrolase_3	P:GO:0008152; F:GO:0016787	P:metabolic process; F:hydrolase activity
807	TM1119_g807.t1	unitig_0	2470159	2471400	-	358	0.003	0.127119	N	peroxin 14	-	-	-	-	-	-	3.A.20.1.5	Primary Active Transporters	P-P-bond-hydrolysis-driven transporters	The Peroxisomal Protein Importer (PPI) Family	Pex14_N	C:GO:0005777; C:GO:1990415	C:peroxisome; C:Pex17p-Pex14p docking complex
808	TM1119_g808.t1	unitig_0	2471862	2474235	+	735	0	0	N	hec ndc80p family	-	-	-	-	-	-	-	-	-	-	Ndc80_HEC	P:GO:0051301; F:GO:0042802; C:GO:0031262; P:GO:0007020; P:GO:0034501; C:GO:0000778; P:GO:0007059; F:GO:0005200; P:GO:0007067	P:cell division; F:identical protein binding; C:Ndc80 complex; P:microtubule nucleation; P:protein localization to kinetochore; C:condensed nuclear chromosome kinetochore; P:chromosome segregation; F:structural constituent of cytoskeleton; P:mitotic nuclear division
809	TM1119_g809.t1	unitig_0	2475079	2475795	+	197	0.0048	0.521739	N	---NA---	-	-	-	-	-	-	-	-	-	-	MARVEL	0	0
810	TM1119_g810.t1	unitig_0	2478207	2478851	+	214	0.0064	0.228723	N	vacuolar -sorting-associated 25	-	-	-	-	-	-	-	-	-	-	ESCRT-II	P:GO:0009987	P:cellular process
811	TM1119_g811.t1	unitig_0	2479057	2481825	-	866	0.0056	0.567568	N	BRCA1 C Terminus domain-containing	-	-	-	-	-	-	-	-	-	-	BRCT;PTCB-BRCT;RTT107_BRCT_5	C:GO:0005724; C:GO:0035861; C:GO:1902377; P:GO:0010526; C:GO:0035361; P:GO:0000018; C:GO:0000775; C:GO:0005730; P:GO:0006301; P:GO:0006302	C:nuclear telomeric heterochromatin; C:site of double-strand break; C:nuclear rDNA heterochromatin; P:negative regulation of transposition, RNA-mediated; C:Cul8-RING ubiquitin ligase complex; P:regulation of DNA recombination; C:chromosome, centromeric region; C:nucleolus; P:postreplication repair; P:double-strand break repair
812	TM1119_g812.t1	unitig_0	2483208	2484608	+	426	0.0019	0.120253	N	toxin biosynthesis	-	-	-	-	-	-	-	-	-	-	Abhydrolase_6	F:GO:0047372; C:GO:0016020; P:GO:0006629; P:GO:0009966	F:acylglycerol lipase activity; C:membrane; P:lipid metabolic process; P:regulation of signal transduction
813	TM1119_g813.t1	unitig_0	2484760	2488511	-	1214	0.001	0.0218818	N	hypothetical protein GLRG_09550	-	-	-	-	-	-	-	-	-	-	Gryzun;Foie-gras_1	0	0
814	TM1119_g814.t1	unitig_0	2489319	2490967	+	489	0	0	N	hypothetical protein GGTG_06911	-	-	-	-	-	-	-	-	-	-	RXT2_N	P:GO:0031936; C:GO:0044424	P:negative regulation of chromatin silencing; C:intracellular part
815	TM1119_g815.t1	unitig_0	2491756	2495253	-	1085	0	0	N	piwi domain-containing	-	-	-	-	-	-	-	-	-	-	PAZ;Piwi;ArgoL1;ArgoN;ArgoL2	F:GO:0003676	F:nucleic acid binding
816	TM1119_g816.t1	unitig_0	2498564	2500364	+	559	0	0	N	glycerol kinase	-	-	-	-	-	-	-	-	-	-	FGGY_N;FGGY_C	P:GO:0006071; P:GO:0046167; C:GO:0005739; F:GO:0004370; P:GO:0006641; P:GO:0016310	P:glycerol metabolic process; P:glycerol-3-phosphate biosynthetic process; C:mitochondrion; F:glycerol kinase activity; P:triglyceride metabolic process; P:phosphorylation
817	TM1119_g817.t1	unitig_0	2500842	2503241	-	777	0.0094	2.36667	N	glycerol-3-phosphate O-acyltransferase 1	-	-	-	-	-	-	-	-	-	-	Acyltransferase	F:GO:0016746; P:GO:0008152; C:GO:0016021	F:transferase activity, transferring acyl groups; P:metabolic process; C:integral component of membrane
818	TM1119_g818.t1	unitig_0	2504936	2507255	-	753	0.0091	1	N	RING finger	-	-	-	-	-	-	-	-	-	-	zf-UBP;BRAP2;zf-RING_2	F:GO:0046872	F:metal ion binding
819	TM1119_g819.t1	unitig_0	2507796	2508787	-	305	0.0073	0.58871	N	polyubiquitin	-	-	-	-	-	-	3.A.25.1.1	Primary Active Transporters	P-P-bond-hydrolysis-driven transporters	The Symbiont-specific ERAD-like Machinery (SELMA) Family	ubiquitin	C:GO:0005737; P:GO:0006464	C:cytoplasm; P:cellular protein modification process
820	TM1119_g820.t1	unitig_0	2511641	2514245	-	849	0	0	N	C6 finger domain-containing	-	-	-	-	-	-	-	-	-	-	-	0	0
821	TM1119_g821.t1	unitig_0	2518484	2520187	+	487	0	0	N	farnesyltransferase subunit beta	-	-	-	-	-	-	-	-	-	-	Prenyltrans	C:GO:0044444; F:GO:0016740	C:cytoplasmic part; F:transferase activity
822	TM1119_g822.t1	unitig_0	2524903	2525719	+	127	0.0145	0.422741	N	hypothetical protein MAC_02645	-	-	-	-	-	-	-	-	-	-	-	0	0
823	TM1119_g823.t1	unitig_0	2528854	2530271	+	364	0.0078	0.597938	N	mannose-1-phosphate guanyltransferase	-	-	-	-	-	-	-	-	-	-	Hexapep;NTP_transferase	F:GO:0005525; P:GO:0009272; P:GO:0000032; C:GO:0051286; P:GO:0009298; P:GO:0006486; C:GO:0005829; F:GO:0004475; P:GO:0007049	F:GTP binding; P:fungal-type cell wall biogenesis; P:cell wall mannoprotein biosynthetic process; C:cell tip; P:GDP-mannose biosynthetic process; P:protein glycosylation; C:cytosol; F:mannose-1-phosphate guanylyltransferase activity; P:cell cycle
824	TM1119_g824.t1	unitig_0	2532305	2533623	+	397	0.0058	0.333333	N	sucrase ferredoxin domain-containing	-	-	-	-	-	-	-	-	-	-	Suc_Fer-like	C:GO:0005737	C:cytoplasm
825	TM1119_g825.t1	unitig_0	2533907	2535782	-	568	0.0092	0.39485	N	major facilitator superfamily transporter	-	-	-	-	-	-	2.A.1.3.65	Electrochemical Potential-driven Transporters	Porters (uniporters, symporters, antiporters)	The Major Facilitator Superfamily (MFS)	MFS_1	P:GO:0055085; C:GO:0016021	P:transmembrane transport; C:integral component of membrane
826	TM1119_g826.t1	unitig_0	2537392	2542055	-	1343	0.0067	0.352564	N	amino acid	-	-	-	-	-	-	2.A.3.10.20	Electrochemical Potential-driven Transporters	Porters (uniporters, symporters, antiporters)	The Amino Acid-Polyamine-Organocation (APC) Family	AA_permease	P:GO:0006865	P:amino acid transport
827	TM1119_g827.t1	unitig_0	2542686	2543765	+	359	0.0003	0.0147783	N	hypothetical protein FOXB_14935	-	-	-	-	-	-	-	-	-	-	-	C:GO:0016020; C:GO:0016021	C:membrane; C:integral component of membrane
828	TM1119_g828.t1	unitig_0	2544631	2549052	+	1404	0.004	0.39604	N	ankyrin repeat domain-containing 52	-	-	-	-	-	-	8.A.28.1.2	Accessory Factors Involved in Transport	Auxiliary transport proteins	The Ankyrin (Ankyrin) Family	NACHT;Ank_2;Ank_3;HeLo	F:GO:0016757; F:GO:0016740	F:transferase activity, transferring glycosyl groups; F:transferase activity
829	TM1119_g829.t1	unitig_0	2549256	2550335	-	359	0.008	1.86047	N	hypothetical protein THITE_2109986	-	-	-	-	-	-	-	-	-	-	-	C:GO:0005575	C:cellular_component
830	TM1119_g830.t1	unitig_0	2551291	2552808	+	471	0.0118	0.742138	N	3-keto steroid reductase	-	-	-	-	-	-	-	-	-	-	-	C:GO:0005789; F:GO:0000253; P:GO:0006696; P:GO:0055114; C:GO:0005741	C:endoplasmic reticulum membrane; F:3-keto sterol reductase activity; P:ergosterol biosynthetic process; P:oxidation-reduction process; C:mitochondrial outer membrane
831	TM1119_g831.t1	unitig_0	2553141	2555062	-	557	0.0073	1.23729	N	Major Facilitator Superfamily	-	-	-	-	-	-	2.A.1.28.2	Electrochemical Potential-driven Transporters	Porters (uniporters, symporters, antiporters)	The Major Facilitator Superfamily (MFS)	MFS_1	P:GO:0055085; C:GO:0016021	P:transmembrane transport; C:integral component of membrane
832	TM1119_g832.t1	unitig_0	2556919	2557836	-	139	0.0016	0.197531	N	ubiquionol cytochrome C reductase hinge	-	-	-	-	-	-	-	-	-	-	UCR_hinge	C:GO:0005758; F:GO:0008121; P:GO:1902600; C:GO:0005750; P:GO:0006122; P:GO:0009060	C:mitochondrial intermembrane space; F:ubiquinol-cytochrome-c reductase activity; P:hydrogen ion transmembrane transport; C:mitochondrial respiratory chain complex III; P:mitochondrial electron transport, ubiquinol to cytochrome c; P:aerobic respiration
833	TM1119_g833.t1	unitig_0	2558473	2559518	-	234	0.0047	0.380952	N	WW domain-binding	-	-	-	-	-	-	-	-	-	-	-	C:GO:0005634; C:GO:0005829	C:nucleus; C:cytosol
834	TM1119_g834.t1	unitig_0	2564532	2567207	-	869	0.0023	0.126374	N	GTPase binding Rid1	-	-	-	-	-	-	-	-	-	-	Drf_GBD	C:GO:0044464	C:cell part
835	TM1119_g835.t1	unitig_0	2567849	2568418	-	189	0.0018	0.166667	N	predicted protein	-	-	-	-	-	-	-	-	-	-	-	0	0
836	TM1119_g836.t1	unitig_0	2569674	2571704	-	633	0.0136	0.687117	N	transporter smf2	-	-	-	-	-	-	2.A.55.1.5	Electrochemical Potential-driven Transporters	Porters (uniporters, symporters, antiporters)	The Metal Ion (Mn2+-iron) Transporter (Nramp) Family	Nramp	C:GO:0016020	C:membrane
837	TM1119_g837.t1	unitig_0	2573376	2574244	-	226	0.0013	0.166667	N	methylene-fatty-acyl-phospholipid synthase	-	-	-	-	-	-	-	-	-	-	PEMT	C:GO:0005789; C:GO:0005739; C:GO:0016021; F:GO:0080101; P:GO:0006656; F:GO:0000773; P:GO:0032259	C:endoplasmic reticulum membrane; C:mitochondrion; C:integral component of membrane; F:phosphatidyl-N-dimethylethanolamine N-methyltransferase activity; P:phosphatidylcholine biosynthetic process; F:phosphatidyl-N-methylethanolamine N-methyltransferase activity; P:methylation
838	TM1119_g838.t1	unitig_0	2575262	2578946	+	826	0.0013	0.224138	N	spermine spermidine synthase	-	-	-	-	-	-	5.B.2.3.1	Transmembrane Electron Carriers	Transmembrane 1-electron transfer carriers	The Eukaryotic Cytochrome b561(Cytb561) Family	Spermine_synth	C:GO:0016020	C:membrane
839	TM1119_g839.t1	unitig_0	2579004	2579880	-	274	0.0086	3.5	N	FMN binding	-	-	-	-	-	-	-	-	-	-	Pyridox_ox_2	F:GO:0010181; F:GO:0016491; P:GO:0055114	F:FMN binding; F:oxidoreductase activity; P:oxidation-reduction process
840	TM1119_g840.t1	unitig_0	2582214	2588965	+	2198	0.002	0.421053	N	hypothetical protein GLRG_08783	-	-	-	-	-	-	-	-	-	-	-	C:GO:0016020; C:GO:0016021; C:GO:0005575; F:GO:0003674	C:membrane; C:integral component of membrane; C:cellular_component; F:molecular_function
841	TM1119_g841.t1	unitig_0	2591785	2593090	-	360	0.0107	0.267327	N	glucosamine-6-phosphate isomerase	-	-	-	-	-	-	-	-	-	-	Glucosamine_iso	P:GO:0005975; P:GO:0044271; F:GO:0004342; P:GO:0006044; F:GO:0016787	P:carbohydrate metabolic process; P:cellular nitrogen compound biosynthetic process; F:glucosamine-6-phosphate deaminase activity; P:N-acetylglucosamine metabolic process; F:hydrolase activity
842	TM1119_g842.t1	unitig_0	2596608	2598380	+	552	0.0029	0.47541	N	hexokinase-1	-	-	-	-	-	-	-	-	-	-	Hexokinase_1;Hexokinase_2	F:GO:0000166; P:GO:0005975; P:GO:0016310; P:GO:0044763; F:GO:0016773; F:GO:0016301	F:nucleotide binding; P:carbohydrate metabolic process; P:phosphorylation; P:single-organism cellular process; F:phosphotransferase activity, alcohol group as acceptor; F:kinase activity
843	TM1119_g843.t1	unitig_0	2600110	2601946	-	539	0.0055	0.377551	N	acid phosphatase ( )	-	-	-	-	-	-	-	-	-	-	NDT80_PhoG	F:GO:0003677; F:GO:0003700; P:GO:0006355	F:DNA binding; F:transcription factor activity, sequence-specific DNA binding; P:regulation of transcription, DNA-templated
844	TM1119_g844.t1	unitig_0	2603443	2606701	-	925	0.0015	0.388889	N	glycoside hydrolase family 3	GH3	GH3	-	-	-	-	-	-	-	-	Glyco_hydro_3;Glyco_hydro_3_C	P:GO:0005975; F:GO:0004553	P:carbohydrate metabolic process; F:hydrolase activity, hydrolyzing O-glycosyl compounds
845	TM1119_g845.t1	unitig_0	2608166	2609567	+	449	0.0154	1.625	N	N-acetylglucosamine-6-phosphate deacetylase	CE9	-	-	-	-	-	-	-	-	-	Amidohydro_1	P:GO:0005975; P:GO:0006044; F:GO:0008448	P:carbohydrate metabolic process; P:N-acetylglucosamine metabolic process; F:N-acetylglucosamine-6-phosphate deacetylase activity
846	TM1119_g846.t1	unitig_0	2609880	2612274	-	780	0.0014	0.0503597	N	glycoside hydrolase family 31	GH31	GH31	-	-	-	-	-	-	-	-	Glyco_hydro_31;Gal_mutarotas_2	P:GO:0005975; F:GO:0004553; F:GO:0030246	P:carbohydrate metabolic process; F:hydrolase activity, hydrolyzing O-glycosyl compounds; F:carbohydrate binding
847	TM1119_g847.t1	unitig_0	2613610	2616061	+	777	0	0	Y	beta-	GH3	GH3	-	-	-	-	-	-	-	-	Glyco_hydro_3;Glyco_hydro_3_C;Fn3-like	P:GO:0009251; F:GO:0008422; F:GO:0102483	P:glucan catabolic process; F:beta-glucosidase activity; F:scopolin beta-glucosidase activity
848	TM1119_g848.t1	unitig_0	2616374	2618774	-	761	0.0149	1.89286	N	neutral ceramidase	-	-	-	-	-	-	-	-	-	-	Ceramidase_alk;Ceramidse_alk_C	C:GO:0016021	C:integral component of membrane
849	TM1119_g849.t1	unitig_0	2620807	2621124	-	105	0.0086	0.890411	N	REP helicase	-	-	-	-	-	-	-	-	-	-	-	C:GO:0016020; C:GO:0016021	C:membrane; C:integral component of membrane
850	TM1119_g850.t1	unitig_0	2621462	2624446	-	994	0.0019	0.24359	N	ATP-dependent DNA helicase srs2	-	-	-	-	-	-	-	-	-	-	UvrD-helicase;UvrD_C	P:GO:0006281; C:GO:0015630; F:GO:0097159; F:GO:1901363; C:GO:0044430; F:GO:0004386	P:DNA repair; C:microtubule cytoskeleton; F:organic cyclic compound binding; F:heterocyclic compound binding; C:cytoskeletal part; F:helicase activity
851	TM1119_g851.t1	unitig_0	2626268	2627905	+	545	0.009	0	Y	hypothetical protein VDAG_01558	-	-	-	-	-	-	-	-	-	-	-	P:GO:0008150; C:GO:0016020; C:GO:0016021; C:GO:0005575; F:GO:0003674	P:biological_process; C:membrane; C:integral component of membrane; C:cellular_component; F:molecular_function
852	TM1119_g852.t1	unitig_0	2629475	2630553	+	338	0.0012	0.0983607	N	aldehyde reductase ( )	-	-	-	-	-	-	8.A.5.1.4	Accessory Factors Involved in Transport	Auxiliary transport proteins	The Voltage-gated K+ Channel β-subunit (Kvβ) Family	Aldo_ket_red	F:GO:0016491; P:GO:0055114; C:GO:0005575	F:oxidoreductase activity; P:oxidation-reduction process; C:cellular_component
853	TM1119_g853.t1	unitig_0	2632917	2636060	+	1030	0.0018	0.418605	N	sterol regulatory element binding Sre1	-	-	-	-	-	-	-	-	-	-	HLH;DUF2014	F:GO:0003677; P:GO:0032933; F:GO:0046983; P:GO:0071456; P:GO:0044237; P:GO:0046889	F:DNA binding; P:SREBP signaling pathway; F:protein dimerization activity; P:cellular response to hypoxia; P:cellular metabolic process; P:positive regulation of lipid biosynthetic process
854	TM1119_g854.t1	unitig_0	2637154	2638406	-	399	0.0115	1.07143	N	NADPH dehydrogenase	-	-	-	-	-	-	-	-	-	-	Oxidored_FMN	F:GO:0003959; P:GO:0055114; C:GO:0005622	F:NADPH dehydrogenase activity; P:oxidation-reduction process; C:intracellular
855	TM1119_g855.t1	unitig_0	2638933	2639783	+	258	0.0053	0.338028	N	C6 zinc finger domain-containing	-	-	-	-	-	-	-	-	-	-	Zn_clus	C:GO:0005634; F:GO:0003700; F:GO:0008270; P:GO:0006355; F:GO:0000981; P:GO:0006357	C:nucleus; F:transcription factor activity, sequence-specific DNA binding; F:zinc ion binding; P:regulation of transcription, DNA-templated; F:RNA polymerase II transcription factor activity, sequence-specific DNA binding; P:regulation of transcription from RNA polymerase II promoter
856	TM1119_g856.t1	unitig_0	2640066	2641769	-	567	0	0	N	C6 zinc finger domain-containing	-	-	-	-	-	-	-	-	-	-	-	F:GO:0003677; C:GO:0005634; F:GO:0008270; P:GO:0006351; F:GO:0046872; P:GO:0006355; F:GO:0000981; P:GO:0006357	F:DNA binding; C:nucleus; F:zinc ion binding; P:transcription, DNA-templated; F:metal ion binding; P:regulation of transcription, DNA-templated; F:RNA polymerase II transcription factor activity, sequence-specific DNA binding; P:regulation of transcription from RNA polymerase II promoter
857	TM1119_g857.t1	unitig_0	2642765	2643846	-	342	0.0031	0.0967742	N	aldo-keto reductase (AKR13) puatative	-	-	-	-	-	-	8.A.5.1.4	Accessory Factors Involved in Transport	Auxiliary transport proteins	The Voltage-gated K+ Channel β-subunit (Kvβ) Family	Aldo_ket_red	F:GO:0016491; P:GO:0055114	F:oxidoreductase activity; P:oxidation-reduction process
858	TM1119_g858.t1	unitig_0	2644414	2647854	-	1104	0.0047	0.394958	N	nitrite reductase	-	-	-	-	-	-	-	-	-	-	Rieske;NIR_SIR;NIR_SIR_ferr;Fer2_BFD;Pyr_redox_2	F:GO:0046872; C:GO:0016021; P:GO:0055114; F:GO:0051537; F:GO:0008942; F:GO:0020037; P:GO:0042128	F:metal ion binding; C:integral component of membrane; P:oxidation-reduction process; F:2 iron, 2 sulfur cluster binding; F:nitrite reductase [NAD(P)H] activity; F:heme binding; P:nitrate assimilation
859	TM1119_g859.t1	unitig_0	2649229	2652342	-	907	0	0	N	K+ H+ antiporter 1	-	-	-	-	-	-	2.A.37.4.1	Electrochemical Potential-driven Transporters	Porters (uniporters, symporters, antiporters)	The Monovalent Cation:Proton Antiporter-2 (CPA2) Family	Na_H_Exchanger	P:GO:0006812; P:GO:0055085; C:GO:0016020; F:GO:0005451; C:GO:0012505; P:GO:0006885	P:cation transport; P:transmembrane transport; C:membrane; F:monovalent cation:proton antiporter activity; C:endomembrane system; P:regulation of pH
860	TM1119_g860.t1	unitig_0	2655988	2657298	-	359	0.0076	0.527132	N	cell differentiation rcd1	-	-	-	-	-	-	-	-	-	-	Rcd1	P:GO:0032968; C:GO:0000932; C:GO:0030015; P:GO:0006402; P:GO:0017148	P:positive regulation of transcription elongation from RNA polymerase II promoter; C:P-body; C:CCR4-NOT core complex; P:mRNA catabolic process; P:negative regulation of translation
861	TM1119_g861.t1	unitig_0	2659389	2659994	-	201	0.0055	0.169753	N	hypothetical protein GGTG_05579	-	-	-	-	-	-	-	-	-	-	-	0	0
862	TM1119_g862.t1	unitig_0	2661255	2663925	-	780	0.0059	0.238866	N	duf409 domain containing	-	-	-	-	-	-	-	-	-	-	YTH	P:GO:0006506; F:GO:0003723; P:GO:0097502; C:GO:0016020; C:GO:0016021; F:GO:0004584	P:GPI anchor biosynthetic process; F:RNA binding; P:mannosylation; C:membrane; C:integral component of membrane; F:dolichyl-phosphate-mannose-glycolipid alpha-mannosyltransferase activity
863	TM1119_g863.t1	unitig_0	2664765	2666210	-	403	0.0078	0.666667	N	GPI mannosyltransferase 2	GT76	-	-	-	-	-	-	-	-	-	Mannosyl_trans2	F:GO:0016757; C:GO:0043231; C:GO:0044444; C:GO:0044425	F:transferase activity, transferring glycosyl groups; C:intracellular membrane-bounded organelle; C:cytoplasmic part; C:membrane part
864	TM1119_g864.t1	unitig_0	2670039	2671727	+	562	0.0059	0.546512	N	hypothetical protein CH063_01918	-	-	-	-	-	-	-	-	-	-	-	0	0
865	TM1119_g865.t1	unitig_0	2674922	2675747	+	256	0.0034	0.596491	Y	hypothetical protein GGTG_06986	-	-	-	-	-	-	-	-	-	-	-	0	0
866	TM1119_g866.t1	unitig_0	2676506	2677671	-	369	0.0011	0.0614525	N	peroxisome biogenesis factor 20	-	-	-	-	-	-	-	-	-	-	-	C:GO:0005778; F:GO:0005052; P:GO:0016560; C:GO:0005829	C:peroxisomal membrane; F:peroxisome matrix targeting signal-1 binding; P:protein import into peroxisome matrix, docking; C:cytosol
867	TM1119_g867.t1	unitig_0	2679589	2684577	+	1662	0	0	N	ABC transporter	-	-	-	-	-	-	3.A.1.211.2	Primary Active Transporters	P-P-bond-hydrolysis-driven transporters	The ATP-binding Cassette (ABC) Superfamily	ABC_tran;ABC2_membrane_3	F:GO:0000166; C:GO:0016020	F:nucleotide binding; C:membrane
868	TM1119_g868.t1	unitig_0	2684952	2686841	-	629	0.003	0.254717	N	HET domain-containing	-	-	-	-	-	-	-	-	-	-	HET	C:GO:0005634; F:GO:0008270; C:GO:0016020; C:GO:0016021; P:GO:0006355; F:GO:0000981; P:GO:0006357	C:nucleus; F:zinc ion binding; C:membrane; C:integral component of membrane; P:regulation of transcription, DNA-templated; F:RNA polymerase II transcription factor activity, sequence-specific DNA binding; P:regulation of transcription from RNA polymerase II promoter
869	TM1119_g869.t1	unitig_0	2687434	2690039	-	806	0.0064	0.463768	N	potassium channel	-	-	-	-	-	-	1.A.1.7.1	Channels/Pores	α-Type Channels	The Voltage-gated Ion Channel (VIC) Superfamily	Ion_trans_2	C:GO:0016020; P:GO:0006810	C:membrane; P:transport
870	TM1119_g870.t1	unitig_0	2690886	2692243	+	430	0.0016	0.190476	N	hypothetical protein MGG_00932	-	-	-	-	-	-	-	-	-	-	-	P:GO:0008150; P:GO:0008152; C:GO:0005575; F:GO:0003674; F:GO:0016787	P:biological_process; P:metabolic process; C:cellular_component; F:molecular_function; F:hydrolase activity
871	TM1119_g871.t1	unitig_0	2692387	2693571	-	375	0.0043	0.728814	Y	hypothetical protein SMAC_00653	-	-	-	-	-	-	-	-	-	-	-	C:GO:0016020; C:GO:0016021	C:membrane; C:integral component of membrane
872	TM1119_g872.t1	unitig_0	2695519	2696898	+	459	0.0122	1.60526	N	Heterokaryon incompatibility	-	-	-	-	-	-	-	-	-	-	HET	F:GO:0005509; P:GO:0008152; C:GO:0016020; F:GO:0004571; F:GO:0016798; F:GO:0016787	F:calcium ion binding; P:metabolic process; C:membrane; F:mannosyl-oligosaccharide 1,2-alpha-mannosidase activity; F:hydrolase activity, acting on glycosyl bonds; F:hydrolase activity
873	TM1119_g873.t1	unitig_0	2697140	2699986	-	855	0.0075	0.413043	N	lipase esterase	CE10	-	-	-	-	-	-	-	-	-	Abhydrolase_3	P:GO:0008152; F:GO:0016787	P:metabolic process; F:hydrolase activity
874	TM1119_g874.t1	unitig_0	2700512	2701178	+	202	0	0	N	pre-rRNA-processing tsr2	-	-	-	-	-	-	-	-	-	-	WGG	C:GO:0005634; P:GO:0000462; F:GO:0016491	C:nucleus; P:maturation of SSU-rRNA from tricistronic rRNA transcript (SSU-rRNA, 5.8S rRNA, LSU-rRNA); F:oxidoreductase activity
875	TM1119_g875.t1	unitig_0	2701339	2702678	-	408	0.0075	0.789474	N	BSD domain-containing	-	-	-	-	-	-	-	-	-	-	BSD	C:GO:0005829	C:cytosol
876	TM1119_g876.t1	unitig_0	2705528	2707466	+	583	0.0056	0.4875	N	transcription factor PAP1	-	-	-	-	-	-	-	-	-	-	bZIP_1;PAP1	F:GO:0003700; P:GO:0009408; P:GO:0036003; P:GO:0043619; P:GO:0071310; C:GO:0005737; F:GO:0043565; P:GO:1901522; P:GO:0000302; P:GO:0010035; P:GO:1901701	F:transcription factor activity, sequence-specific DNA binding; P:response to heat; P:positive regulation of transcription from RNA polymerase II promoter in response to stress; P:regulation of transcription from RNA polymerase II promoter in response to oxidative stress; P:cellular response to organic substance; C:cytoplasm; F:sequence-specific DNA binding; P:positive regulation of transcription…
877	TM1119_g877.t1	unitig_0	2709179	2711428	-	565	0.0041	0.186441	N	AGC YANK kinase	-	-	-	-	-	-	9.B.106.3.1	Incompletely Characterized Transport Systems	Putative transport proteins	The Pock Size-determining Protein (PSDP) Family	Pkinase	F:GO:0005524; F:GO:0004674; P:GO:0006468	F:ATP binding; F:protein serine/threonine kinase activity; P:protein phosphorylation
878	TM1119_g878.t1	unitig_0	2717410	2722940	-	1486	0.0011	0.0650888	N	general negative regulator of transcription subunit 4	-	-	-	-	-	-	-	-	-	-	RRM_1;zf-RING_4	F:GO:0000166; F:GO:0008270; F:GO:0003723; C:GO:0005829	F:nucleotide binding; F:zinc ion binding; F:RNA binding; C:cytosol
879	TM1119_g879.t1	unitig_0	2723735	2724663	+	290	0.0019	0.0811966	N	NADH-ubiquinone oxidoreductase kDa subunit	-	-	-	-	-	-	3.D.1.6.2	Primary Active Transporters	Oxidoreduction-driven transporters	The H+ or Na+-translocating NADH Dehydrogenase (NDH) Family	Complex1_30kDa	F:GO:0008137; P:GO:0055114	F:NADH dehydrogenase (ubiquinone) activity; P:oxidation-reduction process
880	TM1119_g880.t1	unitig_0	2726456	2727553	-	365	0	0	N	hypothetical protein NECHADRAFT_87237	-	-	-	-	-	-	1.E.43.3.3	Channels/Pores	Holins	Putative Transglycosylase-associated Holin (T-A Hol) Family	Pkinase	F:GO:0005524; F:GO:0004672; P:GO:0006468	F:ATP binding; F:protein kinase activity; P:protein phosphorylation
881	TM1119_g881.t1	unitig_0	2729286	2729806	+	154	0.0045	0.775862	N	ankyrin repeat-containing	-	-	-	-	-	-	-	-	-	-	-	F:GO:0005524; F:GO:0004190; F:GO:0003824; C:GO:0016020; P:GO:0006508; C:GO:0016021; P:GO:0009116; F:GO:0004672; P:GO:0006468	F:ATP binding; F:aspartic-type endopeptidase activity; F:catalytic activity; C:membrane; P:proteolysis; C:integral component of membrane; P:nucleoside metabolic process; F:protein kinase activity; P:protein phosphorylation
882	TM1119_g882.t1	unitig_0	2730431	2731519	+	362	0.0107	3.24242	N	hypothetical protein MAA_06776	-	-	-	-	-	-	-	-	-	-	-	0	0
883	TM1119_g883.t1	unitig_0	2737445	2740495	+	659	0.0047	0.375	N	lipase class 3	-	-	-	-	-	-	-	-	-	-	Lipase_3	P:GO:0006629; P:GO:0016042; F:GO:0016787	P:lipid metabolic process; P:lipid catabolic process; F:hydrolase activity
884	TM1119_g884.t1	unitig_0	2741050	2743917	+	932	0.0008	0.057971	N	heterokaryon incompatibility	-	-	-	-	-	-	-	-	-	-	HET	F:GO:0008270; C:GO:0016020; C:GO:0016021	F:zinc ion binding; C:membrane; C:integral component of membrane
885	TM1119_g885.t1	unitig_0	2744407	2745849	-	441	0	0	N	predicted protein	-	-	-	-	-	-	-	-	-	-	-	C:GO:0016020; C:GO:0016021	C:membrane; C:integral component of membrane
886	TM1119_g886.t1	unitig_0	2746904	2748311	+	383	0	0	Y	conserved hypothetical protein	-	-	-	-	-	-	-	-	-	-	-	0	0
887	TM1119_g887.t1	unitig_0	2752467	2761961	+	2792	0	0	N	NACHT and WD domain	-	-	-	cluster_10	cf_putative	-	9.A.3.1.1	Incompletely Characterized Transport Systems	Recognized transporters of unknown biochemical mechanism	The Sorting Nexin27 (SNX27)-Retromer Assembly Apparatus for Recycling Integral Membrane Proteins (SNX27-RetromerAA) Family	PGAP1;Ank_2	F:GO:0016788; F:GO:0030170; F:GO:0008270; F:GO:0003824; P:GO:0009058	F:hydrolase activity, acting on ester bonds; F:pyridoxal phosphate binding; F:zinc ion binding; F:catalytic activity; P:biosynthetic process
888	TM1119_g888.t1	unitig_0	2762313	2764271	-	652	0	0	N	flavin-binding monooxygenase-like family	-	-	-	cluster_10	cf_putative	-	-	-	-	-	Pyr_redox_2	P:GO:0055114; F:GO:0004497	P:oxidation-reduction process; F:monooxygenase activity
889	TM1119_g889.t1	unitig_0	2765722	2767065	+	447	0	0	N	nitrilotriacetate monooxygenase component	-	-	-	cluster_10	cf_putative	-	-	-	-	-	Bac_luciferase	F:GO:0016705; P:GO:0055114; F:GO:0004497	F:oxidoreductase activity, acting on paired donors, with incorporation or reduction of molecular oxygen; P:oxidation-reduction process; F:monooxygenase activity
890	TM1119_g890.t1	unitig_0	2767673	2768077	+	134	0.008	0.695122	N	hypothetical protein MGG_15312	-	-	-	cluster_10	cf_putative	-	-	-	-	-	-	P:GO:0008150; C:GO:0005575; F:GO:0003674	P:biological_process; C:cellular_component; F:molecular_function
891	TM1119_g891.t1	unitig_0	2768230	2770074	-	516	0.0034	0.244898	N	cytochrome P450 monooxygenase	-	-	CYP5144D3	cluster_10	cf_putative	-	-	-	-	-	p450	F:GO:0016705; F:GO:0016709; F:GO:0004497; F:GO:0020037; P:GO:0044281; F:GO:0005506; F:GO:0016491; F:GO:0046872; C:GO:0043231; P:GO:0044550; C:GO:0016020; C:GO:0016021; P:GO:0055114	F:oxidoreductase activity, acting on paired donors, with incorporation or reduction of molecular oxygen; F:oxidoreductase activity, acting on paired donors, with incorporation or reduction of molecular oxygen, NAD(P)H as one donor, and incorporation of one atom of oxygen; F:monooxygenase activity; F:heme binding; P:small molecule metabolic process; F:iron ion binding; F:oxidoreductase activity; F…
892	TM1119_g892.t1	unitig_0	2770900	2771322	+	140	0	0	N	hypothetical protein BAUCODRAFT_473441	-	-	-	cluster_10	cf_putative	-	-	-	-	-	-	C:GO:0016020; C:GO:0016021; P:GO:0098869; P:GO:0055114; F:GO:0051920	C:membrane; C:integral component of membrane; P:cellular oxidant detoxification; P:oxidation-reduction process; F:peroxiredoxin activity
893	TM1119_g893.t1	unitig_0	2772230	2776712	+	848	0.0065	0.555556	N	SAM dependent	-	-	-	cluster_10	cf_putative	-	2.A.1.1.21	Electrochemical Potential-driven Transporters	Porters (uniporters, symporters, antiporters)	The Major Facilitator Superfamily (MFS)	Sugar_tr;Methyltransf_23	F:GO:0008168; F:GO:0016740; P:GO:0032259	F:methyltransferase activity; F:transferase activity; P:methylation
894	TM1119_g894.t1	unitig_0	2778535	2779779	+	368	0.0037	0.840909	N	3-carboxy-cis,cis-muconate cyclase	-	-	-	cluster_10	cf_putative	-	-	-	-	-	Lactonase	0	0
895	TM1119_g895.t1	unitig_0	2779994	2785023	-	1269	0.0058	0.852941	N	D-3-phosphoglycerate dehydrogenase	-	-	-	cluster_10	cf_putative	-	9.A.40.3.1	Incompletely Characterized Transport Systems	Recognized transporters of unknown biochemical mechanism	The HlyC/CorC (HCC) Family	2-Hacid_dh;DUF21;2-Hacid_dh_C	F:GO:0051287; C:GO:0016020; F:GO:0004617; P:GO:0006564; P:GO:0055114; F:GO:0016597	F:NAD binding; C:membrane; F:phosphoglycerate dehydrogenase activity; P:L-serine biosynthetic process; P:oxidation-reduction process; F:amino acid binding
896	TM1119_g896.t1	unitig_0	2785956	2787316	-	355	0.0022	0.431373	N	lactoylglutathione lyase	-	-	-	cluster_10	cf_putative	-	-	-	-	-	Glyoxalase	C:GO:0005634; C:GO:0005737; F:GO:0046872; P:GO:0006749; P:GO:0019243; F:GO:0004462	C:nucleus; C:cytoplasm; F:metal ion binding; P:glutathione metabolic process; P:methylglyoxal catabolic process to D-lactate via S-lactoyl-glutathione; F:lactoylglutathione lyase activity
897	TM1119_g897.t1	unitig_0	2788414	2789567	+	365	0.0046	1.64286	N	NADP-dependent alcohol dehydrogenase 6	-	-	-	cluster_10	cf_putative	-	-	-	-	-	ADH_zinc_N;ADH_N	F:GO:0008270; F:GO:0016491; P:GO:0055114	F:zinc ion binding; F:oxidoreductase activity; P:oxidation-reduction process
898	TM1119_g898.t1	unitig_0	2790136	2791251	+	333	0.0064	0.181303	N	short-chain dehydrogenase reductase family	-	-	-	cluster_10	cf_putative	-	-	-	-	-	adh_short	F:GO:0016491; P:GO:0008152; C:GO:0005575	F:oxidoreductase activity; P:metabolic process; C:cellular_component
899	TM1119_g899.t1	unitig_0	2791342	2792977	-	487	0.0049	0.413793	N	hypothetical protein	-	-	-	cluster_10	cf_putative	-	-	-	-	-	Fungal_trans_2	0	0
900	TM1119_g900.t1	unitig_0	2793616	2794571	-	298	0.0027	0.18	N	aldehyde reductase II	-	-	-	cluster_10	cf_putative	-	-	-	-	-	3Beta_HSD	F:GO:0050662; F:GO:0003824; C:GO:0016020; C:GO:0016021; C:GO:0005575	F:coenzyme binding; F:catalytic activity; C:membrane; C:integral component of membrane; C:cellular_component
901	TM1119_g901.t1	unitig_0	2795126	2796810	+	518	0	0	N	MFS transporter of unkown specificity	-	-	-	cluster_10	cf_putative	-	2.A.1.3.52	Electrochemical Potential-driven Transporters	Porters (uniporters, symporters, antiporters)	The Major Facilitator Superfamily (MFS)	MFS_1	P:GO:0055085; C:GO:0016021	P:transmembrane transport; C:integral component of membrane
902	TM1119_g902.t1	unitig_0	2797355	2799414	+	619	0.0038	0.246753	N	fungal specific transcription factor domain	-	-	-	cluster_10	cf_putative	-	-	-	-	-	Zn_clus;Fungal_trans	F:GO:0005488	F:binding
903	TM1119_g903.t1	unitig_0	2800047	2802107	+	668	0.0064	1.3913	N	hypothetical protein MGG_04971	-	-	-	cluster_10	cf_putative	-	-	-	-	-	-	0	0
904	TM1119_g904.t1	unitig_0	2802641	2803363	-	240	0	0	N	hypothetical protein FG09480.1	-	-	-	cluster_10	cf_putative	-	-	-	-	-	-	P:GO:0008150; C:GO:0005575; F:GO:0003674	P:biological_process; C:cellular_component; F:molecular_function
905	TM1119_g905.t1	unitig_0	2804047	2805299	-	399	0.0074	0.5	N	hypothetical protein GGTG_00625	-	-	-	cluster_10	cf_putative	-	-	-	-	-	-	F:GO:0005524; F:GO:0004672; P:GO:0006468; C:GO:0005575	F:ATP binding; F:protein kinase activity; P:protein phosphorylation; C:cellular_component
906	TM1119_g906.t1	unitig_0	2807701	2808930	+	409	0.0012	0.4	N	hypothetical protein NECHADRAFT_75267	-	-	-	cluster_10	cf_putative	-	-	-	-	-	-	F:GO:0005524; F:GO:0004672; P:GO:0006468	F:ATP binding; F:protein kinase activity; P:protein phosphorylation
907	TM1119_g907.t1	unitig_0	2810141	2811531	+	441	0.0018	0.418605	Y	2,6-dihydropseudooxynicotine hydrolase	CE1	CE1	-	cluster_10	cf_putative	-	-	-	-	-	Peptidase_S9	F:GO:0016787	F:hydrolase activity
908	TM1119_g908.t1	unitig_0	2813480	2815091	-	431	0.0018	0.123288	N	zinc-regulated transporter 2	-	-	-	-	-	-	2.A.5.1.8	Electrochemical Potential-driven Transporters	Porters (uniporters, symporters, antiporters)	The Zinc (Zn2+)-Iron (Fe2+) Permease (ZIP) Family	Zip	C:GO:0016021; F:GO:0005385; P:GO:0071577; C:GO:0005886	C:integral component of membrane; F:zinc ion transmembrane transporter activity; P:zinc II ion transmembrane transport; C:plasma membrane
909	TM1119_g909.t1	unitig_0	2816949	2818847	+	458	0.0033	0.107843	N	cation diffusion facilitator 1	-	-	-	-	-	-	2.A.4.5.2	Electrochemical Potential-driven Transporters	Porters (uniporters, symporters, antiporters)	The Cation Diffusion Facilitator (CDF) Family	Cation_efflux;ZT_dimer	P:GO:0010043; P:GO:0061088; C:GO:0016021; F:GO:0005385; P:GO:0071577	P:response to zinc ion; P:regulation of sequestering of zinc ion; C:integral component of membrane; F:zinc ion transmembrane transporter activity; P:zinc II ion transmembrane transport
910	TM1119_g910.t1	unitig_0	2819195	2820702	+	478	0.0228	0.752294	N	cytochrome c oxidase assembly cox15	-	-	-	-	-	-	-	-	-	-	COX15-CtaA	F:GO:0016627; C:GO:0016021; P:GO:0006784; P:GO:0055114; F:GO:0016653; C:GO:0005743	F:oxidoreductase activity, acting on the CH-CH group of donors; C:integral component of membrane; P:heme a biosynthetic process; P:oxidation-reduction process; F:oxidoreductase activity, acting on NAD(P)H, heme protein as acceptor; C:mitochondrial inner membrane
911	TM1119_g911.t1	unitig_0	2821099	2823143	-	614	0.0038	0.311475	N	lysyl-tRNA synthetase	-	-	-	-	-	-	-	-	-	-	tRNA-synt_2;tRNA_anti-codon	F:GO:0003676; F:GO:0005524; C:GO:0005737; F:GO:0004824; P:GO:0006430	F:nucleic acid binding; F:ATP binding; C:cytoplasm; F:lysine-tRNA ligase activity; P:lysyl-tRNA aminoacylation
912	TM1119_g912.t1	unitig_0	2823539	2826212	-	768	0.0052	0.428571	N	26S protease regulatory	-	-	-	-	-	-	3.A.16.1.1	Primary Active Transporters	P-P-bond-hydrolysis-driven transporters	The Endoplasmic Reticular Retrotranslocon (ER-RT) Family	AAA	F:GO:0000166; F:GO:0005524; P:GO:0006508; F:GO:0008233	F:nucleotide binding; F:ATP binding; P:proteolysis; F:peptidase activity
913	TM1119_g913.t1	unitig_0	2826802	2828860	+	614	0.0032	0.208696	N	hypothetical protein TSTA_039920	-	-	-	-	-	-	-	-	-	-	-	0	0
914	TM1119_g914.t1	unitig_0	2829334	2831042	-	509	0.0166	1.19231	N	Major Facilitator Superfamily	-	-	-	cluster_11	cf_putative	-	2.A.1.14.11	Electrochemical Potential-driven Transporters	Porters (uniporters, symporters, antiporters)	The Major Facilitator Superfamily (MFS)	MFS_1	P:GO:0055085; F:GO:0022857; C:GO:0016021; P:GO:0006820	P:transmembrane transport; F:transmembrane transporter activity; C:integral component of membrane; P:anion transport
915	TM1119_g915.t1	unitig_0	2833353	2833945	+	177	0.003	0.447761	N	C2H2 finger domain	-	-	-	cluster_11	cf_putative	-	-	-	-	-	zf-C2H2	F:GO:0003676; F:GO:0046872	F:nucleic acid binding; F:metal ion binding
916	TM1119_g916.t1	unitig_0	2834371	2835555	-	394	0.0052	1.18182	N	dipeptidyl aminopeptidase acylaminoacyl-peptidase related	-	-	-	cluster_11	cf_putative	-	-	-	-	-	Abhydrolase_6	P:GO:0006508; F:GO:0004177; F:GO:0016787	P:proteolysis; F:aminopeptidase activity; F:hydrolase activity
917	TM1119_g917.t1	unitig_0	2836470	2838568	+	659	0	0	N	fungal specific transcription factor domain	-	-	-	cluster_11	cf_putative	-	-	-	-	-	Fungal_trans	F:GO:0046872	F:metal ion binding
918	TM1119_g918.t1	unitig_0	2838948	2839844	-	298	0.0065	1.08333	N	short chain dehydrogenase reductase family	-	-	-	cluster_11	cf_putative	-	-	-	-	-	adh_short_C2	F:GO:0016491; P:GO:0055114	F:oxidoreductase activity; P:oxidation-reduction process
919	TM1119_g919.t1	unitig_0	2841951	2843493	-	438	0.011	0.537634	N	hypothetical protein CPC735_063790	-	-	-	cluster_11	cf_putative	-	-	-	-	-	Fructosamin_kin	0	0
920	TM1119_g920.t1	unitig_0	2844223	2849449	+	1651	0.005	0.269231	N	NACHT and WD domain-containing	-	-	-	cluster_11	cf_putative	-	-	-	-	-	DUF676;NACHT	F:GO:0016788	F:hydrolase activity, acting on ester bonds
921	TM1119_g921.t1	unitig_0	2849963	2851306	+	332	0	0	N	aldo-keto reductase	-	-	-	cluster_11	cf_putative	-	8.A.5.1.6	Accessory Factors Involved in Transport	Auxiliary transport proteins	The Voltage-gated K+ Channel β-subunit (Kvβ) Family	Aldo_ket_red	F:GO:0016491; P:GO:0055114	F:oxidoreductase activity; P:oxidation-reduction process
922	TM1119_g922.t1	unitig_0	2853113	2854266	-	343	0.0018	0.0264317	Y	carbohydrate esterase family 16	CE16	-	-	cluster_11	cf_putative	-	-	-	-	-	Lipase_GDSL	F:GO:0016787	F:hydrolase activity
923	TM1119_g923.t1	unitig_0	2855316	2857072	-	511	0.0029	0.170588	N	hypothetical protein	-	-	-	cluster_11	cf_putative	-	-	-	-	-	-	P:GO:0008150; C:GO:0005575; F:GO:0003674	P:biological_process; C:cellular_component; F:molecular_function
924	TM1119_g924.t1	unitig_0	2859413	2861747	-	505	0.009	0.725806	N	DNA repair and recombination RAD5C	-	-	-	cluster_11	cf_putative	-	-	-	-	-	SNF2_N;Helicase_C	F:GO:0005524; F:GO:0008270; F:GO:0046872	F:ATP binding; F:zinc ion binding; F:metal ion binding
925	TM1119_g925.t1	unitig_0	2861919	2862681	-	214	0.0071	0.367347	N	hypothetical protein	-	-	-	cluster_11	cf_putative	-	-	-	-	-	-	F:GO:0005524; F:GO:0008270; F:GO:0004386	F:ATP binding; F:zinc ion binding; F:helicase activity
926	TM1119_g926.t1	unitig_0	2863139	2866596	+	981	0.0084	0.512195	N	zinc finger	-	-	-	cluster_11	cf_putative	-	-	-	-	-	NACHT	F:GO:0003676; F:GO:0046872; F:GO:0003824; P:GO:0009116	F:nucleic acid binding; F:metal ion binding; F:catalytic activity; P:nucleoside metabolic process
927	TM1119_g927.t1	unitig_0	2868192	2869883	+	219	0.0096	1.77778	N	class II aldolase adducin domain-containing	-	-	-	cluster_11	cf_putative	-	-	-	-	-	Aldolase_II	F:GO:0046872	F:metal ion binding
928	TM1119_g928.t1	unitig_0	2871820	2873523	-	527	0	0	N	high-affinity glucose	-	-	-	cluster_11	cf_putative	-	2.A.1.1.57	Electrochemical Potential-driven Transporters	Porters (uniporters, symporters, antiporters)	The Major Facilitator Superfamily (MFS)	Sugar_tr	F:GO:0022891; P:GO:0055085; C:GO:0016021; P:GO:0008643	F:substrate-specific transmembrane transporter activity; P:transmembrane transport; C:integral component of membrane; P:carbohydrate transport
929	TM1119_g929.t1	unitig_0	2874861	2876366	-	501	0	0	Y	cellulose-binding	-	-	-	cluster_11	cf_putative	-	-	-	-	-	DUF1593	0	0
930	TM1119_g930.t1	unitig_0	2877007	2877723	-	238	0	0	N	hypothetical protein PDIG_53040	-	-	-	cluster_11	cf_putative	-	-	-	-	-	-	0	0
931	TM1119_g931.t1	unitig_0	2878252	2879843	-	359	0.0045	0.321429	N	methyltransferase domain-containing	-	-	-	cluster_11	cf_putative	-	-	-	-	-	Methyltransf_23	F:GO:0016740	F:transferase activity
932	TM1119_g932.t1	unitig_0	2882587	2883089	+	144	0.0063	0.428571	N	MFS multidrug transporter	-	-	-	cluster_11	cf_putative	-	-	-	-	-	-	0	0
933	TM1119_g933.t1	unitig_0	2883491	2884286	-	228	0.0125	2.84091	Y	acetylxylan esterase	CE5	CE5	-	cluster_11	cf_putative	-	-	-	-	-	Cutinase	P:GO:0008152; F:GO:0046555	P:metabolic process; F:acetylxylan esterase activity
934	TM1119_g934.t1	unitig_0	2885117	2887030	-	601	0.0065	0.651163	Y	amidase family	-	-	-	cluster_11	cf_putative	-	3.A.9.1.1	Primary Active Transporters	P-P-bond-hydrolysis-driven transporters	The Chloroplast Envelope Protein Translocase (CEPT or Tic-Toc) Family	Amidase	F:GO:0003824	F:catalytic activity
935	TM1119_g935.t1	unitig_0	2887939	2888667	+	242	0.0047	0.436364	N	flavin reductase	-	-	-	cluster_11	cf_putative	-	-	-	-	-	Flavin_Reduct	F:GO:0010181; F:GO:0016491; P:GO:0055114	F:FMN binding; F:oxidoreductase activity; P:oxidation-reduction process
936	TM1119_g936.t1	unitig_0	2888877	2890695	-	535	0.0107	0.717391	N	allantoate permease	-	-	-	cluster_11	cf_putative	-	2.A.1.14.36	Electrochemical Potential-driven Transporters	Porters (uniporters, symporters, antiporters)	The Major Facilitator Superfamily (MFS)	MFS_1	P:GO:0055085; C:GO:0016021	P:transmembrane transport; C:integral component of membrane
937	TM1119_g937.t1	unitig_0	2891548	2892852	+	434	0.0222	0	N	NAD-binding Rossmann fold oxidoreductase family	GH109	-	-	cluster_11	cf_putative	-	-	-	-	-	GFO_IDH_MocA;GFO_IDH_MocA_C	F:GO:0016491; P:GO:0055114	F:oxidoreductase activity; P:oxidation-reduction process
938	TM1119_g938.t1	unitig_0	2893594	2895783	+	656	0	0	N	hypothetical protein TRIATDRAFT_93783	-	-	-	cluster_11	cf_putative	-	-	-	-	-	-	C:GO:0016020; C:GO:0016021	C:membrane; C:integral component of membrane
939	TM1119_g939.t1	unitig_0	2896597	2897652	+	351	0.0067	0.0770751	N	methyltransferase domain-containing	-	-	-	cluster_11	cf_putative	-	-	-	-	-	Methyltransf_23	F:GO:0016740	F:transferase activity
940	TM1119_g940.t1	unitig_0	2898644	2899807	+	387	0.0064	0.680851	N	C6 transcription	-	-	-	cluster_11	cf_putative	-	-	-	-	-	-	C:GO:0016020	C:membrane
941	TM1119_g941.t1	unitig_0	2901032	2901445	+	137	0.0014	0.0600858	N	---NA---	-	-	-	cluster_11	cf_putative	-	-	-	-	-	-	0	0
942	TM1119_g942.t1	unitig_0	2902732	2903408	-	204	0.002	0.416667	Y	Cell wall SED1	-	-	-	cluster_11	cf_putative	-	-	-	-	-	-	0	0
943	TM1119_g943.t1	unitig_0	2907310	2909076	+	512	0	0	N	cytochrome P450	-	-	CYP507A1_Neurospora_discreta	cluster_11	cf_putative	-	-	-	-	-	p450	F:GO:0016491; F:GO:0005488	F:oxidoreductase activity; F:binding
944	TM1119_g944.t1	unitig_0	2910122	2910605	+	143	0.0198	0.463158	N	hypothetical protein CH063_00275, partial	-	-	-	cluster_11	cf_putative	-	-	-	-	-	-	C:GO:0016020	C:membrane
945	TM1119_g945.t1	unitig_0	2910761	2912904	-	610	0.0023	0.150327	N	siderophore iron transporter mirA	-	-	-	cluster_11	cf_putative	-	2.A.1.16.6	Electrochemical Potential-driven Transporters	Porters (uniporters, symporters, antiporters)	The Major Facilitator Superfamily (MFS)	OATP;MFS_1	P:GO:0055085; C:GO:0016021	P:transmembrane transport; C:integral component of membrane
946	TM1119_g946.t1	unitig_0	2913700	2914769	+	320	0.0086	0.368715	N	siderophore esterase	CE1	CE1	-	cluster_11	cf_putative	-	-	-	-	-	Esterase	F:GO:0016788; P:GO:0055085; C:GO:0005737; C:GO:0016020; C:GO:0016021; P:GO:0033212	F:hydrolase activity, acting on ester bonds; P:transmembrane transport; C:cytoplasm; C:membrane; C:integral component of membrane; P:iron assimilation
947	TM1119_g947.t1	unitig_0	2915311	2915847	+	178	0.0089	0.908163	N	---NA---	-	-	-	cluster_11	cf_putative	-	-	-	-	-	-	0	0
948	TM1119_g948.t1	unitig_0	2916512	2919398	+	829	0.0041	0.181818	N	fungal specific transcription factor domain-containing	-	-	-	cluster_11	cf_putative	-	-	-	-	-	Zn_clus;Fungal_trans	P:GO:0060255; F:GO:0005488; P:GO:0080090; P:GO:0031323	P:regulation of macromolecule metabolic process; F:binding; P:regulation of primary metabolic process; P:regulation of cellular metabolic process
949	TM1119_g949.t1	unitig_0	2919940	2921001	+	353	0.0051	0.542553	N	hypothetical protein NECHADRAFT_96046	-	-	-	cluster_11	cf_putative	-	-	-	-	-	Lactamase_B_3	P:GO:0008150; C:GO:0005575; F:GO:0003674	P:biological_process; C:cellular_component; F:molecular_function
950	TM1119_g950.t1	unitig_0	2921450	2922796	-	431	0.0032	0.244898	N	fumarylacetoacetase	-	-	-	cluster_11	cf_putative	-	-	-	-	-	FAA_hydrolase;FAA_hydrolase_N	P:GO:0009072; F:GO:0004334	P:aromatic amino acid family metabolic process; F:fumarylacetoacetase activity
951	TM1119_g951.t1	unitig_0	2926907	2927542	-	193	0.0029	0.171598	Y	hypothetical protein MGYG_00374	-	-	-	cluster_11	cf_putative	-	-	-	-	-	-	0	0
952	TM1119_g952.t1	unitig_0	2929742	2930170	-	142	0.0055	1.12245	N	RNase H domain	-	-	-	cluster_11	cf_putative	-	-	-	-	-	RNase_H	P:GO:0090502; F:GO:0003676; F:GO:0004523	P:RNA phosphodiester bond hydrolysis, endonucleolytic; F:nucleic acid binding; F:RNA-DNA hybrid ribonuclease activity
953	TM1119_g953.t1	unitig_0	2931226	2933263	+	625	0.0032	0.162437	N	efflux pump antibiotic resistance	-	-	-	cluster_11	cf_putative	-	2.A.1.3.65	Electrochemical Potential-driven Transporters	Porters (uniporters, symporters, antiporters)	The Major Facilitator Superfamily (MFS)	MFS_1	C:GO:0016020	C:membrane
954	TM1119_g954.t1	unitig_0	2933328	2934299	-	323	0.0028	0.72	N	oxidoreductase,short chain	-	-	-	cluster_11	cf_putative	-	-	-	-	-	adh_short	F:GO:0016491; P:GO:0055114	F:oxidoreductase activity; P:oxidation-reduction process
955	TM1119_g955.t1	unitig_0	2936137	2936633	+	144	0	0	N	glycosyl hydrolase family 45	GH45	GH45	-	cluster_11	cf_putative	-	-	-	-	-	Glyco_hydro_45	F:GO:0016787	F:hydrolase activity
956	TM1119_g956.t1	unitig_0	2937011	2939044	-	594	0.0044	1.25714	N	siderophore iron transporter mirB	-	-	-	cluster_11	cf_putative	-	2.A.1.16.7	Electrochemical Potential-driven Transporters	Porters (uniporters, symporters, antiporters)	The Major Facilitator Superfamily (MFS)	MFS_1	P:GO:0055085; C:GO:0016021	P:transmembrane transport; C:integral component of membrane
957	TM1119_g957.t1	unitig_0	2943432	2944631	+	399	0.0071	0.857143	N	C2H2 finger domain	-	-	-	cluster_11	cf_putative	-	-	-	-	-	-	F:GO:0003676; C:GO:0005634; F:GO:0003700; P:GO:0006351; P:GO:0006355	F:nucleic acid binding; C:nucleus; F:transcription factor activity, sequence-specific DNA binding; P:transcription, DNA-templated; P:regulation of transcription, DNA-templated
958	TM1119_g958.t1	unitig_0	2948218	2949988	-	506	0	0	N	NCS1 allantoate transporter	-	-	-	cluster_11	cf_putative	-	2.A.39.3.10	Electrochemical Potential-driven Transporters	Porters (uniporters, symporters, antiporters)	The Nucleobase:Cation Symporter-1 (NCS1) Family	Transp_cyt_pur	P:GO:0055085; C:GO:0016021; F:GO:0005215	P:transmembrane transport; C:integral component of membrane; F:transporter activity
959	TM1119_g959.t1	unitig_0	2950809	2952296	+	495	0.0052	0.688889	N	amidase family	-	-	-	cluster_11	cf_putative	-	-	-	-	-	Amidase	F:GO:0016884	F:carbon-nitrogen ligase activity, with glutamine as amido-N-donor
960	TM1119_g960.t1	unitig_0	2954584	2956302	-	493	0.0049	0.4375	N	allantoate permease	-	-	-	cluster_11	cf_putative	-	2.A.1.14.17	Electrochemical Potential-driven Transporters	Porters (uniporters, symporters, antiporters)	The Major Facilitator Superfamily (MFS)	MFS_1	P:GO:0055085; C:GO:0016021	P:transmembrane transport; C:integral component of membrane
961	TM1119_g961.t1	unitig_0	2956713	2957219	-	168	0.0072	0.861538	N	aconitate hydratase	-	-	-	cluster_11	cf_putative	-	-	-	-	-	Aconitase_C	F:GO:0046872; C:GO:0005739; P:GO:0006099; F:GO:0051539; F:GO:0003994	F:metal ion binding; C:mitochondrion; P:tricarboxylic acid cycle; F:4 iron, 4 sulfur cluster binding; F:aconitate hydratase activity
962	TM1119_g962.t1	unitig_0	2958223	2959628	-	350	0.0049	1.41667	N	alpha-ketoglutarate-dependent 2,4-dichlorophenoxyacetate	-	-	-	cluster_11	cf_putative	-	-	-	-	-	TauD	F:GO:0051213; P:GO:0055114	F:dioxygenase activity; P:oxidation-reduction process
963	TM1119_g963.t1	unitig_0	2959971	2960518	+	162	0.0038	0.31405	N	conserved hypothetical protein	-	-	-	cluster_11	cf_putative	-	-	-	-	-	DUF3830	0	0
964	TM1119_g964.t1	unitig_0	2960568	2963276	-	723	0.0019	0.216216	N	C6 transcription	-	-	-	cluster_11	cf_putative	-	-	-	-	-	-	F:GO:0003677; C:GO:0005634; F:GO:0008270; P:GO:0006351; F:GO:0046872; C:GO:0016020; C:GO:0016021; P:GO:0006355; F:GO:0000981; P:GO:0006357	F:DNA binding; C:nucleus; F:zinc ion binding; P:transcription, DNA-templated; F:metal ion binding; C:membrane; C:integral component of membrane; P:regulation of transcription, DNA-templated; F:RNA polymerase II transcription factor activity, sequence-specific DNA binding; P:regulation of transcription from RNA polymerase II promoter
965	TM1119_g965.t1	unitig_0	2963719	2965653	-	554	0	0	N	arginine permease	-	-	-	cluster_11	cf_putative	-	2.A.3.10.18	Electrochemical Potential-driven Transporters	Porters (uniporters, symporters, antiporters)	The Amino Acid-Polyamine-Organocation (APC) Family	AA_permease	C:GO:0016021; F:GO:0015171; P:GO:0003333	C:integral component of membrane; F:amino acid transmembrane transporter activity; P:amino acid transmembrane transport
966	TM1119_g966.t1	unitig_0	2966180	2967573	+	327	0.0025	0.0859107	N	dihydrodipicolinate synthetase family	-	-	-	-	-	-	-	-	-	-	DHDPS	P:GO:0008152; F:GO:0016829	P:metabolic process; F:lyase activity
967	TM1119_g967.t1	unitig_0	2967912	2968590	-	189	0.0017	0.333333	Y	cu Zn superoxide dismutase	-	-	-	-	-	-	-	-	-	-	Sod_Cu	F:GO:0008270; F:GO:0005507; C:GO:0005737; P:GO:0019430; F:GO:0004784	F:zinc ion binding; F:copper ion binding; C:cytoplasm; P:removal of superoxide radicals; F:superoxide dismutase activity
968	TM1119_g968.t1	unitig_0	2970090	2971430	+	446	0.0095	0.379032	Y	peptidase M14	-	-	-	-	-	-	-	-	-	-	Peptidase_M14	F:GO:0004180; P:GO:0044271	F:carboxypeptidase activity; P:cellular nitrogen compound biosynthetic process
969	TM1119_g969.t1	unitig_0	2971607	2972188	-	193	0.0061	0.235521	N	cupin domain-containing	-	-	-	-	-	-	-	-	-	-	Cupin_2	0	0
970	TM1119_g970.t1	unitig_0	2973114	2977545	-	1332	0	0	N	5-oxoprolinase (ATP-hydrolysing)	-	-	-	-	-	-	-	-	-	-	Hydantoinase_A;Hydantoinase_B;Hydant_A_N	F:GO:0016787	F:hydrolase activity
971	TM1119_g971.t1	unitig_0	2978325	2980109	+	521	0.0084	0.503759	N	allantoate permease	-	-	-	-	-	-	2.A.1.14.4	Electrochemical Potential-driven Transporters	Porters (uniporters, symporters, antiporters)	The Major Facilitator Superfamily (MFS)	MFS_1	P:GO:0055085; C:GO:0016021	P:transmembrane transport; C:integral component of membrane
972	TM1119_g972.t1	unitig_0	2980287	2982074	-	540	0	0	N	TPA: Zn(II)2Cys6 transcription factor (Eurofung)	-	-	-	-	-	-	-	-	-	-	Zn_clus;Fungal_trans_2	C:GO:0005634; F:GO:0008270; P:GO:0055085; C:GO:0016020; C:GO:0016021; P:GO:0006355; F:GO:0000981; P:GO:0006357	C:nucleus; F:zinc ion binding; P:transmembrane transport; C:membrane; C:integral component of membrane; P:regulation of transcription, DNA-templated; F:RNA polymerase II transcription factor activity, sequence-specific DNA binding; P:regulation of transcription from RNA polymerase II promoter
973	TM1119_g973.t1	unitig_0	2982720	2983973	+	417	0	0	N	sarcosine oxidase	-	-	-	-	-	-	-	-	-	-	DAO	F:GO:0016491; P:GO:0055114	F:oxidoreductase activity; P:oxidation-reduction process
974	TM1119_g974.t1	unitig_0	2984004	2985838	-	594	0.038	1.96386	N	C6 finger domain	-	-	-	-	-	-	-	-	-	-	Zn_clus;Fungal_trans_2	P:GO:0006355	P:regulation of transcription, DNA-templated
975	TM1119_g975.t1	unitig_0	2986174	2989143	-	858	0.0005	0.0746269	N	AAA family ATPase	-	-	-	-	-	-	3.A.25.2.1	Primary Active Transporters	P-P-bond-hydrolysis-driven transporters	The Symbiont-specific ERAD-like Machinery (SELMA) Family	AAA	F:GO:0000166; F:GO:0005524	F:nucleotide binding; F:ATP binding
976	TM1119_g976.t1	unitig_0	2989641	2991575	+	592	0	0	N	hypothetical protein NECHADRAFT_81705	-	-	-	-	-	-	-	-	-	-	-	0	0
977	TM1119_g977.t1	unitig_0	2992597	2994801	+	646	0.0054	0.342105	N	ATPase AAA+ type core	-	-	-	-	-	-	-	-	-	-	AAA	F:GO:0005524	F:ATP binding
978	TM1119_g978.t1	unitig_0	2995390	2996118	+	226	0.0019	0.292308	Y	wsc domain	-	-	-	-	-	-	-	-	-	-	WSC	C:GO:0016020; C:GO:0016021; C:GO:0005575; C:GO:0005886	C:membrane; C:integral component of membrane; C:cellular_component; C:plasma membrane
979	TM1119_g979.t1	unitig_0	3000297	3001409	+	296	0.0108	1.42254	N	MFS aflatoxin efflux	-	-	-	-	-	-	2.A.1.3.65	Electrochemical Potential-driven Transporters	Porters (uniporters, symporters, antiporters)	The Major Facilitator Superfamily (MFS)	MFS_1	C:GO:0016020	C:membrane
980	TM1119_g980.t1	unitig_0	3002118	3004216	+	546	0.0046	0.380165	N	acetamidase regulatory	-	-	-	-	-	-	-	-	-	-	Fungal_trans	F:GO:0003677; C:GO:0005634; F:GO:0008270; F:GO:0046872; P:GO:0006351; P:GO:0006355; F:GO:0000981; P:GO:0006357	F:DNA binding; C:nucleus; F:zinc ion binding; F:metal ion binding; P:transcription, DNA-templated; P:regulation of transcription, DNA-templated; F:RNA polymerase II transcription factor activity, sequence-specific DNA binding; P:regulation of transcription from RNA polymerase II promoter
981	TM1119_g981.t1	unitig_0	3004788	3006623	+	611	0.0043	0.189189	N	beta-lactamase domain-containing	-	-	-	-	-	-	-	-	-	-	Lactamase_B;Alkyl_sulf_dimr;Alkyl_sulf_C	F:GO:0016787	F:hydrolase activity
982	TM1119_g982.t1	unitig_0	3007122	3008130	-	315	0	0	N	mitochondrial phosphate carrier	-	-	-	-	-	-	2.A.29.4.3	Electrochemical Potential-driven Transporters	Porters (uniporters, symporters, antiporters)	The Mitochondrial Carrier (MC) Family	Mito_carr	P:GO:0055085; C:GO:0016021	P:transmembrane transport; C:integral component of membrane
983	TM1119_g983.t1	unitig_0	3008964	3011244	-	742	0	0	N	hypothetical protein MPH_04970	-	-	-	-	-	-	-	-	-	-	DUF4449	F:GO:0008289	F:lipid binding
984	TM1119_g984.t1	unitig_0	3011898	3017930	-	1614	0.0071	0.771739	Y	WSC domain-containing	-	-	-	-	-	Hybrid_Ascorbate-Cytochrome_C_peroxidase	-	-	-	-	WSC	F:GO:0030246	F:carbohydrate binding
985	TM1119_g985.t1	unitig_0	3020243	3023526	-	1028	0.0086	0.648936	N	potassium sodium efflux P-type ATPase	-	-	-	cluster_12	cf_putative	-	3.A.3.9.2	Primary Active Transporters	P-P-bond-hydrolysis-driven transporters	The P-type ATPase (P-ATPase) Superfamily	E1-E2_ATPase;Cation_ATPase_C;Cation_ATPase_N;Hydrolase	F:GO:0000166; P:GO:0006812; C:GO:0016020; F:GO:0043167; F:GO:0016787	F:nucleotide binding; P:cation transport; C:membrane; F:ion binding; F:hydrolase activity
986	TM1119_g986.t1	unitig_0	3026388	3027381	+	310	0.0023	0.92	N	hypothetical protein AOR_1_2412154	-	-	-	cluster_12	cf_putative	-	-	-	-	-	DUF3425	F:GO:0003677	F:DNA binding
987	TM1119_g987.t1	unitig_0	3027726	3028629	-	265	0	0	N	cytochrome p450	-	-	CYP574A1	cluster_12	cf_putative	-	-	-	-	-	p450	F:GO:0016491; F:GO:0046872; C:GO:0016020	F:oxidoreductase activity; F:metal ion binding; C:membrane
988	TM1119_g988.t1	unitig_0	3030413	3032354	-	536	0	0	N	Zinc-finger transcription factor	-	-	-	cluster_12	cf_putative	-	-	-	-	-	Zn_clus;Fungal_trans_2	C:GO:0005634; F:GO:0008270; P:GO:0006355; F:GO:0000981; P:GO:0006357	C:nucleus; F:zinc ion binding; P:regulation of transcription, DNA-templated; F:RNA polymerase II transcription factor activity, sequence-specific DNA binding; P:regulation of transcription from RNA polymerase II promoter
989	TM1119_g989.t1	unitig_0	3033076	3034114	+	272	0.008	1.25	N	short chain dehydrogenase ( )	-	-	-	cluster_12	cf_putative	-	-	-	-	-	adh_short	F:GO:0016491; P:GO:0055114; C:GO:0005575	F:oxidoreductase activity; P:oxidation-reduction process; C:cellular_component
990	TM1119_g990.t1	unitig_0	3035079	3036078	+	295	0.0076	0.878788	Y	acetyl xylan esterase (Axe1)	CE5|CBM1	CE5	-	cluster_12	cf_putative	-	-	-	-	-	CBM_1;Cutinase	P:GO:0005975; C:GO:0005576; F:GO:0004553; F:GO:0030248	P:carbohydrate metabolic process; C:extracellular region; F:hydrolase activity, hydrolyzing O-glycosyl compounds; F:cellulose binding
991	TM1119_g991.t1	unitig_0	3036334	3036777	-	147	0.0108	1.20968	N	---NA---	-	-	-	cluster_12	cf_putative	-	-	-	-	-	-	0	0
992	TM1119_g992.t1	unitig_0	3037389	3038057	-	222	0.0065	0.560345	N	methyltransferase type 11	-	-	-	cluster_12	cf_putative	-	-	-	-	-	Methyltransf_25	F:GO:0016740	F:transferase activity
993	TM1119_g993.t1	unitig_0	3038726	3039724	+	209	0.0043	0.377193	N	hypoxanthine guanine phosphoribosyltransferase	-	-	-	cluster_12	cf_putative	-	-	-	-	-	Pribosyltran	F:GO:0000287; P:GO:0032263; P:GO:0032264; P:GO:0046100; P:GO:0006178; C:GO:0005829; P:GO:0006168; C:GO:0005783; F:GO:0004422; F:GO:0052657	F:magnesium ion binding; P:GMP salvage; P:IMP salvage; P:hypoxanthine metabolic process; P:guanine salvage; C:cytosol; P:adenine salvage; C:endoplasmic reticulum; F:hypoxanthine phosphoribosyltransferase activity; F:guanine phosphoribosyltransferase activity
994	TM1119_g994.t1	unitig_0	3040871	3042190	+	378	0.0137	1.42222	N	2-hydroxyacid dehydrogenase	-	-	-	cluster_12	cf_putative	-	-	-	-	-	Oxidored_nitro;2-Hacid_dh;2-Hacid_dh_C	F:GO:0051287; P:GO:0055114; C:GO:0005575	F:NAD binding; P:oxidation-reduction process; C:cellular_component
995	TM1119_g995.t1	unitig_0	3042225	3044051	-	608	0.0156	0.705128	N	hypothetical protein TRIATDRAFT_291345	-	-	-	cluster_12	cf_putative	-	-	-	-	-	-	0	0
996	TM1119_g996.t1	unitig_0	3044592	3045497	-	301	0.0105	0.345622	N	oxidoreductase-like protein	-	-	-	cluster_12	cf_putative	-	-	-	-	-	Oxidored-like	0	0
997	TM1119_g997.t1	unitig_0	3046135	3048247	+	687	0.0116	1.27473	N	hypothetical protein GLRG_09646	-	-	-	cluster_12	cf_putative	-	-	-	-	-	-	P:GO:0008150; C:GO:0005575; F:GO:0003674	P:biological_process; C:cellular_component; F:molecular_function
998	TM1119_g998.t1	unitig_0	3048537	3048930	-	92	0.0019	0.161017	N	dolichyl-phosphate mannosyltransferase polypeptide 3	-	-	-	cluster_12	cf_putative	-	-	-	-	-	DPM3	F:GO:0016757; C:GO:0016021	F:transferase activity, transferring glycosyl groups; C:integral component of membrane
999	TM1119_g999.t1	unitig_0	3049412	3050008	-	198	0	0	N	---NA---	-	-	-	cluster_12	cf_putative	-	-	-	-	-	-	0	0
1000	TM1119_g1000.t1	unitig_0	3053133	3054467	-	444	0	0	N	guanine deaminase	-	-	-	cluster_12	cf_putative	-	-	-	-	-	Amidohydro_1	F:GO:0008270; F:GO:0008892; P:GO:0006147	F:zinc ion binding; F:guanine deaminase activity; P:guanine catabolic process
1001	TM1119_g1001.t1	unitig_0	3054938	3056890	+	551	0.0053	1.14286	N	C6 zinc finger domain-containing	-	-	-	cluster_12	cf_putative	-	-	-	-	-	Zn_clus;Fungal_trans	F:GO:0046872	F:metal ion binding
1002	TM1119_g1002.t1	unitig_0	3056910	3058267	-	435	0.0028	0.651163	N	DUF1479 domain	-	-	-	cluster_12	cf_putative	-	-	-	-	-	DUF1479	P:GO:0008150; C:GO:0005575; F:GO:0003674	P:biological_process; C:cellular_component; F:molecular_function
1003	TM1119_g1003.t1	unitig_0	3058703	3060444	+	508	0.0046	0.181818	N	hexose transporter	-	-	-	cluster_12	cf_putative	-	2.A.1.1.127	Electrochemical Potential-driven Transporters	Porters (uniporters, symporters, antiporters)	The Major Facilitator Superfamily (MFS)	Sugar_tr	F:GO:0022891; P:GO:0055085; C:GO:0016021	F:substrate-specific transmembrane transporter activity; P:transmembrane transport; C:integral component of membrane
1004	TM1119_g1004.t1	unitig_0	3062964	3064909	-	527	0	0	N	MFS quinate	-	-	-	cluster_12	cf_putative	-	2.A.1.1.119	Electrochemical Potential-driven Transporters	Porters (uniporters, symporters, antiporters)	The Major Facilitator Superfamily (MFS)	Sugar_tr	F:GO:0022891; P:GO:0055085; C:GO:0016021	F:substrate-specific transmembrane transporter activity; P:transmembrane transport; C:integral component of membrane
1005	TM1119_g1005.t1	unitig_0	3066062	3067702	-	546	0.0019	0.13	N	hypothetical protein CGGC5_13718	-	-	-	cluster_12	cf_putative	-	-	-	-	-	DUF2961	P:GO:0008150; C:GO:0005575; F:GO:0003674	P:biological_process; C:cellular_component; F:molecular_function
1006	TM1119_g1006.t1	unitig_0	3069694	3071368	+	466	0	0	N	hypothetical protein CGGC5_13719	-	-	-	cluster_12	cf_putative	-	-	-	-	-	-	C:GO:0016020; C:GO:0016021	C:membrane; C:integral component of membrane
1007	TM1119_g1007.t1	unitig_0	3071733	3073688	-	589	0.0011	0.0932203	N	ankyrin repeat	-	-	-	cluster_12	cf_putative	-	1.A.4.6.7	Channels/Pores	α-Type Channels	The Transient Receptor Potential Ca2+ Channel (TRP-CC) Family	Ank_2	F:GO:0003779	F:actin binding
1008	TM1119_g1008.t1	unitig_0	3074728	3075981	-	417	0.0111	0.589744	N	predicted protein	-	-	-	cluster_12	cf_putative	-	-	-	-	-	Amidoligase_2	C:GO:0016020; C:GO:0016021	C:membrane; C:integral component of membrane
1009	TM1119_g1009.t1	unitig_0	3077910	3079312	-	445	0.001	0.0746269	N	actin arp-6	-	-	-	cluster_12	cf_putative	-	-	-	-	-	Actin	F:GO:0031491; C:GO:0000812; C:GO:0016021; P:GO:0043486; C:GO:0005829; P:GO:0006348; C:GO:0000784	F:nucleosome binding; C:Swr1 complex; C:integral component of membrane; P:histone exchange; C:cytosol; P:chromatin silencing at telomere; C:nuclear chromosome, telomeric region
1010	TM1119_g1010.t1	unitig_0	3082066	3084368	-	743	0.0027	0.209302	N	ubiquitin fusion degradation (Ufd1)	-	-	-	cluster_12	cf_putative	-	3.A.16.1.2	Primary Active Transporters	P-P-bond-hydrolysis-driven transporters	The Endoplasmic Reticular Retrotranslocon (ER-RT) Family	UFD1;AZUL	P:GO:0006511	P:ubiquitin-dependent protein catabolic process
1011	TM1119_g1011.t1	unitig_0	3086045	3088005	+	488	0.0038	0.106443	N	ubiquitin fusion degradation (Ufd1)	-	-	-	-	-	-	-	-	-	-	F-box-like	P:GO:0008150; C:GO:0005575; F:GO:0003674	P:biological_process; C:cellular_component; F:molecular_function
1012	TM1119_g1012.t1	unitig_0	3089631	3090853	+	372	0.0381	0.710059	Y	Intradiol ring-cleavage dioxygenase	-	-	-	-	-	-	-	-	-	-	Dioxygenase_C	F:GO:0051213; P:GO:0061188; P:GO:2000219; F:GO:0008270; F:GO:0005506; P:GO:0031939; F:GO:0035064; P:GO:0061186; P:GO:0008152; C:GO:0033698; P:GO:0061408; P:GO:0016479	F:dioxygenase activity; P:negative regulation of chromatin silencing at rDNA; P:positive regulation of invasive growth in response to glucose limitation; F:zinc ion binding; F:iron ion binding; P:negative regulation of chromatin silencing at telomere; F:methylated histone binding; P:negative regulation of chromatin silencing at silent mating-type cassette; P:metabolic process; C:Rpd3L complex; P:…
1013	TM1119_g1013.t1	unitig_0	3091286	3093013	-	521	0.011	1.30952	N	FAD binding domain	-	-	-	-	-	-	-	-	-	-	-	F:GO:0016614; F:GO:0008270; P:GO:0006351; P:GO:0006355; F:GO:0001104; F:GO:0000981; P:GO:0006357; F:GO:0003677; C:GO:0005634; F:GO:0050660; F:GO:0016491; F:GO:0003824; F:GO:0046872; C:GO:0016592; P:GO:0055114	F:oxidoreductase activity, acting on CH-OH group of donors; F:zinc ion binding; P:transcription, DNA-templated; P:regulation of transcription, DNA-templated; F:RNA polymerase II transcription cofactor activity; F:RNA polymerase II transcription factor activity, sequence-specific DNA binding; P:regulation of transcription from RNA polymerase II promoter; F:DNA binding; C:nucleus; F:flavin adenine …
1014	TM1119_g1014.t1	unitig_0	3094368	3095834	-	469	0.016	0.704846	N	histidyl-tRNA synthetase	-	-	-	-	-	-	-	-	-	-	HGTP_anticodon;tRNA-synt_His	F:GO:0004821; F:GO:0005524; P:GO:0006427; C:GO:0005739; C:GO:0005829; P:GO:0032543	F:histidine-tRNA ligase activity; F:ATP binding; P:histidyl-tRNA aminoacylation; C:mitochondrion; C:cytosol; P:mitochondrial translation
1015	TM1119_g1015.t1	unitig_0	3097375	3098445	-	356	0.0126	1.41791	N	kinase-like domain	-	-	-	cluster_13	t1pks	-	-	-	-	-	Pkinase	P:GO:0016310; F:GO:0016301	P:phosphorylation; F:kinase activity
1016	TM1119_g1016.t1	unitig_0	3100964	3102053	+	307	0.0164	1.112	N	short-chain dehydrogenase reductase	-	-	-	cluster_13	t1pks	-	-	-	-	-	adh_short	P:GO:0008152	P:metabolic process
1017	TM1119_g1017.t1	unitig_0	3102187	3103608	-	394	0.0078	0.110795	N	alpha-ketoglutarate dependent xanthine dioxygenase	-	-	-	cluster_13	t1pks	-	-	-	-	-	TauD	F:GO:0051213; F:GO:0016491; P:GO:0055114	F:dioxygenase activity; F:oxidoreductase activity; P:oxidation-reduction process
1018	TM1119_g1018.t1	unitig_0	3105038	3110024	+	937	0.0171	0.777778	N	C6 transcription	-	-	-	cluster_13	t1pks	-	-	-	-	-	Zn_clus;Fungal_trans	F:GO:0003677; C:GO:0005634; F:GO:0008270; F:GO:0046872; P:GO:0006351; C:GO:0016020; C:GO:0016021; P:GO:0006355; F:GO:0043565; F:GO:0000981; P:GO:0006357	F:DNA binding; C:nucleus; F:zinc ion binding; F:metal ion binding; P:transcription, DNA-templated; C:membrane; C:integral component of membrane; P:regulation of transcription, DNA-templated; F:sequence-specific DNA binding; F:RNA polymerase II transcription factor activity, sequence-specific DNA binding; P:regulation of transcription from RNA polymerase II promoter
1019	TM1119_g1019.t1	unitig_0	3110447	3111069	+	188	0.0071	0.246479	N	elongation factor 1-beta	-	-	-	cluster_13	t1pks	-	-	-	-	-	EF1_GNE	P:GO:0006412	P:translation
1020	TM1119_g1020.t1	unitig_0	3112656	3113752	+	282	0.0117	0.236769	Y	concanavalin A-like lectin glucanase	-	-	-	cluster_13	t1pks	-	-	-	-	-	Peptidase_A4	P:GO:0052051	P:interaction with host via protein secreted by type II secretion system
1021	TM1119_g1021.t1	unitig_0	3115507	3117303	-	556	0.0033	0.220472	N	MFS quinate	-	-	-	cluster_13	t1pks	-	2.A.1.1.7	Electrochemical Potential-driven Transporters	Porters (uniporters, symporters, antiporters)	The Major Facilitator Superfamily (MFS)	Sugar_tr	F:GO:0022891; P:GO:0055085; C:GO:0016021	F:substrate-specific transmembrane transporter activity; P:transmembrane transport; C:integral component of membrane
1022	TM1119_g1022.t1	unitig_0	3121574	3122721	+	359	0.0031	0.0677966	Y	proline iminopeptidase	-	-	-	cluster_13	t1pks	-	-	-	-	-	Abhydrolase_1	C:GO:0005737; P:GO:0006508; F:GO:0004177; F:GO:0008233; F:GO:0016787	C:cytoplasm; P:proteolysis; F:aminopeptidase activity; F:peptidase activity; F:hydrolase activity
1023	TM1119_g1023.t1	unitig_0	3122939	3130895	-	1869	0.0162	0.254766	N	spermidine putrescine import ATP-binding potA	-	-	-	cluster_13	t1pks	-	3.A.1.201.7	Primary Active Transporters	P-P-bond-hydrolysis-driven transporters	The ATP-binding Cassette (ABC) Superfamily	ABC_tran;Sugar_tr;ABC_membrane	F:GO:0005524; F:GO:0042626; P:GO:0055085; C:GO:0016021	F:ATP binding; F:ATPase activity, coupled to transmembrane movement of substances; P:transmembrane transport; C:integral component of membrane
1024	TM1119_g1024.t1	unitig_0	3132882	3133699	-	253	0.0119	0.641221	N	duf341 family	-	-	-	cluster_13	t1pks	-	-	-	-	-	FSH1	P:GO:0008150; C:GO:0005575; F:GO:0003674	P:biological_process; C:cellular_component; F:molecular_function
1025	TM1119_g1025.t1	unitig_0	3135856	3143079	+	2257	0.0081	1.03846	N	polyketide synthase	-	-	-	cluster_13	t1pks	-	-	-	-	-	ketoacyl-synt;PP-binding;Acyl_transf_1;Ketoacyl-synt_C;ADH_N;KR;ADH_zinc_N_2;PS-DH;KAsynt_C_assoc	F:GO:0016491; P:GO:0055114; F:GO:0031177; F:GO:0016740	F:oxidoreductase activity; P:oxidation-reduction process; F:phosphopantetheine binding; F:transferase activity
1026	TM1119_g1026.t1	unitig_0	3143836	3146248	+	770	0	0	N	DNA polymerase sigma	-	-	-	cluster_13	t1pks	-	-	-	-	-	NTP_transf_2;PAP_assoc	P:GO:0008150; F:GO:0016779; C:GO:0005575; F:GO:0016853	P:biological_process; F:nucleotidyltransferase activity; C:cellular_component; F:isomerase activity
1027	TM1119_g1027.t1	unitig_0	3147156	3149259	-	659	0	0	Y	alpha-N-arabinofuranosidase A	GH51	GH51	-	cluster_13	t1pks	-	-	-	-	-	Alpha-L-AF_C	P:GO:0046373; F:GO:0046556	P:L-arabinose metabolic process; F:alpha-L-arabinofuranosidase activity
1028	TM1119_g1028.t1	unitig_0	3150485	3151380	-	239	0.0154	0.505618	N	Acyl- N-acyltransferase	-	-	-	cluster_13	t1pks	-	-	-	-	-	Acetyltransf_7	F:GO:0016746	F:transferase activity, transferring acyl groups
1029	TM1119_g1029.t1	unitig_0	3152364	3156173	-	1269	0.0231	0.914286	N	conserved hypothetical protein	-	-	-	cluster_13	t1pks	-	-	-	-	-	-	C:GO:0005575; F:GO:0003674	C:cellular_component; F:molecular_function
1030	TM1119_g1030.t1	unitig_0	3163236	3164309	-	339	0.0007	0.0253623	N	short-chain dehydrogenase reductase family	-	-	-	-	-	-	-	-	-	-	adh_short	C:GO:0005575	C:cellular_component
1031	TM1119_g1031.t1	unitig_0	3164858	3166770	-	550	0.0076	0.303483	N	Cytochrome P450	-	-	CYP5075B1_Aspergillus_flavus	-	-	-	-	-	-	-	p450	F:GO:0005506; F:GO:0016705; F:GO:0046872; F:GO:0016491; C:GO:0016020; C:GO:0016021; P:GO:0055114; F:GO:0004497; P:GO:0016125; F:GO:0020037	F:iron ion binding; F:oxidoreductase activity, acting on paired donors, with incorporation or reduction of molecular oxygen; F:metal ion binding; F:oxidoreductase activity; C:membrane; C:integral component of membrane; P:oxidation-reduction process; F:monooxygenase activity; P:sterol metabolic process; F:heme binding
1032	TM1119_g1032.t1	unitig_0	3168998	3170212	+	378	0.0035	0.208955	N	amidohydrolase family	-	-	-	-	-	-	-	-	-	-	Amidohydro_2	F:GO:0016787	F:hydrolase activity
1033	TM1119_g1033.t1	unitig_0	3171064	3172023	+	319	0.0007	0.0769231	N	---NA---	-	-	-	-	-	-	-	-	-	-	-	0	0
1034	TM1119_g1034.t1	unitig_0	3174454	3175161	+	235	0.016	4.35484	N	hypothetical protein MYCGRDRAFT_107708	-	-	-	-	-	-	-	-	-	-	Beta-lactamase	0	0
1035	TM1119_g1035.t1	unitig_0	3175679	3176855	+	367	0.0046	0.779661	N	glycoside hydrolase family 31	GH31	GH31	-	-	-	-	-	-	-	-	Glyco_hydro_31	P:GO:0005975; F:GO:0004553; F:GO:0030246	P:carbohydrate metabolic process; F:hydrolase activity, hydrolyzing O-glycosyl compounds; F:carbohydrate binding
1036	TM1119_g1036.t1	unitig_0	3177023	3177754	-	243	0.0052	0.265306	N	predicted protein	-	-	-	-	-	-	-	-	-	-	GFA	F:GO:0016846; P:GO:0008152	F:carbon-sulfur lyase activity; P:metabolic process
1037	TM1119_g1037.t1	unitig_0	3178532	3183413	-	1555	0.0071	0.461039	N	ABC transporter CDR4	-	-	-	-	-	-	3.A.1.205.11	Primary Active Transporters	P-P-bond-hydrolysis-driven transporters	The ATP-binding Cassette (ABC) Superfamily	ABC_tran;ABC2_membrane;PDR_CDR;ABC_trans_N	F:GO:0005524; P:GO:0006855; P:GO:0035690; C:GO:0016021; P:GO:0042908; F:GO:0008559; C:GO:0005886	F:ATP binding; P:drug transmembrane transport; P:cellular response to drug; C:integral component of membrane; P:xenobiotic transport; F:xenobiotic-transporting ATPase activity; C:plasma membrane
1038	TM1119_g1038.t1	unitig_0	3187971	3191203	-	625	0.0072	0.188811	N	endo-1,4-beta-xylanase A	GH10	GH10	-	-	-	-	-	-	-	-	Glyco_hydro_10	P:GO:0045493; F:GO:0031176; C:GO:0005576; F:GO:0030248	P:xylan catabolic process; F:endo-1,4-beta-xylanase activity; C:extracellular region; F:cellulose binding
1039	TM1119_g1039.t1	unitig_0	3192495	3194419	-	603	0	0	N	predicted protein	-	-	-	-	-	-	1.B.69.2.3	Channels/Pores	β-Barrel Porins	The Peroxysomal Membrane Porin 4 (PxMP4) Family	-	C:GO:0016021	C:integral component of membrane
1040	TM1119_g1040.t1	unitig_0	3196012	3198303	-	727	0	0	N	hypothetical protein GLRG_09471	-	-	-	-	-	-	-	-	-	-	-	0	0
1041	TM1119_g1041.t1	unitig_0	3199631	3200143	-	140	0.0063	0.757576	N	glutathione-dependent formaldehyde-activating	-	-	-	-	-	-	-	-	-	-	-	F:GO:0016846; P:GO:0008152	F:carbon-sulfur lyase activity; P:metabolic process
1042	TM1119_g1042.t1	unitig_0	3200638	3202410	-	510	0.0104	0.414343	N	ankyrin repeat-containing	-	-	-	cluster_14	cf_putative	-	2.A.1.2.86	Electrochemical Potential-driven Transporters	Porters (uniporters, symporters, antiporters)	The Major Facilitator Superfamily (MFS)	MFS_1	P:GO:0055085; C:GO:0016020; C:GO:0016021	P:transmembrane transport; C:membrane; C:integral component of membrane
1043	TM1119_g1043.t1	unitig_0	3204448	3208731	-	1332	0	0	N	hypothetical protein MPH_00115	-	-	-	cluster_14	cf_putative	-	-	-	-	-	-	0	0
1044	TM1119_g1044.t1	unitig_0	3210196	3212349	-	584	0.0149	0.837079	N	major facilitator superfamily transporter	-	-	-	cluster_14	cf_putative	-	2.A.1.2.78	Electrochemical Potential-driven Transporters	Porters (uniporters, symporters, antiporters)	The Major Facilitator Superfamily (MFS)	MFS_1	P:GO:0055085; C:GO:0016021	P:transmembrane transport; C:integral component of membrane
1045	TM1119_g1045.t1	unitig_0	3214016	3214980	-	271	0.0211	1.45833	N	ubiquitin-conjugating enzyme	-	-	-	cluster_14	cf_putative	-	3.A.16.1.2	Primary Active Transporters	P-P-bond-hydrolysis-driven transporters	The Endoplasmic Reticular Retrotranslocon (ER-RT) Family	UQ_con	C:GO:0005789; F:GO:0004842; P:GO:0000209; C:GO:0016021; P:GO:0030433; P:GO:0006513	C:endoplasmic reticulum membrane; F:ubiquitin-protein transferase activity; P:protein polyubiquitination; C:integral component of membrane; P:ER-associated ubiquitin-dependent protein catabolic process; P:protein monoubiquitination
1046	TM1119_g1046.t1	unitig_0	3215636	3217410	+	526	0.0207	1.76923	N	sorting assembly machinery 50 kDa subunit	-	-	-	cluster_14	cf_putative	-	1.B.33.3.3	Channels/Pores	β-Barrel Porins	The Outer Membrane Protein Insertion Porin (Bam Complex) (OmpIP) Family	Bac_surface_Ag	C:GO:0031307; F:GO:0015266; P:GO:0045040; P:GO:0006461; C:GO:0001401	C:integral component of mitochondrial outer membrane; F:protein channel activity; P:protein import into mitochondrial outer membrane; P:protein complex assembly; C:mitochondrial sorting and assembly machinery complex
1047	TM1119_g1047.t1	unitig_0	3217829	3219326	-	480	0.0005	0.227273	N	nuclear pore	-	-	-	cluster_14	cf_putative	-	-	-	-	-	BTB	P:GO:0043581; F:GO:0003674	P:obsolete mycelium development; F:molecular_function
1048	TM1119_g1048.t1	unitig_0	3221771	3223501	-	484	0.0209	0.461538	N	C6 transcription	-	-	-	cluster_14	cf_putative	-	-	-	-	-	-	C:GO:0005634; F:GO:0003700; F:GO:0008270; C:GO:0016020; C:GO:0016021; P:GO:0006355; F:GO:0000981; P:GO:0006357	C:nucleus; F:transcription factor activity, sequence-specific DNA binding; F:zinc ion binding; C:membrane; C:integral component of membrane; P:regulation of transcription, DNA-templated; F:RNA polymerase II transcription factor activity, sequence-specific DNA binding; P:regulation of transcription from RNA polymerase II promoter
1049	TM1119_g1049.t1	unitig_0	3225226	3226701	+	491	0.0095	1.39344	Y	secretory	-	-	-	cluster_14	cf_putative	-	-	-	-	-	Abhydrolase_6	P:GO:0016042; F:GO:0004806	P:lipid catabolic process; F:triglyceride lipase activity
1050	TM1119_g1050.t1	unitig_0	3227362	3229503	-	713	0.0141	0.745763	N	Heterokaryon incompatibility	-	-	-	cluster_14	cf_putative	-	-	-	-	-	HET	C:GO:0016020; C:GO:0016021	C:membrane; C:integral component of membrane
1051	TM1119_g1051.t1	unitig_0	3231302	3232529	+	387	0.0046	0.174129	N	osmostress-responsive transcription	-	-	-	cluster_14	cf_putative	-	-	-	-	-	GCR1_C	P:GO:0008152	P:metabolic process
1052	TM1119_g1052.t1	unitig_0	3233134	3233762	-	182	0.0031	0.15736	Y	hypothetical protein TRIVIDRAFT_70692	CBM12	-	-	cluster_14	cf_putative	-	-	-	-	-	-	0	0
1053	TM1119_g1053.t1	unitig_0	3234959	3236798	+	574	0.0046	0.428571	Y	cytochrome p450	-	-	CYP5272B1	cluster_14	cf_putative	-	-	-	-	-	p450	P:GO:0008150; F:GO:0005506; F:GO:0016491; F:GO:0046872; F:GO:0016705; C:GO:0016020; C:GO:0016021; P:GO:0055114; F:GO:0004497; C:GO:0005575; F:GO:0003674; F:GO:0020037	P:biological_process; F:iron ion binding; F:oxidoreductase activity; F:metal ion binding; F:oxidoreductase activity, acting on paired donors, with incorporation or reduction of molecular oxygen; C:membrane; C:integral component of membrane; P:oxidation-reduction process; F:monooxygenase activity; C:cellular_component; F:molecular_function; F:heme binding
1054	TM1119_g1054.t1	unitig_0	3240664	3241536	+	290	0.0049	0.546667	N	hypothetical protein OOU_Y34scaffold00097g10	-	-	-	cluster_14	cf_putative	-	-	-	-	-	-	0	0
1055	TM1119_g1055.t1	unitig_0	3242184	3244226	-	600	0.0109	0.578947	N	Zn(II)2Cys6 transcription factor	-	-	-	cluster_14	cf_putative	-	-	-	-	-	-	C:GO:0005634; F:GO:0008270; P:GO:0006355; C:GO:0005575; F:GO:0003674; F:GO:0000982; F:GO:0000981; P:GO:0006357	C:nucleus; F:zinc ion binding; P:regulation of transcription, DNA-templated; C:cellular_component; F:molecular_function; F:transcription factor activity, RNA polymerase II core promoter proximal region sequence-specific binding; F:RNA polymerase II transcription factor activity, sequence-specific DNA binding; P:regulation of transcription from RNA polymerase II promoter
1056	TM1119_g1056.t1	unitig_0	3245590	3246794	+	334	0.0017	0.369565	N	MFS multidrug	-	-	-	cluster_14	cf_putative	-	2.A.1.3.65	Electrochemical Potential-driven Transporters	Porters (uniporters, symporters, antiporters)	The Major Facilitator Superfamily (MFS)	TRI12	P:GO:0055085; C:GO:0016020; C:GO:0016021; F:GO:0003674	P:transmembrane transport; C:membrane; C:integral component of membrane; F:molecular_function
1057	TM1119_g1057.t1	unitig_0	3248006	3249529	+	488	0.0067	0.767442	N	hypothetical protein GLRG_10699	-	-	-	cluster_14	cf_putative	-	-	-	-	-	-	P:GO:0008150; C:GO:0016020; C:GO:0016021; C:GO:0005575; F:GO:0003674	P:biological_process; C:membrane; C:integral component of membrane; C:cellular_component; F:molecular_function
1058	TM1119_g1058.t1	unitig_0	3250009	3250672	-	181	0.0108	2.20408	Y	hypothetical protein	-	-	-	cluster_14	cf_putative	-	-	-	-	-	-	P:GO:0008150; C:GO:0016020; C:GO:0016021; C:GO:0005575; F:GO:0003674	P:biological_process; C:membrane; C:integral component of membrane; C:cellular_component; F:molecular_function
1059	TM1119_g1059.t1	unitig_0	3253706	3255148	-	480	0.0133	0.856	N	major facilitator superfamily transporter	-	-	-	cluster_14	cf_putative	-	2.A.1.63.4	Electrochemical Potential-driven Transporters	Porters (uniporters, symporters, antiporters)	The Major Facilitator Superfamily (MFS)	MFS_1	P:GO:0055085; C:GO:0016021	P:transmembrane transport; C:integral component of membrane
1060	TM1119_g1060.t1	unitig_0	3256138	3256992	+	284	0.0014	0.10219	N	hypothetical protein FPSE_08990	-	-	-	cluster_14	cf_putative	-	-	-	-	-	-	P:GO:0008150; C:GO:0005575; F:GO:0003674	P:biological_process; C:cellular_component; F:molecular_function
1061	TM1119_g1061.t1	unitig_0	3260982	3265207	+	1270	0.0037	0.862069	N	hypothetical protein CTHT_0045850	-	-	-	cluster_14	cf_putative	-	-	-	-	-	-	P:GO:0008150; C:GO:0005575; F:GO:0003674	P:biological_process; C:cellular_component; F:molecular_function
1062	TM1119_g1062.t1	unitig_0	3266540	3269114	+	684	0.0008	0.0888889	N	peroxin 23	-	-	-	cluster_14	cf_putative	-	3.A.20.1.5	Primary Active Transporters	P-P-bond-hydrolysis-driven transporters	The Peroxisomal Protein Importer (PPI) Family	Pex24p	C:GO:0016020	C:membrane
1063	TM1119_g1063.t1	unitig_0	3269455	3270494	-	327	0.0021	0.182609	N	---NA---	-	-	-	cluster_14	cf_putative	-	-	-	-	-	-	0	0
1064	TM1119_g1064.t1	unitig_0	3271108	3272948	-	533	0.0059	1.375	N	flavin containing monooxygenase 9	-	-	-	cluster_14	cf_putative	-	-	-	-	-	FMO-like	F:GO:0000166; F:GO:0050662; F:GO:0004497	F:nucleotide binding; F:coenzyme binding; F:monooxygenase activity
1065	TM1119_g1065.t1	unitig_0	3274136	3274815	-	179	0.0067	1.08108	Y	UVI-1h	-	-	-	cluster_14	cf_putative	-	-	-	-	-	-	P:GO:0008150; C:GO:0005575; F:GO:0003674	P:biological_process; C:cellular_component; F:molecular_function
1066	TM1119_g1066.t1	unitig_0	3275725	3276450	-	241	0.0067	0.632075	N	histone acetyltransferase	-	-	-	cluster_14	cf_putative	-	-	-	-	-	Acetyltransf_1	P:GO:0001510; F:GO:0016747; P:GO:0009452; F:GO:0008168; F:GO:0016740; F:GO:0008080	P:RNA methylation; F:transferase activity, transferring acyl groups other than amino-acyl groups; P:7-methylguanosine RNA capping; F:methyltransferase activity; F:transferase activity; F:N-acetyltransferase activity
1067	TM1119_g1067.t1	unitig_0	3276665	3277012	-	115	0.0039	0.371429	N	hypothetical protein VDAG_04764	-	-	-	cluster_14	cf_putative	-	-	-	-	-	-	P:GO:0008150; C:GO:0005575; F:GO:0003674	P:biological_process; C:cellular_component; F:molecular_function
1068	TM1119_g1068.t1	unitig_0	3279802	3280596	+	264	0.0015	0.110294	N	2-deoxy-D-gluconate 3-	-	-	-	cluster_14	cf_putative	-	-	-	-	-	adh_short_C2	F:GO:0016491; P:GO:0055114	F:oxidoreductase activity; P:oxidation-reduction process
1069	TM1119_g1069.t1	unitig_0	3280961	3282191	-	391	0.0115	2.08696	N	hypothetical protein CMQ_2283	-	-	-	cluster_14	cf_putative	-	-	-	-	-	Ribosomal_L50	C:GO:0005739; C:GO:0005840	C:mitochondrion; C:ribosome
1070	TM1119_g1070.t1	unitig_0	3282494	3283197	+	214	0.0119	0.316489	Y	hypothetical protein MGG_09765	-	-	-	cluster_14	cf_putative	-	-	-	-	-	-	P:GO:0008150; C:GO:0016020; C:GO:0016021; C:GO:0005575; F:GO:0003674	P:biological_process; C:membrane; C:integral component of membrane; C:cellular_component; F:molecular_function
1071	TM1119_g1071.t1	unitig_0	3284290	3285408	+	344	0.0059	0.2	N	hypothetical protein CMQ_2115	-	-	-	cluster_14	cf_putative	-	-	-	-	-	COX14	P:GO:0008150; C:GO:0016020; C:GO:0016021; C:GO:0005575; F:GO:0003674	P:biological_process; C:membrane; C:integral component of membrane; C:cellular_component; F:molecular_function
1072	TM1119_g1072.t1	unitig_0	3285978	3287171	-	379	0.0036	0.131068	N	hypothetical protein GGTG_02068	-	-	-	cluster_14	cf_putative	-	-	-	-	-	-	P:GO:0008150; C:GO:0005575; F:GO:0003674	P:biological_process; C:cellular_component; F:molecular_function
1073	TM1119_g1073.t1	unitig_0	3290994	3292381	+	379	0	0	N	phospho-2-dehydro-3-deoxyheptonate aldolase	-	-	-	cluster_14	cf_putative	-	-	-	-	-	DAHP_synth_1	C:GO:0005634; P:GO:0009073; C:GO:0005737; F:GO:0003849; P:GO:0009423	C:nucleus; P:aromatic amino acid family biosynthetic process; C:cytoplasm; F:3-deoxy-7-phosphoheptulonate synthase activity; P:chorismate biosynthetic process
1074	TM1119_g1074.t1	unitig_0	3293233	3295699	+	758	0	0	N	GTP binding	-	-	-	-	-	-	-	-	-	-	-	P:GO:0007264; C:GO:0005829; P:GO:0043547	P:small GTPase mediated signal transduction; C:cytosol; P:positive regulation of GTPase activity
1075	TM1119_g1075.t1	unitig_0	3296156	3297184	-	213	0.0014	0.297872	N	60S ribosomal L13	-	-	-	-	-	-	-	-	-	-	Ribosomal_L13e	F:GO:0003723; F:GO:0003735; C:GO:0022625; P:GO:0006412	F:RNA binding; F:structural constituent of ribosome; C:cytosolic large ribosomal subunit; P:translation
1076	TM1119_g1076.t1	unitig_0	3297928	3299817	-	629	0.0038	0.40625	N	capsular associated	GT90	-	-	-	-	-	-	-	-	-	Glyco_transf_90	C:GO:0016020	C:membrane
1077	TM1119_g1077.t1	unitig_0	3302566	3304488	+	576	0.0121	0.825	Y	peptidase family M20 M25 M40	-	-	-	-	-	-	-	-	-	-	Peptidase_M20;M20_dimer	F:GO:0004180; P:GO:0008152; F:GO:0008237	F:carboxypeptidase activity; P:metabolic process; F:metallopeptidase activity
1078	TM1119_g1078.t1	unitig_0	3304749	3307144	-	772	0.0035	0.35	N	heterokaryon incompatibility	-	-	-	cluster_15	cf_putative	-	-	-	-	-	HET	0	0
1079	TM1119_g1079.t1	unitig_0	3311737	3314016	+	722	0.0122	0.830769	N	u-box domain-containing	-	-	-	cluster_15	cf_putative	-	1.A.13.2.1	Channels/Pores	α-Type Channels	The Epithelial Chloride Channel (E-ClC) Family	VWA;Vint;Vwaint	P:GO:0016539	P:intein-mediated protein splicing
1080	TM1119_g1080.t1	unitig_0	3316002	3322098	+	1567	0.0046	0.730159	Y	secreted aspartic ase	-	-	-	cluster_15	cf_putative	-	-	-	-	-	Asp;Dynamin_N	F:GO:0004190; P:GO:0006508; F:GO:0008233; F:GO:0016787	F:aspartic-type endopeptidase activity; P:proteolysis; F:peptidase activity; F:hydrolase activity
1081	TM1119_g1081.t1	unitig_0	3322491	3323750	-	419	0.002	0.384615	N	3-ketoacyl- thiolase	-	-	-	cluster_15	cf_putative	-	-	-	-	-	Thiolase_N;Thiolase_C	F:GO:0016747; P:GO:0008152	F:transferase activity, transferring acyl groups other than amino-acyl groups; P:metabolic process
1082	TM1119_g1082.t1	unitig_0	3324954	3326732	-	592	0.0066	3.1875	N	FAD-dependent oxidoreductase-like enzyme	-	-	-	cluster_15	cf_putative	-	-	-	-	-	-	F:GO:0016740	F:transferase activity
1083	TM1119_g1083.t1	unitig_0	3328973	3329580	+	166	0.0061	0.448529	Y	CFEM domain-containing	-	-	-	cluster_15	cf_putative	-	-	-	-	-	CFEM	P:GO:0008150; C:GO:0005575; F:GO:0003674	P:biological_process; C:cellular_component; F:molecular_function
1084	TM1119_g1084.t1	unitig_0	3329932	3330540	-	202	0	0	Y	siderophore biosynthesis	-	-	-	cluster_15	cf_putative	-	-	-	-	-	-	0	0
1085	TM1119_g1085.t1	unitig_0	3331129	3337567	-	1714	0.003	0.393443	N	leucine-rich repeat-containing 40	-	-	-	cluster_15	cf_putative	-	8.A.43.1.2	Accessory Factors Involved in Transport	Auxiliary transport proteins	The NEAT-domain containing methaemoglobin heme sequestration (N-MHS) Family	LRR_8	P:GO:0008150; C:GO:0005575	P:biological_process; C:cellular_component
1086	TM1119_g1086.t1	unitig_0	3338761	3340129	+	399	0.0033	0.333333	Y	purine nucleoside	-	-	-	cluster_15	cf_putative	-	-	-	-	-	NUP	P:GO:0055085	P:transmembrane transport
1087	TM1119_g1087.t1	unitig_0	3340983	3341863	+	260	0.0055	0.368421	Y	integral membrane	-	-	-	cluster_15	cf_putative	-	5.B.2.3.1	Transmembrane Electron Carriers	Transmembrane 1-electron transfer carriers	The Eukaryotic Cytochrome b561(Cytb561) Family	Cytochrom_B561	P:GO:0005975; C:GO:0016020	P:carbohydrate metabolic process; C:membrane
1088	TM1119_g1088.t1	unitig_0	3342223	3345628	-	766	0.0102	1.29412	N	C6 zinc finger domain	-	-	-	cluster_15	cf_putative	-	-	-	-	-	Zn_clus;APH	P:GO:0008150; C:GO:0005634; F:GO:0008270; P:GO:0006355; C:GO:0005575; F:GO:0003674; F:GO:0000981; P:GO:0006357	P:biological_process; C:nucleus; F:zinc ion binding; P:regulation of transcription, DNA-templated; C:cellular_component; F:molecular_function; F:RNA polymerase II transcription factor activity, sequence-specific DNA binding; P:regulation of transcription from RNA polymerase II promoter
1089	TM1119_g1089.t1	unitig_0	3346112	3348011	-	551	0.01	1.09091	N	fatty-acid amide	-	-	-	cluster_15	cf_putative	-	-	-	-	-	Amidase	F:GO:0003824	F:catalytic activity
1090	TM1119_g1090.t1	unitig_0	3348612	3350629	+	514	0.0061	1.38462	N	Major Facilitator Superfamily	-	-	-	cluster_15	cf_putative	-	2.A.1.14.4	Electrochemical Potential-driven Transporters	Porters (uniporters, symporters, antiporters)	The Major Facilitator Superfamily (MFS)	MFS_1	C:GO:0016020	C:membrane
1091	TM1119_g1091.t1	unitig_0	3350741	3351535	-	264	0.008	0.362319	N	Uncharacterized oxidoreductase yusZ	-	-	-	cluster_15	cf_putative	-	-	-	-	-	adh_short	F:GO:0016491; P:GO:0055114; C:GO:0005575	F:oxidoreductase activity; P:oxidation-reduction process; C:cellular_component
1092	TM1119_g1092.t1	unitig_0	3352270	3354327	-	685	0.0078	0.634146	N	hypothetical protein NECHADRAFT_102175	-	-	-	cluster_15	cf_putative	-	-	-	-	-	-	0	0
1093	TM1119_g1093.t1	unitig_0	3355918	3356894	-	202	0	0	N	carbohydrate-binding cytochrome b562	-	-	-	cluster_15	cf_putative	-	-	-	-	-	CDH-cyt	P:GO:0008150; F:GO:0003824; C:GO:0005575; F:GO:0003674	P:biological_process; F:catalytic activity; C:cellular_component; F:molecular_function
1094	TM1119_g1094.t1	unitig_0	3358835	3359452	+	205	0.0029	0.254386	N	heterokaryon incompatibility	-	-	-	cluster_15	cf_putative	-	-	-	-	-	HET	C:GO:0016020; C:GO:0016021	C:membrane; C:integral component of membrane
1095	TM1119_g1095.t1	unitig_0	3362551	3363987	+	478	0	0	N	D-arabinose 1-dehydrogenase [NAD(P)+]	-	-	-	cluster_15	cf_putative	-	8.A.5.1.4	Accessory Factors Involved in Transport	Auxiliary transport proteins	The Voltage-gated K+ Channel β-subunit (Kvβ) Family	Aldo_ket_red	P:GO:0070485; F:GO:0016491; P:GO:0055114; F:GO:0045290	P:dehydro-D-arabinono-1,4-lactone biosynthetic process; F:oxidoreductase activity; P:oxidation-reduction process; F:D-arabinose 1-dehydrogenase [NAD(P)+] activity
1096	TM1119_g1096.t1	unitig_0	3364493	3367501	-	945	0.0007	0.020649	N	C2H2 zinc finger	-	-	-	cluster_15	cf_putative	-	-	-	-	-	-	C:GO:0043231; C:GO:0012505; C:GO:0044444	C:intracellular membrane-bounded organelle; C:endomembrane system; C:cytoplasmic part
1097	TM1119_g1097.t1	unitig_0	3370502	3372091	+	529	0.0011	0.0763889	N	fumarate reductase flavo subunit	-	-	-	cluster_15	cf_putative	-	-	-	-	-	FAD_binding_2	F:GO:0016491; P:GO:0055114	F:oxidoreductase activity; P:oxidation-reduction process
1098	TM1119_g1098.t1	unitig_0	3373006	3374838	-	610	0.0068	0.274038	N	lccl domain containing	-	-	-	cluster_15	cf_putative	-	-	-	-	-	LCCL	C:GO:0016020	C:membrane
1099	TM1119_g1099.t1	unitig_0	3376209	3378209	-	631	0.0028	0.588235	N	C6 transcription	-	-	-	cluster_15	cf_putative	-	-	-	-	-	Fungal_trans	F:GO:0046872; P:GO:1901362; P:GO:0044238	F:metal ion binding; P:organic cyclic compound biosynthetic process; P:primary metabolic process
1100	TM1119_g1100.t1	unitig_0	3379432	3381567	+	654	0.0007	0.4375	N	vanillate o-demethylase	-	-	-	cluster_15	cf_putative	-	-	-	-	-	Fer2;MOSC;NAD_binding_6	F:GO:0005488	F:binding
1101	TM1119_g1101.t1	unitig_0	3382140	3384051	-	557	0.0081	1	N	allantoin permease	-	-	-	cluster_15	cf_putative	-	2.A.39.3.1	Electrochemical Potential-driven Transporters	Porters (uniporters, symporters, antiporters)	The Nucleobase:Cation Symporter-1 (NCS1) Family	Transp_cyt_pur	C:GO:0016020; P:GO:0006810	C:membrane; P:transport
1102	TM1119_g1102.t1	unitig_0	3384752	3388193	+	1001	0.0043	0.281046	N	hydantoinase oxoprolinase	-	-	-	-	-	-	-	-	-	-	Hydantoinase_A;Hydant_A_N;DUF917	F:GO:0016787	F:hydrolase activity
1103	TM1119_g1103.t1	unitig_0	3388544	3389911	-	429	0.002	0.130719	N	nuclear pore	-	-	-	-	-	-	-	-	-	-	-	P:GO:0043581; F:GO:0003674	P:obsolete mycelium development; F:molecular_function
1104	TM1119_g1104.t1	unitig_0	3390560	3392568	-	599	0.0265	1.24299	N	C6 zinc finger domain-containing	-	-	-	-	-	-	-	-	-	-	Zn_clus;Fungal_trans_2	C:GO:0005634; F:GO:0008270; P:GO:0006355; F:GO:0000981; P:GO:0006357	C:nucleus; F:zinc ion binding; P:regulation of transcription, DNA-templated; F:RNA polymerase II transcription factor activity, sequence-specific DNA binding; P:regulation of transcription from RNA polymerase II promoter
1105	TM1119_g1105.t1	unitig_0	3393473	3394227	+	214	0.0262	1.36154	N	GNAT family	-	-	-	-	-	-	-	-	-	-	Acetyltransf_1	F:GO:0016746; F:GO:0016740; F:GO:0008080	F:transferase activity, transferring acyl groups; F:transferase activity; F:N-acetyltransferase activity
1106	TM1119_g1106.t1	unitig_0	3395312	3395987	+	204	0.0043	0.227027	N	DUF567 domain	-	-	-	-	-	-	-	-	-	-	LOR	P:GO:0006952	P:defense response
1107	TM1119_g1107.t1	unitig_0	3396843	3399153	+	720	0.0032	0.173333	N	ABC1 family	-	-	-	-	-	-	-	-	-	-	ABC1	C:GO:0016021; P:GO:0016310; F:GO:0016301	C:integral component of membrane; P:phosphorylation; F:kinase activity
1108	TM1119_g1108.t1	unitig_0	3399584	3401032	-	424	0.0304	2.4	Y	glycoside hydrolase family 18	GH18	-	-	-	-	-	-	-	-	-	Glyco_hydro_18	F:GO:0004568; P:GO:0005975; P:GO:0006032	F:chitinase activity; P:carbohydrate metabolic process; P:chitin catabolic process
1109	TM1119_g1109.t1	unitig_0	3402838	3404646	-	563	0.0115	0.656489	N	cytochrome p450	-	-	CYP5272B1	-	-	-	-	-	-	-	p450	P:GO:0008150; F:GO:0005506; F:GO:0016705; F:GO:0016491; F:GO:0046872; C:GO:0016020; C:GO:0016021; P:GO:0055114; F:GO:0004497; C:GO:0005575; F:GO:0003674; F:GO:0020037	P:biological_process; F:iron ion binding; F:oxidoreductase activity, acting on paired donors, with incorporation or reduction of molecular oxygen; F:oxidoreductase activity; F:metal ion binding; C:membrane; C:integral component of membrane; P:oxidation-reduction process; F:monooxygenase activity; C:cellular_component; F:molecular_function; F:heme binding
1110	TM1119_g1110.t1	unitig_0	3406189	3407346	+	345	0.0033	0.402439	N	cytochrome c heme lyase	-	-	-	-	-	-	-	-	-	-	Cyto_heme_lyase	C:GO:0005739; F:GO:0016829	C:mitochondrion; F:lyase activity
1111	TM1119_g1111.t1	unitig_0	3407667	3408315	-	193	0	0	Y	hypothetical protein THITE_2110967	-	-	-	-	-	-	-	-	-	-	-	P:GO:0008150; C:GO:0005575; F:GO:0003674	P:biological_process; C:cellular_component; F:molecular_function
1112	TM1119_g1112.t1	unitig_0	3410362	3412065	+	567	0.0038	0.292308	N	hypothetical protein MYCTH_2307285	-	-	-	-	-	-	-	-	-	-	-	F:GO:0000166; P:GO:0008150; C:GO:0005575; F:GO:0003674	F:nucleotide binding; P:biological_process; C:cellular_component; F:molecular_function
1113	TM1119_g1113.t1	unitig_0	3412506	3414140	-	544	0.0132	0.39521	N	---NA---	-	-	-	-	-	-	-	-	-	-	-	0	0
1114	TM1119_g1114.t1	unitig_0	3415512	3415943	+	143	0.0066	0.852941	N	---NA---	-	-	-	-	-	-	-	-	-	-	-	0	0
1115	TM1119_g1115.t1	unitig_0	3416131	3417279	-	340	0	0	N	Aldo keto reductase	-	-	-	-	-	-	8.A.5.1.4	Accessory Factors Involved in Transport	Auxiliary transport proteins	The Voltage-gated K+ Channel β-subunit (Kvβ) Family	Aldo_ket_red	F:GO:0016491; P:GO:0055114	F:oxidoreductase activity; P:oxidation-reduction process
1116	TM1119_g1116.t1	unitig_0	3417833	3425648	-	2446	0.0085	0.790698	N	phosphatidylinositol 3-kinase tor2	-	-	-	-	-	-	-	-	-	-	PI3_PI4_kinase;FAT;FATC;FRB_dom;DUF3385	F:GO:0005524; F:GO:0004674; P:GO:0006468; F:GO:0044877	F:ATP binding; F:protein serine/threonine kinase activity; P:protein phosphorylation; F:macromolecular complex binding
1117	TM1119_g1117.t1	unitig_0	3426897	3427589	+	230	0.0062	0.735294	N	hypothetical protein MYCTH_95997	-	-	-	-	-	-	-	-	-	-	-	0	0
1118	TM1119_g1118.t1	unitig_0	3427614	3427955	+	113	0.0013	0.351351	N	hypothetical protein FOXB_16719	-	-	-	-	-	-	-	-	-	-	-	0	0
1119	TM1119_g1119.t1	unitig_0	3429208	3430242	-	344	0	0	N	F-box domain-containing	-	-	-	-	-	-	-	-	-	-	-	0	0
1120	TM1119_g1120.t1	unitig_0	3433071	3433901	-	276	0.0028	0.12844	N	CAMK family kinase	-	-	-	-	-	-	-	-	-	-	-	F:GO:0016301	F:kinase activity
1121	TM1119_g1121.t1	unitig_0	3438505	3439353	+	282	0.0122	1.14019	N	duf602 domain-containing	-	-	-	-	-	-	-	-	-	-	Rtf2	C:GO:0005634; P:GO:1902979	C:nucleus; P:mitotic DNA replication termination
1122	TM1119_g1122.t1	unitig_0	3439677	3441570	-	559	0	0	Y	glucosidase II beta subunit	-	-	-	-	-	-	-	-	-	-	DFF-C;PRKCSH-like;PRKCSH_1	C:GO:0005788; F:GO:0004558; P:GO:0000271; P:GO:0006491; C:GO:0017177; P:GO:0006487	C:endoplasmic reticulum lumen; F:alpha-1,4-glucosidase activity; P:polysaccharide biosynthetic process; P:N-glycan processing; C:glucosidase II complex; P:protein N-linked glycosylation
1123	TM1119_g1123.t1	unitig_0	3442101	3443348	+	415	0.0023	0.418182	N	hypothetical protein CHGG_08723	-	-	-	-	-	-	-	-	-	-	GCIP	P:GO:0051726	P:regulation of cell cycle
1124	TM1119_g1124.t1	unitig_0	3443575	3444487	-	279	0.0076	0.398601	N	TIM-barrel signal transduction	-	-	-	-	-	-	-	-	-	-	NMO;PEP_hydrolase	F:GO:0003824	F:catalytic activity
1125	TM1119_g1125.t1	unitig_0	3444952	3446208	+	418	0.0052	0.525253	N	UPF0261 domain-containing	-	-	-	-	-	-	-	-	-	-	UPF0261	0	0
1126	TM1119_g1126.t1	unitig_0	3448744	3452327	+	1083	0.0031	0.169643	Y	glycoside hydrolase family 55	GH55	-	-	-	-	-	-	-	-	-	Pectate_lyase_3	F:GO:0016787	F:hydrolase activity
1127	TM1119_g1127.t1	unitig_0	3452598	3454142	-	403	0.0007	0.0469799	N	glycoside hydrolase family 71	GH71	-	-	-	-	-	-	-	-	-	Glyco_hydro_71	P:GO:0006508; F:GO:0004177; F:GO:0016787	P:proteolysis; F:aminopeptidase activity; F:hydrolase activity
1128	TM1119_g1128.t1	unitig_0	3455395	3457415	+	536	0.0016	0.258065	N	amino acid permease	-	-	-	-	-	-	2.A.3.1.2	Electrochemical Potential-driven Transporters	Porters (uniporters, symporters, antiporters)	The Amino Acid-Polyamine-Organocation (APC) Family	AA_permease	C:GO:0016021; F:GO:0015171; P:GO:0003333	C:integral component of membrane; F:amino acid transmembrane transporter activity; P:amino acid transmembrane transport
1129	TM1119_g1129.t1	unitig_0	3458260	3460000	+	538	0.0064	0.329032	N	high affinity methionine permease	-	-	-	-	-	-	2.A.3.8.4	Electrochemical Potential-driven Transporters	Porters (uniporters, symporters, antiporters)	The Amino Acid-Polyamine-Organocation (APC) Family	AA_permease_2	P:GO:0044690; P:GO:1902475; C:GO:0016021; P:GO:0042883; F:GO:0000102	P:methionine import; P:L-alpha-amino acid transmembrane transport; C:integral component of membrane; P:cysteine transport; F:L-methionine secondary active transmembrane transporter activity
1130	TM1119_g1130.t1	unitig_0	3461486	3463491	+	507	0.0144	0.39011	N	general substrate transporter	-	-	-	-	-	-	2.A.1.1.125	Electrochemical Potential-driven Transporters	Porters (uniporters, symporters, antiporters)	The Major Facilitator Superfamily (MFS)	Sugar_tr	C:GO:0005887; P:GO:0015992; F:GO:0005351; P:GO:0046323; F:GO:0005355; P:GO:1904659	C:integral component of plasma membrane; P:proton transport; F:sugar:proton symporter activity; P:glucose import; F:glucose transmembrane transporter activity; P:glucose transmembrane transport
1131	TM1119_g1131.t1	unitig_0	3469521	3471704	+	667	0.0419	1.20946	N	sodium nucleoside cotransporter 1	-	-	-	-	-	-	2.A.41.2.7	Electrochemical Potential-driven Transporters	Porters (uniporters, symporters, antiporters)	The Concentrative Nucleoside Transporter (CNT) Family	Nucleos_tra2_N;Nucleos_tra2_C	F:GO:0005337; C:GO:0016021; P:GO:1901642	F:nucleoside transmembrane transporter activity; C:integral component of membrane; P:nucleoside transmembrane transport
1132	TM1119_g1132.t1	unitig_0	3473251	3473844	+	197	0	0	N	GNAT family	-	-	-	-	-	-	-	-	-	-	Acetyltransf_3	F:GO:0008080	F:N-acetyltransferase activity
1133	TM1119_g1133.t1	unitig_0	3474433	3474844	+	113	0.0261	0.655462	N	---NA---	-	-	-	-	-	-	-	-	-	-	-	0	0
1134	TM1119_g1134.t1	unitig_0	3475586	3475985	+	114	0.0036	0.315789	Y	predicted protein	-	-	-	-	-	-	-	-	-	-	-	F:GO:0046872; P:GO:0006508; F:GO:0004177; F:GO:0030145; F:GO:0016787	F:metal ion binding; P:proteolysis; F:aminopeptidase activity; F:manganese ion binding; F:hydrolase activity
1135	TM1119_g1135.t1	unitig_0	3476177	3478120	-	597	0.0037	0.077135	Y	polysaccharide lyase family 4	PL4|CBM1	PL4	-	-	-	-	-	-	-	-	CBM_1;RhgB_N;CBM-like;fn3_3	P:GO:0000272; F:GO:0102210; P:GO:0071555; C:GO:0005576; F:GO:0030246	P:polysaccharide catabolic process; F:rhamnogalacturonan endolyase activity; P:cell wall organization; C:extracellular region; F:carbohydrate binding
1136	TM1119_g1136.t1	unitig_0	3479837	3480726	+	243	0.0053	0.439394	N	GNAT family acetyltransferase	-	-	-	cluster_16	cf_putative	-	-	-	-	-	Acetyltransf_10	F:GO:0016740	F:transferase activity
1138	TM1119_g1138.t1	unitig_0	3487227	3488705	-	456	0.0035	0.151042	N	salicylate hydroxylase	-	-	-	cluster_16	cf_putative	-	-	-	-	-	FAD_binding_3	F:GO:0071949; P:GO:0044550; C:GO:0016021; P:GO:0055114; F:GO:0004497	F:FAD binding; P:secondary metabolite biosynthetic process; C:integral component of membrane; P:oxidation-reduction process; F:monooxygenase activity
1139	TM1119_g1139.t1	unitig_0	3489349	3489806	+	115	0.0045	0.432692	N	hypothetical protein FOXB_06274	-	-	-	cluster_16	cf_putative	-	-	-	-	-	-	0	0
1140	TM1119_g1140.t1	unitig_0	3490430	3492293	+	490	0.0067	0.690722	N	Major facilitator superfamily	-	-	-	cluster_16	cf_putative	-	2.A.1.2.63	Electrochemical Potential-driven Transporters	Porters (uniporters, symporters, antiporters)	The Major Facilitator Superfamily (MFS)	MFS_1	P:GO:0055085; C:GO:0016021	P:transmembrane transport; C:integral component of membrane
1141	TM1119_g1141.t1	unitig_0	3493177	3493760	+	169	0.0197	1.72807	N	C6 transcription factor	-	-	-	cluster_16	cf_putative	-	-	-	-	-	-	F:GO:0003677; C:GO:0005634; F:GO:0008270; F:GO:0046872; P:GO:0006351; P:GO:0006355; F:GO:0000981; P:GO:0006357	F:DNA binding; C:nucleus; F:zinc ion binding; F:metal ion binding; P:transcription, DNA-templated; P:regulation of transcription, DNA-templated; F:RNA polymerase II transcription factor activity, sequence-specific DNA binding; P:regulation of transcription from RNA polymerase II promoter
1142	TM1119_g1142.t1	unitig_0	3494926	3496088	-	293	0.0093	0.467742	N	gibberellin 3-beta	-	-	-	cluster_16	cf_putative	-	-	-	-	-	2OG-FeII_Oxy	F:GO:0005506; F:GO:0016491; P:GO:0007154; P:GO:0051716; P:GO:0055114	F:iron ion binding; F:oxidoreductase activity; P:cell communication; P:cellular response to stimulus; P:oxidation-reduction process
1143	TM1119_g1143.t1	unitig_0	3496674	3498697	+	356	0.0162	0.966887	N	NCS1 allantoate transporter	-	-	-	cluster_16	cf_putative	-	2.A.39.3.3	Electrochemical Potential-driven Transporters	Porters (uniporters, symporters, antiporters)	The Nucleobase:Cation Symporter-1 (NCS1) Family	Transp_cyt_pur	P:GO:0055085; C:GO:0016021; F:GO:0005215	P:transmembrane transport; C:integral component of membrane; F:transporter activity
1144	TM1119_g1144.t1	unitig_0	3498923	3500038	-	336	0.0106	0.362069	N	NADP-dependent alcohol dehydrogenase	-	-	-	cluster_16	cf_putative	-	-	-	-	-	ADH_zinc_N;ADH_N	F:GO:0008270; F:GO:0016491; P:GO:0055114	F:zinc ion binding; F:oxidoreductase activity; P:oxidation-reduction process
1145	TM1119_g1145.t1	unitig_0	3500606	3501238	-	210	0.0079	0.473054	N	C6 finger domain	-	-	-	cluster_16	cf_putative	-	-	-	-	-	-	F:GO:0003677; P:GO:0008150; C:GO:0005634; F:GO:0008270; P:GO:0006355; C:GO:0005575; F:GO:0003674; F:GO:0000981; P:GO:0006357	F:DNA binding; P:biological_process; C:nucleus; F:zinc ion binding; P:regulation of transcription, DNA-templated; C:cellular_component; F:molecular_function; F:RNA polymerase II transcription factor activity, sequence-specific DNA binding; P:regulation of transcription from RNA polymerase II promoter
1146	TM1119_g1146.t1	unitig_0	3502640	3503682	-	273	0.0082	0.870968	Y	hypothetical protein	-	-	-	cluster_16	cf_putative	-	-	-	-	-	Podoplanin	C:GO:0016020; C:GO:0016021	C:membrane; C:integral component of membrane
1147	TM1119_g1147.t1	unitig_0	3504778	3505339	+	143	0.005	0.344828	N	MFS multidrug transporter	-	-	-	cluster_16	cf_putative	-	2.A.1.2.86	Electrochemical Potential-driven Transporters	Porters (uniporters, symporters, antiporters)	The Major Facilitator Superfamily (MFS)	MFS_1	C:GO:0016020	C:membrane
1148	TM1119_g1148.t1	unitig_0	3508732	3509704	-	289	0.0067	1.69231	N	phytanoyl- dioxygenase family	-	-	-	cluster_16	cf_putative	-	-	-	-	-	PhyH	F:GO:0051213; P:GO:0055114	F:dioxygenase activity; P:oxidation-reduction process
1149	TM1119_g1149.t1	unitig_0	3512659	3513835	+	343	0.0053	0.456897	N	mannosyl phosphorylinositol ceramide synthase SUR1	GT32	-	-	cluster_16	cf_putative	-	-	-	-	-	Gly_transf_sug	F:GO:0003824; C:GO:0016020; F:GO:0005488	F:catalytic activity; C:membrane; F:binding
1150	TM1119_g1150.t1	unitig_0	3518651	3519706	-	295	0.0042	0.233333	N	hypothetical protein THITE_2106060	-	-	-	cluster_16	cf_putative	-	-	-	-	-	-	P:GO:0008150; F:GO:0003674; C:GO:0005622	P:biological_process; F:molecular_function; C:intracellular
1151	TM1119_g1151.t1	unitig_0	3520934	3522370	-	436	0.008	0.462428	N	predicted protein	-	-	-	cluster_16	cf_putative	-	-	-	-	-	-	C:GO:0005634; F:GO:0008270; P:GO:0006355; F:GO:0000981; P:GO:0006357	C:nucleus; F:zinc ion binding; P:regulation of transcription, DNA-templated; F:RNA polymerase II transcription factor activity, sequence-specific DNA binding; P:regulation of transcription from RNA polymerase II promoter
1152	TM1119_g1152.t1	unitig_0	3522689	3523740	+	331	0.0224	0.391534	N	hydrogenase reductase	-	-	-	cluster_16	cf_putative	-	-	-	-	-	adh_short	F:GO:0016491; P:GO:0008152; C:GO:0016020; C:GO:0016021; C:GO:0005575	F:oxidoreductase activity; P:metabolic process; C:membrane; C:integral component of membrane; C:cellular_component
1153	TM1119_g1153.t1	unitig_0	3525672	3527354	-	560	0.0035	0.766667	N	hypothetical protein FOXB_04911	-	-	-	cluster_16	cf_putative	-	-	-	-	-	Peptidase_S15;PepX_C	P:GO:0006508; C:GO:0005575; F:GO:0008239; F:GO:0016787	P:proteolysis; C:cellular_component; F:dipeptidyl-peptidase activity; F:hydrolase activity
1154	TM1119_g1154.t1	unitig_0	3528466	3530284	-	550	0.007	0.402299	N	uracil permease	-	-	-	cluster_16	cf_putative	-	2.A.39.3.10	Electrochemical Potential-driven Transporters	Porters (uniporters, symporters, antiporters)	The Nucleobase:Cation Symporter-1 (NCS1) Family	Transp_cyt_pur	C:GO:0016020; P:GO:0006810; F:GO:0005215	C:membrane; P:transport; F:transporter activity
1155	TM1119_g1155.t1	unitig_0	3531004	3533162	+	650	0.0065	0.674157	N	---NA---	-	-	-	cluster_16	cf_putative	-	-	-	-	-	Amidohydro_1;Adenine_deam_C	0	0
1156	TM1119_g1156.t1	unitig_0	3533198	3533812	-	179	0.0027	0.106719	N	adenosine deaminase	-	-	-	cluster_16	cf_putative	-	-	-	-	-	dCMP_cyt_deam_1	F:GO:0008270; P:GO:0009451; F:GO:0019239	F:zinc ion binding; P:RNA modification; F:deaminase activity
1157	TM1119_g1157.t1	unitig_0	3538040	3539171	+	317	0.0062	0.410596	N	Zn(II)2Cys6 transcription factor	-	-	-	cluster_16	cf_putative	-	-	-	-	-	-	C:GO:0005634; F:GO:0008270; P:GO:0006355; C:GO:0005575; F:GO:0003674; F:GO:0000982; F:GO:0000981; P:GO:0006357	C:nucleus; F:zinc ion binding; P:regulation of transcription, DNA-templated; C:cellular_component; F:molecular_function; F:transcription factor activity, RNA polymerase II core promoter proximal region sequence-specific binding; F:RNA polymerase II transcription factor activity, sequence-specific DNA binding; P:regulation of transcription from RNA polymerase II promoter
1158	TM1119_g1158.t1	unitig_0	3539822	3541749	+	537	0.0041	0.506173	N	tachykinin family	-	-	-	cluster_16	cf_putative	-	-	-	-	-	Zn_clus	C:GO:0005634; F:GO:0008270; P:GO:0006355; F:GO:0000981; P:GO:0006357	C:nucleus; F:zinc ion binding; P:regulation of transcription, DNA-templated; F:RNA polymerase II transcription factor activity, sequence-specific DNA binding; P:regulation of transcription from RNA polymerase II promoter
1159	TM1119_g1159.t1	unitig_0	3542054	3543669	-	501	0.0056	0.888889	N	cytochrome p450	-	-	CYP5272B1	cluster_16	cf_putative	-	-	-	-	-	p450	P:GO:0008150; F:GO:0005506; F:GO:0016491; F:GO:0046872; F:GO:0016705; C:GO:0016020; C:GO:0016021; P:GO:0055114; F:GO:0004497; C:GO:0005575; F:GO:0003674; F:GO:0020037	P:biological_process; F:iron ion binding; F:oxidoreductase activity; F:metal ion binding; F:oxidoreductase activity, acting on paired donors, with incorporation or reduction of molecular oxygen; C:membrane; C:integral component of membrane; P:oxidation-reduction process; F:monooxygenase activity; C:cellular_component; F:molecular_function; F:heme binding
1160	TM1119_g1160.t1	unitig_0	3545761	3547398	+	528	0.0051	0.653846	N	methylmalonate-semialdehyde dehydrogenase	-	-	-	-	-	-	-	-	-	-	Aldedh	F:GO:0004029; F:GO:0004491; P:GO:0055114; F:GO:0018478	F:aldehyde dehydrogenase (NAD) activity; F:methylmalonate-semialdehyde dehydrogenase (acylating) activity; P:oxidation-reduction process; F:malonate-semialdehyde dehydrogenase (acetylating) activity
1161	TM1119_g1161.t1	unitig_0	3549457	3550901	-	415	0	0	N	general amidase	-	-	-	-	-	-	-	-	-	-	Amidase	F:GO:0016884	F:carbon-nitrogen ligase activity, with glutamine as amido-N-donor
1162	TM1119_g1162.t1	unitig_0	3551911	3552414	+	167	0.0095	0.375	N	nitrilase 3	-	-	-	-	-	-	-	-	-	-	CN_hydrolase	F:GO:0016810; P:GO:0006807	F:hydrolase activity, acting on carbon-nitrogen (but not peptide) bonds; P:nitrogen compound metabolic process
1163	TM1119_g1163.t1	unitig_0	3571242	3572855	+	471	0.0157	0.643172	N	solute symporter family transporter	-	-	-	-	-	-	2.A.21.6.1	Electrochemical Potential-driven Transporters	Porters (uniporters, symporters, antiporters)	The Solute:Sodium Symporter (SSS) Family	SSF	C:GO:0005887; P:GO:0055085; F:GO:0015293	C:integral component of plasma membrane; P:transmembrane transport; F:symporter activity
1164	TM1119_g1164.t1	unitig_0	3574608	3575624	+	338	0.0029	0.160221	N	hemolysin-III family	-	-	-	-	-	-	1.C.113.1.9	Channels/Pores	Pore-Forming Toxins (Proteins and Peptides)	The Hly III (Hly III) Family	HlyIII	C:GO:0016020; C:GO:0016021; P:GO:0006882; C:GO:0005794	C:membrane; C:integral component of membrane; P:cellular zinc ion homeostasis; C:Golgi apparatus
1165	TM1119_g1165.t1	unitig_0	3576963	3577522	-	165	0.012	0.376176	N	CDP-diacylglycerol-glycerol-3-phosphate 3-phosphatidyltransferase	-	-	-	-	-	-	-	-	-	-	PLDc_2	C:GO:0043231; C:GO:0044444; F:GO:0016740	C:intracellular membrane-bounded organelle; C:cytoplasmic part; F:transferase activity
1166	TM1119_g1166.t1	unitig_0	3578010	3579006	+	315	0.0064	0.414634	N	TLC domain-containing	-	-	-	-	-	-	-	-	-	-	TRAM_LAG1_CLN8	C:GO:0016020; C:GO:0016021	C:membrane; C:integral component of membrane
1167	TM1119_g1167.t1	unitig_0	3584851	3587725	+	928	0.0017	0.0944444	N	oligopeptide transporter	-	-	-	-	-	-	2.A.67.1.4	Electrochemical Potential-driven Transporters	Porters (uniporters, symporters, antiporters)	The Oligopeptide Transporter (OPT) Family	OPT	P:GO:0006857; C:GO:0005777; P:GO:0055085; F:GO:0015198; P:GO:0044088; C:GO:0016021; P:GO:0042144; P:GO:0045454; C:GO:0000138; P:GO:0051515; C:GO:0005886; P:GO:0061091	P:oligopeptide transport; C:peroxisome; P:transmembrane transport; F:oligopeptide transporter activity; P:regulation of vacuole organization; C:integral component of membrane; P:vacuole fusion, non-autophagic; P:cell redox homeostasis; C:Golgi trans cisterna; P:positive regulation of monopolar cell growth; C:plasma membrane; P:regulation of phospholipid translocation
1168	TM1119_g1168.t1	unitig_0	3588351	3590360	-	228	0.0056	0.368421	N	FMN-dependent dehydrogenase	-	-	-	-	-	-	-	-	-	-	FMN_dh	P:GO:0008150; F:GO:0010181; F:GO:0016491; F:GO:0003824; P:GO:0055114; C:GO:0005575	P:biological_process; F:FMN binding; F:oxidoreductase activity; F:catalytic activity; P:oxidation-reduction process; C:cellular_component
1169	TM1119_g1169.t1	unitig_0	3591947	3593317	+	368	0.0007	0.166667	N	integral membrane	-	-	-	-	-	-	-	-	-	-	-	C:GO:0016020; C:GO:0016021	C:membrane; C:integral component of membrane
1170	TM1119_g1170.t1	unitig_0	3594460	3594916	+	133	0.0112	1.26415	N	extracellular solute-binding family 1	-	-	-	-	-	-	-	-	-	-	SBP_bac_6	0	0
1171	TM1119_g1171.t1	unitig_0	3595736	3596812	-	332	0.002	0.222222	N	GTP cyclohydrolase I	-	-	-	-	-	-	-	-	-	-	GTP_cyclohydroI	F:GO:0005525; F:GO:0008270; P:GO:0006729; C:GO:0005737; F:GO:0003934; P:GO:0009396	F:GTP binding; F:zinc ion binding; P:tetrahydrobiopterin biosynthetic process; C:cytoplasm; F:GTP cyclohydrolase I activity; P:folic acid-containing compound biosynthetic process
1172	TM1119_g1172.t1	unitig_0	3597922	3601398	+	1158	0.0028	0.106061	N	phosphoribosyl transferase domain	AA7	AA7	-	-	-	-	-	-	-	-	Pribosyltran;FAD_binding_4;P-mevalo_kinase	P:GO:0044281; P:GO:0044271; P:GO:1901360; F:GO:0016491; F:GO:0016740; P:GO:0044238	P:small molecule metabolic process; P:cellular nitrogen compound biosynthetic process; P:organic cyclic compound metabolic process; F:oxidoreductase activity; F:transferase activity; P:primary metabolic process
1173	TM1119_g1173.t1	unitig_0	3604932	3605495	-	118	0.0083	1.36111	N	translation initiation inhibitor	-	-	-	-	-	-	-	-	-	-	Ribonuc_L-PSP	P:GO:0008150; C:GO:0005575; F:GO:0003674	P:biological_process; C:cellular_component; F:molecular_function
1174	TM1119_g1174.t1	unitig_0	3606340	3606729	-	129	0.009	0.693878	N	---NA---	-	-	-	-	-	-	-	-	-	-	-	0	0
1175	TM1119_g1175.t1	unitig_0	3609581	3611241	+	484	0	0	N	pantothenate transporter	-	-	-	-	-	-	2.A.1.14.17	Electrochemical Potential-driven Transporters	Porters (uniporters, symporters, antiporters)	The Major Facilitator Superfamily (MFS)	MFS_1	P:GO:0055085; F:GO:0003824; C:GO:0016021	P:transmembrane transport; F:catalytic activity; C:integral component of membrane
1176	TM1119_g1176.t1	unitig_0	3612027	3613909	+	586	0	0	N	MFS peptide transporter	-	-	-	-	-	-	2.A.17.2.1	Electrochemical Potential-driven Transporters	Porters (uniporters, symporters, antiporters)	The Proton-dependent Oligopeptide Transporter (POT/PTR) Family	PTR2	C:GO:0016021; P:GO:0006810; F:GO:0005215	C:integral component of membrane; P:transport; F:transporter activity
1177	TM1119_g1177.t1	unitig_0	3616078	3617817	-	579	0.0029	0.284314	N	glucose-methanol-choline oxidoreductase	AA3	AA3	-	-	-	-	-	-	-	-	GMC_oxred_N;GMC_oxred_C	F:GO:0016614; F:GO:0050660; P:GO:0055114	F:oxidoreductase activity, acting on CH-OH group of donors; F:flavin adenine dinucleotide binding; P:oxidation-reduction process
1178	TM1119_g1178.t1	unitig_0	3618966	3619252	+	78	0.0011	0.37931	N	---NA---	-	-	-	-	-	-	-	-	-	-	-	0	0
1179	TM1119_g1179.t1	unitig_0	3619635	3624462	+	1022	0	0	N	catalase	-	-	-	-	-	Catalase	-	-	-	-	Catalase;Catalase-rel;Fungal_trans_2	P:GO:0006979; F:GO:0046872; F:GO:0004096; P:GO:0098869; P:GO:0055114; F:GO:0020037	P:response to oxidative stress; F:metal ion binding; F:catalase activity; P:cellular oxidant detoxification; P:oxidation-reduction process; F:heme binding
1180	TM1119_g1180.t1	unitig_0	3625443	3625973	+	176	0.0153	0.809524	N	beta-mannosidase mndA	-	-	-	-	-	-	-	-	-	-	-	P:GO:0005975; C:GO:0016020; C:GO:0016021; F:GO:0004553	P:carbohydrate metabolic process; C:membrane; C:integral component of membrane; F:hydrolase activity, hydrolyzing O-glycosyl compounds
1181	TM1119_g1181.t1	unitig_0	3626467	3628104	-	500	0.0021	0	N	sarcosine oxidase	-	-	-	-	-	-	-	-	-	-	DAO	F:GO:0016491; P:GO:0055114; C:GO:0005575	F:oxidoreductase activity; P:oxidation-reduction process; C:cellular_component
1182	TM1119_g1182.t1	unitig_0	3628608	3630383	+	526	0	0	N	major facilitator superfamily transporter	-	-	-	-	-	-	2.A.1.14.17	Electrochemical Potential-driven Transporters	Porters (uniporters, symporters, antiporters)	The Major Facilitator Superfamily (MFS)	MFS_1	P:GO:0055085; C:GO:0016020; C:GO:0016021; F:GO:0005215	P:transmembrane transport; C:membrane; C:integral component of membrane; F:transporter activity
1183	TM1119_g1183.t1	unitig_0	3631049	3631969	-	306	0	0	N	Zn(II)2Cys6 transcription factor	-	-	-	-	-	-	-	-	-	-	-	F:GO:0003677; C:GO:0005634; F:GO:0008270; P:GO:0006351; F:GO:0046872; C:GO:0016020; C:GO:0016021; P:GO:0006355; F:GO:0000981; P:GO:0006357	F:DNA binding; C:nucleus; F:zinc ion binding; P:transcription, DNA-templated; F:metal ion binding; C:membrane; C:integral component of membrane; P:regulation of transcription, DNA-templated; F:RNA polymerase II transcription factor activity, sequence-specific DNA binding; P:regulation of transcription from RNA polymerase II promoter
1184	TM1119_g1184.t1	unitig_0	3632102	3632800	-	232	0.0112	0.203636	N	C6 transcription factor ( )	-	-	-	-	-	-	-	-	-	-	Fungal_trans	F:GO:0005488	F:binding
1185	TM1119_g1185.t1	unitig_0	3633796	3638148	+	1264	0.0016	0.205128	N	Hydantoinase oxoprolinase	-	-	-	-	-	-	-	-	-	-	Hydantoinase_A;Hydantoinase_B;Hydant_A_N	F:GO:0003824	F:catalytic activity
1186	TM1119_g1186.t1	unitig_0	3639704	3641392	-	512	0.0017	0.361702	N	MIZ zinc finger	-	-	-	-	-	-	-	-	-	-	-	F:GO:0008270; F:GO:0046872	F:zinc ion binding; F:metal ion binding
1187	TM1119_g1187.t1	unitig_0	3643004	3645237	+	708	0.0046	0.40708	N	fungal specific transcription factor	-	-	-	cluster_17	t1pks	-	-	-	-	-	Zn_clus	F:GO:0003677; C:GO:0005634; F:GO:0008270; F:GO:0046872; P:GO:0006351; P:GO:0006355; F:GO:0000981; P:GO:0006357	F:DNA binding; C:nucleus; F:zinc ion binding; F:metal ion binding; P:transcription, DNA-templated; P:regulation of transcription, DNA-templated; F:RNA polymerase II transcription factor activity, sequence-specific DNA binding; P:regulation of transcription from RNA polymerase II promoter
1188	TM1119_g1188.t1	unitig_0	3645587	3648184	-	865	0.0154	0	N	glycoside hydrolase family 78	CBM67|GH78	GH78	-	cluster_17	t1pks	-	-	-	-	-	Bac_rhamnosid;Bac_rhamnosid_N;Bac_rhamnosid6H;Bac_rhamnosid_C	F:GO:0003824	F:catalytic activity
1189	TM1119_g1189.t1	unitig_0	3649679	3651470	+	519	0.0095	0.384146	Y	sugar transporter	-	-	-	cluster_17	t1pks	-	2.A.1.1.40	Electrochemical Potential-driven Transporters	Porters (uniporters, symporters, antiporters)	The Major Facilitator Superfamily (MFS)	Sugar_tr	F:GO:0022891; P:GO:0055085; C:GO:0016021; P:GO:0008643	F:substrate-specific transmembrane transporter activity; P:transmembrane transport; C:integral component of membrane; P:carbohydrate transport
1190	TM1119_g1190.t1	unitig_0	3652328	3652819	-	163	0.0042	0.415842	N	choline dehydrogenase	-	-	-	cluster_17	t1pks	-	-	-	-	-	GMC_oxred_C	F:GO:0016614; F:GO:0050660; P:GO:0055114	F:oxidoreductase activity, acting on CH-OH group of donors; F:flavin adenine dinucleotide binding; P:oxidation-reduction process
1191	TM1119_g1191.t1	unitig_0	3653978	3655954	+	555	0.0023	0.442308	N	general amino acid permease AGP2	-	-	-	cluster_17	t1pks	-	2.A.3.10.19	Electrochemical Potential-driven Transporters	Porters (uniporters, symporters, antiporters)	The Amino Acid-Polyamine-Organocation (APC) Family	AA_permease	C:GO:0016021; F:GO:0015171; P:GO:0003333	C:integral component of membrane; F:amino acid transmembrane transporter activity; P:amino acid transmembrane transport
1192	TM1119_g1192.t1	unitig_0	3657820	3660345	-	841	0.0019	0.166667	N	Dimethylglycine Oxidase	-	-	-	cluster_17	t1pks	-	-	-	-	-	DAO;GCV_T;GCV_T_C;FAO_M	F:GO:0016491; P:GO:0055114; F:GO:0016740	F:oxidoreductase activity; P:oxidation-reduction process; F:transferase activity
1193	TM1119_g1193.t1	unitig_0	3661215	3662860	-	511	0.0099	0.378641	N	C6 transcription factor	-	-	-	cluster_17	t1pks	-	-	-	-	-	Fungal_trans	F:GO:0003700; F:GO:0046872; P:GO:0006355	F:transcription factor activity, sequence-specific DNA binding; F:metal ion binding; P:regulation of transcription, DNA-templated
1194	TM1119_g1194.t1	unitig_0	3663177	3663550	-	71	0.0089	1.21569	N	---NA---	-	-	-	cluster_17	t1pks	-	-	-	-	-	-	0	0
1195	TM1119_g1195.t1	unitig_0	3664185	3665615	-	439	0.0049	1.10526	N	sarcosine oxidase	-	-	-	cluster_17	t1pks	-	-	-	-	-	DAO	F:GO:0016491; C:GO:0016021; P:GO:0055114	F:oxidoreductase activity; C:integral component of membrane; P:oxidation-reduction process
1196	TM1119_g1196.t1	unitig_0	3666289	3667571	+	407	0	0	N	choline monooxygenase	-	-	-	cluster_17	t1pks	-	-	-	-	-	Rieske;Ring_hydroxyl_A	P:GO:0019439; F:GO:0005506; F:GO:0016708; P:GO:0055114; F:GO:0004497; F:GO:0051537	P:aromatic compound catabolic process; F:iron ion binding; F:oxidoreductase activity, acting on paired donors, with incorporation or reduction of molecular oxygen, NAD(P)H as one donor, and incorporation of two atoms of oxygen into one donor; P:oxidation-reduction process; F:monooxygenase activity; F:2 iron, 2 sulfur cluster binding
1197	TM1119_g1197.t1	unitig_0	3670254	3670541	-	76	0.0272	0.818482	N	---NA---	-	-	-	cluster_17	t1pks	-	-	-	-	-	-	0	0
1198	TM1119_g1198.t1	unitig_0	3673270	3675720	-	816	0.0371	2.6	Y	acetyl- carboxylase	GH127	GH127	-	cluster_17	t1pks	-	-	-	-	-	Glyco_hydro_127	F:GO:0003824	F:catalytic activity
1199	TM1119_g1199.t1	unitig_0	3677527	3678161	-	180	0.0062	0.15122	N	AAA family ATPase	-	-	-	cluster_17	t1pks	-	-	-	-	-	-	0	0
1200	TM1119_g1200.t1	unitig_0	3680375	3680869	+	164	0.0024	0.091954	N	---NA---	-	-	-	cluster_17	t1pks	-	-	-	-	-	-	0	0
1201	TM1119_g1201.t1	unitig_0	3683382	3684497	+	371	0.0042	0.297872	N	IBR finger domain-containing	-	-	-	cluster_17	t1pks	-	-	-	-	-	IBR	F:GO:0004842; F:GO:0046872; P:GO:0016567	F:ubiquitin-protein transferase activity; F:metal ion binding; P:protein ubiquitination
1202	TM1119_g1202.t1	unitig_0	3687745	3688404	-	219	0.0018	0.409091	N	---NA---	-	-	-	cluster_17	t1pks	-	-	-	-	-	-	0	0
1203	TM1119_g1203.t1	unitig_0	3756644	3757887	-	364	0.0021	0.366667	Y	inosine-uridine preferring nucleoside hydrolase	-	-	-	cluster_17	t1pks	-	-	-	-	-	IU_nuc_hydro	F:GO:0016787	F:hydrolase activity
1204	TM1119_g1204.t1	unitig_0	3761455	3761751	-	98	0.0029	0.416667	N	---NA---	-	-	-	cluster_17	t1pks	-	-	-	-	-	-	0	0
1205	TM1119_g1205.t1	unitig_0	3767323	3769094	-	566	0.0015	0.277778	N	feruloyl esterase B precursor	-	-	-	cluster_17	t1pks	-	-	-	-	-	Tannase	C:GO:0044464	C:cell part
1206	TM1119_g1206.t1	unitig_0	3770612	3771183	-	145	0.0049	0.942308	N	hypothetical protein PTT_11612	-	-	-	cluster_17	t1pks	-	-	-	-	-	-	P:GO:0006506; C:GO:0016020; C:GO:0016021	P:GPI anchor biosynthetic process; C:membrane; C:integral component of membrane
1207	TM1119_g1207.t1	unitig_0	3775540	3776877	+	445	0	0	N	hypothetical protein GMDG_08592	-	-	-	cluster_17	t1pks	-	-	-	-	-	-	0	0
1208	TM1119_g1208.t1	unitig_0	3777579	3777836	-	85	0	0	N	---NA---	-	-	-	cluster_17	t1pks	-	-	-	-	-	-	0	0
1209	TM1119_g1209.t1	unitig_0	3781119	3784039	-	928	0.009	2	N	glycosyltransferase family 1	GT1	-	-	cluster_17	t1pks	-	-	-	-	-	UDPGT;Glyco_transf_28	P:GO:0008152	P:metabolic process
1210	TM1119_g1210.t1	unitig_0	3788631	3791225	-	864	0.0027	0.175439	N	ABC a-pheromone efflux pump	-	-	-	cluster_17	t1pks	-	3.A.1.3.15	Primary Active Transporters	P-P-bond-hydrolysis-driven transporters	The ATP-binding Cassette (ABC) Superfamily	ABC_tran	F:GO:0016887; P:GO:0035672; F:GO:0042626; F:GO:0035673; F:GO:0015421; P:GO:0055085; C:GO:0032153; F:GO:0015440; C:GO:0043332; C:GO:0005794; P:GO:0006810; C:GO:0005886; F:GO:0000166; P:GO:0000770; F:GO:0005524; C:GO:0051286; C:GO:0005737; C:GO:0016020; C:GO:0016021; P:GO:1990847; P:GO:0090539	F:ATPase activity; P:oligopeptide transmembrane transport; F:ATPase activity, coupled to transmembrane movement of substances; F:oligopeptide transmembrane transporter activity; F:oligopeptide-transporting ATPase activity; P:transmembrane transport; C:cell division site; F:peptide-transporting ATPase activity; C:mating projection tip; C:Golgi apparatus; P:transport; C:plasma membrane; F:nucleotid…
1211	TM1119_g1211.t1	unitig_0	3795019	3796797	-	165	0.0032	0.158416	N	---NA---	-	-	-	cluster_17	t1pks	-	-	-	-	-	-	0	0
1212	TM1119_g1212.t1	unitig_0	3799515	3801721	+	654	0.0047	0.372093	N	fungal specific transcription factor domain	-	-	-	cluster_17	t1pks	-	-	-	-	-	Zn_clus;Fungal_trans	F:GO:0003677; C:GO:0005634; F:GO:0008270; F:GO:0046872; P:GO:0006351; P:GO:0006355; F:GO:0000981; P:GO:0006357	F:DNA binding; C:nucleus; F:zinc ion binding; F:metal ion binding; P:transcription, DNA-templated; P:regulation of transcription, DNA-templated; F:RNA polymerase II transcription factor activity, sequence-specific DNA binding; P:regulation of transcription from RNA polymerase II promoter
1213	TM1119_g1213.t1	unitig_0	3801835	3809689	-	2574	0.0052	1.90909	N	TPA: polyketide (JCVI)	-	-	-	cluster_17	t1pks	-	-	-	-	-	ketoacyl-synt;PP-binding;Acyl_transf_1;Ketoacyl-synt_C;ADH_N;Methyltransf_12;KR;ADH_zinc_N_2;PS-DH;KAsynt_C_assoc	F:GO:0003824; F:GO:0043167; P:GO:1900554	F:catalytic activity; F:ion binding; P:asperfuranone biosynthetic process
1214	TM1119_g1214.t1	unitig_0	3809436	3809708	+	90	0.0041	1.95238	Y	---NA---	-	-	-	cluster_17	t1pks	-	-	-	-	-	-	0	0
1215	TM1119_g1215.t1	unitig_0	3811181	3812651	+	435	0	0	N	salicylate hydroxylase	-	-	-	cluster_17	t1pks	-	-	-	-	-	FAD_binding_3	F:GO:0071949; F:GO:0016491; C:GO:0016020; C:GO:0016021; P:GO:0055114; F:GO:0004497	F:FAD binding; F:oxidoreductase activity; C:membrane; C:integral component of membrane; P:oxidation-reduction process; F:monooxygenase activity
1216	TM1119_g1216.t1	unitig_0	3813366	3815128	-	568	0.0048	0.360902	N	efflux pump	-	-	-	cluster_17	t1pks	-	2.A.1.3.65	Electrochemical Potential-driven Transporters	Porters (uniporters, symporters, antiporters)	The Major Facilitator Superfamily (MFS)	MFS_1	C:GO:0016020	C:membrane
1217	TM1119_g1217.t1	unitig_0	3816246	3819289	+	997	0	0	N	polyketide synthase	-	-	-	cluster_17	t1pks	-	-	-	-	-	ketoacyl-synt;Ketoacyl-synt_C;SAT	F:GO:0003824	F:catalytic activity
1218	TM1119_g1218.t1	unitig_0	3831081	3832767	-	502	0.0072	0.411765	Y	FAD-binding domain-containing	AA7	AA7	-	cluster_17	t1pks	-	-	-	-	-	FAD_binding_4;BBE	F:GO:0016614; F:GO:0003824; F:GO:0050660; F:GO:0016491; P:GO:0055114; C:GO:0005575; F:GO:0003674	F:oxidoreductase activity, acting on CH-OH group of donors; F:catalytic activity; F:flavin adenine dinucleotide binding; F:oxidoreductase activity; P:oxidation-reduction process; C:cellular_component; F:molecular_function
1219	TM1119_g1219.t1	unitig_0	3833870	3834364	+	164	0.0022	0.192982	N	---NA---	-	-	-	cluster_17	t1pks	-	-	-	-	-	-	0	0
1220	TM1119_g1220.t1	unitig_0	3834881	3837568	-	831	0.0047	0.421053	N	hypothetical protein MBM_02075	-	-	-	cluster_17	t1pks	-	-	-	-	-	DUF3292	C:GO:0016020; C:GO:0016021	C:membrane; C:integral component of membrane
1221	TM1119_g1221.t1	unitig_0	3842572	3843916	-	407	0.0015	0.384615	N	epoxide hydrolase	-	-	-	cluster_17	t1pks	-	-	-	-	-	EHN	F:GO:0033961	F:cis-stilbene-oxide hydrolase activity
1222	TM1119_g1222.t1	unitig_0	3847013	3849683	+	836	0.0106	2.03846	N	glycoside hydrolase family 3	GH3	GH3	-	cluster_17	t1pks	-	-	-	-	-	Glyco_hydro_3;Glyco_hydro_3_C;Fn3-like	F:GO:0008422; P:GO:0030245; F:GO:0102483	F:beta-glucosidase activity; P:cellulose catabolic process; F:scopolin beta-glucosidase activity
1223	TM1119_g1223.t1	unitig_0	3850462	3852383	-	537	0.0063	1.21154	N	MFS transporter	-	-	-	cluster_17	t1pks	-	2.A.1.2.33	Electrochemical Potential-driven Transporters	Porters (uniporters, symporters, antiporters)	The Major Facilitator Superfamily (MFS)	MFS_1	P:GO:0055085; C:GO:0016020; C:GO:0016021; P:GO:0016310; F:GO:0016301; F:GO:0003674; F:GO:0005215	P:transmembrane transport; C:membrane; C:integral component of membrane; P:phosphorylation; F:kinase activity; F:molecular_function; F:transporter activity
1224	TM1119_g1224.t1	unitig_0	3853011	3854403	+	352	0.0017	0.10241	N	alcohol dehydrogenase	-	-	-	cluster_17	t1pks	-	-	-	-	-	ADH_zinc_N;ADH_N	F:GO:0008270; F:GO:0016491; F:GO:0046872; P:GO:0055114; F:GO:0004022; C:GO:0005575	F:zinc ion binding; F:oxidoreductase activity; F:metal ion binding; P:oxidation-reduction process; F:alcohol dehydrogenase (NAD) activity; C:cellular_component
1225	TM1119_g1225.t1	unitig_0	3857948	3859423	-	491	0.0177	0.830688	Y	glycoside hydrolase	GH28	GH28	-	cluster_17	t1pks	-	-	-	-	-	Glyco_hydro_28	P:GO:0008152; F:GO:0016798	P:metabolic process; F:hydrolase activity, acting on glycosyl bonds
1226	TM1119_g1226.t1	unitig_0	3861561	3861872	-	103	0	0	N	maltose permease MAL31	-	-	-	cluster_17	t1pks	-	2.A.1.1.10	Electrochemical Potential-driven Transporters	Porters (uniporters, symporters, antiporters)	The Major Facilitator Superfamily (MFS)	Sugar_tr	C:GO:0016021; P:GO:0035428; P:GO:0015758; F:GO:0051119	C:integral component of membrane; P:hexose transmembrane transport; P:glucose transport; F:sugar transmembrane transporter activity
1227	TM1119_g1227.t1	unitig_0	3866848	3868580	+	551	0.0044	0.619718	N	cytochrome P450 monooxygenase	-	-	CYP59D2	cluster_17	t1pks	-	-	-	-	-	p450	F:GO:0016491; F:GO:0005488	F:oxidoreductase activity; F:binding
1228	TM1119_g1228.t1	unitig_0	3869653	3871649	+	640	0.0022	0.114583	N	transketolase 1	-	-	-	cluster_17	t1pks	-	-	-	-	-	Transketolase_N;Transket_pyr;Transketolase_C	F:GO:0003824; C:GO:0016020; P:GO:0008152; C:GO:0005622	F:catalytic activity; C:membrane; P:metabolic process; C:intracellular
1229	TM1119_g1229.t1	unitig_0	3872005	3875856	-	819	0	0	Y	Major facilitator superfamily transporter	-	-	-	cluster_17	t1pks	-	2.A.1.3.65	Electrochemical Potential-driven Transporters	Porters (uniporters, symporters, antiporters)	The Major Facilitator Superfamily (MFS)	Fungal_trans;MFS_1	C:GO:0016020	C:membrane
1230	TM1119_g1230.t1	unitig_0	3876968	3877960	+	292	0.0014	0.0756757	N	short chain dehydrogenase reductase family	-	-	-	cluster_17	t1pks	-	-	-	-	-	adh_short	0	0
1231	TM1119_g1231.t1	unitig_0	3878696	3879916	+	328	0.0048	0.27907	N	aldo keto reductase	-	-	-	cluster_17	t1pks	-	8.A.5.1.4	Accessory Factors Involved in Transport	Auxiliary transport proteins	The Voltage-gated K+ Channel β-subunit (Kvβ) Family	Aldo_ket_red	F:GO:0016491; P:GO:0055114	F:oxidoreductase activity; P:oxidation-reduction process
1232	TM1119_g1232.t1	unitig_0	3880707	3881288	-	171	0.0021	0.446809	N	DUF336 domain-containing	-	-	-	cluster_17	t1pks	-	-	-	-	-	Haem_degrading	0	0
1233	TM1119_g1233.t1	unitig_0	3882124	3883741	-	519	0.0013	0.0567686	N	sugar transporter	-	-	-	cluster_17	t1pks	-	2.A.1.1.127	Electrochemical Potential-driven Transporters	Porters (uniporters, symporters, antiporters)	The Major Facilitator Superfamily (MFS)	Sugar_tr	P:GO:0055085; F:GO:0022857; C:GO:0016021	P:transmembrane transport; F:transmembrane transporter activity; C:integral component of membrane
1234	TM1119_g1234.t1	unitig_0	3884620	3885878	-	377	0.0009	0.45	N	dimeric dihydrodiol dehydrogenase	GH109	-	-	cluster_17	t1pks	-	-	-	-	-	GFO_IDH_MocA	F:GO:0016491; P:GO:0055114	F:oxidoreductase activity; P:oxidation-reduction process
1235	TM1119_g1235.t1	unitig_0	3886529	3887128	+	145	0	0	N	oxidoreductase domain-containing	-	-	-	cluster_17	t1pks	-	-	-	-	-	GFO_IDH_MocA	F:GO:0016491; P:GO:0055114	F:oxidoreductase activity; P:oxidation-reduction process
1236	TM1119_g1236.t1	unitig_0	3887159	3887903	+	187	0.0025	1.28571	N	oxidoreductase domain-containing	-	-	-	cluster_17	t1pks	-	-	-	-	-	GFO_IDH_MocA_C	P:GO:0008152	P:metabolic process
1237	TM1119_g1237.t1	unitig_0	3889922	3890392	+	156	0	0	N	---NA---	-	-	-	cluster_17	t1pks	-	-	-	-	-	-	0	0
1238	TM1119_g1238.t1	unitig_0	3891938	3893305	-	380	0.002	0.0892857	N	integral membrane	-	-	-	cluster_17	t1pks	-	-	-	-	-	-	C:GO:0016020	C:membrane
1239	TM1119_g1239.t1	unitig_0	3899352	3900722	-	369	0	0	N	allantoate permease	-	-	-	cluster_17	t1pks	-	2.A.1.14.17	Electrochemical Potential-driven Transporters	Porters (uniporters, symporters, antiporters)	The Major Facilitator Superfamily (MFS)	MFS_1	P:GO:0055085; C:GO:0016021	P:transmembrane transport; C:integral component of membrane
1240	TM1119_g1240.t1	unitig_0	3902880	3903989	-	369	0.0022	0.44	N	2OG-Fe(II) oxygenase	-	-	-	cluster_17	t1pks	-	-	-	-	-	2OG-FeII_Oxy;DIOX_N	F:GO:0051213; F:GO:0005506; F:GO:0016491; F:GO:0046872; P:GO:0031929; P:GO:0055114; C:GO:0005622; P:GO:0006995	F:dioxygenase activity; F:iron ion binding; F:oxidoreductase activity; F:metal ion binding; P:TOR signaling; P:oxidation-reduction process; C:intracellular; P:cellular response to nitrogen starvation
1241	TM1119_g1241.t1	unitig_0	3904459	3906288	+	554	0	0	N	allantoin permease	-	-	-	cluster_17	t1pks	-	2.A.39.3.3	Electrochemical Potential-driven Transporters	Porters (uniporters, symporters, antiporters)	The Nucleobase:Cation Symporter-1 (NCS1) Family	Transp_cyt_pur	P:GO:0055085; C:GO:0016020; C:GO:0016021; F:GO:0005215	P:transmembrane transport; C:membrane; C:integral component of membrane; F:transporter activity
1242	TM1119_g1242.t1	unitig_0	3910456	3912146	+	533	0.0025	0.88	N	major facilitator superfamily transporter	-	-	-	cluster_17	t1pks	-	2.A.1.14.36	Electrochemical Potential-driven Transporters	Porters (uniporters, symporters, antiporters)	The Major Facilitator Superfamily (MFS)	MFS_1	P:GO:0055085; C:GO:0016021	P:transmembrane transport; C:integral component of membrane
1243	TM1119_g1243.t1	unitig_0	3914644	3915853	-	347	0.0052	1.85714	N	hypothetical protein TRIATDRAFT_178241, partial	-	-	-	cluster_17	t1pks	-	-	-	-	-	-	P:GO:0008150; C:GO:0005575; F:GO:0003674	P:biological_process; C:cellular_component; F:molecular_function
1244	TM1119_g1244.t1	unitig_0	3916626	3918151	+	432	0.0014	0.388889	N	probable enolase	-	-	-	cluster_17	t1pks	-	-	-	-	-	Enolase_C;Enolase_N	F:GO:0000287; F:GO:0004634; P:GO:0006096; C:GO:0000015	F:magnesium ion binding; F:phosphopyruvate hydratase activity; P:glycolytic process; C:phosphopyruvate hydratase complex
1245	TM1119_g1245.t1	unitig_0	3920099	3922519	+	713	0	0	N	C6 transcription	-	-	-	cluster_17	t1pks	-	-	-	-	-	Zn_clus;Fungal_trans	F:GO:0003677; C:GO:0005634; F:GO:0008270; F:GO:0046872; P:GO:0006351; P:GO:0006355; F:GO:0000981; P:GO:0006357	F:DNA binding; C:nucleus; F:zinc ion binding; F:metal ion binding; P:transcription, DNA-templated; P:regulation of transcription, DNA-templated; F:RNA polymerase II transcription factor activity, sequence-specific DNA binding; P:regulation of transcription from RNA polymerase II promoter
1246	TM1119_g1246.t1	unitig_0	3924377	3925678	-	417	0.0013	0	N	C6 transcription factor	-	-	-	cluster_17	t1pks	-	-	-	-	-	Zn_clus	C:GO:0005634; F:GO:0008270; C:GO:0016020; C:GO:0016021; P:GO:0006355; F:GO:0000981; P:GO:0006357	C:nucleus; F:zinc ion binding; C:membrane; C:integral component of membrane; P:regulation of transcription, DNA-templated; F:RNA polymerase II transcription factor activity, sequence-specific DNA binding; P:regulation of transcription from RNA polymerase II promoter
1247	TM1119_g1247.t1	unitig_0	3926050	3927308	-	401	0	0	Y	3-carboxymuconate cyclase	-	-	-	cluster_17	t1pks	-	-	-	-	-	-	C:GO:0005576	C:extracellular region
1248	TM1119_g1248.t1	unitig_0	3929372	3930597	+	334	0.0033	0.785714	N	hypothetical protein TRIVIDRAFT_220174	-	-	-	cluster_17	t1pks	-	-	-	-	-	bZIP_1	C:GO:0005634; F:GO:0003700; F:GO:0044212; P:GO:0006355; F:GO:0043565; P:GO:0006357	C:nucleus; F:transcription factor activity, sequence-specific DNA binding; F:transcription regulatory region DNA binding; P:regulation of transcription, DNA-templated; F:sequence-specific DNA binding; P:regulation of transcription from RNA polymerase II promoter
1249	TM1119_g1249.t1	unitig_0	3930980	3933907	-	941	0	0	N	von willebrand domain containing	-	-	-	cluster_17	t1pks	-	1.A.13.2.3	Channels/Pores	α-Type Channels	The Epithelial Chloride Channel (E-ClC) Family	VIT;VWA_3	0	0
1250	TM1119_g1250.t1	unitig_0	3935336	3940202	-	1333	0.0046	1.30769	Y	fg-gap repeat domain-containing	CE3	CE3	-	cluster_17	t1pks	-	-	-	-	-	Lipase_GDSL_2;VCBS	F:GO:0016788; F:GO:0004622	F:hydrolase activity, acting on ester bonds; F:lysophospholipase activity
1251	TM1119_g1251.t1	unitig_0	3942344	3942598	-	84	0.007	0.833333	N	predicted protein	-	-	-	cluster_17	t1pks	-	-	-	-	-	-	0	0
1252	TM1119_g1252.t1	unitig_0	3943201	3944364	-	335	0.0042	0.575342	N	carboxypeptidase S1	-	-	-	cluster_17	t1pks	-	-	-	-	-	Peptidase_S10	F:GO:0004185; C:GO:0005576; P:GO:0051603	F:serine-type carboxypeptidase activity; C:extracellular region; P:proteolysis involved in cellular protein catabolic process
1253	TM1119_g1253.t1	unitig_0	3946300	3947858	+	500	0.0019	0.287879	N	MFS transporter	-	-	-	cluster_17	t1pks	-	2.A.1.14.11	Electrochemical Potential-driven Transporters	Porters (uniporters, symporters, antiporters)	The Major Facilitator Superfamily (MFS)	MFS_1	C:GO:0016020	C:membrane
1254	TM1119_g1254.t1	unitig_0	3948472	3949251	+	188	0.0007	0.0578512	N	hypothetical protein CH063_00056	-	-	-	-	-	-	-	-	-	-	SnoaL_2	0	0
1255	TM1119_g1255.t1	unitig_0	3950369	3951614	+	394	0.0024	0.40678	Y	glycoside hydrolase family 5	CBM1|GH5	GH5	-	-	-	-	-	-	-	-	Cellulase;CBM_1	P:GO:0005975; C:GO:0005576; F:GO:0008810; F:GO:0030248	P:carbohydrate metabolic process; C:extracellular region; F:cellulase activity; F:cellulose binding
1256	TM1119_g1256.t1	unitig_0	3952351	3953486	+	337	0	0	N	SWIM zinc finger	-	-	-	-	-	-	-	-	-	-	zf-RING_2	F:GO:0046872	F:metal ion binding
1257	TM1119_g1257.t1	unitig_0	3953636	3955654	-	652	0.006	0	Y	glutamyl-tRNA(Gln) amidotransferase	-	-	-	-	-	-	3.A.9.1.1	Primary Active Transporters	P-P-bond-hydrolysis-driven transporters	The Chloroplast Envelope Protein Translocase (CEPT or Tic-Toc) Family	Amidase	F:GO:0003824	F:catalytic activity
1258	TM1119_g1258.t1	unitig_0	3957594	3958937	-	447	0.0062	1.21569	N	F-box domain	-	-	-	cluster_18	nrps	-	-	-	-	-	F-box	P:GO:0008150; C:GO:0005575; F:GO:0003674	P:biological_process; C:cellular_component; F:molecular_function
1259	TM1119_g1259.t1	unitig_0	3959977	3961531	+	499	0.0089	4.45	N	FAD binding domain	-	-	-	cluster_18	nrps	-	-	-	-	-	-	F:GO:0005488	F:binding
1260	TM1119_g1260.t1	unitig_0	3961595	3962992	-	436	0.0027	0.84375	N	C6 zinc finger domain	-	-	-	cluster_18	nrps	-	-	-	-	-	Zn_clus;Fungal_trans_2	C:GO:0005634; F:GO:0008270; C:GO:0016020; C:GO:0016021; P:GO:0006355; F:GO:0000981; P:GO:0006357	C:nucleus; F:zinc ion binding; C:membrane; C:integral component of membrane; P:regulation of transcription, DNA-templated; F:RNA polymerase II transcription factor activity, sequence-specific DNA binding; P:regulation of transcription from RNA polymerase II promoter
1261	TM1119_g1261.t1	unitig_0	3963974	3965681	+	499	0.0026	0.295455	N	3-beta hydroxysteroid dehydrogenase isomerase family	-	-	-	cluster_18	nrps	-	-	-	-	-	3Beta_HSD	F:GO:0016616; C:GO:0016020; P:GO:0044710	F:oxidoreductase activity, acting on the CH-OH group of donors, NAD or NADP as acceptor; C:membrane; P:single-organism metabolic process
1262	TM1119_g1262.t1	unitig_0	3966075	3966907	+	239	0.0073	1.01667	N	predicted protein	-	-	-	cluster_18	nrps	-	-	-	-	-	-	P:GO:0008150; C:GO:0016020; C:GO:0016021; C:GO:0005575; F:GO:0003674	P:biological_process; C:membrane; C:integral component of membrane; C:cellular_component; F:molecular_function
1263	TM1119_g1263.t1	unitig_0	3967031	3969025	-	664	0.0043	0.380531	N	ferric reductase	-	-	-	cluster_18	nrps	-	5.B.1.5.3	Transmembrane Electron Carriers	Transmembrane 1-electron transfer carriers	The Phagocyte (gp91phox) NADPH Oxidase Family	Ferric_reduct;FAD_binding_8;NAD_binding_6	F:GO:0016491; C:GO:0016020; C:GO:0016021; P:GO:0055114	F:oxidoreductase activity; C:membrane; C:integral component of membrane; P:oxidation-reduction process
1264	TM1119_g1264.t1	unitig_0	3969840	3970549	+	186	0.0041	0.561644	N	ctr copper transporter	-	-	-	cluster_18	nrps	-	1.A.56.1.16	Channels/Pores	α-Type Channels	The Copper Transporter (Ctr) Family	Ctr	C:GO:0016020; C:GO:0016021; F:GO:0005375; P:GO:0035434	C:membrane; C:integral component of membrane; F:copper ion transmembrane transporter activity; P:copper ion transmembrane transport
1265	TM1119_g1265.t1	unitig_0	3971285	3972666	-	380	0.003	0.833333	N	taurine catabolism dioxygenase	-	-	-	cluster_18	nrps	-	-	-	-	-	TauD	F:GO:0051213; P:GO:0055114	F:dioxygenase activity; P:oxidation-reduction process
1266	TM1119_g1266.t1	unitig_0	3973184	3974812	+	468	0.0021	0.247059	N	duf895 domain membrane	-	-	-	cluster_18	nrps	-	2.A.1.58.5	Electrochemical Potential-driven Transporters	Porters (uniporters, symporters, antiporters)	The Major Facilitator Superfamily (MFS)	MFS_1	P:GO:0055085; C:GO:0016021	P:transmembrane transport; C:integral component of membrane
1267	TM1119_g1267.t1	unitig_0	3975349	3977967	+	855	0	0	N	hypothetical protein GGTG_09096	-	-	-	cluster_18	nrps	-	-	-	-	-	ZZ;HET	0	0
1268	TM1119_g1268.t1	unitig_0	3978220	3979245	-	341	0.0013	0.104	N	zinc alcohol	-	-	-	cluster_18	nrps	-	-	-	-	-	ADH_N;ADH_zinc_N_2	F:GO:0008270; F:GO:0016491; P:GO:0055114	F:zinc ion binding; F:oxidoreductase activity; P:oxidation-reduction process
1269	TM1119_g1269.t1	unitig_0	3979770	3981467	-	565	0	0	N	maltose permease MAL61	-	-	-	cluster_18	nrps	-	2.A.1.1.10	Electrochemical Potential-driven Transporters	Porters (uniporters, symporters, antiporters)	The Major Facilitator Superfamily (MFS)	Sugar_tr	F:GO:0022891; P:GO:0055085; C:GO:0016020; P:GO:0008645	F:substrate-specific transmembrane transporter activity; P:transmembrane transport; C:membrane; P:hexose transport
1270	TM1119_g1270.t1	unitig_0	3982110	3983371	-	380	0	0	N	hypothetical protein NEUTE2DRAFT_99499	-	-	-	cluster_18	nrps	-	-	-	-	-	-	0	0
1271	TM1119_g1271.t1	unitig_0	3984907	3986845	+	550	0	0	N	MFS transporter	-	-	-	cluster_18	nrps	-	2.A.1.2.33	Electrochemical Potential-driven Transporters	Porters (uniporters, symporters, antiporters)	The Major Facilitator Superfamily (MFS)	MFS_1	C:GO:0016020	C:membrane
1272	TM1119_g1272.t1	unitig_0	3987102	3987611	-	169	0	0	N	hypothetical protein GGTG_05530	-	-	-	cluster_18	nrps	-	-	-	-	-	DUF1993	P:GO:0008150; C:GO:0016020; C:GO:0016021; C:GO:0005576; C:GO:0005575; F:GO:0003674	P:biological_process; C:membrane; C:integral component of membrane; C:extracellular region; C:cellular_component; F:molecular_function
1273	TM1119_g1273.t1	unitig_0	3988506	3989432	-	286	0.0026	1.75	N	nad dependent epimerase dehydratase	-	-	-	cluster_18	nrps	-	-	-	-	-	-	C:GO:0016020; C:GO:0016021	C:membrane; C:integral component of membrane
1274	TM1119_g1274.t1	unitig_0	3990562	3991227	-	198	0.004	0.305344	N	hypothetical protein NEUTE1DRAFT_90331	-	-	-	cluster_18	nrps	-	-	-	-	-	-	0	0
1275	TM1119_g1275.t1	unitig_0	3994775	3997168	+	797	0.0024	0	N	glycoside hydrolase family 17	GH17	-	-	cluster_18	nrps	-	4.D.3.1.11	Group Translocators	Polysaccharide Synthase/Exporters	The Glycan Glucosyl Transferase (OpgH) Family	Glyco_hydro_17	P:GO:0005975; C:GO:0016020; C:GO:0016021; F:GO:0004553; F:GO:0016787	P:carbohydrate metabolic process; C:membrane; C:integral component of membrane; F:hydrolase activity, hydrolyzing O-glycosyl compounds; F:hydrolase activity
1276	TM1119_g1276.t1	unitig_0	3997804	3998298	+	164	0.0031	1	N	hypothetical protein GGTG_05280	-	-	-	cluster_18	nrps	-	-	-	-	-	-	P:GO:0008150; C:GO:0005575; F:GO:0003674	P:biological_process; C:cellular_component; F:molecular_function
1277	TM1119_g1277.t1	unitig_0	4002465	4005102	+	801	0	0	N	WD40 repeat-like-containing domain	-	-	-	cluster_18	nrps	-	-	-	-	-	-	0	0
1278	TM1119_g1278.t1	unitig_0	4007859	4010324	+	759	0	0	N	long chain fatty alcohol oxidase	AA3	AA3	-	cluster_18	nrps	-	-	-	-	-	GMC_oxred_N;GMC_oxred_C	F:GO:0071949; F:GO:0016614; F:GO:0016491; F:GO:0050660; P:GO:0055114	F:FAD binding; F:oxidoreductase activity, acting on CH-OH group of donors; F:oxidoreductase activity; F:flavin adenine dinucleotide binding; P:oxidation-reduction process
1279	TM1119_g1279.t1	unitig_0	4010652	4011950	-	432	0	0	N	hypothetical protein CH063_14018	-	-	-	cluster_18	nrps	-	-	-	-	-	Amidoligase_2	P:GO:0008150; C:GO:0016020; C:GO:0016021; C:GO:0005575; F:GO:0003674	P:biological_process; C:membrane; C:integral component of membrane; C:cellular_component; F:molecular_function
1280	TM1119_g1280.t1	unitig_0	4015002	4018790	+	1175	0.0024	0.363636	N	TPA_inf: suppressor of ascus dominance 3	-	-	-	cluster_18	nrps	-	-	-	-	-	AAA_11;AAA_12	C:GO:0043229	C:intracellular organelle
1281	TM1119_g1281.t1	unitig_0	4019460	4021643	-	727	0.0054	1.13889	N	transcription factor SPT8	-	-	-	cluster_18	nrps	-	-	-	-	-	-	C:GO:0044424; P:GO:0006357	C:intracellular part; P:regulation of transcription from RNA polymerase II promoter
1282	TM1119_g1282.t1	unitig_0	4022629	4024034	-	425	0	0	N	---NA---	-	-	-	cluster_18	nrps	-	-	-	-	-	ATG16	0	0
1283	TM1119_g1283.t1	unitig_0	4025642	4026866	-	364	0.0023	0.418182	N	WD domain-containing	-	-	-	cluster_18	nrps	-	1.I.1.1.3	Channels/Pores	Membrane-bounded Channels	The Nuclear Pore Complex (NPC) Family	WD40	0	0
1284	TM1119_g1284.t1	unitig_0	4028172	4030781	+	804	0.0019	0.527778	N	ubiquitin homeostasis lub1	-	-	-	cluster_18	nrps	-	9.A.61.2.1	Incompletely Characterized Transport Systems	Recognized transporters of unknown biochemical mechanism	The Domain of Unknown Function 3339 (DUF3339) Family	WD40;PUL;PFU	P:GO:0044260; P:GO:0044238	P:cellular macromolecule metabolic process; P:primary metabolic process
1285	TM1119_g1285.t1	unitig_0	4031735	4032637	-	240	0.0017	0.447368	Y	GPI anchored	-	-	-	cluster_18	nrps	-	-	-	-	-	-	C:GO:0016021	C:integral component of membrane
1286	TM1119_g1286.t1	unitig_0	4033272	4033835	+	187	0.0012	0.315789	Y	---NA---	-	-	-	cluster_18	nrps	-	-	-	-	-	-	0	0
1287	TM1119_g1287.t1	unitig_0	4036211	4037092	+	269	0.0014	0.358974	N	conserved hypothetical protein	-	-	-	cluster_18	nrps	-	-	-	-	-	SRR1	0	0
1288	TM1119_g1288.t1	unitig_0	4038964	4039801	+	261	0	0	N	predicted protein	-	-	-	cluster_18	nrps	-	-	-	-	-	Abhydrolase_6	0	0
1289	TM1119_g1289.t1	unitig_0	4042081	4047125	-	1264	0.0012	0.387097	N	vesicular transport	-	-	-	cluster_18	nrps	-	-	-	-	-	GRIP;IncA;DUF812;MscS_porin	P:GO:0015031; C:GO:0044444; P:GO:0009987; P:GO:0034613; P:GO:0048193	P:protein transport; C:cytoplasmic part; P:cellular process; P:cellular protein localization; P:Golgi vesicle transport
1290	TM1119_g1290.t1	unitig_0	4048155	4049628	+	411	0.0045	1.25	N	hypothetical protein THITE_2111334	-	-	-	cluster_18	nrps	-	-	-	-	-	zinc_ribbon_10	P:GO:0008150; C:GO:0016020; C:GO:0016021; F:GO:0003674	P:biological_process; C:membrane; C:integral component of membrane; F:molecular_function
1291	TM1119_g1291.t1	unitig_0	4050812	4051504	+	230	0.001	0.0613497	N	---NA---	-	-	-	cluster_18	nrps	-	-	-	-	-	-	0	0
1292	TM1119_g1292.t1	unitig_0	4052013	4053598	-	440	0.0006	0.0714286	Y	glycoside hydrolase family 92	-	-	-	cluster_18	nrps	-	-	-	-	-	Alginate_lyase	F:GO:0016829; C:GO:0042597	F:lyase activity; C:periplasmic space
1293	TM1119_g1293.t1	unitig_0	4054233	4056189	+	565	0.0058	0.439394	Y	beta-xylosidase	GH43	GH43	-	cluster_18	nrps	-	-	-	-	-	Glyco_hydro_43	P:GO:0008152; F:GO:0004553	P:metabolic process; F:hydrolase activity, hydrolyzing O-glycosyl compounds
1294	TM1119_g1294.t1	unitig_0	4056901	4058131	+	393	0.0048	0.631579	Y	GPI anchored	-	-	-	cluster_18	nrps	-	-	-	-	-	Alginate_lyase	F:GO:0016829; C:GO:0042597	F:lyase activity; C:periplasmic space
1295	TM1119_g1295.t1	unitig_0	4058245	4060071	-	526	0.0073	0.663636	N	fungal specific transcription	-	-	-	cluster_18	nrps	-	-	-	-	-	Zn_clus;Fungal_trans	F:GO:0003677; C:GO:0005634; F:GO:0008270; P:GO:0006351; F:GO:0046872; P:GO:0006355; F:GO:0000981; P:GO:0006357	F:DNA binding; C:nucleus; F:zinc ion binding; P:transcription, DNA-templated; F:metal ion binding; P:regulation of transcription, DNA-templated; F:RNA polymerase II transcription factor activity, sequence-specific DNA binding; P:regulation of transcription from RNA polymerase II promoter
1296	TM1119_g1296.t1	unitig_0	4060713	4061674	+	281	0.0038	0.883721	N	short-chain oxidoreductase	-	-	-	cluster_18	nrps	-	-	-	-	-	adh_short	F:GO:0016491; P:GO:0055114; C:GO:0005575	F:oxidoreductase activity; P:oxidation-reduction process; C:cellular_component
1297	TM1119_g1297.t1	unitig_0	4061864	4063225	-	403	0.0038	0.136691	Y	alpha-galactosidase alpha-n-acetylgalactosaminidase	GH27	GH27	-	cluster_18	nrps	-	-	-	-	-	Melibiase_2	P:GO:0005975; F:GO:0052692	P:carbohydrate metabolic process; F:raffinose alpha-galactosidase activity
1298	TM1119_g1298.t1	unitig_0	4063704	4067104	+	694	0.0052	0.25	Y	glycoside hydrolase family 88	GH88	GH88	-	cluster_18	nrps	-	-	-	-	-	Fasciclin;Glyco_hydro_88	F:GO:0003824	F:catalytic activity
1299	TM1119_g1299.t1	unitig_0	4067262	4070118	-	826	0.0016	0.120301	N	C6 transcription	-	-	-	cluster_18	nrps	-	-	-	-	-	Zn_clus;Fungal_trans	C:GO:0005634; F:GO:0003677; F:GO:0008270; P:GO:0006351; F:GO:0000981; P:GO:0006357	C:nucleus; F:DNA binding; F:zinc ion binding; P:transcription, DNA-templated; F:RNA polymerase II transcription factor activity, sequence-specific DNA binding; P:regulation of transcription from RNA polymerase II promoter
1300	TM1119_g1300.t1	unitig_0	4071276	4073287	+	522	0.0017	0.447368	N	allantoate permease	-	-	-	cluster_18	nrps	-	2.A.1.14.4	Electrochemical Potential-driven Transporters	Porters (uniporters, symporters, antiporters)	The Major Facilitator Superfamily (MFS)	MFS_1	P:GO:0055085; C:GO:0016021	P:transmembrane transport; C:integral component of membrane
1301	TM1119_g1301.t1	unitig_0	4073761	4074558	+	265	0	0	N	expressed protein	-	-	-	cluster_18	nrps	-	-	-	-	-	Sua5_yciO_yrdC	F:GO:0003725	F:double-stranded RNA binding
1302	TM1119_g1302.t1	unitig_0	4074775	4075242	-	155	0.0034	0.269841	N	GNAT family N-	-	-	-	cluster_18	nrps	-	-	-	-	-	Acetyltransf_10	F:GO:0008080	F:N-acetyltransferase activity
1303	TM1119_g1303.t1	unitig_0	4075708	4076985	-	407	0	0	Y	hypothetical protein CTHT_0011250	-	-	-	cluster_18	nrps	-	-	-	-	-	CDH-cyt	0	0
1304	TM1119_g1304.t1	unitig_0	4078185	4080407	-	740	0.0031	0.111111	N	hypothetical protein GLRG_10645	-	-	-	cluster_18	nrps	-	-	-	-	-	DUF1479	0	0
1305	TM1119_g1305.t1	unitig_0	4097444	4098811	+	350	0.0032	0.4	N	hypothetical protein FG02814.1	-	-	-	cluster_18	nrps	-	-	-	-	-	HLH	P:GO:0043581; F:GO:0046983	P:obsolete mycelium development; F:protein dimerization activity
1306	TM1119_g1306.t1	unitig_0	4099146	4101178	-	529	0	0	N	maltose permease	-	-	-	cluster_18	nrps	-	2.A.1.1.10	Electrochemical Potential-driven Transporters	Porters (uniporters, symporters, antiporters)	The Major Facilitator Superfamily (MFS)	Sugar_tr	C:GO:0005887; P:GO:0015992; F:GO:0005351; P:GO:0046323; F:GO:0005355; P:GO:1904659	C:integral component of plasma membrane; P:proton transport; F:sugar:proton symporter activity; P:glucose import; F:glucose transmembrane transporter activity; P:glucose transmembrane transport
1307	TM1119_g1307.t1	unitig_0	4104251	4106932	+	807	0.0028	0.145078	N	small oligopeptide opt family	-	-	-	cluster_18	nrps	-	2.A.67.1.2	Electrochemical Potential-driven Transporters	Porters (uniporters, symporters, antiporters)	The Oligopeptide Transporter (OPT) Family	OPT	F:GO:0035673; P:GO:0055085; C:GO:0016021; C:GO:0044464	F:oligopeptide transmembrane transporter activity; P:transmembrane transport; C:integral component of membrane; C:cell part
1308	TM1119_g1308.t1	unitig_0	4107504	4107890	-	108	0.0033	0.202454	N	---NA---	-	-	-	cluster_18	nrps	-	-	-	-	-	-	0	0
1309	TM1119_g1309.t1	unitig_0	4109118	4111775	+	799	0.0018	0.163636	N	C6 zinc finger domain-containing	-	-	-	cluster_18	nrps	-	-	-	-	-	Zn_clus;Fungal_trans	F:GO:0003677; C:GO:0005634; F:GO:0008270; F:GO:0046872; P:GO:0006351; P:GO:0006355; F:GO:0000981; P:GO:0006357	F:DNA binding; C:nucleus; F:zinc ion binding; F:metal ion binding; P:transcription, DNA-templated; P:regulation of transcription, DNA-templated; F:RNA polymerase II transcription factor activity, sequence-specific DNA binding; P:regulation of transcription from RNA polymerase II promoter
1310	TM1119_g1310.t1	unitig_0	4113703	4116456	-	783	0.0092	0	Y	lysyl oxidase	-	-	-	cluster_18	nrps	-	-	-	-	-	Cu_amine_oxid;DUF1965	P:GO:0009308; F:GO:0005507; F:GO:0048038; F:GO:0008131; P:GO:0055114	P:amine metabolic process; F:copper ion binding; F:quinone binding; F:primary amine oxidase activity; P:oxidation-reduction process
1311	TM1119_g1311.t1	unitig_0	4118730	4122132	+	1077	0	0	N	L-aminoadipate-semialdehyde dehydrogenase	-	-	-	cluster_18	nrps	-	4.C.1.1.7	Group Translocators	Acyl CoA ligase-coupled transporters	The Fatty Acid Transporter (FAT) Family	AMP-binding;PP-binding;NAD_binding_4	F:GO:0003824; P:GO:0008152; F:GO:0031177	F:catalytic activity; P:metabolic process; F:phosphopantetheine binding
1312	TM1119_g1312.t1	unitig_0	4122853	4124511	+	490	0.0021	0.407407	N	MFS transporter	-	-	-	cluster_18	nrps	-	2.A.1.14.17	Electrochemical Potential-driven Transporters	Porters (uniporters, symporters, antiporters)	The Major Facilitator Superfamily (MFS)	MFS_1	P:GO:0055085; C:GO:0016021	P:transmembrane transport; C:integral component of membrane
1313	TM1119_g1313.t1	unitig_0	4125090	4126904	+	534	0.0012	0.324324	N	heavy metal translocating p-type ATPase	-	-	-	cluster_18	nrps	-	-	-	-	-	DUF3425	0	0
1314	TM1119_g1314.t1	unitig_0	4127262	4128438	-	337	0.0041	0.127726	N	estradiol 17-beta-dehydrogenase 11 precursor	-	-	-	cluster_18	nrps	-	-	-	-	-	adh_short	F:GO:0016491; P:GO:0055114	F:oxidoreductase activity; P:oxidation-reduction process
1315	TM1119_g1315.t1	unitig_0	4129003	4132903	+	838	0.0157	1.06522	N	linalool dehydratase-isomerase precursor	-	-	-	cluster_18	nrps	-	-	-	-	-	GXWXG;DUF4334	C:GO:0016021	C:integral component of membrane
1316	TM1119_g1316.t1	unitig_0	4133129	4134807	-	518	0.009	1.09756	N	copper-transporting ATPase RAN1	-	-	-	cluster_18	nrps	-	3.A.3.5.7	Primary Active Transporters	P-P-bond-hydrolysis-driven transporters	The P-type ATPase (P-ATPase) Superfamily	E1-E2_ATPase;Hydrolase	P:GO:0006812; C:GO:0016020; F:GO:0043167	P:cation transport; C:membrane; F:ion binding
1317	TM1119_g1317.t1	unitig_0	4136623	4137720	+	322	0	0	N	aldehyde reductase 1	-	-	-	cluster_18	nrps	-	8.A.5.1.4	Accessory Factors Involved in Transport	Auxiliary transport proteins	The Voltage-gated K+ Channel β-subunit (Kvβ) Family	Aldo_ket_red	F:GO:0016491; P:GO:0055114	F:oxidoreductase activity; P:oxidation-reduction process
1318	TM1119_g1318.t1	unitig_0	4138215	4140726	+	730	0.0015	0.75	N	TPA: Zn(II)2Cys6 transcription factor (Eurofung)	-	-	-	cluster_18	nrps	-	-	-	-	-	Zn_clus;Fungal_trans	F:GO:0005488	F:binding
1319	TM1119_g1319.t1	unitig_0	4141267	4143213	+	482	0.0033	0.48	N	major facilitator superfamily transporter monocarboxylate	-	-	-	cluster_18	nrps	-	2.A.1.13.4	Electrochemical Potential-driven Transporters	Porters (uniporters, symporters, antiporters)	The Major Facilitator Superfamily (MFS)	MFS_1	P:GO:0055085; C:GO:0016021	P:transmembrane transport; C:integral component of membrane
1320	TM1119_g1320.t1	unitig_0	4145235	4148949	+	1175	0.0018	0.290323	N	ABC transporter	-	-	-	cluster_18	nrps	-	3.A.1.208.2	Primary Active Transporters	P-P-bond-hydrolysis-driven transporters	The ATP-binding Cassette (ABC) Superfamily	ABC_tran;ABC_membrane	F:GO:0003824	F:catalytic activity
1321	TM1119_g1321.t1	unitig_0	4149078	4152565	-	1132	0	0	N	nonribosomal peptide	-	-	-	cluster_18	nrps	-	4.C.1.1.16	Group Translocators	Acyl CoA ligase-coupled transporters	The Fatty Acid Transporter (FAT) Family	AMP-binding;PP-binding;Condensation	F:GO:0003824; P:GO:0008152; F:GO:0031177	F:catalytic activity; P:metabolic process; F:phosphopantetheine binding
1322	TM1119_g1322.t1	unitig_0	4153175	4154789	-	499	0.0024	0.416667	N	calcium calmodulin-dependent kinase	-	-	-	cluster_18	nrps	-	1.I.1.1.3	Channels/Pores	Membrane-bounded Channels	The Nuclear Pore Complex (NPC) Family	Pkinase	F:GO:0016301	F:kinase activity
1323	TM1119_g1323.t1	unitig_0	4155348	4158605	+	764	0	0	Y	pyridoxamine 5 -phosphate oxidase	-	-	-	cluster_18	nrps	-	2.A.7.2.4	Electrochemical Potential-driven Transporters	Porters (uniporters, symporters, antiporters)	The Drug/Metabolite Transporter (DMT) Superfamily	Putative_PNPOx;PNP_phzG_C	P:GO:1901617; F:GO:0016638; P:GO:0072525; P:GO:0044763; P:GO:0044711; P:GO:0019438	P:organic hydroxy compound biosynthetic process; F:oxidoreductase activity, acting on the CH-NH2 group of donors; P:pyridine-containing compound biosynthetic process; P:single-organism cellular process; P:single-organism biosynthetic process; P:aromatic compound biosynthetic process
1324	TM1119_g1324.t1	unitig_0	4158970	4160814	-	522	0.0047	0.794872	Y	outer membrane autotransporter	-	-	-	cluster_18	nrps	-	-	-	-	-	Phytase-like	P:GO:0008150; C:GO:0005575; F:GO:0003674	P:biological_process; C:cellular_component; F:molecular_function
1325	TM1119_g1325.t1	unitig_0	4163067	4163943	+	232	0.007	1.11111	N	glutathione S-transferase domain-containing	-	-	-	cluster_18	nrps	-	1.A.12.2.1	Channels/Pores	α-Type Channels	The Intracellular Chloride Channel (CLIC) Family	GST_N_2	F:GO:0016740	F:transferase activity
1326	TM1119_g1326.t1	unitig_0	4164804	4166103	+	405	0.0011	0.444444	N	peroxisomal membrane pex16	-	-	-	cluster_18	nrps	-	9.A.17.1.1	Incompletely Characterized Transport Systems	Recognized transporters of unknown biochemical mechanism	The Integral Membrane Peroxisomal Protein Importer-2 (PPI2) Family	Pex16	0	0
1327	TM1119_g1327.t1	unitig_0	4167073	4168002	+	262	0.0042	0.225806	N	hypothetical protein CH063_00126, partial	-	-	-	cluster_18	nrps	-	-	-	-	-	-	P:GO:0008150; C:GO:0016020; C:GO:0016021; C:GO:0005575; F:GO:0003674	P:biological_process; C:membrane; C:integral component of membrane; C:cellular_component; F:molecular_function
1328	TM1119_g1328.t1	unitig_0	4168505	4169715	-	382	0	0	N	pyruvate dehydrogenase E1 component beta subunit	-	-	-	cluster_18	nrps	-	-	-	-	-	Transket_pyr;Transketolase_C	C:GO:0005967; P:GO:0006526; P:GO:0006086; F:GO:0004739; P:GO:0006542; P:GO:0055114; C:GO:0042645	C:mitochondrial pyruvate dehydrogenase complex; P:arginine biosynthetic process; P:acetyl-CoA biosynthetic process from pyruvate; F:pyruvate dehydrogenase (acetyl-transferring) activity; P:glutamine biosynthetic process; P:oxidation-reduction process; C:mitochondrial nucleoid
1329	TM1119_g1329.t1	unitig_0	4171031	4172463	-	378	0.0004	0.0481928	N	sterol 24-C-methyltransferase	-	-	-	cluster_18	nrps	-	-	-	-	-	Methyltransf_11;Sterol_MT_C	C:GO:0005737; F:GO:0003838; P:GO:0016126; P:GO:0032259	C:cytoplasm; F:sterol 24-C-methyltransferase activity; P:sterol biosynthetic process; P:methylation
1330	TM1119_g1330.t1	unitig_0	4174073	4175248	+	391	0.0047	0.348148	N	pre-mRNA splicing factor slt11	-	-	-	cluster_18	nrps	-	-	-	-	-	RRM_1	F:GO:0000166; F:GO:0017070; F:GO:0036002; C:GO:0071006; C:GO:0071007; C:GO:0000974; P:GO:0000387	F:nucleotide binding; F:U6 snRNA binding; F:pre-mRNA binding; C:U2-type catalytic step 1 spliceosome; C:U2-type catalytic step 2 spliceosome; C:Prp19 complex; P:spliceosomal snRNP assembly
1331	TM1119_g1331.t1	unitig_0	4175659	4176304	-	169	0.0009	0.109756	N	MZM1_NEUCR ame: Full=Mitochondrial zinc maintenance mitochondrial Flags: Precursor	-	-	-	cluster_18	nrps	-	-	-	-	-	Complex1_LYR	F:GO:0044183; C:GO:0005759; P:GO:0034551; P:GO:0006457	F:protein binding involved in protein folding; C:mitochondrial matrix; P:mitochondrial respiratory chain complex III assembly; P:protein folding
1332	TM1119_g1332.t1	unitig_0	4177580	4178356	+	239	0	0	Y	glycoside hydrolase family 61	AA9	AA9	-	cluster_18	nrps	-	-	-	-	-	Glyco_hydro_61	F:GO:0016787	F:hydrolase activity
1333	TM1119_g1333.t1	unitig_0	4179718	4180538	+	235	0.0089	0.526316	N	GNAT family	-	-	-	cluster_18	nrps	-	-	-	-	-	Acetyltransf_10	F:GO:0016740	F:transferase activity
1334	TM1119_g1334.t1	unitig_0	4180792	4181918	-	349	0.0032	0.357143	N	N2,N2-dimethylguanosine tRNA methyltransferase	-	-	-	cluster_18	nrps	-	9.B.178.1.4	Incompletely Characterized Transport Systems	Putative transport proteins	The MdmD Complementing Protein 1 (Mcp1) Family	DUF1691	C:GO:0016020; F:GO:0016740	C:membrane; F:transferase activity
1335	TM1119_g1335.t1	unitig_0	4182509	4183093	+	173	0.0015	0.357143	N	C2H2 finger domain	-	-	-	cluster_18	nrps	-	-	-	-	-	zf-C2H2_jaz	F:GO:0046872	F:metal ion binding
1336	TM1119_g1336.t1	unitig_0	4183288	4185932	-	715	0.013	0.962963	N	fungal specific transcription factor domain-containing	-	-	-	cluster_18	nrps	-	-	-	-	-	Zn_clus;Fungal_trans	F:GO:0005488	F:binding
1337	TM1119_g1337.t1	unitig_0	4186815	4188785	+	656	0.0017	0.404762	N	F-box domain-containing	-	-	-	cluster_18	nrps	-	-	-	-	-	F-box-like	C:GO:0005575; F:GO:0003674	C:cellular_component; F:molecular_function
1338	TM1119_g1338.t1	unitig_0	4197682	4198944	+	420	0	0	N	SWIRM domain-containing	-	-	-	cluster_18	nrps	-	-	-	-	-	SWIRM	P:GO:0060255; F:GO:0005488; P:GO:0006325; P:GO:0080090; P:GO:0031323	P:regulation of macromolecule metabolic process; F:binding; P:chromatin organization; P:regulation of primary metabolic process; P:regulation of cellular metabolic process
1339	TM1119_g1339.t1	unitig_0	4201133	4202197	-	299	0.0043	0.27044	N	related to NAD(P)H-dependent oxidoreductase	-	-	-	cluster_18	nrps	-	-	-	-	-	adh_short	F:GO:0016491; P:GO:0055114	F:oxidoreductase activity; P:oxidation-reduction process
1340	TM1119_g1340.t1	unitig_0	4203129	4203710	-	193	0.0037	2.64286	N	---NA---	-	-	-	cluster_18	nrps	-	-	-	-	-	-	0	0
1341	TM1119_g1341.t1	unitig_0	4206167	4207089	+	290	0.0068	0.85	N	short chain oxidoreductase	-	-	-	cluster_18	nrps	-	-	-	-	-	adh_short	F:GO:0016491; P:GO:0055114	F:oxidoreductase activity; P:oxidation-reduction process
1342	TM1119_g1342.t1	unitig_0	4207390	4207822	-	109	0.0009	0.191489	N	antibiotic biosynthesis monooxygenase	-	-	-	cluster_18	nrps	-	-	-	-	-	ABM	P:GO:0055114; F:GO:0004497	P:oxidation-reduction process; F:monooxygenase activity
1343	TM1119_g1343.t1	unitig_0	4208693	4209474	-	187	0.0029	0.340909	N	NADH-ubiquinone oxidoreductase 21 kDa subunit	-	-	-	cluster_18	nrps	-	3.D.1.6.2	Primary Active Transporters	Oxidoreduction-driven transporters	The H+ or Na+-translocating NADH Dehydrogenase (NDH) Family	NADH-u_ox-rdase;NADH_u_ox_C	C:GO:0016021; F:GO:0008137; P:GO:0055114; P:GO:0032981; C:GO:0005743	C:integral component of membrane; F:NADH dehydrogenase (ubiquinone) activity; P:oxidation-reduction process; P:mitochondrial respiratory chain complex I assembly; C:mitochondrial inner membrane
1344	TM1119_g1344.t1	unitig_0	4209882	4211073	+	362	0.0008	0.102564	N	chromosome segregation in meiosis 3	-	-	-	-	-	-	-	-	-	-	Swi3	P:GO:0060255; P:GO:0050794; P:GO:0006259; P:GO:0007049; P:GO:0044702	P:regulation of macromolecule metabolic process; P:regulation of cellular process; P:DNA metabolic process; P:cell cycle; P:single organism reproductive process
1345	TM1119_g1345.t1	unitig_0	4211525	4215523	+	1286	0.0006	0.0512821	N	DSHCT domain-containing	-	-	-	-	-	-	-	-	-	-	DEAD;Helicase_C;DSHCT;rRNA_proc-arch	P:GO:0070481; F:GO:0005524; F:GO:0003723; F:GO:0003724; C:GO:0055087; P:GO:0070478; C:GO:0005829	P:nuclear-transcribed mRNA catabolic process, non-stop decay; F:ATP binding; F:RNA binding; F:RNA helicase activity; C:Ski complex; P:nuclear-transcribed mRNA catabolic process, 3'-5' exonucleolytic nonsense-mediated decay; C:cytosol
1346	TM1119_g1346.t1	unitig_0	4215992	4216889	-	209	0.0007	0.0886076	N	charged multivesicular body	-	-	-	-	-	-	-	-	-	-	Snf7	C:GO:0005770; P:GO:0006623; P:GO:0032511	C:late endosome; P:protein targeting to vacuole; P:late endosome to vacuole transport via multivesicular body sorting pathway
1347	TM1119_g1347.t1	unitig_0	4221689	4223084	+	419	0.012	1.89474	N	transcriptional activator hac1	-	-	-	-	-	-	-	-	-	-	bZIP_2	P:GO:0044699; P:GO:0009987; P:GO:0006357	P:single-organism process; P:cellular process; P:regulation of transcription from RNA polymerase II promoter
1348	TM1119_g1348.t1	unitig_0	4223976	4225388	+	445	0.0044	0.676923	N	ribosome associated chaperone	-	-	-	-	-	-	-	-	-	-	DnaJ;RAC_head	C:GO:0005844; P:GO:0000054; P:GO:0006450; C:GO:0005739; P:GO:0006364; C:GO:0005730; C:GO:0005840	C:polysome; P:ribosomal subunit export from nucleus; P:regulation of translational fidelity; C:mitochondrion; P:rRNA processing; C:nucleolus; C:ribosome
1349	TM1119_g1349.t1	unitig_0	4226244	4226997	+	225	0.0159	1.72152	N	predicted protein	-	-	-	-	-	-	-	-	-	-	DUF899	0	0
1350	TM1119_g1350.t1	unitig_0	4227424	4228433	-	307	0.0074	1.12963	N	---NA---	-	-	-	-	-	-	-	-	-	-	-	0	0
1351	TM1119_g1351.t1	unitig_0	4230026	4230599	+	137	0	0	N	DUF636 domain-containing	-	-	-	-	-	-	-	-	-	-	GFA	F:GO:0016846; P:GO:0008152	F:carbon-sulfur lyase activity; P:metabolic process
1352	TM1119_g1352.t1	unitig_0	4231420	4232348	-	236	0.0027	1.6875	N	---NA---	-	-	-	-	-	-	-	-	-	-	-	0	0
1353	TM1119_g1353.t1	unitig_0	4232723	4233299	-	154	0.0062	0.815789	N	alpha-tubulin	-	-	-	-	-	-	-	-	-	-	Tubulin_C	0	0
1354	TM1119_g1354.t1	unitig_0	4234614	4235596	-	179	0	0	N	---NA---	-	-	-	-	-	-	-	-	-	-	-	0	0
1355	TM1119_g1355.t1	unitig_0	4237806	4239492	+	544	0.003	0.192308	N	hypothetical protein	-	-	-	-	-	-	-	-	-	-	Beta-lactamase;DUF3471	0	0
1356	TM1119_g1356.t1	unitig_0	4244184	4246819	+	860	0.0135	1.76316	N	hypothetical protein FOXB_14309	-	-	-	-	-	-	-	-	-	-	-	0	0
1357	TM1119_g1357.t1	unitig_0	4248443	4249273	+	208	0	0	N	---NA---	-	-	-	-	-	-	-	-	-	-	-	0	0
1358	TM1119_g1358.t1	unitig_0	4251104	4251934	-	276	0.0026	0.333333	N	alcohol dehydrogenase -like domain-containing	-	-	-	-	-	-	-	-	-	-	ADH_zinc_N;ADH_N	F:GO:0008270; F:GO:0016491; P:GO:0055114	F:zinc ion binding; F:oxidoreductase activity; P:oxidation-reduction process
1359	TM1119_g1359.t1	unitig_0	4256269	4259121	+	568	0.0016	0.112676	N	CMGC SRPK kinase	-	-	-	-	-	-	1.I.1.1.3	Channels/Pores	Membrane-bounded Channels	The Nuclear Pore Complex (NPC) Family	Pkinase	F:GO:0005524; P:GO:0042307; C:GO:0005737; P:GO:0042493; P:GO:0006376; F:GO:0004674; P:GO:0006468; P:GO:0030003	F:ATP binding; P:positive regulation of protein import into nucleus; C:cytoplasm; P:response to drug; P:mRNA splice site selection; F:protein serine/threonine kinase activity; P:protein phosphorylation; P:cellular cation homeostasis
1360	TM1119_g1360.t1	unitig_0	4259916	4261287	-	413	0	0	N	transcription factor IWS1	-	-	-	-	-	-	-	-	-	-	Med26	P:GO:0034243; P:GO:0006366; C:GO:0000775; C:GO:0005730; P:GO:0006348; F:GO:0000991; C:GO:0000781; F:GO:0003677; F:GO:0001076; P:GO:0030702; C:GO:0072686; P:GO:0034401; P:GO:0016973	P:regulation of transcription elongation from RNA polymerase II promoter; P:transcription from RNA polymerase II promoter; C:chromosome, centromeric region; C:nucleolus; P:chromatin silencing at telomere; F:transcription factor activity, core RNA polymerase II binding; C:chromosome, telomeric region; F:DNA binding; F:transcription factor activity, RNA polymerase II transcription factor binding; P…
1361	TM1119_g1361.t1	unitig_0	4261881	4263448	+	480	0.002	0.114943	N	nuclear envelope	-	-	-	-	-	-	9.A.34.1.1	Incompletely Characterized Transport Systems	Recognized transporters of unknown biochemical mechanism	The Nuclear Export Complex (NEC) Family	Brr6_like_C_C	C:GO:0016020	C:membrane
1362	TM1119_g1362.t1	unitig_0	4265099	4267852	+	823	0.0118	1.71739	N	nitrogen assimilation transcription factor nirA	-	-	-	-	-	-	-	-	-	-	Zn_clus;Fungal_trans	F:GO:0046872; P:GO:0006355	F:metal ion binding; P:regulation of transcription, DNA-templated
1363	TM1119_g1363.t1	unitig_0	4269320	4270192	-	290	0.0079	1.30556	N	isochorismatase family	-	-	-	-	-	-	-	-	-	-	Isochorismatase	F:GO:0003824; P:GO:0008152	F:catalytic activity; P:metabolic process
1364	TM1119_g1364.t1	unitig_0	4271052	4273085	-	639	0.0024	0.705882	N	oligonucleotide transporter	-	-	-	-	-	-	2.A.67.2.7	Electrochemical Potential-driven Transporters	Porters (uniporters, symporters, antiporters)	The Oligopeptide Transporter (OPT) Family	OPT	C:GO:0016020; P:GO:0008152; F:GO:0008233	C:membrane; P:metabolic process; F:peptidase activity
1365	TM1119_g1365.t1	unitig_0	4274351	4274615	-	69	0.0061	0.721311	N	---NA---	-	-	-	-	-	-	-	-	-	-	-	0	0
1366	TM1119_g1366.t1	unitig_0	4276103	4278130	+	284	0.0039	0.507937	N	ankyrin repeat-containing	-	-	-	-	-	-	8.A.28.1.1	Accessory Factors Involved in Transport	Auxiliary transport proteins	The Ankyrin (Ankyrin) Family	Ank	C:GO:0016020; C:GO:0016021	C:membrane; C:integral component of membrane
1367	TM1119_g1367.t1	unitig_0	4278882	4280411	-	509	0.0025	0.433333	N	FAD binding domain	-	-	-	-	-	-	-	-	-	-	FAD_binding_4	F:GO:0016491; C:GO:0016020	F:oxidoreductase activity; C:membrane
1368	TM1119_g1368.t1	unitig_0	4283054	4284610	+	460	0.0034	2	Y	glycoside hydrolase family 76	GH76	-	-	-	-	-	-	-	-	-	Glyco_hydro_76	C:GO:0016020; F:GO:0016787	C:membrane; F:hydrolase activity
1369	TM1119_g1369.t1	unitig_0	4286728	4288563	-	576	0	0	N	sodium hydrogen exchanger family	-	-	-	-	-	-	2.A.37.2.7	Electrochemical Potential-driven Transporters	Porters (uniporters, symporters, antiporters)	The Monovalent Cation:Proton Antiporter-2 (CPA2) Family	Na_H_Exchanger	F:GO:0015299; P:GO:0006812; P:GO:0055085; C:GO:0016020	F:solute:proton antiporter activity; P:cation transport; P:transmembrane transport; C:membrane
1370	TM1119_g1370.t1	unitig_0	4289667	4290914	+	388	0.0032	1	N	aryl-alcohol dehydrogenase	-	-	-	-	-	-	8.A.5.1.6	Accessory Factors Involved in Transport	Auxiliary transport proteins	The Voltage-gated K+ Channel β-subunit (Kvβ) Family	Aldo_ket_red	P:GO:0008150; F:GO:0016491; P:GO:0055114; C:GO:0005575; F:GO:0003674	P:biological_process; F:oxidoreductase activity; P:oxidation-reduction process; C:cellular_component; F:molecular_function
1371	TM1119_g1371.t1	unitig_0	4291313	4292976	-	466	0.0036	1.56522	N	homeobox and c2h2 transcription	-	-	-	-	-	-	-	-	-	-	-	F:GO:0005488	F:binding
1372	TM1119_g1372.t1	unitig_0	4294570	4295584	-	282	0	0	N	class II Aldolase and Adducin domain-containing	-	-	-	-	-	-	-	-	-	-	Aldolase_II	0	0
1373	TM1119_g1373.t1	unitig_0	4297071	4297792	-	208	0	0	N	mPR-like GPCR	-	-	-	-	-	-	1.C.113.1.9	Channels/Pores	Pore-Forming Toxins (Proteins and Peptides)	The Hly III (Hly III) Family	HlyIII	C:GO:0016021	C:integral component of membrane
1374	TM1119_g1374.t1	unitig_0	4300072	4300356	+	94	0.003	0.909091	N	---NA---	-	-	-	-	-	-	-	-	-	-	-	0	0
1375	TM1119_g1375.t1	unitig_0	4304306	4306333	+	597	0.008	0.220994	N	inner membrane yicO	-	-	-	-	-	-	2.A.40.7.1	Electrochemical Potential-driven Transporters	Porters (uniporters, symporters, antiporters)	The Nucleobase/Ascorbate Transporter (NAT) or Nucleobase:Cation Symporter-2 (NCS2) Family	Xan_ur_permease	C:GO:0016021; P:GO:1904823; F:GO:0005345	C:integral component of membrane; P:purine nucleobase transmembrane transport; F:purine nucleobase transmembrane transporter activity
1376	TM1119_g1376.t1	unitig_0	4306625	4310662	-	1308	0.0026	0.214876	N	Pfs domain	-	-	-	-	-	-	-	-	-	-	-	C:GO:0005634; F:GO:0008270; F:GO:0003824; P:GO:0009116; P:GO:0006355; C:GO:0005575; F:GO:0000981; P:GO:0006357	C:nucleus; F:zinc ion binding; F:catalytic activity; P:nucleoside metabolic process; P:regulation of transcription, DNA-templated; C:cellular_component; F:RNA polymerase II transcription factor activity, sequence-specific DNA binding; P:regulation of transcription from RNA polymerase II promoter
1377	TM1119_g1377.t1	unitig_0	4311584	4312766	+	321	0.0049	1.69565	N	hypothetical protein TRIATDRAFT_78838	-	-	-	cluster_19	cf_putative	-	-	-	-	-	Bot1p	F:GO:0003735; P:GO:0032543; C:GO:0005763	F:structural constituent of ribosome; P:mitochondrial translation; C:mitochondrial small ribosomal subunit
1378	TM1119_g1378.t1	unitig_0	4312970	4314165	-	291	0.0016	0.210526	N	tyrosine phosphatase	-	-	-	cluster_19	cf_putative	-	-	-	-	-	Y_phosphatase3	F:GO:0016791; P:GO:0016311	F:phosphatase activity; P:dephosphorylation
1379	TM1119_g1379.t1	unitig_0	4316481	4316790	-	84	0.0027	0.393939	N	hypothetical protein NEUTE1DRAFT_51791	-	-	-	cluster_19	cf_putative	-	-	-	-	-	-	0	0
[truncated: 13,412 more rows]
