# Supplementary material for: Whole-Genome Resequencing and Pan-Transcriptome Reconstruction Highlight the Impact of Genomic Structural Variation on Secondary Metabolite Gene Clusters in the Grapevine Esca Pathogen Phaeoacremonium minimum
Source: Front Microbiol. 2018 Aug 13;9:1784. doi: 10.3389/fmicb.2018.01784 (PMC6099105; doi:10.3389/fmicb.2018.01784)
Supplement: DATA S7 — Structural variations detected by (A) NUCmer, (B) DELLY and (C) LUMPY, and the overlaps between results of (D) NUCmer and DELLY, (E) NUCmer and LUMPY, (F) DELLY and LUMPY, (G) NUCmer, DELLY and LUMPY. [file Data_Sheet_7.XLSX]

## Sheet: A- NUCmer (7,717 SVs)
Chrom	Start	End	UCR-PA7	Pm1118	Pm448	Pm449
unitig_0	1	4194	-	-	-	Pm449_BRK
unitig_0	1	10663	-	Pm1118_BRK	-	-
unitig_0	1	19160	-	-	Pm448_BRK	-
unitig_0	1	19159	PA7_BRK	-	-	-
unitig_0	4323	19160	-	-	-	Pm449_SEQ
unitig_0	19160	19705	PA7_DUP	-	-	-
unitig_0	19161	19705	-	-	Pm448_DUP	-
unitig_0	19161	28335	-	Pm1118_BRK	-	-
unitig_0	19706	19302	-	-	-	Pm449_SEQ
unitig_0	19706	21524	-	-	-	Pm449_BRK
unitig_0	19706	26705	-	-	Pm448_BRK	-
unitig_0	19706	26724	PA7_BRK	-	-	-
unitig_0	21525	26695	-	-	-	Pm449_DUP
unitig_0	26696	26724	-	-	-	Pm449_BRK
unitig_0	26706	26876	-	-	Pm448_DUP	-
unitig_0	26725	29875	PA7_DUP	-	-	-
unitig_0	26848	26775	-	-	-	Pm449_SEQ
unitig_0	26877	29001	-	-	Pm448_BRK	-
unitig_0	27449	27450	-	-	-	Pm449_BRK
unitig_0	27451	29875	-	-	-	Pm449_DUP
unitig_0	28336	29871	-	Pm1118_DUP	-	-
unitig_0	29274	29877	PA7_DUP	-	-	-
unitig_0	29872	29875	-	Pm1118_BRK	-	-
unitig_0	29876	30329	-	-	Pm448_SEQ	-
unitig_0	29876	30706	-	-	-	Pm449_SEQ
unitig_0	29878	31926	PA7_BRK	-	-	-
unitig_0	34060	34066	-	-	Pm448_SEQ	-
unitig_0	34324	34274	-	Pm1118_GAP	-	-
unitig_0	34555	34727	-	-	Pm448_GAP	-
unitig_0	62385	62611	-	-	Pm448_DUP	-
unitig_0	62612	62384	PA7_SEQ	-	-	-
unitig_0	64172	64107	-	Pm1118_GAP	-	-
unitig_0	86717	87496	PA7_GAP	-	-	Pm449_GAP
unitig_0	100079	100243	PA7_GAP	-	-	-
unitig_0	131518	131504	-	-	-	Pm449_SEQ
unitig_0	194505	194497	-	-	Pm448_GAP	-
unitig_0	207232	207225	-	-	-	Pm449_JMP
unitig_0	209158	209291	-	-	Pm448_SEQ	-
unitig_0	289136	289143	-	-	Pm448_SEQ	-
unitig_0	289291	290976	-	Pm1118_GAP	-	-
unitig_0	339066	344284	PA7_GAP	-	Pm448_GAP	-
unitig_0	350474	350469	PA7_GAP	-	Pm448_GAP	-
unitig_0	388873	388871	PA7_GAP	-	Pm448_GAP	-
unitig_0	391676	391671	PA7_GAP	-	Pm448_GAP	-
unitig_0	432424	432352	-	-	Pm448_SEQ	-
unitig_0	435815	436021	-	-	Pm448_GAP	Pm449_GAP
unitig_0	461753	469756	PA7_GAP	-	Pm448_GAP	Pm449_GAP
unitig_0	507157	507030	PA7_GAP	-	-	-
unitig_0	513361	513359	-	Pm1118_GAP	-	-
unitig_0	513367	513359	PA7_GAP	-	-	Pm449_GAP
unitig_0	529193	529214	-	-	Pm448_GAP	-
unitig_0	530354	530335	-	-	Pm448_SEQ	-
unitig_0	531735	531851	-	-	Pm448_DUP	-
unitig_0	531852	532097	-	-	Pm448_SEQ	-
unitig_0	534977	534971	PA7_INV	-	-	Pm449_INV
unitig_0	534977	534972	-	Pm1118_INV	-	-
unitig_0	534977	534975	-	-	Pm448_INV	-
unitig_0	535630	535624	PA7_INV	Pm1118_INV	-	Pm449_INV
unitig_0	535630	535629	-	-	Pm448_INV	-
unitig_0	566538	567058	-	-	-	Pm449_GAP
unitig_0	593298	593292	PA7_GAP	-	-	-
unitig_0	643681	643677	-	-	-	Pm449_JMP
unitig_0	645655	645682	-	Pm1118_GAP	-	-
unitig_0	648283	648456	PA7_SEQ	-	-	-
unitig_0	648283	651382	-	-	-	Pm449_GAP
unitig_0	648299	651375	-	Pm1118_GAP	-	-
unitig_0	648299	651377	-	-	Pm448_GAP	-
unitig_0	650567	651382	PA7_SEQ	-	-	-
unitig_0	663328	663324	-	Pm1118_GAP	-	-
unitig_0	664639	664914	PA7_GAP	Pm1118_GAP	Pm448_GAP	Pm449_GAP
unitig_0	693187	693222	-	Pm1118_SEQ	-	-
unitig_0	754958	754951	-	-	-	Pm449_GAP
unitig_0	759632	759600	-	-	Pm448_SEQ	-
unitig_0	778870	779013	-	-	-	Pm449_GAP
unitig_0	779569	779648	-	Pm1118_GAP	-	-
unitig_0	785713	785855	-	-	Pm448_SEQ	-
unitig_0	785713	785703	-	-	-	Pm449_GAP
unitig_0	831590	831567	-	-	Pm448_SEQ	-
unitig_0	884852	884842	PA7_SEQ	-	-	-
unitig_0	884859	884826	-	-	-	Pm449_SEQ
unitig_0	907450	907475	-	-	Pm448_SEQ	-
unitig_0	910513	910688	PA7_GAP	-	Pm448_GAP	Pm449_GAP
unitig_0	910966	910963	-	Pm1118_GAP	-	-
unitig_0	934342	934523	-	-	Pm448_GAP	Pm449_GAP
unitig_0	934831	934830	-	Pm1118_GAP	-	-
unitig_0	938582	943738	-	-	-	Pm449_SEQ/GAP
unitig_0	938582	943846	-	-	Pm448_GAP	-
unitig_0	938582	943856	PA7_GAP	-	-	-
unitig_0	943856	943846	-	-	-	Pm449_SEQ
unitig_0	944426	944572	PA7_GAP	-	-	-
unitig_0	945571	945562	PA7_GAP	-	-	-
unitig_0	954901	957692	PA7_GAP	Pm1118_GAP	Pm448_GAP	Pm449_GAP
unitig_0	964348	964477	PA7_GAP	-	Pm448_GAP	Pm449_GAP
unitig_0	964860	965092	PA7_GAP	-	Pm448_GAP	Pm449_GAP
unitig_0	981900	981894	-	-	-	Pm449_SEQ
unitig_0	988219	988217	-	-	Pm448_GAP	-
unitig_0	989747	989729	-	Pm1118_GAP	-	-
unitig_0	1009992	1010661	-	-	Pm448_SEQ	-
unitig_0	1049251	1049255	PA7_BRK	-	-	-
unitig_0	1049251	1050145	-	-	Pm448_BRK	-
unitig_0	1049254	1062761	-	-	-	Pm449_DUP
unitig_0	1049256	1051608	PA7_DUP	-	-	-
unitig_0	1049256	1058461	-	Pm1118_DUP	-	-
unitig_0	1050146	1052283	-	-	Pm448_DUP	-
unitig_0	1051609	1051618	PA7_BRK	-	-	-
unitig_0	1051619	1062720	PA7_DUP	-	-	-
unitig_0	1052284	1055246	-	-	Pm448_BRK	-
unitig_0	1055247	1057082	-	-	Pm448_DUP	-
unitig_0	1057083	1059479	-	-	Pm448_BRK	-
unitig_0	1057278	1062204	-	Pm1118_DUP	-	-
unitig_0	1059480	1060316	-	-	Pm448_DUP	-
unitig_0	1060317	1060360	-	-	Pm448_BRK	-
unitig_0	1060361	1062346	-	-	Pm448_DUP	-
unitig_0	1061209	1062756	PA7_DUP	-	-	-
unitig_0	1062205	1062203	-	Pm1118_SEQ	-	-
unitig_0	1062347	1062757	-	-	Pm448_BRK	-
unitig_0	1062651	1062663	-	Pm1118_SEQ	-	-
unitig_0	1062757	1062757	PA7_BRK	-	-	-
unitig_0	1062757	1062756	-	Pm1118_SEQ	-	-
unitig_0	1094239	1094233	-	Pm1118_JMP	-	-
unitig_0	1096153	1101964	-	Pm1118_DUP	-	-
unitig_0	1096159	1096313	PA7_DUP	-	-	-
unitig_0	1096163	1096452	-	-	Pm448_DUP	-
unitig_0	1096163	1102034	-	-	-	Pm449_DUP
unitig_0	1096165	1104005	-	-	-	Pm449_DUP
unitig_0	1096314	1096162	PA7_SEQ	-	-	-
unitig_0	1096393	1099606	-	-	Pm448_DUP	-
unitig_0	1096975	1102178	-	Pm1118_DUP	-	-
unitig_0	1099607	1099938	-	-	Pm448_BRK	-
unitig_0	1099939	1101376	-	-	Pm448_DUP	-
unitig_0	1100279	1101490	-	-	Pm448_DUP	-
unitig_0	1101491	1102360	-	-	Pm448_BRK	-
unitig_0	1102068	1104004	PA7_DUP	-	-	-
unitig_0	1102179	1102056	-	Pm1118_SEQ	-	-
unitig_0	1102361	1103490	-	-	Pm448_DUP	-
unitig_0	1103491	1103649	-	-	Pm448_BRK	-
unitig_0	1103650	1104002	-	-	Pm448_DUP	-
unitig_0	1104003	1104004	-	-	Pm448_BRK	-
unitig_0	1104005	1104004	PA7_SEQ	Pm1118_SEQ	-	-
unitig_0	1107416	1107816	-	-	Pm448_SEQ	-
unitig_0	1108416	1110082	-	-	Pm448_GAP	-
unitig_0	1108823	1109301	-	-	-	Pm449_GAP
unitig_0	1116527	1116681	-	-	Pm448_GAP	-
unitig_0	1116982	1117137	-	-	Pm448_SEQ	-
unitig_0	1118185	1119008	-	Pm1118_GAP	-	-
unitig_0	1140454	1140563	-	-	Pm448_GAP	-
unitig_0	1176597	1176606	PA7_SEQ	-	-	-
unitig_0	1197859	1205547	PA7_INV	-	Pm448_INV	-
unitig_0	1197859	1206016	-	Pm1118_INV	-	-
unitig_0	1197859	1205506	-	-	-	Pm449_INV
unitig_0	1206634	1206950	PA7_INV	-	Pm448_INV	-
unitig_0	1206634	1206629	-	Pm1118_INV	-	Pm449_INV
unitig_0	1207137	1207134	PA7_GAP	Pm1118_GAP	Pm448_GAP	Pm449_GAP
unitig_0	1240029	1240022	-	-	Pm448_SEQ	-
unitig_0	1248901	1248899	-	Pm1118_INV	-	-
unitig_0	1248901	1248939	-	-	-	Pm449_INV
unitig_0	1249059	1249057	-	Pm1118_INV	-	-
unitig_0	1249059	1249126	-	-	-	Pm449_INV
unitig_0	1249533	1249543	PA7_SEQ	-	-	-
unitig_0	1250023	1250024	PA7_GAP	-	Pm448_GAP	-
unitig_0	1250026	1250024	-	Pm1118_GAP	-	Pm449_GAP
unitig_0	1311159	1311208	-	Pm1118_SEQ	-	-
unitig_0	1322364	1322356	-	-	Pm448_SEQ	-
unitig_0	1350268	1350322	PA7_GAP	-	-	-
unitig_0	1382131	1382124	-	-	-	Pm449_SEQ
unitig_0	1382131	1382126	-	Pm1118_SEQ	-	-
unitig_0	1382131	1386737	PA7_GAP	-	-	-
unitig_0	1382131	1386739	-	-	Pm448_GAP	-
unitig_0	1383552	1386739	-	Pm1118_SEQ	-	-
unitig_0	1383552	1386737	-	-	-	Pm449_SEQ
unitig_0	1392864	1393220	-	Pm1118_GAP	-	-
unitig_0	1393011	1393268	-	-	Pm448_GAP	Pm449_GAP
unitig_0	1395394	1395391	PA7_GAP	-	-	-
unitig_0	1395394	1395395	-	-	-	Pm449_GAP
unitig_0	1396740	1396715	-	-	-	Pm449_GAP
unitig_0	1399558	1399708	-	-	-	Pm449_GAP
unitig_0	1399600	1399588	PA7_GAP	-	Pm448_GAP	-
unitig_0	1416368	1416785	-	-	Pm448_GAP	-
unitig_0	1438841	1438836	-	Pm1118_JMP	-	-
unitig_0	1438850	1438849	PA7_GAP	-	Pm448_GAP	Pm449_GAP
unitig_0	1442387	1442388	PA7_GAP	-	-	-
unitig_0	1442387	1442387	-	Pm1118_GAP	Pm448_GAP	-
unitig_0	1442786	1449549	-	Pm1118_GAP	-	-
unitig_0	1442794	1449308	PA7_GAP	-	Pm448_GAP	-
unitig_0	1452427	1452621	-	-	Pm448_SEQ	-
unitig_0	1452639	1452641	PA7_GAP	-	-	-
unitig_0	1453101	1453097	PA7_SEQ	-	-	-
unitig_0	1486266	1486520	-	Pm1118_GAP	-	-
unitig_0	1491197	1491194	-	-	-	Pm449_JMP
unitig_0	1529959	1529954	-	Pm1118_GAP	-	-
unitig_0	1533272	1539108	PA7_GAP	-	Pm448_GAP	Pm449_GAP
unitig_0	1662303	1663692	-	-	-	Pm449_GAP
unitig_0	1662620	1663444	-	Pm1118_GAP	Pm448_GAP	-
unitig_0	1663573	1663883	PA7_GAP	-	-	-
unitig_0	1767060	1767241	PA7_INV	-	Pm448_INV	-
unitig_0	1768376	1768307	PA7_INV	-	Pm448_INV	-
unitig_0	1789442	1789556	-	-	Pm448_SEQ	-
unitig_0	1836554	1826574	PA7_GAP	-	-	-
unitig_0	1844625	1844528	-	Pm1118_GAP	-	-
unitig_0	1881231	1881821	-	-	Pm448_GAP	-
unitig_0	1948202	1948202	-	Pm1118_GAP	Pm448_GAP	Pm449_GAP
unitig_0	1967229	1968033	-	Pm1118_GAP	-	-
unitig_0	2007953	2007944	-	-	-	Pm449_GAP
unitig_0	2022668	2022813	PA7_GAP	-	-	-
unitig_0	2022674	2022840	-	-	-	Pm449_GAP
unitig_0	2161404	2161392	-	-	Pm448_SEQ	-
unitig_0	2191234	2191233	-	-	Pm448_GAP	-
unitig_0	2192943	2192940	-	-	Pm448_GAP	-
unitig_0	2196014	2196009	PA7_GAP	Pm1118_GAP	-	Pm449_GAP
unitig_0	2196014	2196012	-	-	Pm448_GAP	-
unitig_0	2196640	2196986	-	-	-	Pm449_GAP
unitig_0	2200271	2200646	PA7_SEQ	-	-	-
unitig_0	2207064	2207062	PA7_GAP	-	Pm448_GAP	Pm449_GAP
unitig_0	2267269	2267265	-	-	-	Pm449_GAP
unitig_0	2295481	2295630	-	-	Pm448_GAP	-
unitig_0	2295494	2295620	PA7_GAP	-	-	-
unitig_0	2295499	2295645	-	Pm1118_GAP	-	-
unitig_0	2393041	2393034	-	-	Pm448_SEQ	-
unitig_0	2455417	2455413	PA7_GAP	Pm1118_GAP	Pm448_GAP	Pm449_GAP
unitig_0	2461437	2461384	PA7_GAP	-	Pm448_GAP	Pm449_GAP
unitig_0	2461452	2461384	-	Pm1118_GAP	-	-
unitig_0	2465458	2465425	-	Pm1118_GAP	-	-
unitig_0	2476460	2477250	-	-	Pm448_SEQ	-
unitig_0	2476540	2477250	-	-	-	Pm449_GAP
unitig_0	2496833	2497028	-	-	Pm448_SEQ	-
unitig_0	2509360	2509310	-	-	Pm448_GAP	-
unitig_0	2527816	2527809	-	Pm1118_GAP	-	-
unitig_0	2568984	2568984	-	-	Pm448_GAP	-
unitig_0	2589597	2590347	PA7_GAP	-	-	-
unitig_0	2602791	2602782	-	-	Pm448_GAP	-
unitig_0	2640059	2640058	-	Pm1118_GAP	-	-
unitig_0	2660928	2660912	-	-	-	Pm449_SEQ
unitig_0	2685187	2685122	-	Pm1118_GAP	-	-
unitig_0	2727796	2727794	-	-	-	Pm449_GAP
unitig_0	2730811	2730771	-	-	-	Pm449_GAP
unitig_0	2731675	2731670	-	-	-	Pm449_JMP
unitig_0	2734649	2734657	-	Pm1118_GAP	-	-
unitig_0	2734659	2734657	PA7_GAP	-	Pm448_GAP	Pm449_GAP
unitig_0	2749100	2749097	-	Pm1118_SEQ	-	-
unitig_0	2750227	2762330	PA7_GAP	-	-	-
unitig_0	2750720	2756569	-	Pm1118_GAP	Pm448_GAP	Pm449_GAP
unitig_0	2774494	2774489	-	Pm1118_GAP	-	-
unitig_0	2777370	2777459	PA7_GAP	-	Pm448_GAP	Pm449_GAP
unitig_0	2789834	2789832	PA7_GAP	Pm1118_GAP	Pm448_GAP	Pm449_GAP
unitig_0	2806275	2808306	-	-	-	Pm449_GAP
unitig_0	2806363	2809184	PA7_GAP	-	-	-
unitig_0	2838742	2838910	-	-	Pm448_SEQ	-
unitig_0	2841914	2841909	-	Pm1118_GAP	-	-
unitig_0	2867878	2868601	-	-	Pm448_GAP	-
unitig_0	2868727	2868848	PA7_GAP	-	-	-
unitig_0	2868727	2868865	-	Pm1118_GAP	-	Pm449_GAP
unitig_0	2869191	2869190	PA7_GAP	Pm1118_GAP	Pm448_GAP	Pm449_GAP
unitig_0	2870142	2870210	-	-	Pm448_SEQ	-
unitig_0	2896344	2896338	PA7_JMP	-	-	-
unitig_0	2923028	2928853	PA7_SEQ	-	-	-
unitig_0	2923028	2929605	-	-	Pm448_GAP	Pm449_GAP
unitig_0	2928858	2929251	PA7_DUP	-	-	-
unitig_0	2929252	2929605	PA7_SEQ	-	-	-
unitig_0	2947504	2947800	-	-	Pm448_SEQ	-
unitig_0	2948300	2948257	-	Pm1118_GAP	-	-
unitig_0	2953764	2953819	-	-	Pm448_SEQ	-
unitig_0	2971428	2971435	-	-	Pm448_GAP	-
unitig_0	3024290	3024277	-	-	Pm448_GAP	-
unitig_0	3027460	3027526	-	-	Pm448_SEQ	-
unitig_0	3061422	3061415	PA7_GAP	-	Pm448_GAP	-
unitig_0	3079492	3079487	-	-	-	Pm449_SEQ
unitig_0	3094026	3094125	-	-	Pm448_GAP	-
unitig_0	3095904	3098690	-	-	Pm448_SEQ	-
unitig_0	3106225	3106222	PA7_GAP	Pm1118_GAP	-	Pm449_GAP
unitig_0	3114410	3114380	-	-	-	Pm449_SEQ
unitig_0	3122748	3122743	-	Pm1118_GAP	-	-
unitig_0	3168017	3168015	PA7_GAP	-	-	-
unitig_0	3172240	3175551	-	-	Pm448_GAP	Pm449_SEQ
unitig_0	3177211	3177210	PA7_GAP	-	-	-
unitig_0	3190276	3190281	-	-	Pm448_SEQ	-
unitig_0	3204424	3209642	PA7_GAP	-	-	Pm449_GAP
unitig_0	3273639	3273822	-	-	Pm448_SEQ	-
unitig_0	3284245	3284195	PA7_SEQ	-	-	-
unitig_0	3317975	3322489	PA7_GAP	Pm1118_GAP	Pm448_GAP	Pm449_GAP
unitig_0	3327527	3327535	-	-	Pm448_SEQ	-
unitig_0	3348503	3348540	-	-	Pm448_GAP	-
unitig_0	3357899	3358099	-	-	Pm448_DUP	Pm449_DUP
unitig_0	3357902	3358096	-	Pm1118_GAP	-	-
unitig_0	3363509	3363478	PA7_SEQ	-	-	-
unitig_0	3372164	3372030	PA7_GAP	-	-	-
unitig_0	3376170	3376207	PA7_SEQ	-	Pm448_SEQ	Pm449_INV
unitig_0	3381888	3381837	-	-	Pm448_GAP	-
unitig_0	3382178	3382216	-	-	Pm448_SEQ	-
unitig_0	3405340	3405687	-	-	Pm448_SEQ	-
unitig_0	3405431	3405674	PA7_BRK	-	-	-
unitig_0	3405434	3405674	-	-	-	Pm449_BRK
unitig_0	3405675	3405872	PA7_DUP	-	-	Pm449_DUP
unitig_0	3405792	3405799	-	Pm1118_SEQ	-	-
unitig_0	3405873	3405869	PA7_INV	-	-	Pm449_INV
unitig_0	3405874	3405869	-	-	Pm448_SEQ	-
unitig_0	3426193	3426537	-	Pm1118_SEQ	-	-
unitig_0	3426786	3438144	-	Pm1118_SEQ/DEL	-	-
unitig_0	3430943	3431688	PA7_GAP	-	-	-
unitig_0	3464603	3465901	PA7_GAP	-	Pm448_GAP	Pm449_GAP
unitig_0	3464603	3465906	-	Pm1118_GAP	-	-
unitig_0	3505023	3505218	PA7_GAP	-	Pm448_GAP	Pm449_GAP
unitig_0	3510327	3510294	-	-	Pm448_SEQ	-
unitig_0	3514507	3514478	-	-	Pm448_GAP	-
unitig_0	3515367	3515340	-	-	Pm448_GAP	-
unitig_0	3553740	3553735	PA7_GAP	-	-	-
unitig_0	3554212	3554420	-	-	Pm448_DUP	-
unitig_0	3554212	3554343	-	-	-	Pm449_DUP
unitig_0	3554213	3554211	PA7_SEQ	-	-	-
unitig_0	3554213	3554206	-	Pm1118_SEQ	-	-
unitig_0	3554297	3554236	PA7_SEQ	-	-	-
unitig_0	3554344	3554212	-	-	-	Pm449_SEQ
unitig_0	3554421	3563460	-	-	Pm448_BRK	-
unitig_0	3554440	3567480	-	-	-	Pm449_BRK
unitig_0	3555422	3554862	PA7_SEQ	-	-	-
unitig_0	3557908	3559167	-	Pm1118_BRK	-	-
unitig_0	3559168	3561718	-	Pm1118_DUP	-	-
unitig_0	3561719	3562386	-	Pm1118_BRK	-	-
unitig_0	3562387	3565246	-	Pm1118_DUP	-	-
unitig_0	3563262	3567708	-	Pm1118_DUP	-	-
unitig_0	3563461	3564699	-	-	Pm448_DUP	-
unitig_0	3564700	3567480	-	-	Pm448_BRK	-
unitig_0	3567481	3567706	-	-	Pm448_DUP	Pm449_DUP
unitig_0	3567707	3567705	PA7_SEQ	-	-	Pm449_SEQ
unitig_0	3567709	3567705	-	Pm1118_SEQ	-	-
unitig_0	3602469	3602595	-	-	Pm448_SEQ	-
unitig_0	3604397	3604771	-	-	Pm448_SEQ	-
unitig_0	3605852	3605849	-	-	-	Pm449_GAP
unitig_0	3611993	3611987	-	-	Pm448_SEQ	-
unitig_0	3613909	3613904	PA7_GAP	-	Pm448_GAP	Pm449_GAP
unitig_0	3619775	3619769	-	-	-	Pm449_SEQ
unitig_0	3649288	3649218	PA7_SEQ	-	-	-
unitig_0	3654722	3654653	-	-	Pm448_SEQ	-
unitig_0	3668663	3668656	-	-	Pm448_SEQ	-
unitig_0	3685834	3686240	-	Pm1118_GAP	-	-
unitig_0	3690115	3692911	-	-	Pm448_SEQ	-
unitig_0	3690325	3691293	-	-	-	Pm449_BRK
unitig_0	3691294	3692406	-	-	-	Pm449_DUP
unitig_0	3692407	3692698	-	-	-	Pm449_SEQ
unitig_0	3692914	3694544	-	-	-	Pm449_DUP
unitig_0	3693312	3694374	-	-	Pm448_DUP	-
unitig_0	3693839	3692681	PA7_SEQ	-	-	-
unitig_0	3694375	3695639	-	-	Pm448_BRK	-
unitig_0	3694521	3694864	PA7_BRK	-	-	-
unitig_0	3694545	3694861	-	-	-	Pm449_BRK
unitig_0	3694862	3698296	-	-	-	Pm449_DUP
unitig_0	3694862	3698303	-	-	-	Pm449_DUP
unitig_0	3694865	3698249	PA7_DUP	-	-	-
unitig_0	3695640	3697382	-	-	Pm448_DUP	-
unitig_0	3695696	3695713	-	Pm1118_SEQ	-	-
unitig_0	3697369	3697394	-	Pm1118_BRK	-	-
unitig_0	3697383	3697520	-	-	Pm448_BRK	-
unitig_0	3697395	3698296	-	Pm1118_DUP	-	-
unitig_0	3697521	3698296	-	-	Pm448_DUP	-
unitig_0	3697663	3698296	PA7_DUP	-	-	-
unitig_0	3698297	3698334	PA7_BRK	-	-	-
unitig_0	3698297	3697694	-	Pm1118_SEQ	-	-
unitig_0	3698297	3698456	-	-	Pm448_BRK	-
unitig_0	3698304	3698334	-	-	-	Pm449_BRK
unitig_0	3698335	3699459	PA7_DUP	-	-	-
unitig_0	3698335	3699418	-	-	-	Pm449_DUP
unitig_0	3698336	3699726	PA7_DUP	-	-	-
unitig_0	3698336	3699720	-	-	-	Pm449_DUP
unitig_0	3698457	3698891	-	-	Pm448_DUP	-
unitig_0	3698796	3700205	-	Pm1118_DUP	-	-
unitig_0	3698892	3699226	-	-	Pm448_BRK	-
unitig_0	3699227	3699720	-	-	Pm448_DUP	-
unitig_0	3699719	3701594	PA7_DUP	-	-	-
unitig_0	3699721	3699722	-	-	Pm448_SEQ	-
unitig_0	3699721	3699724	-	-	-	Pm449_BRK
unitig_0	3699725	3701594	-	-	-	Pm449_DUP
unitig_0	3699884	3701113	-	Pm1118_DUP	-	-
unitig_0	3699919	3700907	-	-	Pm448_DUP	-
unitig_0	3700908	3703218	-	-	Pm448_SEQ	-
unitig_0	3701114	3700579	-	Pm1118_SEQ	-	-
unitig_0	3701595	3702627	PA7_BRK	-	-	-
unitig_0	3701595	3701581	-	-	-	Pm449_SEQ
unitig_0	3701719	3702627	-	-	-	Pm449_SEQ
unitig_0	3702628	3703056	PA7_DUP	-	-	-
unitig_0	3703052	3703219	-	-	-	Pm449_SEQ
unitig_0	3703057	3703219	PA7_SEQ	-	-	-
unitig_0	3704011	3708335	PA7_DUP	-	-	Pm449_DUP
unitig_0	3704398	3704396	-	Pm1118_JMP	-	-
unitig_0	3707410	3705370	-	-	Pm448_SEQ	-
unitig_0	3708078	3709068	-	-	Pm448_DUP	-
unitig_0	3708334	3709065	PA7_DUP	-	-	-
unitig_0	3708334	3709068	-	-	-	Pm449_DUP
unitig_0	3709066	3709368	PA7_BRK	-	-	-
unitig_0	3709069	3709368	-	-	Pm448_BRK	-
unitig_0	3709069	3709425	-	-	-	Pm449_BRK
unitig_0	3709181	3709174	-	Pm1118_INV	-	-
unitig_0	3709246	3709368	-	Pm1118_BRK	-	-
unitig_0	3709369	3710101	PA7_DUP	-	-	-
unitig_0	3709369	3710092	-	Pm1118_DUP	-	-
unitig_0	3709369	3710200	-	-	Pm448_DUP	-
unitig_0	3709426	3710085	-	-	-	Pm449_DUP
unitig_0	3710086	3710099	-	-	-	Pm449_SEQ
unitig_0	3710093	3709471	-	Pm1118_JMP	-	-
unitig_0	3710102	3710099	PA7_SEQ	-	-	-
unitig_0	3710134	3713064	-	-	Pm448_DUP	-
unitig_0	3712219	3715215	PA7_DUP	-	-	-
unitig_0	3713065	3712433	-	-	Pm448_SEQ	-
unitig_0	3713207	3714420	-	-	Pm448_DUP	-
unitig_0	3714038	3717855	-	Pm1118_DUP	-	-
unitig_0	3714346	3715215	-	-	-	Pm449_DUP
unitig_0	3714421	3714482	-	-	Pm448_BRK	-
unitig_0	3714483	3715216	-	-	Pm448_DUP	-
unitig_0	3715216	3715378	PA7_SEQ	-	-	-
unitig_0	3715216	3715383	-	-	-	Pm449_BRK
unitig_0	3715217	3717527	-	-	Pm448_BRK	-
unitig_0	3715384	3715807	-	-	-	Pm449_DUP
unitig_0	3715808	3716840	PA7_JMP	-	-	-
unitig_0	3715808	3716716	-	-	-	Pm449_BRK
unitig_0	3716717	3716858	-	-	-	Pm449_DUP
unitig_0	3716832	3718323	-	Pm1118_DUP	-	-
unitig_0	3716859	3716840	-	-	-	Pm449_SEQ
unitig_0	3717528	3718516	-	-	Pm448_DUP	-
unitig_0	3717691	3718712	-	-	Pm448_DUP	-
unitig_0	3718324	3718229	-	Pm1118_SEQ	-	-
unitig_0	3718709	3720099	PA7_DUP	-	-	-
unitig_0	3718709	3719374	-	-	-	Pm449_DUP
unitig_0	3718713	3718714	-	-	Pm448_BRK	-
unitig_0	3718715	3719208	-	-	Pm448_DUP	-
unitig_0	3718976	3720101	PA7_DUP	-	-	-
unitig_0	3719209	3719543	-	-	Pm448_BRK	-
unitig_0	3719375	3719016	-	-	-	Pm449_JMP
unitig_0	3719544	3719978	-	-	Pm448_DUP	-
unitig_0	3719634	3720740	-	Pm1118_DUP	-	-
unitig_0	3719979	3720134	-	-	Pm448_BRK	-
unitig_0	3720101	3720138	-	-	-	Pm449_BRK
unitig_0	3720102	3720138	PA7_BRK	-	-	-
unitig_0	3720135	3720916	-	-	Pm448_DUP	-
unitig_0	3720139	3720772	PA7_DUP	-	-	-
unitig_0	3720139	3724120	-	-	-	Pm449_DUP
unitig_0	3720563	3724805	-	Pm1118_DUP	-	-
unitig_0	3720773	3720925	PA7_SEQ	-	-	-
unitig_0	3720917	3720752	-	-	Pm448_SEQ	-
unitig_0	3721546	3724769	PA7_DUP	-	-	-
unitig_0	3722360	3722805	-	-	Pm448_DUP	-
unitig_0	3722806	3723364	-	-	Pm448_BRK	-
unitig_0	3723022	3724840	PA7_DUP	-	-	-
unitig_0	3723365	3724949	-	-	Pm448_DUP	-
unitig_0	3724104	3724928	-	-	-	Pm449_DUP
unitig_0	3724806	3724949	-	Pm1118_SEQ	-	-
unitig_0	3724841	3725815	PA7_SEQ	-	-	-
unitig_0	3724929	3726391	-	-	-	Pm449_BRK
unitig_0	3724950	3725088	-	-	Pm448_SEQ	-
unitig_0	3726275	3727021	-	-	Pm448_BRK	-
unitig_0	3726350	3727829	PA7_SEQ	-	-	-
unitig_0	3726392	3727813	-	-	-	Pm449_DUP
unitig_0	3727022	3727337	-	-	Pm448_DUP	-
unitig_0	3727225	3727814	-	-	Pm448_DUP	-
unitig_0	3727786	3728770	-	Pm1118_DUP	-	-
unitig_0	3727812	3729430	-	-	-	Pm449_DUP
unitig_0	3727815	3727876	-	-	Pm448_SEQ	-
unitig_0	3728021	3729430	-	-	Pm448_DUP	-
unitig_0	3728684	3729430	-	Pm1118_DUP	-	-
unitig_0	3729431	3729674	-	Pm1118_BRK	-	-
unitig_0	3729431	3729828	-	-	Pm448_BRK	-
unitig_0	3729431	3727875	-	-	-	Pm449_SEQ
unitig_0	3729432	3729677	-	-	-	Pm449_BRK
unitig_0	3729652	3729828	PA7_SEQ	-	-	-
unitig_0	3729678	3729829	-	-	-	Pm449_DUP
unitig_0	3729829	3729830	-	Pm1118_SEQ	-	-
unitig_0	3729829	3731380	-	-	Pm448_DUP	-
unitig_0	3729830	3729828	-	-	-	Pm449_SEQ
unitig_0	3729982	3729973	-	Pm1118_SEQ	-	-
unitig_0	3730890	3732835	-	Pm1118_DUP	-	-
unitig_0	3731153	3731911	-	-	Pm448_DUP	-
unitig_0	3731912	3731935	-	-	Pm448_BRK	-
unitig_0	3731936	3732835	-	-	Pm448_DUP	-
unitig_0	3732362	3733187	-	Pm1118_DUP	-	-
unitig_0	3732824	3733187	PA7_DUP	-	-	-
unitig_0	3732836	3733699	-	-	Pm448_BRK	-
unitig_0	3732836	3733334	-	-	-	Pm449_BRK
unitig_0	3733181	3734194	PA7_DUP	-	-	-
unitig_0	3733188	3736987	-	Pm1118_SEQ	-	-
unitig_0	3733335	3734196	-	-	-	Pm449_DUP
unitig_0	3733700	3734401	-	-	Pm448_DUP	-
unitig_0	3734195	3734493	PA7_BRK	-	-	-
unitig_0	3734197	3740179	-	-	-	Pm449_BRK
unitig_0	3734402	3740404	-	-	Pm448_BRK	-
unitig_0	3734494	3734939	PA7_DUP	-	-	-
unitig_0	3734940	3740177	PA7_BRK	-	-	-
unitig_0	3740175	3740179	-	Pm1118_BRK	-	-
unitig_0	3740178	3740715	PA7_DUP	-	-	-
unitig_0	3740180	3741659	-	Pm1118_DUP	-	-
unitig_0	3740180	3744254	-	-	-	Pm449_DUP
unitig_0	3740180	3744111	-	-	-	Pm449_DUP
unitig_0	3740199	3743205	PA7_DUP	-	-	-
unitig_0	3740405	3741132	-	-	Pm448_DUP	-
unitig_0	3741133	3741437	-	-	Pm448_BRK	-
unitig_0	3741438	3742790	-	-	Pm448_DUP	-
unitig_0	3741541	3743947	-	Pm1118_DUP	-	-
unitig_0	3742267	3743465	-	-	Pm448_DUP	-
unitig_0	3742914	3744008	PA7_DUP	-	-	-
unitig_0	3743466	3744247	-	-	Pm448_BRK	-
unitig_0	3743856	3744196	PA7_DUP	-	-	-
unitig_0	3743948	3742193	-	Pm1118_SEQ	-	-
unitig_0	3744112	3744260	-	-	-	Pm449_BRK
unitig_0	3744197	3745530	PA7_BRK	-	-	-
unitig_0	3744248	3745197	-	-	Pm448_DUP	-
unitig_0	3744255	3744247	-	Pm1118_SEQ	-	-
unitig_0	3744261	3745542	-	-	-	Pm449_DUP
unitig_0	3745198	3745234	-	-	Pm448_BRK	-
unitig_0	3745235	3745542	-	-	Pm448_DUP	-
unitig_0	3745531	3746817	PA7_DUP	-	-	-
unitig_0	3745532	3746817	-	Pm1118_DUP	-	-
unitig_0	3745533	3752533	-	-	-	Pm449_DUP
unitig_0	3745543	3745530	-	-	Pm448_SEQ	-
unitig_0	3745849	3746423	-	-	Pm448_SEQ	-
unitig_0	3746772	3746616	-	-	Pm448_SEQ	-
unitig_0	3746818	3747301	PA7_BRK	-	-	-
unitig_0	3746818	3746432	-	Pm1118_SEQ	-	-
unitig_0	3747057	3747357	-	Pm1118_BRK	-	-
unitig_0	3747302	3752541	PA7_DUP	-	-	-
unitig_0	3747358	3752521	-	Pm1118_DUP	-	-
unitig_0	3748052	3749665	-	-	Pm448_BRK	-
unitig_0	3749666	3750750	-	-	Pm448_DUP	-
unitig_0	3750478	3752522	-	-	Pm448_DUP	-
unitig_0	3752522	3752530	-	Pm1118_SEQ	-	-
unitig_0	3752523	3752543	-	-	Pm448_BRK	-
unitig_0	3752534	3752547	-	-	-	Pm449_BRK
unitig_0	3752542	3752947	PA7_SEQ	-	-	-
unitig_0	3752544	3752958	-	-	Pm448_DUP	-
unitig_0	3752548	3752839	-	-	-	Pm449_DUP
unitig_0	3752553	3752958	-	-	-	Pm449_DUP
unitig_0	3752948	3754341	-	-	-	Pm449_DUP
unitig_0	3752959	3752952	-	-	Pm448_SEQ	-
unitig_0	3752977	3753018	-	Pm1118_SEQ	-	-
unitig_0	3753172	3754708	-	-	-	Pm449_DUP
unitig_0	3753210	3753169	-	-	Pm448_SEQ	-
unitig_0	3754262	3754732	-	-	Pm448_DUP	-
unitig_0	3754285	3754731	PA7_DUP	-	-	-
unitig_0	3754709	3754770	-	-	-	Pm449_BRK
unitig_0	3754732	3755534	PA7_BRK	-	-	-
unitig_0	3754733	3754770	-	-	Pm448_BRK	-
unitig_0	3754771	3755540	-	-	Pm448_DUP	Pm449_DUP
unitig_0	3754777	3755540	-	-	-	Pm449_DUP
unitig_0	3755535	3755792	PA7_DUP	-	-	-
unitig_0	3755541	3756518	-	-	Pm448_SEQ	-
unitig_0	3755541	3756031	-	-	-	Pm449_SEQ
unitig_0	3755793	3755791	PA7_SEQ	-	-	-
unitig_0	3756033	3756031	PA7_JMP	-	-	-
unitig_0	3756149	3756143	-	Pm1118_SEQ	-	-
unitig_0	3759741	3759758	PA7_INV	-	Pm448_INV	Pm449_INV
unitig_0	3759915	3759981	PA7_INV	-	Pm448_INV	Pm449_INV
unitig_0	3762387	3762367	-	Pm1118_GAP	-	-
unitig_0	3772587	3772552	PA7_GAP	-	Pm448_GAP	Pm449_GAP
unitig_0	3780422	3780414	-	-	-	Pm449_SEQ
unitig_0	3825359	3826308	-	-	Pm448_BRK	-
unitig_0	3825834	3825837	PA7_SEQ	-	-	-
unitig_0	3825877	3825981	-	Pm1118_SEQ	-	-
unitig_0	3826309	3826566	-	-	Pm448_DUP	-
unitig_0	3826559	3826565	-	-	-	Pm449_BRK
unitig_0	3826564	3826935	-	-	Pm448_DUP	-
unitig_0	3826566	3826935	-	-	-	Pm449_DUP
unitig_0	3826590	3826535	PA7_SEQ	-	-	-
unitig_0	3826676	3826612	-	Pm1118_SEQ	-	-
unitig_0	3826936	3829638	-	-	Pm448_SEQ	-
unitig_0	3826936	3827714	-	-	-	Pm449_BRK
unitig_0	3826950	3827745	-	Pm1118_SEQ	-	-
unitig_0	3827119	3827113	PA7_SEQ	-	-	-
unitig_0	3827634	3827287	PA7_GAP	-	-	-
unitig_0	3827715	3827899	-	-	-	Pm449_DUP
unitig_0	3827900	3828458	-	-	-	Pm449_SEQ
unitig_0	3828468	3829632	-	Pm1118_BRK	-	-
unitig_0	3828702	3829629	PA7_DUP	-	-	-
unitig_0	3828703	3828701	-	-	-	Pm449_SEQ
unitig_0	3829597	3829651	-	-	-	Pm449_SEQ
unitig_0	3829630	3829640	PA7_SEQ	-	-	-
unitig_0	3829633	3830826	-	Pm1118_DUP	-	-
unitig_0	3829814	3829682	-	-	-	Pm449_SEQ
unitig_0	3830484	3830050	PA7_SEQ	-	-	-
unitig_0	3830612	3830610	PA7_SEQ	-	-	-
unitig_0	3830827	3830610	-	Pm1118_SEQ	-	-
unitig_0	3831011	3831052	-	-	Pm448_SEQ	-
unitig_0	3838509	3838515	-	Pm1118_SEQ	-	-
unitig_0	3870941	3870935	PA7_SEQ	-	-	-
unitig_0	3870947	3870946	-	-	Pm448_GAP	-
unitig_0	3871883	3871884	PA7_GAP	-	Pm448_GAP	-
unitig_0	3871883	3871901	-	-	-	Pm449_GAP
unitig_0	3875792	3875910	PA7_GAP	-	Pm448_GAP	Pm449_GAP
unitig_0	3886177	3886171	-	-	Pm448_SEQ	-
unitig_0	3889695	3889694	PA7_GAP	-	Pm448_GAP	Pm449_GAP
unitig_0	3890498	3890467	-	Pm1118_GAP	-	-
unitig_0	3913393	3913391	PA7_GAP	Pm1118_GAP	Pm448_GAP	Pm449_GAP
unitig_0	3915564	3915559	-	-	Pm448_SEQ	-
unitig_0	3922672	3923619	-	-	Pm448_SEQ	-
unitig_0	3923885	3923944	-	Pm1118_GAP	-	-
unitig_0	3923906	3923905	PA7_SEQ	-	-	-
unitig_0	3942085	3942277	-	Pm1118_GAP	-	-
unitig_0	3952126	3952119	PA7_GAP	Pm1118_GAP	Pm448_GAP	-
unitig_0	4086655	4087510	PA7_DUP	-	-	-
unitig_0	4086659	4094501	-	Pm1118_DUP	-	-
unitig_0	4086659	4088329	-	-	-	Pm449_DUP
unitig_0	4086660	4087171	-	-	Pm448_SEQ	-
unitig_0	4087005	4094500	PA7_DUP	-	-	-
unitig_0	4088247	4089242	-	-	Pm448_DUP	-
unitig_0	4088330	4088328	-	-	-	Pm449_SEQ
unitig_0	4088652	4094503	-	-	-	Pm449_DUP
unitig_0	4089243	4089176	-	-	Pm448_SEQ	-
unitig_0	4090392	4090803	-	-	Pm448_BRK	-
unitig_0	4090804	4092792	-	-	Pm448_DUP	-
unitig_0	4092461	4094344	-	-	Pm448_DUP	-
unitig_0	4094345	4094500	-	-	Pm448_SEQ	-
unitig_0	4094504	4094500	-	-	-	Pm449_SEQ
unitig_0	4100044	4099998	-	Pm1118_JMP	-	-
unitig_0	4130232	4130297	-	-	Pm448_SEQ	-
unitig_0	4143341	4143374	-	-	Pm448_GAP	-
unitig_0	4176581	4176610	PA7_GAP	-	-	-
unitig_0	4203383	4203755	-	Pm1118_GAP	-	Pm449_GAP
unitig_0	4249456	4249902	-	Pm1118_GAP	Pm448_GAP	Pm449_GAP
unitig_0	4263740	4264712	-	-	-	Pm449_GAP
unitig_0	4263771	4264688	PA7_GAP	Pm1118_GAP	Pm448_GAP	-
unitig_0	4273534	4281269	PA7_GAP	-	-	-
unitig_0	4278490	4278622	-	-	Pm448_SEQ	-
unitig_0	4278521	4278515	-	-	-	Pm449_GAP
unitig_0	4295797	4295802	-	-	Pm448_GAP	-
unitig_0	4296254	4297592	-	-	-	Pm449_GAP
unitig_0	4297854	4298140	-	-	Pm448_GAP	-
unitig_0	4315094	4315125	PA7_SEQ	-	-	-
unitig_0	4328699	4328808	-	Pm1118_GAP	-	-
unitig_0	4358687	4360035	PA7_GAP	-	-	-
unitig_0	4358986	4358980	-	Pm1118_GAP	Pm448_GAP	Pm449_GAP
unitig_0	4364239	4364232	-	-	-	Pm449_GAP
unitig_0	4412874	4412638	-	-	Pm448_SEQ	-
unitig_0	4429162	4429136	-	-	-	Pm449_GAP
unitig_0	4459597	4459551	PA7_SEQ	-	-	-
unitig_0	4466905	4466904	PA7_GAP	-	-	-
unitig_0	4467124	4467145	-	-	Pm448_SEQ	-
unitig_0	4481913	4481910	-	Pm1118_JMP	-	-
unitig_0	4488025	4488189	-	-	Pm448_SEQ	-
unitig_0	4488029	4487907	-	Pm1118_SEQ	-	-
unitig_0	4488857	4489244	-	-	-	Pm449_GAP
unitig_0	4491540	4491669	-	-	Pm448_GAP	-
unitig_0	4491678	4491861	-	-	-	Pm449_GAP
unitig_0	4491731	4491861	-	Pm1118_JMP	-	-
unitig_0	4491872	4491533	PA7_GAP	-	-	-
unitig_0	4492044	4492048	PA7_GAP	-	-	-
unitig_0	4492095	4492274	-	-	Pm448_DUP	-
unitig_0	4492275	4492278	-	-	Pm448_BRK	-
unitig_0	4492311	4492149	PA7_JMP	-	-	-
unitig_0	4496677	4496667	-	Pm1118_GAP	-	-
unitig_0	4496678	4496667	PA7_GAP	-	Pm448_GAP	Pm449_GAP
unitig_0	4512228	4512221	-	-	-	Pm449_SEQ
unitig_0	4512501	4512499	PA7_GAP	-	-	Pm449_GAP
unitig_0	4536973	4537137	PA7_GAP	-	-	-
unitig_0	4538907	4538891	-	-	Pm448_SEQ	-
unitig_0	4539443	4539637	-	Pm1118_GAP	-	-
unitig_0	4539952	4540228	-	Pm1118_GAP	-	-
unitig_0	4557072	4557141	PA7_GAP	-	-	-
unitig_0	4557170	4557260	-	-	-	Pm449_JMP
unitig_0	4561867	4564945	PA7_GAP	Pm1118_GAP	Pm448_GAP	Pm449_GAP
unitig_0	4591528	4591851	-	Pm1118_GAP	-	-
unitig_0	4592451	4592403	-	-	Pm448_SEQ	-
unitig_0	4593900	4593887	PA7_GAP	-	-	-
unitig_0	4600462	4600458	-	-	Pm448_GAP	Pm449_GAP
unitig_0	4600549	4601051	-	-	Pm448_GAP	Pm449_GAP
unitig_0	4605283	4605273	PA7_SEQ	-	-	-
unitig_0	4614317	4614316	PA7_GAP	-	Pm448_GAP	Pm449_GAP
unitig_0	4617606	4617604	-	-	Pm448_GAP	-
unitig_0	4618142	4618479	PA7_GAP	-	-	-
unitig_0	4627560	4627566	PA7_GAP	-	Pm448_GAP	Pm449_GAP
unitig_0	4639440	4639430	-	-	Pm448_SEQ	-
unitig_0	4640710	4641377	-	-	-	Pm449_GAP
unitig_0	4640921	4649087	-	-	Pm448_GAP	-
unitig_0	4641378	4641472	PA7_GAP	Pm1118_GAP	-	-
unitig_0	4642119	4645014	-	-	-	Pm449_GAP
unitig_0	4645172	4645551	-	-	-	Pm449_GAP
unitig_0	4656003	4662331	PA7_SEQ	-	Pm448_GAP	-
unitig_0	4663848	4667069	-	-	-	Pm449_GAP
unitig_0	4664766	4664872	-	-	Pm448_GAP	-
unitig_0	4664767	4664872	PA7_GAP	-	-	-
unitig_0	4668029	4672812	PA7_GAP	-	Pm448_GAP	-
unitig_0	4671742	4671736	-	-	-	Pm449_GAP
unitig_0	4672050	4672176	-	Pm1118_GAP	-	-
unitig_0	4672050	4672183	-	-	-	Pm449_GAP
unitig_0	4672899	4673049	-	Pm1118_GAP	-	-
unitig_0	4673364	4674389	-	-	-	Pm449_GAP
unitig_0	4676424	4676584	-	-	Pm448_GAP	-
unitig_0	4676491	4676729	-	Pm1118_GAP	-	-
unitig_0	4681204	4681202	-	-	-	Pm449_GAP
unitig_0	4684851	4684843	-	Pm1118_SEQ	-	-
unitig_0	4689303	4690138	-	-	Pm448_SEQ	-
unitig_0	4689526	4690048	-	-	-	Pm449_GAP
unitig_0	4689526	4690086	PA7_SEQ	-	-	-
unitig_0	4690553	4690120	PA7_SEQ	-	-	-
unitig_0	4691278	4691420	PA7_GAP	-	-	-
unitig_0	4691287	4691420	-	-	Pm448_GAP	-
unitig_0	4699179	4702529	PA7_GAP	-	-	-
unitig_0	4699179	4703751	-	-	Pm448_GAP	-
unitig_0	4703452	4703443	PA7_INV	-	-	-
unitig_0	4704517	4704515	PA7_GAP	-	-	-
unitig_0	4709790	4709789	-	Pm1118_SEQ	-	Pm449_SEQ
unitig_0	4709790	4710012	PA7_DUP	-	-	-
unitig_0	4709790	4710014	-	-	Pm448_GAP	-
unitig_0	4710001	4710014	-	-	-	Pm449_SEQ
unitig_0	4710013	4710014	PA7_BRK	-	-	-
unitig_0	4710013	4710020	-	Pm1118_SEQ	-	-
unitig_0	4710327	4713759	PA7_GAP	-	-	-
unitig_0	4710627	4710691	-	Pm1118_GAP	-	-
unitig_0	4710786	4710823	-	-	Pm448_SEQ	-
unitig_0	4712760	4727184	-	Pm1118_BRK	-	-
unitig_0	4712760	4716811	-	-	Pm448_BRK	Pm449_BRK
unitig_0	4714613	4715919	PA7_GAP	-	-	-
unitig_0	4716467	4716811	PA7_BRK	-	-	-
unitig_0	4716812	4717049	PA7_DUP	-	Pm448_DUP	Pm449_DUP
unitig_0	4717047	4727183	-	-	-	Pm449_SEQ
unitig_0	4717050	4727174	PA7_BRK	-	-	-
unitig_0	4717050	4728576	-	-	Pm448_BRK	-
unitig_0	4717050	4716811	-	-	-	Pm449_SEQ
unitig_0	4727175	4729447	PA7_DUP	-	-	-
unitig_0	4727185	4730246	-	Pm1118_DUP	-	-
unitig_0	4727185	4730251	-	-	-	Pm449_DUP
unitig_0	4728577	4729697	-	-	Pm448_DUP	-
unitig_0	4728876	4730250	PA7_DUP	-	-	-
unitig_0	4729698	4732855	-	-	Pm448_BRK	-
unitig_0	4730246	4731819	PA7_DUP	-	-	-
unitig_0	4730246	4733587	-	Pm1118_DUP	-	-
unitig_0	4730252	4730258	-	-	-	Pm449_SEQ
unitig_0	4730259	4732661	PA7_DUP	-	-	-
unitig_0	4732644	4735577	PA7_DUP	-	-	-
unitig_0	4732856	4734134	-	-	Pm448_DUP	-
unitig_0	4733588	4730894	-	Pm1118_SEQ	-	-
unitig_0	4733870	4735349	-	-	Pm448_DUP	-
unitig_0	4735205	4734905	-	Pm1118_SEQ	-	-
unitig_0	4735350	4738261	-	-	Pm448_SEQ	-
unitig_0	4735575	4736241	-	Pm1118_DUP	-	-
unitig_0	4735578	4735585	PA7_BRK	-	-	-
unitig_0	4735586	4736241	PA7_DUP	-	-	-
unitig_0	4735590	4736245	-	-	-	Pm449_SEQ
unitig_0	4736242	4736243	PA7_BRK	-	-	-
unitig_0	4736242	4736244	-	Pm1118_BRK	-	-
unitig_0	4736244	4737241	PA7_DUP	-	-	-
unitig_0	4736245	4737971	-	Pm1118_DUP	-	-
unitig_0	4736647	4739135	-	Pm1118_DUP	-	-
unitig_0	4736956	4738484	PA7_DUP	-	-	-
unitig_0	4737521	4739132	PA7_DUP	-	-	-
unitig_0	4739133	4741619	PA7_INV	-	-	-
unitig_0	4739135	4747819	-	-	Pm448_SEQ	-
unitig_0	4739136	4747819	-	Pm1118_SEQ	-	-
unitig_0	4739138	4747819	-	-	-	Pm449_SEQ
unitig_0	4743174	4743166	PA7_GAP	-	-	-
unitig_0	4747825	4749104	PA7_SEQ	-	-	-
unitig_0	4748562	4748561	-	-	Pm448_SEQ	-
unitig_0	4752835	4756989	-	-	-	Pm449_GAP
unitig_0	4753183	4753789	PA7_SEQ	-	-	-
unitig_0	4753719	4753720	-	Pm1118_JMP	-	-
unitig_0	4753791	4753789	-	Pm1118_SEQ/DEL?	-	-
unitig_0	4754004	4753791	PA7_SEQ	-	-	-
unitig_0	4754004	4754003	-	Pm1118_SEQ	-	-
unitig_0	4754007	4754532	PA7_SEQ	-	-	-
unitig_0	4757328	4757429	PA7_SEQ	-	-	-
unitig_0	4757378	4757376	-	Pm1118_GAP	-	-
unitig_0	4758255	4771030	PA7_SEQ	-	-	-
unitig_0	4761243	4761288	-	-	Pm448_GAP	-
unitig_0	4764159	4771030	-	-	Pm448_INV	-
unitig_0	4765437	4766498	-	Pm1118_GAP	-	-
unitig_0	4766890	4766886	-	Pm1118_GAP	-	Pm449_GAP
unitig_0	4767121	4768384	-	-	-	Pm449_GAP
unitig_0	4774209	4774322	PA7_INV	-	Pm448_INV	-
unitig_0	4777112	4777400	-	-	Pm448_SEQ	-
unitig_0	4778061	4780386	-	-	Pm448_GAP	-
unitig_0	4790782	4790872	-	-	Pm448_GAP	-
unitig_0	4791238	4791235	PA7_SEQ	-	-	-
unitig_0	4791574	4791605	-	-	Pm448_SEQ	-
unitig_0	4794507	4795713	-	-	Pm448_INV	Pm449_INV
unitig_0	4797033	4797121	-	-	Pm448_GAP	-
unitig_0	4799096	4799144	-	-	Pm448_GAP	Pm449_GAP
unitig_0	4800356	4800784	-	-	Pm448_INV	-
unitig_0	4800356	4800787	-	-	-	Pm449_INV
unitig_0	4813687	4813637	-	-	-	Pm449_SEQ
unitig_0	4814847	4815390	-	-	Pm448_INV	Pm449_INV
unitig_0	4815583	4816831	-	-	Pm448_GAP	-
unitig_0	4815591	4817021	-	-	-	Pm449_GAP
unitig_0	4819955	4819950	-	-	Pm448_GAP	Pm449_GAP
unitig_0	4821366	4833277	-	-	Pm448_GAP	-
unitig_0	4821366	4827639	-	-	-	Pm449_BRK
unitig_0	4823460	4823453	PA7_SEQ	-	-	-
unitig_0	4824351	4827638	PA7_SEQ	-	-	-
unitig_0	4827640	4828825	-	-	-	Pm449_DUP
unitig_0	4828401	4828838	PA7_DUP	-	-	-
unitig_0	4828826	4828895	-	-	-	Pm449_BRK
unitig_0	4828839	4828895	PA7_SEQ	-	-	-
unitig_0	4828896	4830206	-	-	-	Pm449_DUP
unitig_0	4828901	4830706	-	-	-	Pm449_DUP
unitig_0	4830479	4829747	PA7_SEQ	-	-	-
unitig_0	4830706	4831425	PA7_SEQ	-	-	-
unitig_0	4830707	4833277	-	-	-	Pm449_BRK
unitig_0	4833287	4833277	PA7_GAP	-	-	-
unitig_0	4833478	4833964	-	-	Pm448_INV	-
unitig_0	4833478	4833967	-	-	-	Pm449_INV
unitig_0	4838023	4844399	PA7_GAP	Pm1118_GAP	Pm448_GAP	Pm449_GAP
unitig_0	4844825	4844816	-	-	-	Pm449_SEQ
unitig_0	4847148	4847284	PA7_SEQ	-	-	-
unitig_0	4847207	4847641	-	Pm1118_GAP	-	-
unitig_0	4854339	4854334	PA7_SEQ	-	-	-
unitig_0	4855805	4855806	-	-	Pm448_GAP	-
unitig_0	4858264	4858385	-	Pm1118_SEQ	-	-
unitig_0	4860626	4861011	-	Pm1118_SEQ	-	-
unitig_0	4860714	4861059	-	-	Pm448_SEQ	-
unitig_0	4862420	4862359	-	-	Pm448_GAP	-
unitig_0	4865369	4865361	PA7_GAP	-	-	-
unitig_0	4865369	4900115	-	-	Pm448_GAP	-
unitig_0	4866652	4867252	-	-	-	Pm449_GAP
unitig_0	4867504	4867624	PA7_GAP	-	-	-
unitig_0	4868958	4900115	PA7_GAP	-	-	Pm449_JMP
unitig_0	4872292	4872291	-	Pm1118_GAP	-	-
unitig_0	4900001	4899991	-	Pm1118_GAP	-	-
unitig_0	4902926	4911750	-	Pm1118_GAP	-	-
unitig_0	4902928	4911893	PA7_GAP	-	-	-
unitig_0	4902928	4911772	-	-	Pm448_GAP	-
unitig_0	4902928	4911834	-	-	-	Pm449_GAP
unitig_0	4913752	4917205	-	-	-	Pm449_GAP
unitig_0	4913752	4917209	PA7_GAP	-	-	-
unitig_0	4919985	4921505	PA7_GAP	-	-	-
unitig_0	4919985	4919984	-	Pm1118_SEQ	-	-
unitig_0	4919985	4922511	-	-	Pm448_SEQ	-
unitig_0	4920110	4921505	-	Pm1118_SEQ	-	-
unitig_0	4921507	4922928	-	-	-	Pm449_GAP
unitig_0	4923151	4923361	-	-	-	Pm449_GAP
unitig_0	4930774	4932035	PA7_GAP	-	-	-
unitig_0	4930774	4932090	-	Pm1118_GAP	-	-
unitig_0	4930774	4930805	-	-	-	Pm449_GAP
unitig_0	4933822	4933923	PA7_GAP	-	-	-
unitig_0	4933822	4933922	-	Pm1118_GAP	-	Pm449_GAP
unitig_0	4933822	4933820	-	-	Pm448_GAP	-
unitig_0	4937423	4937608	PA7_GAP	-	Pm448_GAP	-
unitig_0	4937491	4942491	-	Pm1118_BRK	-	-
unitig_0	4937912	4938246	PA7_SEQ	-	Pm448_SEQ	-
unitig_0	4937912	4937907	-	-	-	Pm449_GAP
unitig_0	4940215	4941348	-	-	-	Pm449_BRK
unitig_0	4940703	4940776	-	-	Pm448_SEQ	-
unitig_0	4940780	4940781	PA7_GAP	-	-	-
unitig_0	4941167	4941348	PA7_BRK	-	-	-
unitig_0	4941167	4941346	-	-	Pm448_BRK	-
unitig_0	4941347	4941966	-	-	Pm448_DUP	-
unitig_0	4941349	4942497	PA7_DUP	-	-	Pm449_DUP
unitig_0	4941967	4942047	-	-	Pm448_SEQ	-
unitig_0	4942490	4943162	-	-	Pm448_DUP	-
unitig_0	4942490	4944356	-	-	-	Pm449_DUP
unitig_0	4942492	4944099	-	Pm1118_DUP	-	-
unitig_0	4942496	4944366	PA7_DUP	-	-	-
unitig_0	4942605	4944343	-	-	Pm448_DUP	-
unitig_0	4942652	4944361	-	Pm1118_DUP	-	-
unitig_0	4944344	4944605	-	-	Pm448_BRK	-
unitig_0	4944357	4942497	-	-	-	Pm449_SEQ
unitig_0	4944359	4946557	-	Pm1118_DUP	-	-
unitig_0	4944361	4946418	-	-	-	Pm449_DUP
unitig_0	4944367	4944360	PA7_SEQ	-	-	-
unitig_0	4944606	4945726	-	-	Pm448_DUP	-
unitig_0	4945167	4946122	-	-	Pm448_DUP	-
unitig_0	4945614	4948547	PA7_DUP	-	-	-
unitig_0	4946098	4947421	-	-	Pm448_DUP	-
unitig_0	4946160	4948547	-	-	-	Pm449_DUP
unitig_0	4946558	4944363	-	Pm1118_SEQ	-	-
unitig_0	4946673	4948547	-	Pm1118_DUP	-	-
unitig_0	4947422	4953426	-	-	Pm448_BRK	-
unitig_0	4948548	4954585	PA7_SEQ	-	-	-
unitig_0	4948548	4951138	-	Pm1118_BRK	-	-
unitig_0	4948548	4954102	-	-	-	Pm449_BRK
unitig_0	4951139	4955748	-	Pm1118_DUP	-	-
unitig_0	4953427	4954777	-	-	Pm448_DUP	-
unitig_0	4954103	4955748	-	-	-	Pm449_DUP
unitig_0	4954778	4955363	-	-	Pm448_SEQ	-
unitig_0	4955742	4956726	-	-	Pm448_SEQ	-
unitig_0	4955745	4956716	PA7_SEQ	-	-	-
unitig_0	4955749	4956976	-	Pm1118_BRK	-	-
unitig_0	4955749	4957094	-	-	-	Pm449_SEQ
unitig_0	4956977	4957087	-	Pm1118_DUP	-	-
unitig_0	4957087	4957268	-	-	Pm448_GAP	-
unitig_0	4957088	4957927	-	Pm1118_BRK	-	-
unitig_0	4957093	4957086	PA7_SEQ	-	-	-
unitig_0	4957269	4957268	PA7_SEQ	-	-	-
unitig_0	4957274	4957931	-	-	-	Pm449_BRK
unitig_0	4957924	4958877	PA7_DUP	-	-	-
unitig_0	4957928	4960266	-	Pm1118_DUP	-	-
unitig_0	4957930	4960416	-	Pm1118_DUP	-	-
unitig_0	4957932	4960930	-	-	-	Pm449_DUP
unitig_0	4957933	4958370	-	-	Pm448_BRK	-
unitig_0	4958371	4959591	-	-	Pm448_DUP	-
unitig_0	4958878	4958576	PA7_SEQ	-	-	-
unitig_0	4959592	4959667	-	-	Pm448_BRK	-
unitig_0	4959668	4960991	-	-	Pm448_DUP	-
unitig_0	4959822	4961856	PA7_DUP	-	-	-
unitig_0	4960381	4961387	-	Pm1118_DUP	-	-
unitig_0	4960532	4962860	-	Pm1118_DUP	-	-
unitig_0	4960931	4960670	-	-	-	Pm449_SEQ
unitig_0	4960992	4961362	-	-	Pm448_BRK	-
unitig_0	4961363	4962483	-	-	Pm448_DUP	-
unitig_0	4961857	4961612	PA7_SEQ	-	-	-
unitig_0	4962484	4963940	-	-	Pm448_BRK	-
unitig_0	4962845	4962851	-	-	-	Pm449_BRK
unitig_0	4962852	4969856	-	-	-	Pm449_DUP
unitig_0	4962861	4962862	-	Pm1118_SEQ	-	-
unitig_0	4962877	4962856	PA7_SEQ	-	-	-
unitig_0	4963941	4965374	-	-	Pm448_DUP	-
unitig_0	4964093	4964124	PA7_BRK	-	-	-
unitig_0	4964125	4968777	PA7_DUP	-	-	-
unitig_0	4964640	4965803	-	-	Pm448_DUP	-
unitig_0	4965804	4967530	-	-	Pm448_BRK	-
unitig_0	4966858	4969859	-	Pm1118_DUP	-	-
unitig_0	4967531	4968881	-	-	Pm448_DUP	-
unitig_0	4968778	4968711	PA7_SEQ	-	-	-
unitig_0	4968882	4967832	-	-	Pm448_SEQ	-
unitig_0	4969849	4970546	-	-	Pm448_SEQ	-
unitig_0	4969857	4970894	-	Pm1118_DUP	-	-
unitig_0	4969857	4969859	-	-	-	Pm449_SEQ
unitig_0	4969858	4969856	PA7_SEQ	-	-	-
unitig_0	4970888	4970887	PA7_SEQ	-	Pm448_SEQ	-
unitig_0	4970890	4971734	-	-	-	Pm449_SEQ
unitig_0	4970895	4978485	-	Pm1118_SEQ	-	-
unitig_0	4971220	4971191	-	-	Pm448_GAP	-
unitig_0	4971781	4971771	PA7_GAP	-	-	-
unitig_0	4972238	4972287	-	-	Pm448_SEQ	-
unitig_0	4973053	4973047	-	-	-	Pm449_GAP
unitig_0	4975154	4976853	-	-	Pm448_GAP	-
unitig_0	4979759	4980727	-	-	Pm448_GAP	-
unitig_0	4981252	4981739	-	-	Pm448_GAP	-
unitig_0	4981252	4981738	-	-	-	Pm449_GAP
unitig_0	4984663	4984767	-	-	-	Pm449_GAP
unitig_0	4985250	4985452	-	-	-	Pm449_SEQ
unitig_0	4985560	4987124	-	-	-	Pm449_GAP
unitig_0	4992081	4992079	-	-	-	Pm449_GAP
unitig_0	4992087	4992079	-	-	Pm448_GAP	-
unitig_0	4994130	4994413	-	-	Pm448_GAP	-
unitig_0	4998283	4999447	PA7_SEQ	Pm1118_GAP	Pm448_GAP	Pm449_GAP
unitig_0	5000883	5001440	PA7_GAP	-	Pm448_GAP	-
unitig_0	5001558	5001552	-	Pm1118_JMP	-	-
unitig_0	5004012	5004609	PA7_GAP	-	-	-
unitig_0	5004260	5004464	-	-	Pm448_SEQ	-
unitig_0	5004551	5008935	-	Pm1118_SEQ	-	-
unitig_0	5004551	5004748	-	-	-	Pm449_GAP
unitig_0	5006148	5010485	-	-	-	Pm449_SEQ
unitig_0	5007152	5007247	PA7_JMP	-	Pm448_SEQ	-
unitig_0	5009949	5010386	PA7_GAP	-	-	-
unitig_0	5010675	5010485	-	Pm1118_SEQ	-	-
unitig_0	5011379	5020244	PA7_JMP	-	-	-
unitig_0	5011379	5013320	-	Pm1118_SEQ	-	-
unitig_0	5013326	5029097	-	-	Pm448_BRK	-
unitig_0	5013326	5019682	-	-	-	Pm449_BRK
unitig_0	5018692	5026522	-	Pm1118_BRK	-	-
unitig_0	5019683	5020247	-	-	-	Pm449_DUP
unitig_0	5020248	5026522	-	-	-	Pm449_BRK
unitig_0	5021303	5021390	PA7_GAP	-	-	-
unitig_0	5024203	5024252	PA7_GAP	-	-	-
unitig_0	5025831	5026521	PA7_SEQ	-	-	-
unitig_0	5026523	5028011	-	Pm1118_DUP	-	-
unitig_0	5026523	5027961	-	-	-	Pm449_DUP
unitig_0	5026531	5028011	-	-	-	Pm449_DUP
unitig_0	5027975	5028006	PA7_BRK	-	-	-
unitig_0	5028007	5029250	PA7_DUP	-	-	-
unitig_0	5028007	5029546	-	Pm1118_DUP	-	-
unitig_0	5028010	5035016	-	-	-	Pm449_DUP
unitig_0	5028021	5029595	PA7_DUP	-	-	-
unitig_0	5029098	5030534	-	-	Pm448_DUP	-
unitig_0	5029547	5029795	-	Pm1118_BRK	-	-
unitig_0	5029596	5029776	PA7_SEQ	-	-	-
unitig_0	5029796	5032588	-	Pm1118_DUP	-	-
unitig_0	5030535	5030626	-	-	Pm448_BRK	-
unitig_0	5030627	5031880	-	-	Pm448_DUP	-
unitig_0	5031881	5032072	-	-	Pm448_BRK	-
unitig_0	5032073	5033094	-	-	Pm448_DUP	-
unitig_0	5032589	5032563	-	Pm1118_SEQ	-	-
unitig_0	5032819	5035016	-	Pm1118_BRK	-	-
unitig_0	5032970	5035010	-	-	Pm448_DUP	-
unitig_0	5035011	5035017	-	-	Pm448_BRK	-
unitig_0	5035017	5036408	PA7_DUP	-	-	-
unitig_0	5035017	5036420	-	Pm1118_DUP	-	-
unitig_0	5035017	5035017	-	-	-	Pm449_BRK
unitig_0	5035018	5036054	-	-	Pm448_DUP	-
unitig_0	5035018	5036420	-	-	-	Pm449_DUP
unitig_0	5035021	5036292	-	-	Pm448_DUP	-
unitig_0	5035561	5036420	PA7_DUP	-	-	-
unitig_0	5036293	5036474	-	-	Pm448_BRK	-
unitig_0	5036421	5036418	PA7_SEQ	Pm1118_SEQ	-	-
unitig_0	5036421	5036399	-	-	-	Pm449_SEQ
unitig_0	5036475	5036818	-	-	Pm448_DUP	-
unitig_0	5036566	5037484	-	-	Pm448_DUP	-
unitig_0	5036976	5039702	-	-	Pm448_DUP	-
unitig_0	5039342	5036551	-	Pm1118_SEQ	-	-
unitig_0	5039703	5039671	-	-	Pm448_SEQ	-
unitig_0	5040972	5048225	-	-	Pm448_SEQ	-
unitig_0	5042466	5043256	PA7_DUP	-	-	-
unitig_0	5042466	5044920	-	-	-	Pm449_DUP
unitig_0	5042473	5042465	-	Pm1118_SEQ	-	-
unitig_0	5042552	5043640	PA7_DUP	-	-	-
unitig_0	5043154	5043046	-	Pm1118_SEQ	-	-
unitig_0	5043500	5044904	PA7_DUP	-	-	-
unitig_0	5044583	5044920	PA7_DUP	-	-	-
unitig_0	5044921	5044941	PA7_BRK	-	-	-
unitig_0	5044921	5044622	-	Pm1118_SEQ	-	-
unitig_0	5044921	5045130	-	-	-	Pm449_BRK
unitig_0	5044942	5045584	PA7_DUP	-	-	-
unitig_0	5045131	5045546	-	-	-	Pm449_DUP
unitig_0	5045547	5064857	-	-	-	Pm449_SEQ
unitig_0	5045585	5045435	PA7_SEQ	-	-	-
unitig_0	5045586	5065800	PA7_SEQ	-	-	-
unitig_0	5045586	5066051	-	Pm1118_SEQ	-	-
unitig_0	5048455	5048454	-	-	Pm448_INV	-
unitig_0	5054393	5054400	-	-	Pm448_INV	-
unitig_0	5061106	5061103	-	-	Pm448_GAP	-
unitig_0	5066428	5070205	PA7_GAP	-	-	-
unitig_0	5067241	5071853	-	-	-	Pm449_INV
unitig_0	5067241	5066939	-	Pm1118_SEQ	-	-
unitig_0	5067835	5067977	-	Pm1118_SEQ	-	-
unitig_0	5067966	5071853	-	-	Pm448_GAP	-
unitig_0	5068191	5068189	-	Pm1118_GAP	-	-
unitig_0	5071966	5071853	PA7_GAP	-	-	-
unitig_0	5074543	5074634	PA7_SEQ	-	-	-
unitig_0	5079482	5079480	-	Pm1118_GAP	-	-
unitig_0	5079813	5079694	-	-	-	Pm449_GAP
unitig_0	5079819	5079694	PA7_GAP	Pm1118_GAP	Pm448_GAP	-
unitig_0	5080517	5084103	PA7_GAP	-	Pm448_GAP	-
unitig_0	5082199	5082155	-	-	-	Pm449_GAP
unitig_0	5087161	5087221	-	-	Pm448_SEQ	-
unitig_0	5087164	5087221	-	-	-	Pm449_JMP
unitig_0	5087589	5089600	PA7_BRK	-	-	-
unitig_0	5087815	5087811	-	Pm1118_SEQ	-	-
unitig_0	5087817	5089602	-	-	Pm448_BRK	Pm449_BRK
unitig_0	5087971	5087966	-	Pm1118_INV	-	-
unitig_0	5088405	5088400	-	Pm1118_INV	-	-
unitig_0	5089601	5089830	PA7_DUP	-	-	-
unitig_0	5089603	5089745	-	Pm1118_SEQ	-	-
unitig_0	5089603	5091569	-	-	Pm448_DUP	-
unitig_0	5089603	5092336	-	-	-	Pm449_DUP
unitig_0	5089831	5089869	PA7_BRK	-	-	-
unitig_0	5089870	5096031	PA7_DUP	-	-	-
unitig_0	5090714	5096893	PA7_DUP	-	-	-
unitig_0	5090933	5090861	-	Pm1118_SEQ	-	-
unitig_0	5091570	5090929	-	-	Pm448_SEQ	-
unitig_0	5091696	5092748	-	-	Pm448_DUP	-
unitig_0	5092337	5090711	-	-	-	Pm449_SEQ
unitig_0	5092340	5096957	-	-	-	Pm449_DUP
unitig_0	5092749	5092740	-	-	Pm448_SEQ	-
unitig_0	5093069	5094253	-	-	Pm448_SEQ	-
unitig_0	5094357	5096763	-	Pm1118_DUP	-	-
unitig_0	5094500	5096946	-	Pm1118_DUP	-	-
unitig_0	5094786	5095935	-	-	Pm448_DUP	-
unitig_0	5095936	5096180	-	-	Pm448_SEQ	-
unitig_0	5096764	5118717	-	-	Pm448_BRK	-
unitig_0	5096894	5116242	PA7_SEQ	-	-	-
unitig_0	5096947	5096958	-	Pm1118_BRK	-	-
unitig_0	5096958	5116242	-	-	-	Pm449_SEQ
unitig_0	5096959	5097051	-	Pm1118_DUP	-	-
unitig_0	5097052	5097054	-	Pm1118_SEQ	-	-
unitig_0	5111232	5111238	-	Pm1118_GAP	-	-
unitig_0	5115744	5115734	-	Pm1118_GAP	-	-
unitig_0	5116244	5118346	-	Pm1118_DUP	-	-
unitig_0	5116252	5118391	-	-	-	Pm449_DUP
unitig_0	5116893	5118358	-	Pm1118_DUP	-	-
unitig_0	5118322	5119065	PA7_DUP	-	-	-
unitig_0	5118358	5121257	-	Pm1118_DUP	-	-
unitig_0	5118358	5121268	-	-	-	Pm449_DUP
unitig_0	5118506	5121250	PA7_DUP	-	-	-
unitig_0	5118718	5119995	-	-	Pm448_DUP	-
unitig_0	5119629	5121117	-	-	Pm448_DUP	-
unitig_0	5121118	5121260	-	-	Pm448_BRK	-
unitig_0	5121251	5124725	PA7_BRK	-	-	-
unitig_0	5121259	5123280	-	Pm1118_DUP	-	-
unitig_0	5121261	5121538	-	-	Pm448_DUP	-
unitig_0	5121269	5121258	-	-	-	Pm449_SEQ
unitig_0	5121539	5121537	-	-	Pm448_SEQ	-
unitig_0	5121942	5123729	-	Pm1118_DUP	-	-
unitig_0	5122262	5122148	-	-	Pm448_SEQ	-
unitig_0	5122544	5123732	-	-	Pm448_DUP	-
unitig_0	5123723	5126293	-	Pm1118_DUP	-	-
unitig_0	5123724	5123722	-	-	-	Pm449_SEQ
unitig_0	5123733	5123722	-	-	Pm448_SEQ	-
unitig_0	5123901	5124812	-	-	Pm448_DUP	-
unitig_0	5124726	5126293	PA7_DUP	-	-	-
unitig_0	5124812	5126121	-	-	Pm448_DUP	-
unitig_0	5126122	5125939	-	-	Pm448_SEQ	-
unitig_0	5126294	5127092	PA7_DUP	Pm1118_DUP	-	-
unitig_0	5126294	5127078	-	-	-	Pm449_DUP
unitig_0	5126296	5134733	-	-	Pm448_BRK	-
unitig_0	5127079	5126688	-	-	-	Pm449_INV
unitig_0	5127089	5134733	-	-	-	Pm449_BRK
unitig_0	5127091	5127092	-	Pm1118_SEQ	-	-
unitig_0	5127093	5134733	PA7_BRK	-	-	-
unitig_0	5127093	5126293	-	Pm1118_SEQ	-	-
unitig_0	5134734	5135050	PA7_DUP	-	Pm448_DUP	Pm449_DUP
unitig_0	5135051	5141622	PA7_BRK	-	-	-
unitig_0	5135051	5141630	-	-	Pm448_BRK	-
unitig_0	5135051	5141521	-	-	-	Pm449_INV
unitig_0	5137116	5137120	-	Pm1118_GAP	-	-
unitig_0	5140555	5141630	-	Pm1118_BRK	-	-
unitig_0	5141623	5141996	PA7_DUP	-	-	-
unitig_0	5141631	5142014	-	Pm1118_DUP	-	-
unitig_0	5141631	5141997	-	-	Pm448_DUP	-
unitig_0	5141997	5157055	PA7_SEQ	-	-	-
unitig_0	5141998	5141781	-	-	Pm448_SEQ	-
unitig_0	5142015	5160356	-	Pm1118_BRK	-	-
unitig_0	5144226	5144380	-	-	Pm448_SEQ	-
unitig_0	5144226	5144331	-	-	-	Pm449_JMP
unitig_0	5149115	5149680	-	-	Pm448_SEQ	-
unitig_0	5149405	5149680	-	-	-	Pm449_JMP
unitig_0	5150778	5160323	-	-	Pm448_GAP	-
unitig_0	5150778	5157157	-	-	-	Pm449_JMP
unitig_0	5157493	5160351	PA7_BRK	-	-	-
unitig_0	5158862	5158864	-	-	-	Pm449_GAP
unitig_0	5160327	5160323	-	-	-	Pm449_JMP
unitig_0	5160352	5160525	PA7_DUP	-	-	-
unitig_0	5160357	5160525	-	Pm1118_DUP	-	-
unitig_0	5160526	5168138	PA7_BRK	-	-	-
unitig_0	5160526	5168377	-	Pm1118_BRK	-	-
unitig_0	5160526	5160438	-	-	Pm448_SEQ	-
unitig_0	5160526	5166341	-	-	-	Pm449_BRK
unitig_0	5161948	5168377	-	-	Pm448_SEQ	-
unitig_0	5166342	5166834	-	-	-	Pm449_DUP
unitig_0	5166835	5168377	-	-	-	Pm449_BRK
unitig_0	5168139	5168374	PA7_DUP	-	-	-
unitig_0	5168375	5168377	PA7_BRK	-	-	-
unitig_0	5168378	5169131	PA7_DUP	-	-	-
unitig_0	5168378	5168908	-	Pm1118_DUP	-	-
unitig_0	5168378	5169386	-	-	-	Pm449_DUP
unitig_0	5168909	5168909	-	Pm1118_BRK	-	-
unitig_0	5168910	5169386	-	Pm1118_DUP	-	-
unitig_0	5169132	5168866	PA7_SEQ	-	-	-
unitig_0	5169380	5169433	-	-	Pm448_SEQ	-
unitig_0	5169382	5177116	PA7_SEQ	-	-	-
unitig_0	5169387	5169343	-	Pm1118_SEQ	-	-
unitig_0	5169387	5168870	-	-	-	Pm449_JMP
unitig_0	5169520	5169478	-	-	Pm448_GAP	-
unitig_0	5175716	5176442	-	-	Pm448_GAP	-
unitig_0	5176890	5179648	-	-	Pm448_SEQ	-
unitig_0	5177386	5177378	PA7_SEQ	-	-	-
unitig_0	5177630	5177907	-	Pm1118_SEQ	-	-
unitig_0	5177816	5177378	-	-	-	Pm449_SEQ
unitig_0	5178399	5178913	-	-	-	Pm449_DUP
unitig_0	5178401	5178387	PA7_SEQ	-	-	-
unitig_0	5178908	5179330	PA7_DUP	-	-	-
unitig_0	5178908	5179331	-	-	-	Pm449_DUP
unitig_0	5179324	5179819	-	-	-	Pm449_DUP
unitig_0	5179331	5179794	PA7_SEQ	-	-	-
unitig_0	5179787	5179839	-	-	Pm448_SEQ	-
unitig_0	5179820	5179815	-	-	-	Pm449_SEQ
unitig_0	5180036	5179811	PA7_SEQ	-	-	-
unitig_0	5180749	5181086	PA7_DUP	-	-	-
unitig_0	5181066	5181081	-	-	Pm448_SEQ	-
unitig_0	5181087	5181074	PA7_SEQ	-	-	-
unitig_0	5181087	5181085	-	-	-	Pm449_JMP
unitig_0	5182932	5182583	-	-	Pm448_SEQ	-
unitig_0	5183031	5183750	PA7_DUP	-	-	-
unitig_0	5183606	5181514	-	-	-	Pm449_JMP
unitig_0	5183721	5183897	-	-	Pm448_SEQ	-
unitig_0	5183721	5183712	-	-	-	Pm449_JMP
unitig_0	5183751	5184398	PA7_SEQ	-	-	-
unitig_0	5184155	5184309	-	-	Pm448_SEQ	-
unitig_0	5184507	5184700	-	-	Pm448_GAP	Pm449_GAP
unitig_0	5184871	5184856	PA7_SEQ	-	-	-
unitig_0	5184883	5184870	-	-	Pm448_SEQ	-
unitig_0	5184883	5184856	-	-	-	Pm449_SEQ
unitig_0	5185012	5185392	-	-	Pm448_SEQ	-
unitig_0	5185397	5185437	-	Pm1118_SEQ	-	-
unitig_0	5185683	5185769	-	-	Pm448_SEQ	-
unitig_0	5186138	5185992	PA7_SEQ	-	-	-
unitig_0	5186138	5185239	-	-	-	Pm449_SEQ
unitig_0	5186269	5186166	-	-	-	Pm449_SEQ
unitig_0	5186684	5191867	PA7_DUP	-	-	-
unitig_0	5186885	5185841	-	-	Pm448_SEQ	-
unitig_0	5186931	5186955	-	Pm1118_GAP	-	-
unitig_0	5188276	5188248	-	Pm1118_SEQ	-	-
unitig_0	5188766	5187774	-	-	Pm448_SEQ	-
unitig_0	5189277	5189253	-	Pm1118_JMP	-	-
unitig_0	5189509	5189594	-	Pm1118_JMP	-	-
unitig_0	5190657	5189237	-	-	Pm448_SEQ	-
unitig_0	5191052	5191879	-	-	Pm448_SEQ	-
unitig_0	5191332	5189277	-	-	-	Pm449_SEQ
unitig_0	5191865	5191879	-	-	-	Pm449_SEQ
unitig_0	5191868	5191899	PA7_SEQ	-	-	-
unitig_0	5192676	5194379	-	-	Pm448_SEQ	-
unitig_0	5194371	5194365	-	Pm1118_GAP	-	-
unitig_0	5196987	5211648	-	-	Pm448_BRK	-
unitig_0	5196988	5254716	PA7_BRK	-	-	-
unitig_0	5196988	5211648	-	-	-	Pm449_BRK
unitig_0	5201263	5201224	-	Pm1118_GAP	-	-
unitig_0	5203984	5204170	-	Pm1118_SEQ	-	-
unitig_0	5211325	5211320	-	Pm1118_GAP	-	-
unitig_0	5211649	5211820	-	Pm1118_DUP	-	-
unitig_0	5211649	5213279	-	-	Pm448_DUP	-
unitig_0	5211649	5218178	-	-	-	Pm449_DUP
unitig_0	5211821	5211824	-	Pm1118_SEQ	-	-
unitig_0	5213026	5212944	-	Pm1118_SEQ	-	-
unitig_0	5213239	5214417	-	-	Pm448_DUP	-
unitig_0	5214418	5214198	-	-	Pm448_SEQ	-
unitig_0	5214569	5214567	-	Pm1118_JMP	-	-
unitig_0	5215386	5218184	-	-	-	Pm449_DUP
unitig_0	5215476	5215712	-	Pm1118_BRK	-	-
unitig_0	5215571	5215608	-	-	Pm448_SEQ	-
unitig_0	5215713	5216102	-	Pm1118_DUP	-	-
unitig_0	5216103	5216156	-	Pm1118_SEQ	-	-
unitig_0	5216895	5216187	-	-	Pm448_SEQ	-
unitig_0	5217193	5217177	-	-	Pm448_SEQ	-
unitig_0	5218007	5217996	-	-	Pm448_SEQ	-
unitig_0	5218181	5218386	-	-	Pm448_SEQ	-
unitig_0	5218185	5235710	-	-	-	Pm449_INV
unitig_0	5219578	5219572	-	-	Pm448_SEQ	-
unitig_0	5219763	5222144	-	-	Pm448_SEQ	-
unitig_0	5223757	5224114	-	-	Pm448_SEQ	-
unitig_0	5225569	5226841	-	-	Pm448_SEQ	-
unitig_0	5228002	5230001	-	-	Pm448_SEQ	-
unitig_0	5230210	5230198	-	-	Pm448_GAP	-
unitig_0	5230274	5230217	-	Pm1118_GAP	-	-
unitig_0	5231390	5231463	-	-	Pm448_SEQ	-
unitig_0	5231449	5231425	-	Pm1118_SEQ	-	-
unitig_0	5232466	5234815	-	-	Pm448_SEQ	-
unitig_0	5235718	5235710	-	-	Pm448_SEQ	-
unitig_0	5236118	5236225	-	Pm1118_SEQ	-	-
unitig_0	5237574	5237918	-	-	Pm448_SEQ	-
unitig_0	5240853	5241046	-	-	Pm448_SEQ	-
unitig_0	5241549	5241521	-	-	Pm448_GAP	-
unitig_0	5242016	5243715	-	-	Pm448_SEQ	-
unitig_0	5245069	5245220	-	-	Pm448_SEQ	-
unitig_0	5245965	5245901	-	-	Pm448_GAP	-
unitig_0	5246521	5248642	-	-	Pm448_SEQ	-
unitig_0	5249806	5250708	-	-	Pm448_SEQ	-
unitig_0	5252582	5253560	-	-	Pm448_SEQ	-
unitig_0	5254717	5257428	PA7_DUP	-	-	-
unitig_0	5254720	5255968	-	-	Pm448_DUP	-
unitig_0	5255495	5256537	-	-	Pm448_DUP	-
unitig_0	5256538	5256061	-	-	Pm448_SEQ	-
unitig_0	5257021	5256694	-	-	Pm448_SEQ	-
unitig_0	5257429	5256046	PA7_SEQ	-	-	-
unitig_0	5258430	5267331	PA7_BRK	-	-	-
unitig_0	5258430	5260416	-	-	Pm448_SEQ	-
unitig_0	5259862	5259669	-	Pm1118_GAP	-	-
unitig_0	5261548	5264618	-	-	Pm448_SEQ	-
unitig_0	5262928	5262899	-	Pm1118_GAP	-	-
unitig_0	5265587	5265585	-	-	-	Pm449_JMP
unitig_0	5266085	5266784	-	-	Pm448_SEQ	-
unitig_0	5267330	5267908	-	-	Pm448_DUP	-
unitig_0	5267331	5267334	-	Pm1118_SEQ	-	-
unitig_0	5267332	5269739	PA7_DUP	-	-	-
unitig_0	5267335	5267333	-	-	-	Pm449_SEQ
unitig_0	5267909	5268031	-	-	Pm448_BRK	-
unitig_0	5268032	5268879	-	-	Pm448_DUP	-
unitig_0	5268880	5268725	-	-	Pm448_SEQ	-
unitig_0	5269740	5269749	PA7_BRK	-	-	-
unitig_0	5269750	5273280	PA7_DUP	-	-	-
unitig_0	5269847	5268991	-	-	Pm448_SEQ	-
unitig_0	5269898	5273266	-	Pm1118_DUP	-	-
unitig_0	5270309	5271617	-	-	Pm448_SEQ	-
unitig_0	5271655	5273278	-	Pm1118_DUP	-	-
unitig_0	5271858	5273281	-	-	-	Pm449_DUP
unitig_0	5272840	5272769	-	-	Pm448_SEQ	-
unitig_0	5272898	5273280	-	-	Pm448_SEQ	-
unitig_0	5273279	5273280	-	Pm1118_SEQ	-	-
unitig_0	5273281	5282518	PA7_SEQ	-	-	-
unitig_0	5273282	5273280	-	-	-	Pm449_SEQ
unitig_0	5274235	5278632	-	-	Pm448_SEQ	-
unitig_0	5275145	5275139	-	-	-	Pm449_JMP
unitig_0	5278821	5278819	-	-	-	Pm449_JMP
unitig_0	5280297	5282883	-	-	Pm448_SEQ	-
unitig_0	5282876	5282883	-	-	-	Pm449_SEQ
unitig_0	5282884	5283575	PA7_BRK	-	-	-
unitig_0	5282884	5282871	-	Pm1118_SEQ	-	-
unitig_0	5283572	5283570	-	-	Pm448_JMP	-
unitig_0	5283576	5289415	PA7_DUP	-	-	-
unitig_0	5284883	5286438	-	-	Pm448_DUP	-
unitig_0	5285437	5286808	-	-	Pm448_DUP	-
unitig_0	5286809	5286992	-	-	Pm448_BRK	-
unitig_0	5286993	5289415	-	-	Pm448_DUP	-
unitig_0	5289414	5289414	-	Pm1118_BRK	-	-
unitig_0	5289415	5295477	-	Pm1118_DUP	-	-
unitig_0	5289416	5289493	-	-	Pm448_SEQ	-
unitig_0	5289416	5289414	-	-	-	Pm449_SEQ
unitig_0	5289582	5290078	-	-	Pm448_SEQ	-
unitig_0	5290277	5290230	-	-	Pm448_INV	-
unitig_0	5290629	5290814	PA7_BRK	-	-	-
unitig_0	5290815	5294160	PA7_DUP	-	-	-
unitig_0	5290816	5290830	-	-	-	Pm449_BRK
unitig_0	5290831	5294160	-	-	-	Pm449_DUP
unitig_0	5291442	5291716	-	-	Pm448_BRK	-
unitig_0	5291717	5293559	-	-	Pm448_DUP	-
unitig_0	5293560	5293701	-	-	Pm448_SEQ	-
unitig_0	5294161	5312655	PA7_BRK	-	-	-
unitig_0	5294161	5294155	-	-	Pm448_SEQ	Pm449_INV
unitig_0	5294798	5294824	-	-	Pm448_GAP	-
unitig_0	5295124	5295164	-	-	Pm448_INV	-
unitig_0	5295404	5295485	-	-	Pm448_SEQ	-
unitig_0	5295478	5289419	-	Pm1118_SEQ	-	-
unitig_0	5295555	5296836	-	-	Pm448_DUP	-
unitig_0	5296837	5296873	-	-	Pm448_BRK	-
unitig_0	5296874	5298246	-	-	Pm448_DUP	-
unitig_0	5296970	5297871	-	Pm1118_DUP	-	-
unitig_0	5297460	5294952	-	-	-	Pm449_JMP
unitig_0	5297872	5297878	-	Pm1118_BRK	-	-
unitig_0	5297879	5299498	-	Pm1118_DUP	-	-
unitig_0	5298028	5299204	-	-	Pm448_DUP	-
unitig_0	5298395	5299316	-	-	Pm448_DUP	-
unitig_0	5299172	5299738	-	Pm1118_DUP	-	-
unitig_0	5299317	5300021	-	-	Pm448_BRK	-
unitig_0	5299739	5300021	-	Pm1118_BRK	-	-
unitig_0	5299739	5300022	-	-	-	Pm449_BRK
unitig_0	5300022	5300552	-	Pm1118_DUP	Pm448_DUP	-
unitig_0	5300023	5300552	-	-	-	Pm449_DUP
unitig_0	5300553	5304168	-	Pm1118_BRK	-	-
unitig_0	5300553	5300596	-	-	Pm448_SEQ	-
unitig_0	5300553	5304225	-	-	-	Pm449_BRK
unitig_0	5301611	5302467	-	-	Pm448_SEQ	-
unitig_0	5302994	5304763	-	-	Pm448_BRK	-
unitig_0	5304169	5304514	-	Pm1118_DUP	-	-
unitig_0	5304226	5304517	-	-	-	Pm449_DUP
unitig_0	5304515	5304763	-	Pm1118_BRK	-	-
unitig_0	5304518	5311958	-	-	-	Pm449_BRK
unitig_0	5304764	5305217	-	Pm1118_DUP	-	-
unitig_0	5304764	5305221	-	-	Pm448_DUP	-
unitig_0	5305218	5311947	-	Pm1118_BRK	-	-
unitig_0	5305222	5308256	-	-	Pm448_SEQ	-
unitig_0	5309710	5309927	-	-	Pm448_SEQ	-
unitig_0	5311498	5311946	-	-	Pm448_BRK	-
unitig_0	5311947	5312532	-	-	Pm448_DUP	-
unitig_0	5311948	5312616	-	Pm1118_DUP	-	-
unitig_0	5311959	5312615	-	-	-	Pm449_DUP
unitig_0	5312533	5312613	-	-	Pm448_BRK	-
unitig_0	5312614	5313499	-	-	Pm448_DUP	-
unitig_0	5312615	5314318	-	Pm1118_DUP	-	-
unitig_0	5312616	5312588	-	-	-	Pm449_SEQ
unitig_0	5312656	5314258	PA7_DUP	-	-	-
unitig_0	5312672	5314473	PA7_DUP	-	-	-
unitig_0	5312679	5314238	-	-	-	Pm449_DUP
unitig_0	5312762	5313836	-	-	Pm448_DUP	-
unitig_0	5313412	5314260	-	-	-	Pm449_DUP
unitig_0	5313586	5313941	-	-	Pm448_DUP	-
unitig_0	5313942	5314625	-	-	Pm448_SEQ	-
unitig_0	5314261	5314478	-	-	-	Pm449_BRK
unitig_0	5314319	5314479	-	Pm1118_BRK	-	-
unitig_0	5314474	5320069	PA7_BRK	-	-	-
unitig_0	5314479	5314719	-	-	-	Pm449_DUP
unitig_0	5314720	5318326	-	-	-	Pm449_SEQ
unitig_0	5318323	5318326	-	-	Pm448_SEQ	-
unitig_0	5320070	5322123	PA7_DUP	-	-	-
unitig_0	5320070	5322668	-	-	-	Pm449_DUP
unitig_0	5320086	5320069	-	-	Pm448_SEQ	-
unitig_0	5320171	5320351	-	Pm1118_SEQ	-	-
unitig_0	5320938	5323571	-	-	Pm448_SEQ	-
unitig_0	5322124	5322029	PA7_SEQ	-	-	-
unitig_0	5322669	5322667	-	-	-	Pm449_INV
unitig_0	5322671	5322667	PA7_SEQ	-	-	-
unitig_0	5322968	5322959	PA7_SEQ	-	-	-
unitig_0	5323671	5323672	PA7_GAP	-	-	-
unitig_0	5323917	5323915	PA7_GAP	-	-	-
unitig_0	5324255	5324253	PA7_GAP	-	-	-
unitig_0	5325096	5325956	-	-	Pm448_SEQ	-
unitig_0	5325096	5325237	-	-	-	Pm449_INV
unitig_0	5325227	5325770	PA7_JMP	-	-	-
unitig_0	5325332	5325633	-	Pm1118_GAP	-	-
unitig_0	5325638	5325973	-	-	-	Pm449_BRK
unitig_0	5325974	5326373	-	-	-	Pm449_DUP
unitig_0	5326374	5326069	-	-	-	Pm449_SEQ
unitig_0	5330645	5332507	-	-	Pm448_INV	-
unitig_0	5330645	5332228	-	-	-	Pm449_INV
unitig_0	5330730	5331622	-	Pm1118_GAP	-	-
unitig_0	5330898	5333347	PA7_SEQ	-	-	-
unitig_0	5333217	5333506	-	Pm1118_GAP	-	-
unitig_0	5333641	5355409	PA7_BRK	-	-	-
unitig_0	5336146	5355722	-	-	Pm448_BRK	-
unitig_0	5336146	5355358	-	-	-	Pm449_BRK
unitig_0	5355113	5355070	-	Pm1118_SEQ	-	-
unitig_0	5355355	5356246	-	Pm1118_DUP	-	-
unitig_0	5355359	5355586	-	-	-	Pm449_DUP
unitig_0	5355410	5355747	PA7_DUP	-	-	-
unitig_0	5355587	5355705	-	-	-	Pm449_BRK
unitig_0	5355706	5356007	-	-	-	Pm449_DUP
unitig_0	5355722	5356248	-	Pm1118_DUP	-	-
unitig_0	5355748	5355721	PA7_SEQ	-	-	-
unitig_0	5356008	5356886	-	-	-	Pm449_SEQ
unitig_0	5356144	5356146	PA7_BRK	-	-	-
unitig_0	5356147	5356248	PA7_DUP	-	-	-
unitig_0	5356249	5356266	PA7_SEQ	-	-	-
unitig_0	5356249	5356263	-	Pm1118_SEQ	-	-
unitig_0	5356249	5356885	-	-	Pm448_SEQ	-
unitig_0	5356882	5356609	PA7_SEQ	-	-	-
unitig_0	5356890	5358529	-	-	-	Pm449_DUP
unitig_0	5356891	5357571	-	-	Pm448_DUP	-
unitig_0	5356893	5356895	PA7_SEQ	-	-	-
unitig_0	5357132	5357841	PA7_DUP	-	-	-
unitig_0	5357284	5358510	-	-	Pm448_DUP	-
unitig_0	5357683	5357785	-	Pm1118_GAP	-	-
unitig_0	5357726	5358529	PA7_DUP	-	-	-
unitig_0	5358511	5360936	-	-	Pm448_BRK	-
unitig_0	5358530	5360116	PA7_SEQ	-	-	Pm449_BRK
unitig_0	5360117	5361159	-	-	-	Pm449_DUP
unitig_0	5360119	5367112	PA7_DUP	-	-	-
unitig_0	5360119	5360116	-	Pm1118_SEQ	-	-
unitig_0	5360937	5361860	-	-	Pm448_DUP	-
unitig_0	5361160	5360119	-	-	-	Pm449_SEQ
unitig_0	5361861	5362033	-	-	Pm448_BRK	-
unitig_0	5362034	5363049	-	-	Pm448_DUP	-
unitig_0	5363050	5363222	-	-	Pm448_BRK	-
unitig_0	5363118	5363386	-	Pm1118_BRK	-	-
unitig_0	5363223	5365295	-	-	Pm448_DUP	-
unitig_0	5363387	5365340	-	Pm1118_DUP	-	-
unitig_0	5365296	5365574	-	-	Pm448_BRK	-
unitig_0	5365341	5365584	-	Pm1118_BRK	-	-
unitig_0	5365575	5366597	-	-	Pm448_DUP	-
unitig_0	5365585	5366450	-	Pm1118_DUP	-	-
unitig_0	5365823	5367112	-	Pm1118_DUP	-	-
unitig_0	5365884	5367118	-	-	-	Pm449_DUP
unitig_0	5366598	5407922	-	-	Pm448_SEQ	-
unitig_0	5367113	5366583	PA7_SEQ	-	-	-
unitig_0	5367113	5367112	-	Pm1118_SEQ	-	-
unitig_0	5367119	5405054	-	-	-	Pm449_BRK
unitig_0	5367120	5405053	PA7_BRK	-	-	-
unitig_0	5368358	5368342	-	Pm1118_JMP	-	-
unitig_0	5404941	5405053	-	Pm1118_SEQ	-	-
unitig_0	5405055	5405529	-	-	-	Pm449_DUP
unitig_0	5405530	5405581	PA7_SEQ	-	-	-
unitig_0	5405530	5405525	-	-	-	Pm449_JMP
unitig_0	5405723	5407922	-	-	-	Pm449_SEQ
unitig_0	5405728	5406013	PA7_BRK	-	-	-
unitig_0	5406014	5406179	PA7_DUP	-	-	-
unitig_0	5406180	5406215	PA7_SEQ	-	-	-
unitig_0	5410220	5414962	-	-	Pm448_SEQ	-
unitig_0	5410724	5411560	PA7_SEQ	-	-	-
unitig_0	5410724	5410705	-	Pm1118_SEQ	-	-
unitig_0	5410724	5414820	-	-	-	Pm449_BRK
unitig_0	5411852	5412721	PA7_GAP	-	-	-
unitig_0	5412841	5414962	PA7_BRK	-	-	-
unitig_0	5414821	5414962	-	-	-	Pm449_DUP
unitig_0	5414963	5421363	PA7_DUP	-	-	-
unitig_0	5414963	5417887	-	Pm1118_DUP	-	-
unitig_0	5414963	5416749	-	-	-	Pm449_DUP
unitig_0	5415282	5415302	-	-	Pm448_SEQ	-
unitig_0	5416124	5422234	-	-	-	Pm449_DUP
unitig_0	5416272	5419886	-	Pm1118_DUP	-	-
unitig_0	5416340	5417577	-	-	Pm448_DUP	-
unitig_0	5417578	5417592	-	-	Pm448_BRK	-
unitig_0	5417593	5419465	-	-	Pm448_DUP	-
unitig_0	5418508	5421630	-	Pm1118_DUP	-	-
unitig_0	5419466	5420196	-	-	Pm448_BRK	-
unitig_0	5420074	5422520	-	Pm1118_DUP	-	-
unitig_0	5420197	5421349	-	-	Pm448_DUP	-
unitig_0	5421142	5422391	-	-	Pm448_DUP	-
unitig_0	5421364	5416127	PA7_SEQ	-	-	-
unitig_0	5422235	5416753	-	-	-	Pm449_SEQ
unitig_0	5422321	5422617	PA7_SEQ	-	-	-
unitig_0	5422392	5423644	-	-	Pm448_SEQ	-
unitig_0	5422510	5422619	-	-	-	Pm449_BRK
unitig_0	5422620	5423081	-	-	-	Pm449_DUP
unitig_0	5422710	5422705	-	Pm1118_SEQ	-	-
unitig_0	5423082	5423607	PA7_BRK	-	-	-
unitig_0	5423082	5423635	-	-	-	Pm449_SEQ
unitig_0	5423608	5428847	PA7_DUP	-	-	-
unitig_0	5423635	5423638	-	Pm1118_BRK	-	-
unitig_0	5423639	5430627	-	Pm1118_DUP	-	-
unitig_0	5425548	5426577	-	-	Pm448_DUP	-
unitig_0	5426578	5426769	-	-	Pm448_BRK	-
unitig_0	5426770	5428042	-	-	Pm448_DUP	-
unitig_0	5428043	5428117	-	-	Pm448_BRK	-
unitig_0	5428118	5429549	-	-	Pm448_DUP	-
unitig_0	5428848	5428881	PA7_BRK	-	-	-
unitig_0	5428882	5430637	PA7_DUP	-	-	-
unitig_0	5429366	5430639	PA7_DUP	-	-	-
unitig_0	5429550	5428314	-	-	Pm448_SEQ	-
unitig_0	5429657	5431920	-	-	Pm448_SEQ	-
unitig_0	5430640	5431275	PA7_SEQ	-	-	-
unitig_0	5430642	5431270	-	-	-	Pm449_SEQ
unitig_0	5431926	5433554	PA7_SEQ	-	-	-
unitig_0	5431926	5431920	-	-	-	Pm449_SEQ
unitig_0	5433399	5433393	-	-	Pm448_SEQ	-
unitig_0	5433512	5433554	-	Pm1118_INV	-	Pm449_INV
unitig_0	5433555	5433554	-	-	Pm448_JMP	-
unitig_0	5439123	5439308	PA7_JMP	-	-	-
unitig_0	5439124	5439129	-	Pm1118_INV	-	Pm449_INV
unitig_0	5443012	5446072	PA7_BRK	-	-	-
unitig_0	5446073	5446300	PA7_DUP	-	-	-
unitig_0	5446089	5446954	PA7_DUP	-	-	-
unitig_0	5446201	5447257	-	-	Pm448_BRK	-
unitig_0	5446843	5446831	-	Pm1118_SEQ	-	-
unitig_0	5446955	5447873	PA7_BRK	-	-	-
unitig_0	5447258	5447501	-	-	Pm448_DUP	-
unitig_0	5447494	5447781	-	-	Pm448_DUP	-
unitig_0	5447494	5447883	-	-	-	Pm449_DUP
unitig_0	5447782	5448688	-	-	Pm448_SEQ	-
unitig_0	5447874	5448687	PA7_DUP	-	-	-
unitig_0	5447876	5448694	PA7_DUP	-	-	-
unitig_0	5447878	5448294	-	Pm1118_DUP	-	-
unitig_0	5447884	5447542	-	-	-	Pm449_JMP
unitig_0	5448681	5448688	-	-	-	Pm449_INV
unitig_0	5448695	5448791	PA7_INV	-	-	-
unitig_0	5451098	5451508	-	Pm1118_GAP	Pm448_GAP	-
unitig_0	5451511	5451508	PA7_SEQ	-	-	-
unitig_0	5451511	5451980	-	-	-	Pm449_GAP
unitig_0	5453783	5458132	PA7_SEQ	-	-	-
unitig_0	5453971	5458061	-	-	Pm448_BRK	-
unitig_0	5453971	5458085	-	-	-	Pm449_SEQ
unitig_0	5456960	5458084	-	Pm1118_GAP	-	-
unitig_0	5458062	5459234	-	-	Pm448_DUP	-
unitig_0	5458933	5459677	PA7_DUP	-	-	-
unitig_0	5459229	5459931	-	Pm1118_DUP	-	-
unitig_0	5459229	5459700	-	-	-	Pm449_DUP
unitig_0	5459235	5458330	-	-	Pm448_SEQ	-
unitig_0	5459293	5459880	PA7_DUP	-	-	-
unitig_0	5459529	5459305	-	-	Pm448_SEQ	-
unitig_0	5459701	5459337	-	-	-	Pm449_SEQ
unitig_0	5459881	5467959	PA7_BRK	-	-	-
unitig_0	5459919	5468750	-	-	Pm448_BRK	-
unitig_0	5459932	5460306	-	Pm1118_SEQ	-	-
unitig_0	5459938	5468001	-	-	-	Pm449_BRK
unitig_0	5467960	5468543	PA7_DUP	-	-	-
unitig_0	5468002	5468543	-	-	-	Pm449_DUP
unitig_0	5468222	5468547	-	Pm1118_DUP	-	-
unitig_0	5468544	5468709	PA7_BRK	-	-	-
unitig_0	5468544	5468579	-	-	-	Pm449_BRK
unitig_0	5468548	5468710	-	Pm1118_BRK	-	-
unitig_0	5468580	5470140	-	-	-	Pm449_DUP
unitig_0	5468710	5470152	PA7_DUP	-	-	Pm449_DUP
unitig_0	5468711	5470149	-	Pm1118_DUP	-	-
unitig_0	5468734	5470149	-	Pm1118_DUP	-	-
unitig_0	5468751	5469272	-	-	Pm448_DUP	-
unitig_0	5469273	5471319	-	-	Pm448_BRK	-
unitig_0	5470150	5471324	-	Pm1118_BRK	-	-
unitig_0	5470153	5470163	PA7_SEQ	-	-	-
unitig_0	5470153	5470166	-	-	-	Pm449_BRK
unitig_0	5470167	5470583	-	-	-	Pm449_DUP
unitig_0	5470584	5470961	-	-	-	Pm449_BRK
unitig_0	5470914	5480649	PA7_SEQ	-	-	-
unitig_0	5470962	5471317	-	-	-	Pm449_DUP
unitig_0	5471318	5471319	-	-	-	Pm449_BRK
unitig_0	5471320	5471673	-	-	Pm448_DUP	-
unitig_0	5471320	5471669	-	-	-	Pm449_DUP
unitig_0	5471325	5471655	-	Pm1118_DUP	-	-
unitig_0	5471656	5475315	-	Pm1118_SEQ	-	-
unitig_0	5471670	5475759	-	-	-	Pm449_SEQ
unitig_0	5471674	5475759	-	-	Pm448_SEQ	-
unitig_0	5477769	5477978	-	Pm1118_GAP	-	-
unitig_0	5479020	5484033	-	-	Pm448_SEQ	-
unitig_0	5479132	5483998	-	-	-	Pm449_SEQ
unitig_0	5482813	5486722	-	Pm1118_SEQ	-	-
unitig_0	5483616	5483864	PA7_GAP	-	-	-
unitig_0	5484047	5484103	PA7_SEQ	-	-	-
unitig_0	5484618	5484800	-	-	Pm448_GAP	-
unitig_0	5486760	5486970	PA7_BRK	-	-	-
unitig_0	5486760	5487167	-	-	Pm448_GAP	-
unitig_0	5486760	5492623	-	-	-	Pm449_GAP
unitig_0	5486788	5501768	-	Pm1118_BRK	-	-
unitig_0	5486971	5487172	PA7_DUP	-	-	-
unitig_0	5487173	5492623	PA7_BRK	-	-	-
unitig_0	5487858	5487868	-	-	Pm448_GAP	-
unitig_0	5488301	5500592	-	-	Pm448_GAP	-
unitig_0	5495402	5495397	PA7_GAP	-	-	-
unitig_0	5495500	5495461	-	-	-	Pm449_GAP
unitig_0	5498357	5500086	PA7_GAP	-	-	-
unitig_0	5500590	5500592	PA7_JMP	-	-	-
unitig_0	5501769	5501907	-	Pm1118_DUP	-	-
unitig_0	5501908	5501894	-	Pm1118_SEQ	-	-
unitig_0	5501939	5501767	-	-	Pm448_SEQ	-
unitig_0	5503953	5504290	-	-	Pm448_SEQ	-
unitig_0	5508646	5514275	PA7_BRK	-	-	-
unitig_0	5508704	5514511	-	-	-	Pm449_INV
unitig_0	5508773	5514372	-	Pm1118_BRK	-	-
unitig_0	5508859	5509643	-	-	Pm448_SEQ	-
unitig_0	5509758	5511439	-	-	Pm448_SEQ	-
unitig_0	5511818	5517421	-	-	Pm448_SEQ	-
unitig_0	5514276	5514483	PA7_DUP	-	-	-
unitig_0	5514373	5514484	-	Pm1118_DUP	-	-
unitig_0	5514484	5514372	PA7_SEQ	-	-	-
unitig_0	5514486	5514644	PA7_SEQ	-	-	-
unitig_0	5514791	5515044	-	Pm1118_GAP	-	-
unitig_0	5517424	5517722	-	-	-	Pm449_INV
unitig_0	5517840	5520074	-	-	Pm448_GAP	-
unitig_0	5517845	5520063	PA7_GAP	-	-	-
unitig_0	5522204	5522204	-	Pm1118_INV	-	-
unitig_0	5524203	5524314	-	Pm1118_BRK	-	-
unitig_0	5524276	5525550	-	-	Pm448_SEQ	-
unitig_0	5524281	5524298	-	-	-	Pm449_BRK
unitig_0	5524299	5525179	-	-	-	Pm449_DUP
unitig_0	5524315	5525070	-	Pm1118_DUP	-	-
unitig_0	5525071	5525551	-	Pm1118_SEQ	-	-
unitig_0	5525180	5525185	-	-	-	Pm449_BRK
unitig_0	5525186	5525550	-	-	-	Pm449_DUP
unitig_0	5525551	5525551	-	-	-	Pm449_SEQ
unitig_0	5525552	5531918	PA7_DUP	-	-	-
unitig_0	5526044	5525700	-	-	Pm448_SEQ	-
unitig_0	5526693	5532871	-	-	-	Pm449_DUP
unitig_0	5526841	5530453	-	Pm1118_DUP	-	-
unitig_0	5526909	5528145	-	-	Pm448_DUP	-
unitig_0	5527676	5528726	-	-	Pm448_DUP	-
unitig_0	5528216	5531807	-	Pm1118_DUP	-	-
unitig_0	5528309	5532930	-	-	-	Pm449_DUP
unitig_0	5528719	5529046	-	-	Pm448_DUP	-
unitig_0	5529047	5532937	-	-	Pm448_BRK	-
unitig_0	5530908	5532931	PA7_DUP	-	-	-
unitig_0	5531808	5530498	-	Pm1118_SEQ	-	-
unitig_0	5532931	5532933	-	-	-	Pm449_BRK
unitig_0	5532932	5532935	PA7_BRK	-	-	-
unitig_0	5532934	5538892	-	-	-	Pm449_DUP
unitig_0	5532935	5538902	-	-	-	Pm449_DUP
unitig_0	5532936	5538763	PA7_DUP	-	-	-
unitig_0	5532936	5535374	-	Pm1118_DUP	-	-
unitig_0	5532938	5533818	-	-	Pm448_DUP	-
unitig_0	5533818	5535266	-	-	Pm448_DUP	-
unitig_0	5534020	5537000	-	Pm1118_DUP	-	-
unitig_0	5534750	5538905	PA7_DUP	-	-	-
unitig_0	5535221	5537611	-	-	Pm448_DUP	-
unitig_0	5537001	5537000	-	Pm1118_SEQ	-	-
unitig_0	5537612	5538317	-	-	Pm448_SEQ	-
unitig_0	5538894	5539114	-	Pm1118_SEQ	-	-
unitig_0	5538903	5539027	-	-	-	Pm449_BRK
unitig_0	5538906	5539032	PA7_BRK	-	-	-
unitig_0	5538906	5540266	-	-	Pm448_BRK	-
unitig_0	5539028	5539114	-	-	-	Pm449_DUP
unitig_0	5539115	5539115	-	-	-	Pm449_SEQ
unitig_0	5540120	5541259	-	Pm1118_SEQ	-	-
unitig_0	5540120	5540263	-	-	-	Pm449_SEQ
unitig_0	5540258	5540266	PA7_BRK	-	-	-
unitig_0	5540267	5540519	PA7_DUP	-	Pm448_DUP	-
unitig_0	5540310	5540691	PA7_DUP	-	-	-
unitig_0	5540520	5541177	-	-	Pm448_SEQ	-
unitig_0	5540692	5540696	PA7_SEQ	-	-	-
unitig_0	5540701	5540696	-	-	-	Pm449_SEQ
unitig_0	5542806	5546227	-	Pm1118_SEQ	-	-
unitig_0	5542833	5543260	-	-	Pm448_SEQ	-
unitig_0	5543258	5544467	-	-	-	Pm449_SEQ
unitig_0	5543864	5546102	PA7_GAP	-	Pm448_GAP	-
unitig_0	5544615	5546118	-	-	-	Pm449_GAP
unitig_0	5546599	5546692	PA7_GAP	-	Pm448_GAP	-
unitig_0	5547192	5547279	PA7_GAP	-	Pm448_GAP	-
unitig_0	5550587	5557511	-	Pm1118_GAP	-	Pm449_GAP
unitig_0	5550587	5557513	-	-	Pm448_GAP	-
unitig_0	5556978	5557440	PA7_GAP	-	-	-
unitig_0	5560319	5560317	PA7_GAP	Pm1118_GAP	-	-
unitig_0	5563112	5563105	-	-	Pm448_GAP	-
unitig_0	5566236	5566250	PA7_SEQ	-	-	-
unitig_0	5569541	5591663	PA7_GAP	-	Pm448_GAP	Pm449_GAP
unitig_0	5590396	5590394	-	Pm1118_GAP	-	-
unitig_0	5594282	5604341	-	Pm1118_SEQ	-	-
unitig_0	5594282	5604884	-	-	Pm448_SEQ	-
unitig_0	5594282	5604920	-	-	-	Pm449_GAP
unitig_0	5605795	5605975	-	-	Pm448_GAP	-
unitig_0	5612046	5612341	-	-	Pm448_GAP	-
unitig_0	5612082	5612339	-	-	-	Pm449_GAP
unitig_0	5612082	5612341	PA7_GAP	Pm1118_GAP	-	-
unitig_0	5613663	5613949	-	Pm1118_GAP	-	-
unitig_0	5613663	5614076	-	-	-	Pm449_GAP
unitig_0	5617649	5618316	PA7_JMP	-	Pm448_GAP	Pm449_GAP
unitig_0	5620686	5664013	-	-	-	Pm449_GAP
unitig_0	5620806	5622047	-	-	Pm448_JMP	-
unitig_0	5622003	5622047	PA7_GAP	Pm1118_GAP	-	-
unitig_0	5624388	5625615	PA7_GAP	-	-	-
unitig_0	5624388	5624963	-	-	Pm448_GAP	-
unitig_0	5624561	5624559	-	Pm1118_GAP	-	-
unitig_0	5624944	5665172	-	Pm1118_BRK	-	-
unitig_0	5625499	5625492	-	-	Pm448_GAP	-
unitig_0	5625745	5625740	PA7_GAP	-	-	-
unitig_0	5636466	5639081	PA7_GAP	-	-	-
unitig_0	5663924	5665056	PA7_SEQ	-	-	-
unitig_0	5663924	5665052	-	-	Pm448_BRK	-
unitig_0	5665053	5665259	-	-	Pm448_DUP	-
unitig_0	5665057	5665283	-	-	-	Pm449_DUP
unitig_0	5665093	5665286	-	-	Pm448_DUP	-
unitig_0	5665173	5665285	-	Pm1118_DUP	-	-
unitig_0	5665236	5665214	PA7_SEQ	-	-	-
unitig_0	5665286	5665984	-	Pm1118_BRK	-	-
unitig_0	5665287	5665388	PA7_SEQ	-	Pm448_BRK	-
unitig_0	5666088	5668612	PA7_GAP	-	-	-
unitig_0	5668757	5670799	-	-	-	Pm449_GAP
unitig_0	5668803	5668802	PA7_GAP	Pm1118_GAP	Pm448_GAP	-
unitig_0	5669975	5671302	-	Pm1118_GAP	-	-
unitig_0	5670992	5670986	-	-	Pm448_GAP	Pm449_GAP
unitig_0	5677412	5677427	-	-	Pm448_GAP	-
unitig_0	5677989	5677787	PA7_GAP	-	-	-
unitig_0	5678047	5678144	-	-	-	Pm449_GAP
unitig_0	5678052	5678149	-	-	Pm448_GAP	-
unitig_0	5678077	5678174	-	Pm1118_GAP	-	-
unitig_0	5681178	5681500	PA7_GAP	-	-	-
unitig_0	5681178	5681524	-	-	Pm448_GAP	-
unitig_0	5681439	5681720	-	-	-	Pm449_GAP
unitig_0	5681953	5682742	-	Pm1118_INV	-	-
unitig_0	5682705	5682742	PA7_INV	-	-	-
unitig_0	5683660	5683659	PA7_INV	Pm1118_INV	-	-
unitig_0	5685981	5687008	-	-	Pm448_SEQ	Pm449_SEQ
unitig_0	5686556	5686546	-	Pm1118_JMP	-	-
unitig_0	5687005	5687008	PA7_SEQ	-	-	-
unitig_0	5687005	5687009	-	Pm1118_BRK	-	-
unitig_0	5687010	5687185	-	Pm1118_DUP	-	Pm449_DUP
unitig_0	5687186	5687185	PA7_SEQ	-	-	-
unitig_0	5687186	5687907	-	-	Pm448_SEQ	-
unitig_0	5687186	5687906	-	-	-	Pm449_SEQ
unitig_0	5688110	5688252	-	-	Pm448_GAP	-
unitig_0	5689896	5690098	-	Pm1118_BRK	-	Pm449_BRK
unitig_0	5690099	5690979	-	Pm1118_DUP	-	Pm449_DUP
unitig_0	5690322	5690656	PA7_BRK	-	-	-
unitig_0	5690657	5690979	PA7_DUP	-	-	-
unitig_0	5690980	5692514	-	Pm1118_BRK	-	Pm449_BRK
unitig_0	5693712	5694830	-	-	-	Pm449_GAP
unitig_0	5694368	5694366	PA7_JMP	-	-	-
unitig_0	5696322	5701260	-	-	Pm448_BRK	-
unitig_0	5696400	5701258	-	-	-	Pm449_SEQ
unitig_0	5696437	5701260	PA7_SEQ	-	-	-
unitig_0	5700114	5701256	-	Pm1118_BRK	-	-
unitig_0	5701257	5702070	-	Pm1118_DUP	-	-
unitig_0	5701261	5704907	-	Pm1118_DUP	-	-
unitig_0	5701261	5701462	-	-	Pm448_DUP	-
unitig_0	5701263	5707210	PA7_DUP	-	-	-
unitig_0	5701389	5701617	-	-	Pm448_DUP	-
unitig_0	5701618	5701959	-	-	Pm448_BRK	-
unitig_0	5701960	5702805	-	-	Pm448_DUP	-
unitig_0	5702806	5703215	-	-	Pm448_SEQ	-
unitig_0	5703826	5706591	-	Pm1118_DUP	-	-
unitig_0	5704169	5707583	-	-	Pm448_BRK	-
unitig_0	5706580	5703285	-	-	-	Pm449_SEQ
unitig_0	5706592	5707237	-	Pm1118_BRK	-	-
unitig_0	5707211	5707235	PA7_BRK	-	-	-
unitig_0	5707225	5707249	-	-	-	Pm449_BRK
unitig_0	5707236	5707673	PA7_DUP	-	-	-
unitig_0	5707238	5712618	-	Pm1118_DUP	-	-
unitig_0	5707250	5713070	PA7_DUP	-	-	-
unitig_0	5707250	5713201	-	-	-	Pm449_DUP
unitig_0	5707584	5708565	-	-	Pm448_DUP	-
unitig_0	5707857	5709451	-	-	Pm448_DUP	-
unitig_0	5709452	5710449	-	-	Pm448_BRK	-
unitig_0	5710450	5712300	-	-	Pm448_DUP	-
unitig_0	5712301	5717553	-	-	Pm448_SEQ	-
unitig_0	5712390	5713188	-	Pm1118_DUP	-	-
unitig_0	5713010	5713199	PA7_DUP	-	-	-
unitig_0	5713189	5713956	-	Pm1118_BRK	-	-
unitig_0	5713200	5717553	PA7_SEQ	-	-	-
unitig_0	5713202	5717180	-	-	-	Pm449_SEQ
unitig_0	5717181	5717180	-	Pm1118_GAP	-	-
unitig_0	5717425	5719150	-	Pm1118_GAP	-	-
unitig_0	5718324	5718449	PA7_GAP	-	-	-
unitig_0	5719138	5719145	PA7_GAP	-	-	-
unitig_0	5719138	5719137	-	-	Pm448_GAP	-
unitig_0	5719761	5719759	-	-	Pm448_GAP	-
unitig_0	5723883	5724071	-	-	-	Pm449_GAP
unitig_0	5733239	5733340	-	-	Pm448_SEQ	-
unitig_0	5741006	5742541	PA7_GAP	Pm1118_GAP	-	-
unitig_0	5744374	5748322	PA7_GAP	-	Pm448_GAP	Pm449_GAP
unitig_0	5768533	5768532	-	-	Pm448_GAP	-
unitig_0	5768534	5769427	-	-	-	Pm449_GAP
unitig_0	5769010	5770959	-	-	Pm448_GAP	-
unitig_0	5769580	5769579	-	-	-	Pm449_JMP
unitig_0	5777786	5780402	PA7_DUP	-	-	-
unitig_0	5777790	5778005	-	Pm1118_DUP	-	-
unitig_0	5777790	5778675	-	-	Pm448_SEQ	-
unitig_0	5777790	5781558	-	-	-	Pm449_DUP
unitig_0	5778006	5778003	-	Pm1118_SEQ	-	-
unitig_0	5778485	5781558	PA7_DUP	-	-	-
unitig_0	5780839	5781558	-	-	Pm448_DUP	-
unitig_0	5781557	5783416	-	-	-	Pm449_DUP
unitig_0	5781559	5783413	-	Pm1118_BRK	Pm448_BRK	-
unitig_0	5781559	5785238	PA7_BRK	-	-	-
unitig_0	5783414	5784221	-	Pm1118_DUP	-	-
unitig_0	5783414	5784246	-	Pm1118_DUP	-	-
unitig_0	5783414	5783896	-	-	Pm448_DUP	-
unitig_0	5783417	5784259	-	-	-	Pm449_BRK
unitig_0	5783897	5788740	-	-	Pm448_BRK	-
unitig_0	5784247	5784255	-	Pm1118_BRK	-	-
unitig_0	5784256	5785507	-	Pm1118_DUP	-	-
unitig_0	5784260	5791263	-	-	-	Pm449_DUP
unitig_0	5784264	5789427	-	Pm1118_DUP	-	-
unitig_0	5785239	5791258	PA7_DUP	-	-	-
unitig_0	5785886	5789497	-	Pm1118_DUP	-	-
unitig_0	5788741	5790177	-	-	Pm448_DUP	-
unitig_0	5789498	5791259	-	Pm1118_BRK	-	-
unitig_0	5790178	5793500	-	-	Pm448_BRK	-
unitig_0	5791259	5791264	PA7_BRK	-	-	-
unitig_0	5791260	5792593	-	Pm1118_DUP	-	-
unitig_0	5791264	5792601	-	-	-	Pm449_BRK
unitig_0	5791265	5792593	PA7_DUP	-	-	-
unitig_0	5792594	5792597	PA7_BRK	Pm1118_BRK	-	-
unitig_0	5792598	5795516	PA7_DUP	-	-	-
unitig_0	5792598	5792981	-	Pm1118_DUP	-	-
unitig_0	5792602	5793409	-	Pm1118_DUP	-	-
unitig_0	5792602	5797935	-	-	-	Pm449_DUP
unitig_0	5792732	5798568	PA7_DUP	-	-	-
unitig_0	5793251	5797923	-	Pm1118_DUP	-	-
unitig_0	5793501	5795352	-	-	Pm448_DUP	-
unitig_0	5795214	5796497	-	-	Pm448_DUP	-
unitig_0	5796231	5798571	-	Pm1118_DUP	-	-
unitig_0	5796498	5797919	-	-	Pm448_BRK	-
unitig_0	5797454	5798569	-	-	-	Pm449_DUP
unitig_0	5797920	5798255	-	-	Pm448_DUP	-
unitig_0	5798256	5798639	-	-	Pm448_BRK	-
unitig_0	5798569	5798576	PA7_BRK	-	-	-
unitig_0	5798570	5798575	-	-	-	Pm449_BRK
unitig_0	5798572	5798575	-	Pm1118_BRK	-	-
unitig_0	5798576	5800166	-	Pm1118_DUP	-	-
unitig_0	5798576	5806154	-	-	-	Pm449_DUP
unitig_0	5798577	5806117	PA7_DUP	-	-	-
unitig_0	5798634	5801203	-	Pm1118_DUP	-	-
unitig_0	5798640	5800477	-	-	Pm448_DUP	-
unitig_0	5800478	5800501	-	-	Pm448_BRK	-
unitig_0	5800502	5802309	-	-	Pm448_DUP	-
unitig_0	5801204	5800641	-	Pm1118_SEQ	-	-
unitig_0	5802310	5803757	-	-	Pm448_SEQ	-
unitig_0	5802459	5806153	-	Pm1118_DUP	-	-
unitig_0	5805744	5806153	-	-	Pm448_SEQ	-
unitig_0	5806118	5804600	PA7_SEQ	-	-	-
unitig_0	5806154	5806153	-	Pm1118_SEQ	-	-
unitig_0	5806155	5806156	PA7_SEQ	-	-	-
unitig_0	5806475	5806474	-	Pm1118_GAP	-	-
unitig_0	5806477	5807569	PA7_GAP	-	-	-
unitig_0	5818992	5818936	-	Pm1118_GAP	-	-
unitig_0	5823550	5824134	-	Pm1118_GAP	-	-
unitig_0	5828562	5828560	-	-	-	Pm449_GAP
unitig_0	5830472	5842456	-	-	-	Pm449_GAP
unitig_0	5830540	5830533	PA7_SEQ	-	-	-
unitig_0	5830643	5830638	PA7_JMP	-	-	-
unitig_0	5837921	5837919	PA7_INV	-	Pm448_INV	-
unitig_0	5838594	5838592	PA7_INV	-	Pm448_INV	-
unitig_0	5841317	5842475	-	-	Pm448_GAP	-
unitig_0	5845283	5845730	PA7_GAP	-	-	Pm449_JMP
unitig_0	5845744	5845730	-	-	Pm448_GAP	-
unitig_0	5854407	5854399	PA7_GAP	-	-	-
unitig_0	5854504	5854506	-	-	Pm448_GAP	Pm449_GAP
unitig_0	5854894	5854896	PA7_GAP	-	-	-
unitig_0	5862885	5864642	PA7_GAP	-	Pm448_GAP	Pm449_GAP
unitig_0	5865992	5866094	-	-	Pm448_GAP	-
unitig_0	5867817	5869024	-	Pm1118_GAP	-	-
unitig_0	5876267	5876261	-	-	Pm448_GAP	-
unitig_0	5876564	5876834	-	-	Pm448_GAP	-
unitig_0	5880026	5880178	-	-	Pm448_GAP	-
unitig_0	5881697	5887078	-	-	-	Pm449_GAP
unitig_0	5882896	5883715	PA7_GAP	-	-	-
unitig_0	5884368	5884373	PA7_BRK	-	Pm448_BRK	-
unitig_0	5884374	5884602	PA7_DUP	-	Pm448_DUP	-
unitig_0	5884603	5885213	PA7_BRK	-	Pm448_BRK	-
unitig_0	5887859	5887857	PA7_JMP	-	-	-
unitig_0	5888648	5888557	-	-	Pm448_GAP	-
unitig_0	5893974	5896679	-	-	Pm448_GAP	-
unitig_0	5894059	5895726	PA7_GAP	-	-	Pm449_GAP
unitig_0	5894764	5894762	-	Pm1118_GAP	-	-
unitig_0	5896976	5896977	PA7_GAP	-	-	Pm449_GAP
unitig_0	5896981	5896979	-	Pm1118_GAP	-	-
unitig_0	5902375	5902522	-	Pm1118_GAP	-	-
unitig_0	5902534	5902867	-	-	Pm448_GAP	-
unitig_0	5905541	5905564	-	-	Pm448_GAP	-
unitig_0	5905916	5905926	-	Pm1118_GAP	-	-
unitig_0	5910496	5910699	PA7_GAP	-	Pm448_GAP	Pm449_GAP
unitig_0	5910811	5911799	PA7_GAP	-	Pm448_GAP	Pm449_GAP
unitig_0	5911240	5911392	-	Pm1118_GAP	-	-
unitig_0	5914894	5914883	-	-	Pm448_SEQ	-
unitig_0	5921184	5921820	PA7_GAP	Pm1118_GAP	Pm448_GAP	-
unitig_0	5928544	5928822	-	Pm1118_GAP	-	-
unitig_0	5928548	5928822	PA7_GAP	-	Pm448_GAP	Pm449_GAP
unitig_0	5933054	5933042	PA7_GAP	Pm1118_GAP	Pm448_GAP	Pm449_GAP
unitig_0	5935455	5935376	PA7_SEQ	-	-	-
unitig_0	5939515	5939474	-	-	Pm448_GAP	Pm449_GAP
unitig_0	5962727	5962762	-	-	-	Pm449_GAP
unitig_0	5968891	5969489	PA7_GAP	-	-	-
unitig_0	5971934	5971947	-	-	Pm448_GAP	-
unitig_0	5974853	5974805	-	-	Pm448_SEQ	-
unitig_0	5985182	5985175	PA7_JMP	-	-	-
unitig_0	5989528	5995180	PA7_GAP	Pm1118_GAP	Pm448_GAP	Pm449_GAP
unitig_0	6003102	6003371	PA7_GAP	-	Pm448_GAP	-
unitig_0	6010277	6010276	-	-	-	Pm449_GAP
unitig_0	6010835	6010826	-	Pm1118_GAP	-	-
unitig_0	6012424	6013175	PA7_GAP	-	-	-
unitig_0	6013632	6013958	-	-	-	Pm449_GAP
unitig_0	6013815	6013958	PA7_GAP	Pm1118_GAP	-	-
unitig_0	6024985	6024985	PA7_GAP	-	-	-
unitig_0	6027083	6027288	PA7_GAP	-	-	-
unitig_0	6031097	6044167	-	-	Pm448_SEQ	-
unitig_0	6032665	6032678	-	Pm1118_SEQ	-	-
unitig_0	6032674	6032666	-	-	-	Pm449_JMP
unitig_0	6053400	6053399	-	-	Pm448_GAP	-
unitig_0	6058378	6058468	-	-	Pm448_GAP	-
unitig_0	6067585	6068475	-	-	Pm448_GAP	Pm449_GAP
unitig_0	6090423	6094041	PA7_GAP	-	Pm448_GAP	-
unitig_0	6105355	6113186	PA7_GAP	Pm1118_GAP	Pm448_GAP	Pm449_GAP
unitig_0	6114221	6114339	-	-	Pm448_SEQ	-
unitig_0	6117884	6117857	-	Pm1118_GAP	-	-
unitig_0	6120345	6155756	PA7_GAP	-	Pm448_GAP	Pm449_GAP
unitig_0	6161272	6161319	-	-	Pm448_SEQ	-
unitig_0	6165919	6165914	PA7_GAP	-	Pm448_GAP	-
unitig_0	6167944	6167938	-	-	-	Pm449_SEQ
unitig_0	6170092	6170361	PA7_GAP	-	-	-
unitig_0	6171351	6171342	-	-	-	Pm449_GAP
unitig_0	6174217	6174794	PA7_GAP	-	Pm448_GAP	-
unitig_0	6177855	6178945	-	-	Pm448_SEQ	-
unitig_0	6180104	6180097	PA7_SEQ	-	-	-
unitig_0	6183570	6183594	-	-	Pm448_GAP	Pm449_SEQ
unitig_0	6185757	6185776	PA7_GAP	-	Pm448_GAP	Pm449_GAP
unitig_0	6216932	6217024	-	-	-	Pm449_GAP
unitig_0	6220474	6220470	-	Pm1118_GAP	-	-
unitig_0	6315977	6316111	-	-	Pm448_GAP	-
unitig_0	6316034	6316034	PA7_GAP	-	-	Pm449_GAP
unitig_0	6326474	6326415	-	Pm1118_GAP	-	-
unitig_0	6333094	6333090	-	-	Pm448_GAP	-
unitig_0	6392115	6392063	-	Pm1118_GAP	-	-
unitig_0	6424793	6425594	PA7_GAP	-	-	-
unitig_0	6424920	6425470	-	-	Pm448_GAP	-
unitig_0	6424920	6424901	-	-	-	Pm449_GAP
unitig_0	6425228	6425470	-	-	-	Pm449_GAP
unitig_0	6428662	6428658	-	Pm1118_GAP	-	-
unitig_0	6439590	6443162	PA7_GAP	-	-	-
unitig_0	6440169	6440149	-	-	Pm448_GAP	-
unitig_0	6444213	6444409	PA7_GAP	-	-	-
unitig_0	6447997	6447965	-	Pm1118_GAP	-	-
unitig_0	6450192	6457154	-	-	-	Pm449_DUP
unitig_0	6450193	6450190	PA7_SEQ	-	-	-
unitig_0	6450193	6450191	-	Pm1118_SEQ	-	-
unitig_0	6450193	6450352	-	-	Pm448_BRK	-
unitig_0	6450195	6458045	-	-	-	Pm449_DUP
unitig_0	6450353	6452237	-	-	Pm448_DUP	-
unitig_0	6450512	6450192	-	Pm1118_SEQ	-	-
unitig_0	6450614	6457694	PA7_DUP	-	-	-
unitig_0	6452238	6450431	-	-	Pm448_SEQ	-
unitig_0	6453193	6454409	-	-	Pm448_DUP	-
unitig_0	6454310	6455524	-	-	Pm448_DUP	-
unitig_0	6455525	6456390	-	-	Pm448_BRK	-
unitig_0	6456391	6457526	-	-	Pm448_DUP	-
unitig_0	6457527	6458043	-	-	Pm448_SEQ	-
unitig_0	6457695	6457706	PA7_BRK	-	-	-
unitig_0	6457707	6458042	PA7_DUP	-	-	-
unitig_0	6458043	6458043	PA7_SEQ	-	-	-
unitig_0	6458046	6458043	-	Pm1118_SEQ	-	-
unitig_0	6489488	6489841	-	-	Pm448_SEQ	-
unitig_0	6522210	6522288	-	-	Pm448_SEQ	-
unitig_0	6527962	6527952	PA7_GAP	-	Pm448_GAP	Pm449_GAP
unitig_0	6538448	6539246	-	Pm1118_GAP	Pm448_GAP	Pm449_GAP
unitig_0	6541638	6541730	-	-	Pm448_GAP	-
unitig_0	6548551	6548548	PA7_INV	-	-	-
unitig_0	6562951	6562948	PA7_INV	-	-	-
unitig_0	6620770	6621309	PA7_GAP	-	Pm448_GAP	Pm449_GAP
unitig_0	6636278	6636276	-	Pm1118_GAP	-	-
unitig_0	6636279	6636276	PA7_GAP	-	Pm448_GAP	Pm449_GAP
unitig_0	6638782	6641082	PA7_GAP	Pm1118_GAP	Pm448_GAP	Pm449_GAP
unitig_0	6649970	6649960	-	Pm1118_SEQ	-	-
unitig_0	6701683	6701680	-	-	Pm448_SEQ	-
unitig_0	6723342	6723284	-	-	-	Pm449_GAP
unitig_0	6734819	6734981	-	-	Pm448_GAP	Pm449_GAP
unitig_0	6734961	6734977	-	Pm1118_SEQ	-	-
unitig_0	6830655	6833733	PA7_GAP	Pm1118_GAP	Pm448_GAP	Pm449_GAP
unitig_0	6836361	6836547	-	Pm1118_GAP	-	-
unitig_0	6841685	6841684	PA7_GAP	-	-	-
unitig_0	6841687	6841684	-	-	Pm448_GAP	Pm449_GAP
unitig_0	6844719	6844717	PA7_SEQ	Pm1118_SEQ	-	-
unitig_0	6844719	6844947	-	-	Pm448_DUP	Pm449_DUP
unitig_0	6844788	6844718	PA7_SEQ	-	-	-
unitig_0	6844948	6844944	PA7_SEQ	Pm1118_SEQ	-	-
unitig_0	6921954	6921951	PA7_GAP	-	Pm448_GAP	Pm449_GAP
unitig_0	6970235	6969948	-	-	-	Pm449_GAP
unitig_0	6970485	6970656	PA7_GAP	-	Pm448_GAP	Pm449_GAP
unitig_0	6971757	6971730	-	Pm1118_GAP	-	-
unitig_0	6971881	6971877	-	-	Pm448_SEQ	-
unitig_0	7013424	7013421	-	-	Pm448_SEQ	Pm449_GAP
unitig_0	7021420	7034185	-	-	Pm448_GAP	-
unitig_0	7021428	7034190	PA7_GAP	Pm1118_GAP	-	-
unitig_0	7067231	7068187	PA7_GAP	-	-	-
unitig_0	7067233	7068284	-	-	Pm448_GAP	-
unitig_0	7087081	7087240	-	-	Pm448_GAP	-
unitig_0	7088331	7088480	PA7_GAP	Pm1118_GAP	-	Pm449_GAP
unitig_0	7102139	7102131	-	-	-	Pm449_SEQ
unitig_0	7105128	7105222	-	-	-	Pm449_GAP
unitig_0	7211330	7211319	-	-	-	Pm449_GAP
unitig_0	7218292	7218282	-	-	Pm448_SEQ	-
unitig_0	7222196	7222655	-	-	-	Pm449_GAP
unitig_0	7225823	7225992	PA7_GAP	-	Pm448_GAP	Pm449_GAP
unitig_0	7225997	7225979	-	Pm1118_GAP	-	-
unitig_0	7239037	7238985	-	Pm1118_GAP	-	-
unitig_0	7240400	7240498	-	-	-	Pm449_GAP
unitig_0	7241105	7242569	PA7_GAP	-	-	-
unitig_0	7241105	7242302	-	Pm1118_GAP	Pm448_GAP	-
unitig_0	7241285	7241286	-	-	-	Pm449_GAP
unitig_0	7242191	7242302	-	-	-	Pm449_GAP
unitig_0	7246001	7245893	-	-	-	Pm449_GAP
unitig_0	7329953	7329946	-	Pm1118_SEQ	-	-
unitig_0	7378929	7379194	PA7_GAP	Pm1118_GAP	Pm448_GAP	Pm449_GAP
unitig_0	7379628	7379649	PA7_GAP	-	-	-
unitig_0	7379650	7379649	-	-	-	Pm449_GAP
unitig_0	7380906	7381061	-	-	Pm448_SEQ	-
unitig_0	7380918	7381749	PA7_GAP	Pm1118_GAP	-	Pm449_GAP
unitig_0	7381750	7381749	-	-	Pm448_SEQ	-
unitig_0	7383459	7383916	-	Pm1118_SEQ	-	-
unitig_0	7391271	7391265	PA7_GAP	-	-	-
unitig_0	7482928	7482923	PA7_SEQ	-	-	-
unitig_0	7482931	7482921	-	-	-	Pm449_SEQ
unitig_0	7484902	7484901	-	-	-	Pm449_GAP
unitig_0	7537819	7538133	PA7_GAP	Pm1118_GAP	-	Pm449_GAP
unitig_0	7575813	7588821	-	-	-	Pm449_GAP
unitig_0	7575814	7588821	PA7_GAP	-	Pm448_SEQ	-
unitig_0	7590982	7594653	PA7_GAP	-	Pm448_GAP	Pm449_GAP
unitig_0	7602987	7603332	-	-	Pm448_SEQ	-
unitig_0	7641517	7641559	PA7_GAP	-	-	-
unitig_0	7656898	7656893	PA7_GAP	-	-	Pm449_GAP
unitig_0	7656898	7656896	-	-	Pm448_GAP	-
unitig_0	7689757	7689870	PA7_GAP	-	-	-
unitig_0	7729563	7729938	-	-	Pm448_SEQ	-
unitig_0	7740817	7740817	-	-	-	Pm449_GAP
unitig_0	7742070	7742679	-	Pm1118_GAP	-	-
unitig_0	7798060	7798295	-	Pm1118_GAP	-	-
unitig_0	7806908	7806899	-	-	-	Pm449_GAP
unitig_0	7813127	7813322	-	-	Pm448_SEQ	-
unitig_0	7840279	7840301	PA7_SEQ	-	-	-
unitig_0	7842914	7843468	PA7_GAP	Pm1118_GAP	-	-
unitig_0	7843101	7843005	-	-	-	Pm449_JMP
unitig_0	7843290	7843291	-	-	Pm448_GAP	-
unitig_0	7843784	7843905	-	-	Pm448_SEQ	-
unitig_0	7843866	7843904	PA7_GAP	Pm1118_GAP	-	-
unitig_0	7844359	7845154	PA7_GAP	Pm1118_GAP	-	-
unitig_0	7845143	7845154	-	-	Pm448_SEQ	-
unitig_0	7868935	7869128	-	-	-	Pm449_GAP
unitig_0	7869012	7869002	-	-	Pm448_SEQ	-
unitig_0	7993282	7993516	PA7_GAP	-	Pm448_GAP	Pm449_GAP
[truncated: 5,718 more rows]

## Sheet: B- DELLY (8,355 SVs)
##fileformat=VCFv4.2
##FILTER=<ID=PASS,Description="All filters passed">
##fileDate=20170802
##ALT=<ID=DEL,Description="Deletion">
##ALT=<ID=DUP,Description="Duplication">
##ALT=<ID=INV,Description="Inversion">
##ALT=<ID=BND,Description="Translocation">
##ALT=<ID=INS,Description="Insertion">
##FILTER=<ID=LowQual,Description="PE/SR support below 3 or mapping quality below 20.">
##INFO=<ID=CIEND,Number=2,Type=Integer,Description="PE confidence interval around END">
##INFO=<ID=CIPOS,Number=2,Type=Integer,Description="PE confidence interval around POS">
##INFO=<ID=CHR2,Number=1,Type=String,Description="Chromosome for END coordinate in case of a translocation">
##INFO=<ID=END,Number=1,Type=Integer,Description="End position of the structural variant">
##INFO=<ID=PE,Number=1,Type=Integer,Description="Paired-end support of the structural variant">
##INFO=<ID=MAPQ,Number=1,Type=Integer,Description="Median mapping quality of paired-ends">
##INFO=<ID=SR,Number=1,Type=Integer,Description="Split-read support">
##INFO=<ID=SRQ,Number=1,Type=Float,Description="Split-read consensus alignment quality">
##INFO=<ID=CONSENSUS,Number=1,Type=String,Description="Split-read consensus sequence">
##INFO=<ID=CE,Number=1,Type=Float,Description="Consensus sequence entropy">
##INFO=<ID=CT,Number=1,Type=String,Description="Paired-end signature induced connection type">
##INFO=<ID=IMPRECISE,Number=0,Type=Flag,Description="Imprecise structural variation">
##INFO=<ID=PRECISE,Number=0,Type=Flag,Description="Precise structural variation">
##INFO=<ID=SVTYPE,Number=1,Type=String,Description="Type of structural variant">
##INFO=<ID=SVMETHOD,Number=1,Type=String,Description="Type of approach used to detect SV">
##INFO=<ID=INSLEN,Number=1,Type=Integer,Description="Predicted length of the insertion">
##INFO=<ID=HOMLEN,Number=1,Type=Integer,Description="Predicted microhomology length using a max. edit distance of 2">
##FORMAT=<ID=GT,Number=1,Type=String,Description="Genotype">
##FORMAT=<ID=GL,Number=G,Type=Float,Description="Log10-scaled genotype likelihoods for RR,RA,AA genotypes">
##FORMAT=<ID=GQ,Number=1,Type=Integer,Description="Genotype Quality">
##FORMAT=<ID=FT,Number=1,Type=String,Description="Per-sample genotype filter">
##FORMAT=<ID=RC,Number=1,Type=Integer,Description="Raw high-quality read counts for the SV">
##FORMAT=<ID=RCL,Number=1,Type=Integer,Description="Raw high-quality read counts for the left control region">
##FORMAT=<ID=RCR,Number=1,Type=Integer,Description="Raw high-quality read counts for the right control region">
##FORMAT=<ID=CN,Number=1,Type=Integer,Description="Read-depth based copy-number estimate for autosomal sites">
##FORMAT=<ID=DR,Number=1,Type=Integer,Description="# high-quality reference pairs">
##FORMAT=<ID=DV,Number=1,Type=Integer,Description="# high-quality variant pairs">
##FORMAT=<ID=RR,Number=1,Type=Integer,Description="# high-quality reference junction reads">
##FORMAT=<ID=RV,Number=1,Type=Integer,Description="# high-quality variant junction reads">
#CHROM	POS	ID	REF	ALT	QUAL	FILTER	INFO	FORMAT	UCR-PA7	Pm1118	Pm448	Pm 449
unitig_0	62380	DEL00000003	G	<DEL>	.	PASS	PRECISE;SVTYPE=DEL;SVMETHOD=EMBL.DELLYv0.7.7;CHR2=unitig_0;END=62612;PE=4;MAPQ=60;CT=3to5;CIPOS=-8,8;CIEND=-8,8;INSLEN=0;HOMLEN=7;SR=6;SRQ=0.982036;CONSENSUS=CGCTTCACTTAGCTATCATCACTTATAATACAAGGATGGCTATCCCTTTAATATCATTGCGTTCTCATATCCTAGAGGCTTGTTTTGTGTATGTGCTATGTGATATCTCAAGAAGCTATTTGTTAGTAGACACTGCTGCCCTGTTTTAGTACCTCATCCTGGTCAAT;CE=1.93641	GT:GL:GQ:FT:RCL:RC:RCR:CN:DR:DV:RR:RV	0/0:0,-5.11521,-64.1977:51:PASS:2977:6644:2588:2:48:0:17:0	0/0:0,-3.0089,-35.8986:30:PASS:1113:3648:1626:3:9:0:10:0	1/1:-23.2978,-2.10496,0:21:PASS:1193:26:334:0:0:4:0:7	0/0:0,-22.5622,-260.685:10000:PASS:12908:24448:10666:2:88:0:75:0
unitig_0	79744	DEL00000004	GGGTTTTCGATGAGGT	G	.	PASS	PRECISE;SVTYPE=DEL;SVMETHOD=EMBL.DELLYv0.7.7;CHR2=unitig_0;END=79760;PE=0;MAPQ=60;CT=3to5;CIPOS=-4,4;CIEND=-4,4;INSLEN=0;HOMLEN=3;SR=8;SRQ=1;CONSENSUS=TCCCGCTTTACTTCGGCTTAATTACCCAGAGCGTGGTATCTGCCGTCATCAACACAACCGCGTTCGATACACGCGTTTAAGAGCCGGCTTCTTTTTGTTTATTT;CE=1.95733	GT:GL:GQ:FT:RCL:RC:RCR:CN:DR:DV:RR:RV	1/1:-79.197,-6.61963,0:66:PASS:148:20:120:0:0:0:0:22	0/0:0,-3.91178,-46.6984:39:PASS:116:232:120:2:0:0:13:0	0/0:0,-4.51359,-54.0981:45:PASS:210:394:194:2:0:0:15:0	0/0:0,-17.7517,-209.891:10000:PASS:600:1162:580:2:0:0:59:0
unitig_0	79806	DEL00000005	ATAGATTACCGCAGTCTTGTTATCT	A	.	PASS	PRECISE;SVTYPE=DEL;SVMETHOD=EMBL.DELLYv0.7.7;CHR2=unitig_0;END=79831;PE=0;MAPQ=60;CT=3to5;CIPOS=-1,1;CIEND=-1,1;INSLEN=0;HOMLEN=0;SR=10;SRQ=0.996241;CONSENSUS=CTTAATTACCCAGAGCGTGGTATCTGCCGTCATCAACACAACCGCGTTCGATACACGCGTTTAAGAGCCGGGTTTTCGATGAGGTGCTTCTTTTTGTTTATTTATTTGGCTACATAAAGCTACATCAATCAAGGCAGAGTCACCAGATCAGGCGCAACCTCACATTGTTTATTTGCTAGCACAAATGTCCTCGGCATTCGTACAACAATAAAATTGCTTCGCACGGAAAGATCTTTGTAT…	GT:GL:GQ:FT:RCL:RC:RCR:CN:DR:DV:RR:RV	0/0:0,-6.61916,-80.2965:66:PASS:316:692:356:2:0:0:22:0	0/0:0,-4.21242,-50.498:42:PASS:192:404:205:2:0:0:14:0	0/0:0,-5.11567,-62.1982:51:PASS:229:483:241:2:0:0:17:0	1/1:-421.087,-34.605,0:10000:PASS:837:65:847:0:0:0:0:115
unitig_0	86713	DEL00000006	A	<DEL>	.	PASS	PRECISE;SVTYPE=DEL;SVMETHOD=EMBL.DELLYv0.7.7;CHR2=unitig_0;END=87492;PE=59;MAPQ=60;CT=3to5;CIPOS=-5,5;CIEND=-5,5;INSLEN=0;HOMLEN=5;SR=10;SRQ=0.991228;CONSENSUS=CCGTAGTGTCCGGGGTTTTCCAAGTATCCCAGTTGTCAGAATGCTCTGGAGTATCAAAATGCGTACTTTTAACCTCATGCTTACTCTGCTTTTTTGGTCTGTCCCGGTGCAAG;CE=1.9621	GT:GL:GQ:FT:RCL:RC:RCR:CN:DR:DV:RR:RV	1/1:-62.398,-5.11547,0:51:PASS:117:0:110:0:0:61:0:17	0/0:0,-5.4158,-63.4973:54:PASS:39:67:81:1:22:1:18:0	0/0:0,-4.21274,-50.5983:42:PASS:42:44:45:1:15:0:14:0	1/1:-251.091,-21.0628,0:10000:PASS:256:0:230:0:0:115:0:70
unitig_0	92385	DEL00000007	CCATGACGAAATCCGGCA	C	.	PASS	PRECISE;SVTYPE=DEL;SVMETHOD=EMBL.DELLYv0.7.7;CHR2=unitig_0;END=92403;PE=0;MAPQ=60;CT=3to5;CIPOS=-7,7;CIEND=-7,7;INSLEN=0;HOMLEN=7;SR=10;SRQ=0.993711;CONSENSUS=AGATGGAATCAGAGTGGCAAATGTCATAGAAAGTGATTTCAGGTACCCTAATGGTAGGCAAATGCAAGTAGTCCGAGCTTTTTTGCGGCCTAAACCGATATGCGAATGGGCGGGCCAGACAGCGGGCTGACCATGAGCTCGGAGGCCGGGACCCAACCA;CE=1.97335	GT:GL:GQ:FT:RCL:RC:RCR:CN:DR:DV:RR:RV	0/0:0,-3.00873,-34.9984:30:PASS:209:445:213:2:0:0:10:0	0/0:0,-15.3448,-179.092:154:PASS:591:1125:528:2:0:0:51:0	0/0:0,-18.9553,-221.29:10000:PASS:735:1429:707:2:0:0:63:0	1/1:-359.485,-30.991,0:10000:PASS:615:122:506:0:0:0:0:103
unitig_0	95659	DEL00000008	CTCCCCTCGCAAATTGAGAACTGTCGCCTTTG	C	.	PASS	PRECISE;SVTYPE=DEL;SVMETHOD=EMBL.DELLYv0.7.7;CHR2=unitig_0;END=95691;PE=0;MAPQ=60;CT=3to5;CIPOS=-5,5;CIEND=-5,5;INSLEN=0;HOMLEN=5;SR=10;SRQ=0.988166;CONSENSUS=CATTCCCACTTCTCATCTTCCATCTCCCTCTTTCCCTGACAAATTCACATCCGGGGAGTGTCCTAGCACCTCATCACTCAAACCTCACGCGTCGTCTTTACGGCCATCGTCCCCATCGCCAAAGAATTCGCGACGACATTCCTCTTCCTTTTATTTTTTATTTTATC;CE=1.87733	GT:GL:GQ:FT:RCL:RC:RCR:CN:DR:DV:RR:RV	0/0:0,-3.6106,-42.4982:36:PASS:411:694:243:2:0:0:12:0	0/0:0,-9.02608,-104.995:90:PASS:721:1347:555:2:0:0:30:0	1/1:-272.889,-23.1678,0:10000:PASS:487:215:762:0:0:0:0:77	0/0:0,-16.2478,-193.592:10000:PASS:1093:2330:1137:2:0:0:54:0
unitig_0	100077	DEL00000009	AACGGCCGTTGACCATCCCATTGGGAGCATGCCCTTGCCAACACTTTCCAGAAGCCCGATCGATTCATAAGTCCAGCCCTCCAAGCTGATATCGTAACGCATAGGTTGTTCCTCATCCACATCTCATACCATCGTGAAGTAGAGATGTATCTCCGCCCTAGGTGCCT	A	.	PASS	PRECISE;SVTYPE=DEL;SVMETHOD=EMBL.DELLYv0.7.7;CHR2=unitig_0;END=100244;PE=0;MAPQ=60;CT=3to5;CIPOS=-3,3;CIEND=-3,3;INSLEN=0;HOMLEN=2;SR=10;SRQ=0.983871;CONSENSUS=GAGTAGCTGCCAGAGCTGATAGCTGGGAAAGTAATCTTGCGCACCCACACCCCATCTTGAAGGAGAGTACGAATATTGGGAACTCCAGGTAAGGAATATCGGAGGCGATCGATTTCGCCAGCGT;CE=1.98368	GT:GL:GQ:FT:RCL:RC:RCR:CN:DR:DV:RR:RV	1/1:-51.0966,-4.51205,0:45:PASS:1180:25:2015:0:0:0:0:15	0/0:0,-5.41593,-63.6974:54:PASS:2096:4095:1141:3:0:0:18:0	0/0:0,-5.415,-62.1965:54:PASS:2137:3671:2036:2:0:0:18:0	0/0:0,-19.5587,-235.192:10000:PASS:6813:13230:5625:2:0:0:65:0
unitig_0	102362	DEL00000010	ACGTGTCTTGACCGATGGGCAC	A	.	PASS	PRECISE;SVTYPE=DEL;SVMETHOD=EMBL.DELLYv0.7.7;CHR2=unitig_0;END=102384;PE=0;MAPQ=60;CT=3to5;CIPOS=-4,4;CIEND=-4,4;INSLEN=0;HOMLEN=4;SR=10;SRQ=0.98125;CONSENSUS=GACCTGTGCAGCGACTCATTTACCTCTGCATTCAACTTTGGTCACACAGCGTCCTGGGATGGTAAAGACTTTTCGGCGGGCAGAAATGTCCCTACGATCATGGAGAACTCAGGTGCTTTGACCGATGGGCACGGTGTCTTGCTCGCGGCACTAGCGGGC;CE=1.98778	GT:GL:GQ:FT:RCL:RC:RCR:CN:DR:DV:RR:RV	1/1:-91.9961,-7.82291,0:78:PASS:221:214:126:1:0:0:0:26	0/0:0,-6.0161,-67.2955:60:PASS:434:565:218:2:0:0:20:0	1/1:-399.572,-35.1927,0:10000:PASS:780:584:590:1:0:0:0:117	0/0:0,-9.32639,-107.994:93:PASS:744:778:398:1:0:0:31:0
unitig_0	102371	DEL00000011	GACCGATGGGCACGGTGTCTTA	G	.	PASS	PRECISE;SVTYPE=DEL;SVMETHOD=EMBL.DELLYv0.7.7;CHR2=unitig_0;END=102393;PE=0;MAPQ=60;CT=3to5;CIPOS=-21,21;CIEND=-21,21;INSLEN=0;HOMLEN=27;SR=8;SRQ=0.993421;CONSENSUS=GCAGCGACTCATTTACCTCTGCATTCAACTTTGGTCACACAGCGTCCTGGGATGGTAAAGACTTTTCGGCGGGCAGAAATGCCCCTACGATCATGGAGAACTCACGTGTCTTGACCGATGGGCACGGTGTCTTGCTCGCGGCACTAGCGGGC;CE=1.98803	GT:GL:GQ:FT:RCL:RC:RCR:CN:DR:DV:RR:RV	1/1:-46.6983,-3.91173,0:39:PASS:135:214:181:1:0:0:0:13	1/1:-170.694,-7.14804,0:71:PASS:424:381:320:1:0:0:3:51	1/1:-257.185,-22.5618,0:10000:PASS:380:822:618:2:0:0:0:75	1/1:-360.581,-31.2881,0:10000:PASS:717:457:762:1:0:0:0:104
unitig_0	103905	DEL00000012	TGATCTGTCGCTCCTATCTTCAGTCAGGACGGCAGGTAATGTTATCCGGGCATCCTGGGCAGTCTCGC	T	.	PASS	PRECISE;SVTYPE=DEL;SVMETHOD=EMBL.DELLYv0.7.7;CHR2=unitig_0;END=103973;PE=0;MAPQ=60;CT=3to5;CIPOS=-3,3;CIEND=-3,3;INSLEN=0;HOMLEN=2;SR=10;SRQ=0.974843;CONSENSUS=TGACAACAACAATGGCAACGCCAATCAATCCTGATCGCTGGTATACCTATGCTGACCTCGATACCAAAACGACTAGTCATAATTATTGTGGCGGCTATCAAGAGGTTCTTAAGCAGTCCGACTTGTGGGAATGCTGATCATTGCATTGCCCTGACCCG;CE=1.99402	GT:GL:GQ:FT:RCL:RC:RCR:CN:DR:DV:RR:RV	0/0:0,-4.51237,-51.8969:45:PASS:732:1576:619:2:0:0:15:0	0/0:0,-2.40683,-27.4986:24:PASS:406:818:599:2:0:0:8:0	1/1:-25.0992,-2.10636,0:21:PASS:223:1:85:0:0:0:0:7	1/1:-216.592,-18.0538,0:10000:PASS:2046:29:1187:0:0:0:0:60
unitig_0	109152	DEL00000013	GCTGGGCTGGGCTGGACTGGGCTGGGCTGGA	G	.	PASS	PRECISE;SVTYPE=DEL;SVMETHOD=EMBL.DELLYv0.7.7;CHR2=unitig_0;END=109183;PE=0;MAPQ=60;CT=3to5;CIPOS=-9,9;CIEND=-9,9;INSLEN=0;HOMLEN=10;SR=10;SRQ=0.986957;CONSENSUS=TGACTCTCTGGCCGTGGAGAAAGACTGGCAGCACGTCTACCGACACAGGTGGAGCGCCGTTTCGGGGATCGTGGCGTCAACAATCGAGGCAAACGCGCACAGGGCGTCAACTGAGCTGGACTGGACTTGACTAGAAAGGCACGGCCAGAGGCGGGGCGGCCCGGTGGAGGAGGAGATCGCGAGTCGGTCGAGGGGTGAGGCCGAGGGGAGAAGCCGAGAAGGCTGAGCCT;CE=1.89…	GT:GL:GQ:FT:RCL:RC:RCR:CN:DR:DV:RR:RV	./.:0,0,0:0:LowQual:339:630:286:2:0:0:0:0	0/0:0,-21.3632,-254.09:10000:PASS:1337:2914:1355:2:0:0:71:0	0/0:0,-12.3367,-146.294:123:PASS:1775:3155:1771:2:0:0:41:0	1/1:-218.591,-18.6546,0:10000:PASS:768:131:868:0:0:0:0:62
unitig_0	110588	DEL00000014	ATATGCTTGGGTTTTAGCTGATTGATCTATCCATGC	A	.	PASS	PRECISE;SVTYPE=DEL;SVMETHOD=EMBL.DELLYv0.7.7;CHR2=unitig_0;END=110624;PE=0;MAPQ=60;CT=3to5;CIPOS=-4,4;CIEND=-4,4;INSLEN=0;HOMLEN=4;SR=10;SRQ=0.973913;CONSENSUS=ATCGACCAGCTCCAGCCGTTGCGCTCACCACGATGAAACATCATGAACCACCACACGATACCAGTAGTATATCACAACAGGAGCCGCTACGTATTCACTGACTTTCAGCCTCACTTCATGGAATGCCAAGTCACTCGACTAAATCCAGCGTAAAAGCTCTTTGATGCTTCACATGACAACACCCCTGTGTTATGTGATGCCATTCCAAATAGCCTAGACAGAGCTAGTG;CE=1.97031	GT:GL:GQ:FT:RCL:RC:RCR:CN:DR:DV:RR:RV	0/0:0,-3.61088,-43.9985:36:PASS:397:673:369:2:0:0:12:0	0/0:0,-6.31916,-76.0975:63:PASS:452:840:415:2:0:0:21:0	1/1:-80.7977,-6.6204,0:66:PASS:322:10:225:0:0:0:0:22	0/0:0,-18.9568,-229.592:10000:PASS:1449:2915:1504:2:0:0:63:0
unitig_0	124653	DEL00000016	ACCTACCTACCTGCCTACCTACCTACCTGCCTACCTACCTACCTGCCTGCCTACCTACCTACCTG	A	.	PASS	PRECISE;SVTYPE=DEL;SVMETHOD=EMBL.DELLYv0.7.7;CHR2=unitig_0;END=124718;PE=0;MAPQ=60;CT=3to5;CIPOS=-16,16;CIEND=-16,16;INSLEN=0;HOMLEN=21;SR=10;SRQ=0.971591;CONSENSUS=TGATCAATGAAGTATTTGCCTTACCTAGGTAGTTCTACACTCATAAATCCACCTAATCACTGCCATTCATCAGAAGAAATGCCTATCTACTTCGTTACATACCTACCTACCTACCTACCTACCTGCCTTATTATGACCCTGGATGGATGCACTTTGACTGGCGCTACCTTCAATGG;CE=1.94739	GT:GL:GQ:FT:RCL:RC:RCR:CN:DR:DV:RR:RV	./.:0,0,0:0:LowQual:815:1397:656:2:0:0:0:0	0/0:0,-0.300163,-2.69913:5:LowQual:704:58:715:0:0:0:1:0	1/1:-93.7965,-7.82332,0:78:PASS:666:367:875:0:0:0:0:26	./.:0,0,0:0:LowQual:1106:731:1321:1:0:0:0:0
unitig_0	134828	DEL00000017	ATTCAGATGTCGAGTCT	A	.	PASS	PRECISE;SVTYPE=DEL;SVMETHOD=EMBL.DELLYv0.7.7;CHR2=unitig_0;END=134845;PE=0;MAPQ=60;CT=3to5;CIPOS=-6,6;CIEND=-6,6;INSLEN=0;HOMLEN=6;SR=10;SRQ=0.981013;CONSENSUS=AAAACAGCTTGATATATTCGGAAAGGGGAGAGATGGATGGAGTCGAGAAGAGACGAAAGGGGAGAGAAACCAGCCGCCGGTGGTGGTAGACCTCGAGATCCAGGGTCGAATCCAGGGGTTTGGGAGGTAACACTCGGACCAGCCTCAGATCCTGTTAT;CE=1.93477	GT:GL:GQ:FT:RCL:RC:RCR:CN:DR:DV:RR:RV	0/0:0,-3.00876,-36.1985:30:PASS:202:449:197:2:0:0:10:0	0/0:0,-8.12146,-92.9937:81:PASS:243:619:323:2:0:0:27:0	1/1:-288.687,-24.3709,0:10000:PASS:370:69:429:0:0:0:0:81	0/0:0,-14.7429,-173.492:147:PASS:563:1141:541:2:0:0:49:0
unitig_0	136031	DEL00000018	TACGTGTAAGTTAGAGCC	T	.	PASS	PRECISE;SVTYPE=DEL;SVMETHOD=EMBL.DELLYv0.7.7;CHR2=unitig_0;END=136049;PE=0;MAPQ=60;CT=3to5;CIPOS=-4,4;CIEND=-4,4;INSLEN=0;HOMLEN=4;SR=10;SRQ=0.990741;CONSENSUS=AACATCGTCGTGCATGTGAACTGAAGGGATAGGCTTTCTTTCTATGATAGAAAAAGATAGCCGATAGTCCCTTGCATTTATCTACTTCCCTGAAGGAAGGATGACACT;CE=1.97843	GT:GL:GQ:FT:RCL:RC:RCR:CN:DR:DV:RR:RV	1/1:-107.696,-8.7263,0:87:PASS:231:41:165:0:0:0:0:29	0/0:0,-3.31006,-40.0987:33:PASS:102:244:145:2:0:0:11:0	0/0:0,-4.81451,-57.998:48:PASS:153:342:225:2:0:0:16:0	1/1:-264.49,-21.9647,0:10000:PASS:459:63:419:0:0:0:0:73
unitig_0	165782	DEL00000020	AACATCCACTTACACTTACCTAAGG	A	.	PASS	PRECISE;SVTYPE=DEL;SVMETHOD=EMBL.DELLYv0.7.7;CHR2=unitig_0;END=165807;PE=0;MAPQ=60;CT=3to5;CIPOS=-1,1;CIEND=-1,1;INSLEN=0;HOMLEN=0;SR=10;SRQ=0.984252;CONSENSUS=GTGTTTCATTAGAAACTTGGGCCAGGGCAAGACGCGGCGATTACCAACCTGGACACGGCTGCCGGCGTCTAAGAGCAGAATCGAGAAGTCCGTCGGGAATACGACATTCGTCACTTTAGTAGCCTCCATGCCTTACCCTACCTTACCATACCAGACTTAGTAAGGCACACTGCTAAAGTAGTCCAAGCCGATTCAAGGCAGCGCAGAGCCAGCAGAACACAGCACACAGCACACAGCAG…	GT:GL:GQ:FT:RCL:RC:RCR:CN:DR:DV:RR:RV	0/0:0,-7.2219,-88.7972:72:PASS:420:845:360:2:0:0:24:0	1/1:-164.188,-14.7388,0:147:PASS:317:32:401:0:0:0:0:49	0/0:0,-11.4295,-126.49:114:PASS:650:1274:527:2:0:0:38:0	0/0:0,-15.044,-180.293:150:PASS:683:1610:817:2:0:0:50:0
unitig_0	184648	DEL00000021	CGATATTAGGATAGAGATGCCAGGCA	C	.	PASS	PRECISE;SVTYPE=DEL;SVMETHOD=EMBL.DELLYv0.7.7;CHR2=unitig_0;END=184674;PE=0;MAPQ=60;CT=3to5;CIPOS=-8,8;CIEND=-8,8;INSLEN=0;HOMLEN=7;SR=10;SRQ=0.983264;CONSENSUS=TAGACTCCCTGACCATTATTGGGGTTAGAGTCCTCCAATCCTATTGAGAGGCGGCCACCTGAGCCAACTACCATATCATTTTGTGACGAGGAGCTCATTCTGCTATGGAATAGGTCGATATTACTATCAAAGTGGCTCCGTTATGAATTCGCTAAGGTATCCTGTTGATAAGTTTACCTATGGTGGCCATGGACGTATTCCAGGCGCGGATCACGCTCTGGAAAACTTCGGAGTTATTA…	GT:GL:GQ:FT:RCL:RC:RCR:CN:DR:DV:RR:RV	1/1:-91.597,-7.52274,0:75:PASS:324:88:223:0:0:0:0:25	0/0:0,-4.21233,-49.1979:42:PASS:216:502:228:2:0:0:14:0	1/1:-131.994,-11.4334,0:114:PASS:293:42:273:0:0:0:0:38	1/1:-291.489,-24.3725,0:10000:PASS:736:199:706:0:0:0:0:81
unitig_0	207225	DEL00000022	G	<DEL>	.	LowQual	PRECISE;SVTYPE=DEL;SVMETHOD=EMBL.DELLYv0.7.7;CHR2=unitig_0;END=1206629;PE=4;MAPQ=11;CT=3to5;CIPOS=-8,8;CIEND=-8,8;INSLEN=0;HOMLEN=7;SR=10;SRQ=0.982143;CONSENSUS=CGATTGAGAGGGAGAAAGGAATTTGCAAGGCCAGCGTTGTGAGAGTGCTGAGCACGGACTGAGCTGCTAAACTTGTGGTGCCAATACAGCAGACTTGCAGACGGAGATACTTCGGCTCACTACATTAGGACCAATGAGGTGAGCTGGGTGAGCCTCGCTGCTATAAGC;CE=1.97329	GT:GL:GQ:FT:RCL:RC:RCR:CN:DR:DV:RR:RV	0/0:0,-3.00826,-35.598:30:PASS:48126:247600:113486:3:0:0:10:0	0/0:0,-4.51385,-55.1984:45:PASS:44617:259742:151979:3:0:0:15:0	0/0:0,-8.12481,-98.497:81:PASS:57709:348047:200442:3:0:0:27:0	1/1:-176.132,-16.8913,0:10000:PASS:92492:495854:247943:3:0:4:0:58
unitig_0	220324	DEL00000023	AACGATGATGATGATGATGATGATGATG	A	.	PASS	PRECISE;SVTYPE=DEL;SVMETHOD=EMBL.DELLYv0.7.7;CHR2=unitig_0;END=220352;PE=0;MAPQ=60;CT=3to5;CIPOS=-16,16;CIEND=-16,16;INSLEN=0;HOMLEN=16;SR=10;SRQ=0.993671;CONSENSUS=ATCCATAATGCATGTCTCTGTGTAATGATGATGATGATGAGTAGTTGAGCCTGAAGTTGAAGTTGAAGAGCCGCCAAGCTTGGCGTTGTAGTTGTATTTGTAGAAAGGATAAGGTTGTGAGACTGGGCCCGGTTCAGGCGGATTCTGGAAGGTTTACT;CE=1.93264	GT:GL:GQ:FT:RCL:RC:RCR:CN:DR:DV:RR:RV	1/1:-79.4941,-6.91781,0:69:PASS:372:236:265:1:0:0:0:23	./.:0,0,0:0:LowQual:417:399:600:1:0:0:0:0	1/1:-238.391,-20.1597,0:10000:PASS:548:109:577:0:0:0:0:67	1/1:-372.688,-30.6935,0:10000:PASS:873:267:962:0:0:0:0:102
unitig_0	267320	DEL00000024	CAGTGGCTGACTTGAAGAGAAGGGGAGGGCA	C	.	PASS	PRECISE;SVTYPE=DEL;SVMETHOD=EMBL.DELLYv0.7.7;CHR2=unitig_0;END=267351;PE=0;MAPQ=60;CT=3to5;CIPOS=-3,3;CIEND=-3,3;INSLEN=0;HOMLEN=4;SR=10;SRQ=0.979079;CONSENSUS=ATACAGAGGACGAGCACTGAAGTCTGGTGTGATTTGCAGAGGATCTACTTACGGATCTGGCTCTCCTGGAGCAGCGCAGCCAGCTTTTGACGGTCCATCTTGAACCTGTGAAGAGGCAGGAGAAATGAAGTAAGTGGTGAGGAAATGCGAAAAAAGAAAATCGTGGTGGGGCTCGCAGTAGGAAAAAAATTCGGACCCAATTTCCAGTGTTGTTGACCCAGTCGCGTCGCTGTATTTTC…	GT:GL:GQ:FT:RCL:RC:RCR:CN:DR:DV:RR:RV	0/0:0,-4.81491,-59.3984:48:PASS:348:730:380:2:0:0:16:0	0/0:0,-7.52271,-90.297:75:PASS:457:963:449:2:0:0:25:0	0/0:0,-12.0356,-143.294:120:PASS:808:1630:715:2:0:0:40:0	1/1:-275.988,-23.4686,0:10000:PASS:848:97:829:0:0:0:0:78
unitig_0	302643	DEL00000026	CTCCTCTCATCTCCTCATTTGCCTCCAAGG	C	.	PASS	PRECISE;SVTYPE=DEL;SVMETHOD=EMBL.DELLYv0.7.7;CHR2=unitig_0;END=302673;PE=0;MAPQ=60;CT=3to5;CIPOS=-12,12;CIEND=-12,12;INSLEN=0;HOMLEN=11;SR=10;SRQ=0.982143;CONSENSUS=TACCTTACCTAGATACCTACTTGCGAGGGTATTCTCCTCTCATTCCCAGCCTACCTTAGCAGATTCATCCTCCCACATACCTCAGGTAGGTAGGTACCTAGGCACGTGCTAGGTAATAGAGAGAATGTTATTGTGCATATTGGGGGCGCATACTCCTTCACTCACCC;CE=1.98407	GT:GL:GQ:FT:RCL:RC:RCR:CN:DR:DV:RR:RV	0/0:0,-1.80537,-21.5992:18:PASS:334:709:308:2:0:0:6:0	0/0:0,-4.21249,-49.9981:42:PASS:298:553:310:2:0:0:14:0	1/1:-72.0966,-6.01722,0:60:PASS:264:43:273:0:0:0:0:20	0/0:0,-5.41599,-63.9975:54:PASS:675:1501:765:2:0:0:18:0
unitig_0	338980	DEL00000027	T	<DEL>	.	PASS	PRECISE;SVTYPE=DEL;SVMETHOD=EMBL.DELLYv0.7.7;CHR2=unitig_0;END=344281;PE=16;MAPQ=60;CT=3to5;CIPOS=-1,1;CIEND=-1,1;INSLEN=0;HOMLEN=0;SR=10;SRQ=0.961326;CONSENSUS=ATATGCATATCAAGACGTTGTTGTGCCTATGGTCGACGGATTCGTCGTCCAACCAATGGAGGCTACCAAGGTGGACAATGAGCTTCCTTATCCTGTTGCGTGTCCCGAAATTTACTCTTCCCAACCCCAGTCGCTCACCCAACCCCTCACTACTTTACTCAGTCACTAGACAGTCCCTAC;CE=1.97243	GT:GL:GQ:FT:RCL:RC:RCR:CN:DR:DV:RR:RV	1/1:-66.6943,-6.01492,0:60:PASS:725:0:751:0:0:68:0:20	0/0:0,-5.1154,-61.8979:51:PASS:418:713:394:2:20:0:17:0	1/1:-71.0974,-6.01801,0:60:PASS:505:0:525:0:0:16:0:20	0/0:0,-19.2561,-225.49:10000:PASS:1449:2994:1397:2:97:0:64:0
unitig_0	374412	DEL00000028	CCAATCCACGATCCTCGAGATGCATCCTAT	C	.	PASS	PRECISE;SVTYPE=DEL;SVMETHOD=EMBL.DELLYv0.7.7;CHR2=unitig_0;END=374442;PE=0;MAPQ=60;CT=3to5;CIPOS=-4,4;CIEND=-4,4;INSLEN=0;HOMLEN=3;SR=10;SRQ=0.984615;CONSENSUS=CCCAGCCGCTTCAAGAGACCTAGAGAGCCACAGTTCTCGATTGCTGGTAGCGGAAACTGCCAAAAGGACAAAAGCAGTAAGCCGCCACGGTGCCGGCAAGGCCGATATCTGCGAAATCAGAGGTTTTGAA;CE=1.96498	GT:GL:GQ:FT:RCL:RC:RCR:CN:DR:DV:RR:RV	1/1:-79.3944,-6.91814,0:69:PASS:243:45:211:0:0:0:0:23	1/1:-239.888,-12.8648,0:129:PASS:738:169:607:0:0:0:3:72	1/1:-321.184,-27.9794,0:10000:PASS:914:119:969:0:0:0:0:93	0/0:0,-18.0536,-215.092:10000:PASS:1271:2485:1262:2:0:0:60:0
unitig_0	392655	DEL00000029	GACCCCCACCGCACAAGAC	G	.	PASS	PRECISE;SVTYPE=DEL;SVMETHOD=EMBL.DELLYv0.7.7;CHR2=unitig_0;END=392674;PE=0;MAPQ=60;CT=3to5;CIPOS=-5,5;CIEND=-5,5;INSLEN=0;HOMLEN=4;SR=10;SRQ=0.976471;CONSENSUS=AGAAGCTTGTCGTGAGTGAAGACTGGGACCCAATCATTGGAACGGTTAGATGATTGTTAACAATACCGACAACAGGATGAGTTCCACTCTATCTTGGATGAGGCTGTCATTTTGGCCATTGTTGGAGACTATGACCTTGCCCACGACTTCGATGGTGCCCGGGAAGTTC;CE=1.99159	GT:GL:GQ:FT:RCL:RC:RCR:CN:DR:DV:RR:RV	1/1:-96.8961,-8.12394,0:81:PASS:102:18:176:0:0:0:0:27	0/0:0,-7.82335,-94.2966:78:PASS:232:592:327:2:0:0:26:0	1/1:-113.997,-6.03072,0:60:PASS:120:41:241:0:0:0:1:32	1/1:-384.386,-31.8948,0:10000:PASS:515:61:583:0:0:0:0:106
unitig_0	398167	DEL00000030	ACGAAGACGAAGAAGACGAAGACGAAGACGAAGAAGACGAAGACGAAGAAGACGAAGACGAAGAAGACGAAGAGGAAGGCGAAG	A	.	PASS	PRECISE;SVTYPE=DEL;SVMETHOD=EMBL.DELLYv0.7.7;CHR2=unitig_0;END=398251;PE=0;MAPQ=60;CT=3to5;CIPOS=-6,6;CIEND=-6,6;INSLEN=0;HOMLEN=5;SR=7;SRQ=0.978495;CONSENSUS=GTAGTGCCCGCATCCTCAGTGGAGGAAGAGGAAGGCGAAGACGAAGACGAAGAATAAGACGAAGAGGAAGAGGTAGAAGTGCTAGTGATGAC;CE=1.82675	GT:GL:GQ:FT:RCL:RC:RCR:CN:DR:DV:RR:RV	1/1:-40.0958,-3.60819,0:36:PASS:949:244:574:0:0:0:0:12	0/0:0,-10.2282,-117.693:102:PASS:1786:4173:2160:2:0:0:34:0	./.:0,0,0:0:LowQual:2087:1326:2368:1:0:0:0:0	./.:0,0,0:0:LowQual:2369:1844:2190:1:0:0:0:0
unitig_0	407831	DEL00000032	AGGTAGCCGCACAGGGGGGGCTGTTGT	A	.	PASS	PRECISE;SVTYPE=DEL;SVMETHOD=EMBL.DELLYv0.7.7;CHR2=unitig_0;END=407858;PE=0;MAPQ=60;CT=3to5;CIPOS=-2,2;CIEND=-2,2;INSLEN=0;HOMLEN=1;SR=10;SRQ=0.983673;CONSENSUS=TCTCATGGACGATCTCTAGGCCAAGAAATCCGTAACATTGTGTATCCCACTGGAAAATGTCTCTTTGTAGCAGAAGATGGGGGTTGATGACTCTCTGAGAGGCTGAATCAAGGTGAGACTAAGCACGGCCCCCAGAAGCCCTGGAGGAGGACAATAAAGCCACTAAGCCGCAAGCGGCAAATGGCCCAGCTGGCACGTCGCAGGCCAGCAGCTGCCAGCCATTCAGGTGGGAGCTGGCA…	GT:GL:GQ:FT:RCL:RC:RCR:CN:DR:DV:RR:RV	0/0:0,-4.21168,-48.5973:42:PASS:291:560:269:2:0:0:14:0	0/0:0,-9.0267,-106.596:90:PASS:362:918:517:2:0:0:30:0	0/0:0,-12.9358,-147.291:129:PASS:645:1377:670:2:0:0:43:0	1/1:-275.39,-23.1689,0:10000:PASS:571:51:685:0:0:0:0:77
unitig_0	428269	DEL00000036	ACCATGGACCTCAGACCT	A	.	PASS	PRECISE;SVTYPE=DEL;SVMETHOD=EMBL.DELLYv0.7.7;CHR2=unitig_0;END=428287;PE=0;MAPQ=60;CT=3to5;CIPOS=-2,2;CIEND=-2,2;INSLEN=0;HOMLEN=2;SR=10;SRQ=0.971264;CONSENSUS=GTCTCCCGACGGAGGACTTCGAAATGTGATGAGGGGCATCACAGACGATGCGATCAAAATTTGGTGGGGGTTAATGTCCGATAAGAAACACGATAAGAAGTGTGGCGCCCCGCGCTAAGAGGGAGACGCGCTAGAGTGTGGCCTGTATCTTAGCGCAATTAGGCACTGTGGGCA;CE=1.96653	GT:GL:GQ:FT:RCL:RC:RCR:CN:DR:DV:RR:RV	0/0:0,-3.90989,-45.0965:39:PASS:154:292:164:2:0:0:13:0	1/1:-212.393,-11.8575,0:119:PASS:332:83:404:0:0:0:2:61	0/0:0,-15.6457,-185.392:157:PASS:660:1265:558:2:0:0:52:0	0/0:0,-19.2585,-232.293:10000:PASS:674:1365:700:2:0:0:64:0
unitig_0	435809	DEL00000037	CTTCTCAACCGAGACTACTGGTCGCGGTTATGGGTCATTCAGGAATTTGCTCTTGCAAGAGATCTCTACATCATATACAACAGCGAATTTATACCATTCTTTCACCTTGACTACTTCATTGAGTGGGGCTGGATGGCTAACCTGCTGTACAAAAACGTCACTCGGCAACAATCACACGCGTTGAATCACTGAAAAGGTGGGCTCTTCAACAAG	C	.	PASS	PRECISE;SVTYPE=DEL;SVMETHOD=EMBL.DELLYv0.7.7;CHR2=unitig_0;END=436022;PE=0;MAPQ=60;CT=3to5;CIPOS=-7,7;CIEND=-7,7;INSLEN=0;HOMLEN=7;SR=10;SRQ=1;CONSENSUS=TCAGTGTGCAATTGGCAAAGAAAAAATTCCAGGTTCCGTGTGTGGAGAATGCACTTCAAAACATTGGTAGGCTTCTCTAGAAACCAAAGTTTCCACGCCCTCATCGAGTTTCGTTGGCTTACGTGTCTCGGTCGTCAGGACAAGGCAAACTTGTTATCCGT;CE=1.99459	GT:GL:GQ:FT:RCL:RC:RCR:CN:DR:DV:RR:RV	0/0:0,-2.40695,-28.7987:24:PASS:2751:5789:2630:2:0:0:8:0	0/0:0,-3.91161,-46.3982:39:PASS:1832:4343:1544:3:0:0:13:0	1/1:-81.1958,-6.91948,0:69:PASS:1376:61:3733:0:0:0:0:23	1/1:-231.692,-19.2574,0:10000:PASS:7570:256:7603:0:0:0:0:64
unitig_0	444175	DEL00000040	ACTTCTAGACACCTGGACACGGCTGTCTTGTCTAT	A	.	PASS	PRECISE;SVTYPE=DEL;SVMETHOD=EMBL.DELLYv0.7.7;CHR2=unitig_0;END=444210;PE=0;MAPQ=60;CT=3to5;CIPOS=-2,2;CIEND=-2,2;INSLEN=0;HOMLEN=1;SR=9;SRQ=0.965517;CONSENSUS=AAGGACCCCCAACACGCAGCCGCCCAAGCCTGGAAAGCACGGATCACCAGGTCCAAGATTAGAAACCTGTGACCCAAGACCCAAGCAAGCACCCCGCCGTCTTAATCATCAATCACCATCACCTGGACACTCTCTCTCTCGATACGACACGATACTATCGTCGACGAGGATCATAAACGAAGAGTAAAAGCCCCATTTCAAGGAGTGGATTTAATTACTACGCAATTCCCCCTTGGATTT…	GT:GL:GQ:FT:RCL:RC:RCR:CN:DR:DV:RR:RV	0/0:0,-2.4066,-27.4984:24:PASS:263:529:421:2:0:0:8:0	1/1:-50.4983,-4.21274,0:42:PASS:188:11:149:0:0:0:0:14	0/0:0,-5.11534,-61.0978:51:PASS:715:1082:724:2:0:0:17:0	0/0:0,-9.62802,-114.695:96:PASS:1371:2715:935:2:0:0:32:0
unitig_0	461916	DEL00000041	GAGCTTACTTCAGCACAGATTATGCCTTTTA	G	.	PASS	PRECISE;SVTYPE=DEL;SVMETHOD=EMBL.DELLYv0.7.7;CHR2=unitig_0;END=461947;PE=0;MAPQ=60;CT=3to5;CIPOS=-6,6;CIEND=-6,6;INSLEN=0;HOMLEN=5;SR=10;SRQ=1;CONSENSUS=CTGCCACTCAGTCTCCGATCTCTTGATCTTATTCGGAGCTCAGATAGACTCTTTAAATGAAAGACAAGAACTTCGTATTCGGGATCATGCCATGATTGACTTTTGTCGGCCGGTTCCCTTAATTGTTTGCGAGCAACGACAAA;CE=1.98374	GT:GL:GQ:FT:RCL:RC:RCR:CN:DR:DV:RR:RV	./.:0,0,0:0:LowQual:0:0:0:-1:0:0:0:0	1/1:-150.394,-12.6377,0:126:PASS:507:73:350:0:0:0:0:42	./.:0,0,0:0:LowQual:0:0:0:-1:0:0:0:0	./.:0,0,0:0:LowQual:0:0:0:-1:0:0:0:0
unitig_0	490568	DEL00000042	GTTCACGTACCACTGAAACATGGAATTGA	G	.	PASS	PRECISE;SVTYPE=DEL;SVMETHOD=EMBL.DELLYv0.7.7;CHR2=unitig_0;END=490597;PE=0;MAPQ=60;CT=3to5;CIPOS=-2,2;CIEND=-2,2;INSLEN=0;HOMLEN=1;SR=10;SRQ=0.993548;CONSENSUS=AAAGAGAAGTCCACGTGTTCGCCAGTGTCGACCTCTCCAGTGTCCAATACGTCCGCCAGGTACACGTAACACATTTCAGCGTCGCTTCAGACAGCTCAGCGCTGCTGCGTTTATCAATGCAGCACGTGTCTATCCATGTCCACCGATATCCATCT;CE=1.98155	GT:GL:GQ:FT:RCL:RC:RCR:CN:DR:DV:RR:RV	1/1:-54.098,-4.5134,0:45:PASS:232:23:165:0:0:0:0:15	0/0:0,-7.22145,-85.8967:72:PASS:433:972:395:2:0:0:24:0	0/0:0,-14.744,-176.094:147:PASS:904:1841:842:2:0:0:49:0	0/0:0,-16.8519,-206.694:10000:PASS:976:2186:1032:2:0:0:56:0
unitig_0	518060	DEL00000044	CCAGAGCAAGTAAAATGAAAAACGTGA	C	.	PASS	PRECISE;SVTYPE=DEL;SVMETHOD=EMBL.DELLYv0.7.7;CHR2=unitig_0;END=518087;PE=0;MAPQ=60;CT=3to5;CIPOS=-2,2;CIEND=-2,2;INSLEN=0;HOMLEN=2;SR=8;SRQ=0.996255;CONSENSUS=ATCCAAAACCCCGGGATGCGGGTCTAGTCACTGCGTGGAACCTGGGGGTCTGGCTGACCTTGGTCTCTTCGCCCACCTGATAGTATCTTTTTGGCAACGATCGGACCAGGGACGTGCCAGATGTCTAGCCTCTGGATGTTTCCAGAAATTTTGCTCTCATATCCTCGACCTGCCCTTCTTTTTTAATTCCACAGTTCAGGCTATTACAATTGTTCACCCGGAAAACTTCGTTCCGTTGAT…	GT:GL:GQ:FT:RCL:RC:RCR:CN:DR:DV:RR:RV	0/0:0,-3.6111,-44.5987:36:PASS:425:863:402:2:0:0:12:0	1/1:-86.7971,-4.32369,0:43:PASS:238:47:207:0:0:0:1:25	0/0:0,-0.601973,-7.99991:7:LowQual:107:168:78:2:0:0:2:0	0/0:0,-7.22229,-88.7976:72:PASS:919:1889:972:2:0:0:24:0
unitig_0	565587	DEL00000046	TTTGGTGCGCTGGTAGGCCGGACAAGTTTGTG	T	.	PASS	PRECISE;SVTYPE=DEL;SVMETHOD=EMBL.DELLYv0.7.7;CHR2=unitig_0;END=565619;PE=0;MAPQ=60;CT=3to5;CIPOS=-8,8;CIEND=-8,8;INSLEN=0;HOMLEN=7;SR=10;SRQ=0.970954;CONSENSUS=CATAAGATCTTGCGTTAAGATATGAGCCTCTCGTGTTATGAGATGTGGCATGATTGCTGTTGATTAAAGGGCCCTGACAACTCTTGTGTCAGGTCGACGAGTCAAGTGAAATGACACATTTGGTACGGAGAGAGTTGCCGTCTTGTCTTCGTGGCGGAGAAGTTCATTGCAGTACTGAAAGCAGTATATCAAGCGAATTATGCCGATGTTTCAGTACAACAGCCAGTAGCGCAGGGATC…	GT:GL:GQ:FT:RCL:RC:RCR:CN:DR:DV:RR:RV	0/0:0,-3.91061,-45.5972:39:PASS:332:735:415:2:0:0:13:0	0/0:0,-5.1142,-59.2967:51:PASS:395:748:341:2:0:0:17:0	1/1:-118.595,-9.92861,0:99:PASS:314:54:312:0:0:0:0:33	./.:0,0,0:0:LowQual:1279:2566:1297:2:0:0:0:0
unitig_0	566537	DEL00000047	G	<DEL>	.	PASS	PRECISE;SVTYPE=DEL;SVMETHOD=EMBL.DELLYv0.7.7;CHR2=unitig_0;END=567054;PE=91;MAPQ=60;CT=3to5;CIPOS=-1,1;CIEND=-1,1;INSLEN=0;HOMLEN=0;SR=10;SRQ=0.975758;CONSENSUS=TAGGCGTTCTCCAATATCTAGGCCACATAGTTGATCATGTTTGCCCAACCATTTCTCTGCGGAGAATGTCTTCCGTAGCACCAATATGAAGCCCTTTGCTGCTATCTCCGCCGTGGTCTACCTGGCAGCTATCGCACAGGGAGCCAATGTCAAAATCTGCAAG;CE=1.9914	GT:GL:GQ:FT:RCL:RC:RCR:CN:DR:DV:RR:RV	0/0:0,-3.0076,-34.2973:30:PASS:59:114:65:2:30:0:10:0	0/0:0,-5.115,-59.7975:51:PASS:27:73:55:2:22:0:17:0	0/0:0,-7.52171,-88.196:75:PASS:30:98:93:2:18:0:25:0	1/1:-264.191,-21.9658,0:10000:PASS:155:0:140:0:0:92:0:73
unitig_0	603240	DEL00000049	TCCAATGTCTATACAAGGG	T	.	PASS	PRECISE;SVTYPE=DEL;SVMETHOD=EMBL.DELLYv0.7.7;CHR2=unitig_0;END=603259;PE=0;MAPQ=60;CT=3to5;CIPOS=-2,2;CIEND=-2,2;INSLEN=0;HOMLEN=2;SR=10;SRQ=0.961538;CONSENSUS=GTGTGTCCATGCACAACCACTTGTCATTTGGGCGGTTTACACACCACAATATGACCAGCACAACTGGCAGTGCAGCCCTGACAATGCGAGAATGTGTATGGCATCGTCAAGAAAGTAACAATTCAATGCCCGCTGACCTGTTCATGGAATAATGAT;CE=1.99194	GT:GL:GQ:FT:RCL:RC:RCR:CN:DR:DV:RR:RV	0/0:0,-3.30967,-39.1983:33:PASS:136:292:152:2:0:0:11:0	0/0:0,-6.92092,-83.5972:69:PASS:253:478:248:2:0:0:23:0	0/0:0,-5.7177,-70.9981:57:PASS:375:798:425:2:0:0:19:0	1/1:-383.585,-32.1951,0:10000:PASS:506:74:545:0:0:0:0:107
unitig_0	645646	DEL00000051	GGAGGGGTGTGACACCCGGCGCCTCCTCGAGCCTCGT	G	.	PASS	PRECISE;SVTYPE=DEL;SVMETHOD=EMBL.DELLYv0.7.7;CHR2=unitig_0;END=645683;PE=0;MAPQ=60;CT=3to5;CIPOS=-9,9;CIEND=-9,9;INSLEN=0;HOMLEN=9;SR=10;SRQ=0.986842;CONSENSUS=ATGTCGCAAGCTCGTGAGCGACGCCTTGCATATTCTTGGTCCTTATCGATAGCCTGGGCAGCGAAGCAAACACATGAAGAAGTGAAGAAGTGAATCAGTGTGAATGGAGGGGTGACGATGGCGCCGAGAGGCTGACATCCCAGCGGCAAGAAGAGCTTCTATCCCACTCGCAGCCTGGCTCAACCTGGCCGCCTTGTTCCAAGACCATCCGGAGCCTCGCAGTGGATT;CE=1.98558	GT:GL:GQ:FT:RCL:RC:RCR:CN:DR:DV:RR:RV	0/0:0,-3.00773,-34.2974:30:PASS:218:531:310:2:0:0:10:0	1/1:-156.294,-13.239,0:132:PASS:496:93:769:0:0:0:0:44	0/0:0,-27.079,-315.386:10000:PASS:1904:4209:2193:2:0:0:90:0	0/0:0,-16.248,-192.392:10000:PASS:1304:2704:1220:2:0:0:54:0
unitig_0	645874	DEL00000052	TCAAAGTCGTCCTTCCAGA	T	.	PASS	PRECISE;SVTYPE=DEL;SVMETHOD=EMBL.DELLYv0.7.7;CHR2=unitig_0;END=645893;PE=0;MAPQ=60;CT=3to5;CIPOS=-5,5;CIEND=-5,5;INSLEN=0;HOMLEN=6;SR=10;SRQ=0.977974;CONSENSUS=AGACCATCCGGAGCCTCGCAGTGGATTACCAACGGCTGCGATGGCCCCCAACTCCGAAGGGGCTCACAATCACATCCAAAGGATGAATGAGTGAGTCAATGAATCGATGAACAACAACCCAGCCGCACGTATCGTGTCGGGCAACTAAAGTCCCGTCACTAACAAGACCGTCGGACTCACACCGATCCGTGAATCCTACCTGTCCTGTCCTATCCTACCCGTAAGC;CE=1.964	GT:GL:GQ:FT:RCL:RC:RCR:CN:DR:DV:RR:RV	0/0:0,-5.71671,-68.4971:57:PASS:281:604:284:2:0:0:19:0	0/0:0,-18.0499,-204.488:10000:PASS:680:1304:665:2:0:0:60:0	0/0:0,-25.8755,-307.487:10000:PASS:1009:2087:953:2:0:0:86:0	1/1:-377.783,-31.591,0:10000:PASS:585:102:642:0:0:0:0:105
unitig_0	648289	DEL00000053	A	<DEL>	.	PASS	PRECISE;SVTYPE=DEL;SVMETHOD=EMBL.DELLYv0.7.7;CHR2=unitig_0;END=651378;PE=130;MAPQ=60;CT=3to5;CIPOS=-10,10;CIEND=-10,10;INSLEN=0;HOMLEN=11;SR=10;SRQ=0.993827;CONSENSUS=AACCTGACTTAACTTTACCGAACAATTCGATGCTACCGGTAATTGAATGAATGCAGTGCAGCACGCAGCAGACCACCCTCGGCCCCGTAATCGCGAACGCGGTGGGTTCTTCTCCTCTCCTTGCCGTGCCGAGCCGTGCAGGAAGGACGAACAAGATGGCGC;CE=1.9835	GT:GL:GQ:FT:RCL:RC:RCR:CN:DR:DV:RR:RV	./.:0,0,0:0:LowQual:450:35:410:0:0:51:0:0	1/1:-201.794,-13.9524,0:140:PASS:847:8:771:0:0:72:1:56	1/1:-289.184,-24.9696,0:10000:PASS:1154:0:977:0:0:132:0:83	0/0:0,-0.299938,-2.59891:5:LowQual:776:218:790:0:0:77:1:0
unitig_0	659198	DEL00000054	CACGCATTTATACAGTGGA	C	.	PASS	PRECISE;SVTYPE=DEL;SVMETHOD=EMBL.DELLYv0.7.7;CHR2=unitig_0;END=659217;PE=0;MAPQ=60;CT=3to5;CIPOS=-4,4;CIEND=-4,4;INSLEN=0;HOMLEN=3;SR=10;SRQ=1;CONSENSUS=GGCCAGATCACCGTGAACTTCCATGGTCGTGCCAGACGCCGTTCAGCACTCCAGGCCTCCTTGTTCTCTCAGATTGTGTGATTGGCAGATCTCCTGACTACGGCTTATCATCAACACCATTTTGTCATGGCATATCACGAGTTTAATTGACAGACATC;CE=1.9857	GT:GL:GQ:FT:RCL:RC:RCR:CN:DR:DV:RR:RV	0/0:0,-6.61931,-79.0966:66:PASS:329:686:316:2:0:0:22:0	0/0:0,-9.92751,-118.094:99:PASS:446:932:405:2:0:0:33:0	0/0:0,-9.62955,-117.497:96:PASS:422:901:448:2:0:0:32:0	1/1:-374.59,-30.3942,0:10000:PASS:634:106:518:0:0:0:0:101
unitig_0	661990	DEL00000055	ATCCCCCTTTCCCACACCTCTGACGATGCATGGGTAGGCGGTTGCCATGG	A	.	PASS	PRECISE;SVTYPE=DEL;SVMETHOD=EMBL.DELLYv0.7.7;CHR2=unitig_0;END=662040;PE=0;MAPQ=60;CT=3to5;CIPOS=-2,2;CIEND=-2,2;INSLEN=0;HOMLEN=1;SR=10;SRQ=1;CONSENSUS=CCGGCGGTGTGCAGGCCCGTTATTCGCTCCAGGGATCCATCCTTTGCATAACCAAACAGACACTTGCCGCAGCGGGCCTGGCTTCCGGCTGCTGCTGCTTTGTAAATGTAGAGGTGAGTTGTGGAACTGTTCGCCCTACATGTCTTGTTGACAGAAGTCCAAATCTTGCATACACACCCCTTGGTACATCGTCAAGATGTTGCTATGT;CE=1.99013	GT:GL:GQ:FT:RCL:RC:RCR:CN:DR:DV:RR:RV	0/0:0,-6.01508,-67.9945:60:PASS:670:1415:618:2:0:0:20:0	0/0:0,-12.6357,-147.792:126:PASS:1499:2436:948:2:0:0:42:0	0/0:0,-26.7785,-317.387:10000:PASS:2742:5319:2305:2:0:0:89:0	1/1:-332.085,-28.2821,0:10000:PASS:1534:90:1493:0:0:0:0:94
unitig_0	664634	DEL00000056	ACTGACGTGCCCAGACGGAGGCGTTCTTTTTGGGTGCCAAACAATCCAGGTAAAAACAGTCTTGAGTAGTGAGAGTTTGGGGAAGGAGATGCCTCGCATTCCATTGTTTATCACTTGGAAGGAAGGAGCAAACCCTTTCCGCCTACATAGCAACTTCAATTCGATTTTGAGAAACGACCTCGAATTTTGCAACGAAGTCAACACCGTTTTGTCCACTTTCGGCGTAAAATCCAAAATCTGAGTCATTACTATTTGTCGCTAGTCACGGCGTGTTTG	A	.	PASS	PRECISE;SVTYPE=DEL;SVMETHOD=EMBL.DELLYv0.7.7;CHR2=unitig_0;END=664910;PE=0;MAPQ=60;CT=3to5;CIPOS=-4,4;CIEND=-4,4;INSLEN=0;HOMLEN=4;SR=10;SRQ=0.96875;CONSENSUS=GCGGTTACAAATGTCAAATCTGCTCAAGTGAAGGTCGGCGGAAAGTCGTGTTTGTATTGCAAGCCATCTGAGTGTGACTGCACCAAGGTATTGATAGGCCAGCTTGAAAACTTTCACATTTCTTTCAAATAACAATTTTCAATATAATCGGCGATGGAATCAACTATGTTTTCAGGCTTTACTTGATAAT;CE=1.96209	GT:GL:GQ:FT:RCL:RC:RCR:CN:DR:DV:RR:RV	./.:0,0,0:0:LowQual:4032:105:2902:0:0:0:0:0	1/1:-58.698,-4.81449,0:48:PASS:3047:150:1239:0:0:0:0:16	./.:0,0,0:0:LowQual:4487:85:1358:0:0:0:0:0	1/1:-228.993,-18.6574,0:10000:PASS:9316:0:9197:0:0:0:0:62
unitig_0	735800	DEL00000060	CAGTACCTACCGAGAAGAGCTCTCGGG	C	.	PASS	PRECISE;SVTYPE=DEL;SVMETHOD=EMBL.DELLYv0.7.7;CHR2=unitig_0;END=735827;PE=0;MAPQ=60;CT=3to5;CIPOS=-1,1;CIEND=-1,1;INSLEN=0;HOMLEN=0;SR=10;SRQ=0.955975;CONSENSUS=TGATTCGGGAAGAAAATGACTGTACCTGTGTACACCAGCACATTGAGTTTCCGAGGAGCCATCCCCGACTGTGCGATGGTTGAGATTTGATGTGTTGATTATTATGGCCCCGGCTGAGATCGGATCTACTCAATTGGGGCGCGCGCGGGTGGCTC;CE=1.98121	GT:GL:GQ:FT:RCL:RC:RCR:CN:DR:DV:RR:RV	0/0:0,-6.01579,-68.2952:60:PASS:366:737:367:2:0:0:20:0	0/0:0,-21.9639,-256.089:10000:PASS:1022:2272:1167:2:0:0:73:0	0/0:0,-28.2825,-329.786:10000:PASS:1514:3168:1575:2:0:0:94:0	1/1:-286.685,-24.971,0:10000:PASS:669:46:604:0:0:0:0:83
unitig_0	740592	DEL00000061	AATCCGTCACCCATGTCATGGATGGGTCAACATTTCCAACATCACCAGT	A	.	PASS	PRECISE;SVTYPE=DEL;SVMETHOD=EMBL.DELLYv0.7.7;CHR2=unitig_0;END=740641;PE=0;MAPQ=60;CT=3to5;CIPOS=-2,2;CIEND=-2,2;INSLEN=0;HOMLEN=1;SR=10;SRQ=0.987421;CONSENSUS=GTGTCGAGATGGTTTGAATCTCAATGGCAGTTTGATGCCTTGACAGTTGAGAAGTTGTGATGTGGCCTAAAGATAACAGTTGGAAGTGGTTTTTGGGTTGCGCAAAGCGAGCTGGTCCAGCCACAATCAATCTAGAGCCAAGCACATTCTCGAGAGTCA;CE=1.97643	GT:GL:GQ:FT:RCL:RC:RCR:CN:DR:DV:RR:RV	0/0:0,-0.902689,-10.6996:10:LowQual:242:993:527:3:0:0:3:0	1/1:-151.391,-12.935,0:129:PASS:824:31:507:0:0:0:0:43	0/0:0,-9.62819,-115.695:96:PASS:827:1851:1147:2:0:0:32:0	0/0:0,-16.8397,-190.582:10000:PASS:1678:3655:1876:2:0:0:56:0
unitig_0	754419	DEL00000062	TGGTAGATGAAGATTCGGTTGTAGACGTCGATTCGGC	T	.	PASS	PRECISE;SVTYPE=DEL;SVMETHOD=EMBL.DELLYv0.7.7;CHR2=unitig_0;END=754456;PE=0;MAPQ=60;CT=3to5;CIPOS=-35,35;CIEND=-35,35;INSLEN=0;HOMLEN=35;SR=10;SRQ=0.988235;CONSENSUS=TAGACGTCAATTCGGTGGTAGATGTTGTTTCAGTGGTAGATGTAGATTCGGTTGTAGACGTCGATTCGGTGGTATATGTCGTTTCAGTGGTAGATGTCGCTCCAGTTGTGGTGGTCGTCGTGGCCAAGGTGGAAATGATGAGCGTCCCTGAGACAGTGCCGGAAGCCGGG;CE=1.92498	GT:GL:GQ:FT:RCL:RC:RCR:CN:DR:DV:RR:RV	0/0:0,-1.80455,-19.5984:18:PASS:348:655:332:2:0:0:6:0	./.:0,0,0:0:LowQual:324:410:315:1:0:0:0:0	0/1:-47.0724,0,-36.8726:10000:PASS:567:1398:793:2:0:0:13:16	1/1:-160.094,-10.3421,0:103:PASS:764:509:682:1:0:0:1:46
unitig_0	755002	DEL00000063	CCTTCTTCTTCAGAAGCAAAAATGAACT	C	.	PASS	PRECISE;SVTYPE=DEL;SVMETHOD=EMBL.DELLYv0.7.7;CHR2=unitig_0;END=755030;PE=0;MAPQ=60;CT=3to5;CIPOS=-3,3;CIEND=-3,3;INSLEN=0;HOMLEN=3;SR=6;SRQ=1;CONSENSUS=AGGTTCCCGTTTTCATCGTTTGCGTAGTTCGTACCGTCAATAAAGACTCCCATTGGGTCCGGAGAGCCGCTGTTGATTGTTAAGTTCAGTTCAGAGAGGCAAGAGTAATTCGAGGTCGTTCTTACCCGACTAAGACGCCGGAATAGCCGATATCG;CE=1.99463	GT:GL:GQ:FT:RCL:RC:RCR:CN:DR:DV:RR:RV	0/0:0,-6.01756,-71.497:60:PASS:363:749:371:2:0:0:20:0	0/0:0,-4.21222,-49.2978:42:PASS:234:438:221:2:0:0:14:0	1/1:-101.996,-8.7254,0:87:PASS:322:22:254:0:0:0:0:29	0/0:0,-19.2548,-227.789:10000:PASS:932:2112:1148:2:0:0:64:0
unitig_0	756799	DEL00000064	TGCTATATGTGCTATGTGACAAATTTACTAGTAAATAGCGTGATATGTAGGTGTG	T	.	PASS	PRECISE;SVTYPE=DEL;SVMETHOD=EMBL.DELLYv0.7.7;CHR2=unitig_0;END=756854;PE=0;MAPQ=60;CT=3to5;CIPOS=-2,2;CIEND=-2,2;INSLEN=0;HOMLEN=2;SR=10;SRQ=1;CONSENSUS=ACGAAGGGTCTAAAGTGGTCAATTCAGCATGTACTAGTAATTTTGTCACAAATGAGCTATCTAGCAAAAGGAAGATCTTCCCCAGCTGGGTAGTCATCTGAGGTAGGAAACTCTCTACTGGCGCGTTGCTAGTAGCGCGTCGCTAGTCAGTAGCGCGTAGCAATAAGGTAGATAACGCGGGGCTGAATGTCGATGGGCTCTTTCTAGATTCGACACGATG;CE=1.98919	GT:GL:GQ:FT:RCL:RC:RCR:CN:DR:DV:RR:RV	0/0:0,-2.40671,-27.9985:24:PASS:857:1266:601:2:0:0:8:0	1/1:-96.7975,-7.82432,0:78:PASS:435:17:518:0:0:0:0:26	0/0:0,-8.72583,-102.496:87:PASS:764:1753:1097:2:0:0:29:0	0/0:0,-20.7644,-256.493:10000:PASS:2396:4786:2088:2:0:0:69:0
unitig_0	763186	DEL00000065	AGGGCTTGTCACACTCAAGAATAGGGAGCTGTCTATGTAAGGTGTCAGGATAAAAATGGTG	A	.	PASS	PRECISE;SVTYPE=DEL;SVMETHOD=EMBL.DELLYv0.7.7;CHR2=unitig_0;END=763247;PE=0;MAPQ=60;CT=3to5;CIPOS=-2,2;CIEND=-2,2;INSLEN=0;HOMLEN=1;SR=9;SRQ=0.969512;CONSENSUS=TGTCGAAGGCGACTGTGCTGGCGTCGGAAATTACCTCAAGCACTGACGTGATTGAGCTGTACTTGGCGGTACAGTTCGATGAATGTGTTTGACGATGAATGGAGTTGCGCGCTAACAAATTGTGCAGATAATTATTGTCTCGAAATTTGAATTCAATACCATTT;CE=1.97062	GT:GL:GQ:FT:RCL:RC:RCR:CN:DR:DV:RR:RV	0/0:0,-4.51322,-55.6978:45:PASS:511:1085:609:2:0:0:15:0	1/1:-81.5968,-6.92051,0:69:PASS:501:16:445:0:0:0:0:23	0/0:0,-12.9383,-153.294:129:PASS:1770:2997:1347:2:0:0:43:0	0/0:0,-21.3644,-257.691:10000:PASS:2424:4997:2807:2:0:0:71:0
unitig_0	778869	DEL00000066	CCTGCTTCAATTGCGACACTGGTTGTATATACACTATCTTTATCTTAAGAATTTCGATTCTCTTTCATCCTTGAGAAGGAGGCGTTTTCGCTGTTTGACGAATCAAGCCATTTGAACAAGACTGGCCGTTTTGCACAGTTTTGTT	C	.	PASS	PRECISE;SVTYPE=DEL;SVMETHOD=EMBL.DELLYv0.7.7;CHR2=unitig_0;END=779014;PE=0;MAPQ=60;CT=3to5;CIPOS=-2,2;CIEND=-2,2;INSLEN=0;HOMLEN=1;SR=10;SRQ=0.987879;CONSENSUS=ATAGGTTTAGGGAACAGATGAATATCTCGAATCGCCGAACAAAAGGGAATGCCGAAGATGGTCGAGGTGATAATCGATCAGCTCGGCAAGGCAGCTTTTGCGGCAGAGCGGTTGTATGGATAACAGTCAAGCAGACAATATCAATCATTCATTTGAATTGAGTTT;CE=1.96043	GT:GL:GQ:FT:RCL:RC:RCR:CN:DR:DV:RR:RV	0/0:0,-5.11546,-61.798:51:PASS:1568:3840:1492:3:0:0:17:0	0/0:0,-4.51308,-53.4976:45:PASS:1110:2764:1353:2:0:0:15:0	0/0:0,-3.91203,-48.0986:39:PASS:784:1751:1626:1:0:0:13:0	1/1:-302.287,-25.274,0:10000:PASS:3491:60:5348:0:0:0:0:84
unitig_0	785842	DEL00000067	TGAATACTATGCCGCGTTATTATTTA	T	.	PASS	PRECISE;SVTYPE=DEL;SVMETHOD=EMBL.DELLYv0.7.7;CHR2=unitig_0;END=785868;PE=0;MAPQ=60;CT=3to5;CIPOS=-3,3;CIEND=-3,3;INSLEN=0;HOMLEN=2;SR=10;SRQ=0.981982;CONSENSUS=ACAAGCTAGTCAATGTTAACAAGAACTAATAGCGTTAGTTGTATCCAAAATAAATAGACAATATGTTACTACGACTTTCTATCTTAATATACCATTGCTTTAGCATTTTAT;CE=1.84888	GT:GL:GQ:FT:RCL:RC:RCR:CN:DR:DV:RR:RV	1/1:-107.596,-8.72625,0:87:PASS:318:17:227:0:0:0:0:29	0/0:0,-4.81446,-57.298:48:PASS:218:553:270:2:0:0:16:0	0/0:0,-0.902642,-10.3996:10:LowQual:111:118:46:2:0:0:3:0	0/0:0,-17.1524,-210.894:10000:PASS:848:1951:1080:2:0:0:57:0
unitig_0	819751	DEL00000069	GCCTGGTAAACTCGAGGT	G	.	PASS	PRECISE;SVTYPE=DEL;SVMETHOD=EMBL.DELLYv0.7.7;CHR2=unitig_0;END=819769;PE=0;MAPQ=60;CT=3to5;CIPOS=-5,5;CIEND=-5,5;INSLEN=0;HOMLEN=5;SR=10;SRQ=0.996255;CONSENSUS=TCATTACCGCGGTGGATGATCCGGCACTTGCAGGGCCGGGCCTCGCTGTTCATTGGAGTGGCTCTCGCTATCCTGGATGGCCTGCTAAACTGCATGGGGAAGGTGTATGGTGGGGGTACCCGAGCAGAACGGCTTGGACAGTTGTGTTTCATCGCCGACGATCTTATGCGCCGACTGCGAGGCCGCACCTGTATAAAAGCAGGCTATTCGTTGTCGAAGTGCGCGAGGCAATATATTTG…	GT:GL:GQ:FT:RCL:RC:RCR:CN:DR:DV:RR:RV	1/1:-72.096,-6.31766,0:63:PASS:195:27:129:0:0:0:0:21	0/0:0,-9.32727,-109.895:93:PASS:386:774:391:2:0:0:31:0	1/1:-286.98,-25.8681,0:10000:PASS:632:132:491:0:0:0:0:86	1/1:-210.789,-18.352,0:10000:PASS:484:89:393:0:0:0:0:61
unitig_0	820818	DEL00000070	ATGCTCAACAGTTGGTATCAACACCC	A	.	PASS	PRECISE;SVTYPE=DEL;SVMETHOD=EMBL.DELLYv0.7.7;CHR2=unitig_0;END=820844;PE=0;MAPQ=60;CT=3to5;CIPOS=-5,5;CIEND=-5,5;INSLEN=0;HOMLEN=4;SR=10;SRQ=0.996241;CONSENSUS=AACGTTTCTCTGCCCCATTGATCCAATGTCTTTTCCCAATCAATTTGCCCATTAACTCAGCCGTAACAAACGTTCTTTTAATTATCGTTTCCATTGACTAATATAGCAGGTTTTCAGAGTAACTTCTATGCTATGCTCCCCACGCTGCCCGCGTGCCACAGACGTAACCTTCAAGAGCTCTTGCAGCTGTCTACCCATTTAGCGTCGCTTTCAACAGGATTGCTACTTTTGACATGTGC…	GT:GL:GQ:FT:RCL:RC:RCR:CN:DR:DV:RR:RV	1/1:-70.4967,-6.01729,0:60:PASS:207:40:208:0:0:0:0:20	0/0:0,-6.92065,-83.497:69:PASS:330:717:387:2:0:0:23:0	1/1:-142.694,-12.3361,0:123:PASS:299:43:395:0:0:0:0:41	1/1:-456.885,-37.9147,0:10000:PASS:1084:146:1025:0:0:0:0:126
unitig_0	845834	DEL00000071	CCCTCGGATCGCTCGCAT	C	.	PASS	PRECISE;SVTYPE=DEL;SVMETHOD=EMBL.DELLYv0.7.7;CHR2=unitig_0;END=845852;PE=0;MAPQ=60;CT=3to5;CIPOS=-3,3;CIEND=-3,3;INSLEN=0;HOMLEN=3;SR=10;SRQ=0.992674;CONSENSUS=TCCTGATCCACCACTTGGTGAAGTCGATAAAGACTTGAGCCGTCGATTTACGGTAGTCGGGACGGATCTCTGGACTGAGATCTTGCATACTGCTAGTTTCGGCGCCAAATTGTAACAGCGCGAAAATCTTATCCTAGCGCCTGACCTTCCAAGAGAACCTCAAGAATGCCAAGCGGGTTTGAGCGGGTTATTTGTCCATTCTCCGTAATTTCGAACAGTCTGGAAAAGACAGGAGGCAT…	GT:GL:GQ:FT:RCL:RC:RCR:CN:DR:DV:RR:RV	0/0:0,-4.51295,-52.2975:45:PASS:230:439:191:2:0:0:15:0	0/0:0,-6.31782,-74.9962:63:PASS:238:498:245:2:0:0:21:0	0/0:0,-15.0451,-181.194:150:PASS:581:1158:587:2:0:0:50:0	1/1:-352.486,-29.7884,0:10000:PASS:554:69:517:0:0:0:0:99
unitig_0	860892	DEL00000072	AGCATGACGAGTTGCCCATG	A	.	PASS	PRECISE;SVTYPE=DEL;SVMETHOD=EMBL.DELLYv0.7.7;CHR2=unitig_0;END=860912;PE=0;MAPQ=60;CT=3to5;CIPOS=-4,4;CIEND=-4,4;INSLEN=0;HOMLEN=3;SR=10;SRQ=0.996255;CONSENSUS=AGCTGGTAGTCGCTGTAATCTACATCCCACCTTCTTGAATCAATTGATGTTCCGTATCTGCTACAGAGCAATTGGTGTTGGGCCCTATAGAACAGACGCCACGACTTCGTTTGCCAAGTGTTTTGATTTGGCAAGCCAAACTAAACAAGTCATCACTCATCACACAAAGTCCAGGTCCAGCCATATTGGCTGAGCCTAGCCCAGCCAATCTGTTCAATACAGCAGAGCAATATGACCGC…	GT:GL:GQ:FT:RCL:RC:RCR:CN:DR:DV:RR:RV	0/0:0,-4.51201,-52.5966:45:PASS:240:444:221:2:0:0:15:0	0/0:0,-6.01654,-69.7959:60:PASS:233:474:211:2:0:0:20:0	1/1:-187.19,-15.6435,0:157:PASS:312:36:279:0:0:0:0:52	1/1:-283.383,-24.3668,0:10000:PASS:523:71:524:0:0:0:0:81
unitig_0	903394	DEL00000073	GGTGAGAGTATCGAAAGCAACT	G	.	PASS	PRECISE;SVTYPE=DEL;SVMETHOD=EMBL.DELLYv0.7.7;CHR2=unitig_0;END=903416;PE=0;MAPQ=60;CT=3to5;CIPOS=-2,2;CIEND=-2,2;INSLEN=0;HOMLEN=2;SR=10;SRQ=0.955645;CONSENSUS=ATGAGGGTCCCTAGTGCCATGCATTGAATTACACCAACTAACTCGTCTGAAATCTGCAAGCTTCTGCTGGCTTTCTATGAAGCTCCGCGGGGGAAGAATGTCTGAGGATTTGGATATGCGGCGTGTTTGCCGATTCGCTCAGGTCCTTCCGCCGCGGCGGAAGATGCCACTAAACCTCTCCCCCACTAGCGACAAATCAGGACTAGCAGTAGAGGTGGAAATCTACTGGCATTCATTCA…	GT:GL:GQ:FT:RCL:RC:RCR:CN:DR:DV:RR:RV	0/0:0,-5.11532,-61.6978:51:PASS:289:512:248:2:0:0:17:0	1/1:-132.991,-11.7316,0:117:PASS:257:13:123:0:0:0:0:39	0/0:0,-9.6286,-114.196:96:PASS:480:904:466:2:0:0:32:0	0/0:0,-18.6521,-216.288:10000:PASS:939:1757:832:2:0:0:62:0
unitig_0	910511	DEL00000075	GGGTTACTAAGACCAGTCTGTCGCACTTGACACCAACAACCGCATCATCCACTACTTCGACTACAGATTCCAGCAGCGTTGTTTCGCCCTCAACCACAGCTGCACCGACACCCACACAATCATCCACTAGGAAATCAAGTAGCAGTGGAAGTTCAGCGTCTTCTAGGGAGACCTGTTT	G	.	PASS	PRECISE;SVTYPE=DEL;SVMETHOD=EMBL.DELLYv0.7.7;CHR2=unitig_0;END=910689;PE=0;MAPQ=60;CT=3to5;CIPOS=-2,2;CIEND=-2,2;INSLEN=0;HOMLEN=1;SR=10;SRQ=0.972973;CONSENSUS=CTTCCGACGAAATCAATCCATTTACTACAGGTACGCAACAGTCTCCTAGGAATACGGCGGAGCTTGTTGGCATCATAATTGGAATCCTTGGCCTTATCATTGCAATTTTGA;CE=1.98369	GT:GL:GQ:FT:RCL:RC:RCR:CN:DR:DV:RR:RV	1/1:-76.7975,-6.31913,0:63:PASS:1979:26:1415:0:0:0:0:21	0/0:0,-6.61928,-77.9966:66:PASS:1718:5623:2339:3:0:0:22:0	1/1:-39.7985,-3.30978,0:33:PASS:1233:13:402:0:0:0:0:11	1/1:-233.591,-16.9598,0:10000:PASS:4131:192:6652:0:0:0:1:66
unitig_0	922306	DEL00000076	TAAAACAAAGGCCGGATAATCCAGGCAGATAAC	T	.	PASS	PRECISE;SVTYPE=DEL;SVMETHOD=EMBL.DELLYv0.7.7;CHR2=unitig_0;END=922339;PE=0;MAPQ=60;CT=3to5;CIPOS=-4,4;CIEND=-4,4;INSLEN=0;HOMLEN=4;SR=10;SRQ=0.98;CONSENSUS=ATCTTCAGATATCGCACTGGGAGCCATGATGAGAGGAAATGTTTGCTCTGTAAACATAGGCTTAGAGAAGGAATTAATGAGGAGCTTGTCATATTGGGGGGCTCTACCCGTAATATACTCACTTTCGTTGGGAAACAATACCGTAGTCAT;CE=1.97332	GT:GL:GQ:FT:RCL:RC:RCR:CN:DR:DV:RR:RV	1/1:-46.3979,-3.91132,0:39:PASS:163:17:250:0:0:0:0:13	0/0:0,-3.91173,-46.6983:39:PASS:262:508:271:2:0:0:13:0	1/1:-99.3963,-8.4251,0:84:PASS:290:26:279:0:0:0:0:28	1/1:-341.19,-27.9857,0:10000:PASS:1000:70:1061:0:0:0:0:93
unitig_0	922701	DEL00000077	TCCAGGCTAGTTCTTGAGAATCACTTTGGTGTAG	T	.	PASS	PRECISE;SVTYPE=DEL;SVMETHOD=EMBL.DELLYv0.7.7;CHR2=unitig_0;END=922735;PE=0;MAPQ=60;CT=3to5;CIPOS=-3,3;CIEND=-3,3;INSLEN=0;HOMLEN=3;SR=10;SRQ=0.96124;CONSENSUS=ATCCATGGTACGGCGTTAGTGATAACACATAATGGCTTATGGATGTCTGGGGTAATTTGGTCATTTTTTATATTCTCCTTGCTTAACATGTGTTCTCAGCTACTTCTAATCAGCATCCTAGCACGCCAA;CE=1.95586	GT:GL:GQ:FT:RCL:RC:RCR:CN:DR:DV:RR:RV	1/1:-61.8975,-5.11498,0:51:PASS:238:14:291:0:0:0:0:17	0/0:0,-4.51342,-54.298:45:PASS:424:636:257:2:0:0:15:0	1/1:-41.898,-3.61038,0:36:PASS:180:7:119:0:0:0:0:12	1/1:-416.686,-34.3037,0:10000:PASS:952:75:1325:0:0:0:0:114
unitig_0	927412	DEL00000078	CCAAACCTGTCAAAAACGGCGCCAAA	C	.	PASS	PRECISE;SVTYPE=DEL;SVMETHOD=EMBL.DELLYv0.7.7;CHR2=unitig_0;END=927438;PE=0;MAPQ=60;CT=3to5;CIPOS=-3,3;CIEND=-3,3;INSLEN=0;HOMLEN=2;SR=10;SRQ=0.98062;CONSENSUS=TCATCCTGGAACGTCCAGAAGTCTGGAAAGTGGTATGAACGCCATTAATATATGTCATAGAATCCTTGTGGTAAGGTGAGAATGTGGCTCAAGTCAAGGGCTCTCGGATACAGGCGGCCGAGAGAGCCCCCTAACCTCCTGATGCTTGTCCAAACAAGCATTTTCGGCAGGGTTACAGACCCGCCGACCTGGACCGGGTCGGCCAAAGTGGTGCGCCGTCTGACATTTCCATCGAGCCTA…	GT:GL:GQ:FT:RCL:RC:RCR:CN:DR:DV:RR:RV	1/1:-99.1907,-9.0216,0:90:PASS:264:18:236:0:0:0:0:30	0/0:0,-4.20778,-43.5934:42:PASS:523:1023:568:2:0:0:14:0	1/1:-335.956,-31.2629,0:10000:PASS:880:96:885:0:0:0:0:104	1/1:-216.281,-19.2464,0:10000:PASS:520:40:553:0:0:0:0:64
unitig_0	934341	DEL00000079	ATATATGACTAACATGGGGGGTGTCCTGTTTCTCTGACAGGCCATTCTGTGGTTCGTCACAGGCGAGGTGAAGACATTATTATGTCTTGCATGATGTAGCCAGGTTCTCGACGATTGGGCAGGACAATGAGCACGTCAAAACATAAAACCAGCAAGAGTGATTAGTATATGGCTTTAAACAAG	A	.	PASS	PRECISE;SVTYPE=DEL;SVMETHOD=EMBL.DELLYv0.7.7;CHR2=unitig_0;END=934524;PE=0;MAPQ=60;CT=3to5;CIPOS=-4,4;CIEND=-4,4;INSLEN=0;HOMLEN=3;SR=10;SRQ=0.980198;CONSENSUS=TGTCACTTGAAGAATCGTTTGTGGCGCCTTTACTTATCTCAGGATCATGATACAATCCCGACTTTTGATTGATAGACTTGTTCTAATATTATATCTTGCTTTGCTCTGAAAATTAAGTGTCTACATATTCTTCGGAATAACATGGCACAATCGACAACATCAATAAAGATGAAACAGCCGTAGGAGGACAAACCTGCTCGGT;CE=1.9582	GT:GL:GQ:FT:RCL:RC:RCR:CN:DR:DV:RR:RV	0/0:0,-5.11462,-60.0971:51:PASS:1930:3812:2350:2:0:0:17:0	0/0:0,-5.71791,-71.7983:57:PASS:2703:4581:1658:2:0:0:19:0	1/1:-64.2973,-5.41584,0:54:PASS:2618:20:2062:0:0:0:0:18	1/1:-207.394,-16.8519,0:10000:PASS:6423:49:5510:0:0:0:0:56
unitig_0	938582	DEL00000080	T	<DEL>	.	PASS	IMPRECISE;SVTYPE=DEL;SVMETHOD=EMBL.DELLYv0.7.7;CHR2=unitig_0;END=943857;PE=60;MAPQ=60;CT=3to5;CIPOS=-109,109;CIEND=-109,109	GT:GL:GQ:FT:RCL:RC:RCR:CN:DR:DV:RR:RV	1/1:-157.1,-8.42877,0:84:PASS:661:15:692:0:0:28:0:0	0/0:0,-3.61235,-72:36:PASS:403:855:429:2:12:0:0:0	1/1:-22.9,-1.20412,0:12:LowQual:385:17:723:0:0:4:0:0	1/1:-313.692,-18.0541,0:10000:PASS:1580:108:1393:0:0:60:0:0
unitig_0	944419	DEL00000081	TTCTCTGTCTAATTTTGAGTTATCTTCAACATATCTTTTTTCGGAGTTGGCTTGTTCTCCTTGCAGAAATTATTCCCGATTTCAACTGTGCAAGCTCCCACCAAGCAAGTATGGAACTATTTAAAAGGGGTTTCAATGGGAAAAGAGCG	T	.	PASS	PRECISE;SVTYPE=DEL;SVMETHOD=EMBL.DELLYv0.7.7;CHR2=unitig_0;END=944568;PE=0;MAPQ=60;CT=3to5;CIPOS=-6,6;CIEND=-6,6;INSLEN=0;HOMLEN=5;SR=10;SRQ=0.956897;CONSENSUS=GAAAATCCAACTCAATCTAGTGATTAGGCATTAAAAACGAATGATATATCCTCTGCCCCATGTTTCAATAGACGCAGTGTTTCCGATGCATTACTTCGACGAATCGACAATCAACC;CE=1.94957	GT:GL:GQ:FT:RCL:RC:RCR:CN:DR:DV:RR:RV	1/1:-91.5942,-7.82094,0:78:PASS:1801:108:1803:0:0:0:0:26	0/0:0,-3.61092,-43.7986:36:PASS:1367:1906:1461:1:0:0:12:0	0/0:0,-6.01803,-71.7974:60:PASS:2170:3309:3769:1:0:0:20:0	0/0:0,-18.9587,-233.094:10000:PASS:7408:12651:6328:2:0:0:63:0
unitig_0	1010279	DEL00000083	CAAACACGAACATCATGCCCGGAGA	C	.	PASS	PRECISE;SVTYPE=DEL;SVMETHOD=EMBL.DELLYv0.7.7;CHR2=unitig_0;END=1010304;PE=0;MAPQ=60;CT=3to5;CIPOS=-12,12;CIEND=-12,12;INSLEN=0;HOMLEN=11;SR=10;SRQ=1;CONSENSUS=GTCAATCCTACGTATGTGTGGCTCCTTACCATGTGTTCTACAACACGAAAAGGACCATTCACTGTGATTGAGATAACCAAGGCTCAAGTTCTTAGCTAATACGTACTTCTAGGCGATGGATCCTTCAAACACGAACAAGCTGTCAGGTTGGGTATT;CE=1.98784	GT:GL:GQ:FT:RCL:RC:RCR:CN:DR:DV:RR:RV	0/0:0,-4.51326,-53.9978:45:PASS:272:522:253:2:0:0:15:0	0/0:0,-4.51234,-51.7969:45:PASS:222:501:275:2:0:0:15:0	1/1:-2.59891,-0.299938,0:5:LowQual:39:35:44:1:0:0:0:1	1/1:-314.09,-25.8788,0:10000:PASS:764:321:590:0:0:0:0:86
unitig_0	1049251	DEL00000085	T	<DEL>	.	PASS	IMPRECISE;SVTYPE=DEL;SVMETHOD=EMBL.DELLYv0.7.7;CHR2=unitig_0;END=1062758;PE=71;MAPQ=60;CT=3to5;CIPOS=-50,50;CIEND=-50,50	GT:GL:GQ:FT:RCL:RC:RCR:CN:DR:DV:RR:RV	1/1:-412.699,-21.3724,0:10000:PASS:1625:4377:1692:3:0:71:0:0	1/1:-155.9,-7.82677,0:78:PASS:1563:750:1603:0:0:26:0:0	1/1:-132,-6.62265,0:66:PASS:2400:76:2346:0:0:22:0:0	1/1:-556,-27.9957,0:10000:PASS:3589:440:3583:0:0:93:0:0
unitig_0	1082955	DEL00000086	GCCGTTCGGCCTCAAGGAAGTCCAGCA	G	.	PASS	PRECISE;SVTYPE=DEL;SVMETHOD=EMBL.DELLYv0.7.7;CHR2=unitig_0;END=1082982;PE=0;MAPQ=60;CT=3to5;CIPOS=-6,6;CIEND=-6,6;INSLEN=0;HOMLEN=5;SR=10;SRQ=0.992126;CONSENSUS=CACCTGCACTTGCTACACTTCATCCTCTTATCTCGGATTGATAAGTTAGCCTATGCCATCAAGACATAATGAAGCAGGGTGCCCTTGCAGCGGAGTCTGTCACCCGATGTCGCTATTGAATTATAGTGCTGTTCTCTAGATTACTTCCTGTGCATGAGTAGGTGTAGGTCGCCGTCAGTGCTGGTGTTGCGGTGTGACCTCGAAAGTGGAAACTCGTGTAGAGTACAGCGAGGGCATA…	GT:GL:GQ:FT:RCL:RC:RCR:CN:DR:DV:RR:RV	0/0:0,-1.50476,-18.7996:15:PASS:319:495:197:2:0:0:5:0	0/0:0,-3.0093,-36.799:30:PASS:236:369:165:2:0:0:10:0	0/0:0,-6.3189,-75.1973:63:PASS:322:666:369:2:0:0:21:0	1/1:-227.191,-19.2573,0:10000:PASS:551:70:604:0:0:0:0:64
unitig_0	1096157	DEL00000087	T	<DEL>	.	PASS	PRECISE;SVTYPE=DEL;SVMETHOD=EMBL.DELLYv0.7.7;CHR2=unitig_0;END=1104005;PE=82;MAPQ=60;CT=3to5;CIPOS=-7,7;CIEND=-7,7;INSLEN=0;HOMLEN=6;SR=10;SRQ=0.994118;CONSENSUS=ATTGGTGGTTTTGACTTTTCAGATCCGGGCCTTACCCACACAGCCTGGAGCAATATGACTTCCACGTCTTCCGGTAGAGCCGCTTTCATCTCTTCTGTCAAATCGTTCATGGATCAATATGGCTTCACAGGTGTAGACCTCGGTGAGTTTTCCACAGTCATTATCTAAAA;CE=1.97975	GT:GL:GQ:FT:RCL:RC:RCR:CN:DR:DV:RR:RV	1/1:-50.2975,-4.21194,0:42:PASS:1007:2638:1035:3:0:63:0:14	1/1:-59.7975,-5.11505,0:51:PASS:660:652:802:1:0:27:0:17	1/1:-84.897,-6.92065,0:69:PASS:873:161:1275:0:0:19:0:23	1/1:-204.293,-16.8508,0:10000:PASS:2087:5123:1954:3:0:83:0:56
unitig_0	1108415	DEL00000088	T	<DEL>	.	PASS	PRECISE;SVTYPE=DEL;SVMETHOD=EMBL.DELLYv0.7.7;CHR2=unitig_0;END=1110083;PE=5;MAPQ=60;CT=3to5;CIPOS=-1,1;CIEND=-1,1;INSLEN=0;HOMLEN=0;SR=7;SRQ=0.981132;CONSENSUS=TAGCAACCTTCCGTCGCTCGCGACGCAGTAATACATCGCAGTCGCTGTCACTATCTTCGTGTTACTCAAGACCTTCAAACAGGCATCCCTATCATTTCTAGGAAGTCTAGGGCCGTTCCCTCAGCGCATACCCTCAGTATACCTCCAACGAACAGAATA;CE=1.96892	GT:GL:GQ:FT:RCL:RC:RCR:CN:DR:DV:RR:RV	./.:0,0,0:0:LowQual:203:437:233:2:59:0:0:0	0/0:0,-2.10606,-25.0988:21:PASS:101:202:80:2:17:0:7:0	1/1:-23.5983,-2.1055,0:21:PASS:44:2:70:0:0:6:0:7	0/0:0,-9.32808,-111.396:93:PASS:446:596:443:1:98:0:31:0
unitig_0	1108822	DEL00000089	A	<DEL>	.	PASS	PRECISE;SVTYPE=DEL;SVMETHOD=EMBL.DELLYv0.7.7;CHR2=unitig_0;END=1109302;PE=96;MAPQ=60;CT=3to5;CIPOS=-2,2;CIEND=-2,2;INSLEN=0;HOMLEN=2;SR=10;SRQ=0.993902;CONSENSUS=AAACACTTGGAGAAGGCTTAAAGAAGATCTGTCTCCCAAATATGGACTGAAATAATCATTATACTTGTTATTCACCAGGTAACCACATGACCTTGGCCAGACTATAGTTCTCAAAGGTCTGCCGCTCTGAGTCAGTGGCATTGGCAAATGGCGTGAAATACCCT;CE=1.98125	GT:GL:GQ:FT:RCL:RC:RCR:CN:DR:DV:RR:RV	0/0:0,-4.81311,-55.1966:48:PASS:5604:11892:6293:2:57:0:16:0	0/0:0,-4.21253,-51.0981:42:PASS:4921:9078:3687:2:23:0:14:0	./.:0,0,0:0:LowQual:150:0:55:0:0:0:0:0	1/1:-240.692,-19.8602,0:10000:PASS:17385:44:16679:0:0:96:0:66
unitig_0	1111375	DEL00000090	CTGAACAATGGCAAAGCGAAACGACCTAAACATGGCCGCCATTGAACCTCTCGAGCCCAAGATTTCCCGTATCTGTG	C	.	PASS	PRECISE;SVTYPE=DEL;SVMETHOD=EMBL.DELLYv0.7.7;CHR2=unitig_0;END=1111452;PE=0;MAPQ=60;CT=3to5;CIPOS=-4,4;CIEND=-4,4;INSLEN=0;HOMLEN=4;SR=10;SRQ=0.991379;CONSENSUS=TACCATCCATCCCATCCGTGATCCTTTCTATCATTTTTATCTTAATACTGTCCTTCGCTTCATGATTGCCGGGACGCCTGGCCTGTCGCTTTCCGTGGTCGTCCGTGGGGAAGTAG;CE=1.93182	GT:GL:GQ:FT:RCL:RC:RCR:CN:DR:DV:RR:RV	1/1:-57.1978,-4.8143,0:48:PASS:645:0:670:0:0:0:0:16	0/0:0,-4.21195,-49.8975:42:PASS:608:1606:1082:2:0:0:14:0	0/0:0,-7.52165,-88.1959:75:PASS:1713:4332:2308:2:0:0:25:0	0/0:0,-9.32711,-108.395:93:PASS:2433:6025:2941:2:0:0:31:0
unitig_0	1118183	DEL00000091	A	<DEL>	.	PASS	PRECISE;SVTYPE=DEL;SVMETHOD=EMBL.DELLYv0.7.7;CHR2=unitig_0;END=1119009;PE=17;MAPQ=60;CT=3to5;CIPOS=-2,2;CIEND=-2,2;INSLEN=0;HOMLEN=2;SR=10;SRQ=0.966387;CONSENSUS=CGGACCCTTGTCCATGAAACGCTCAGCAAGGGCTGGATATCCGCATCGATGGATCACCGTCTTCTTCCTGAGACTTCGATCGACGACCAGCTAGAAGATGTACGGGACGTTGAAATAAGATTCGAGAGGAGTAAGGATTTTGCGCATAATTAATGCGCAAGGAGATTCTTGGGGAAAGCGTAAGCTCTGCTCTGGATTACAATAGGTTTTCCCTCTCCGTTCCTCAATATCAGATAT…	GT:GL:GQ:FT:RCL:RC:RCR:CN:DR:DV:RR:RV	0/0:0,-6.01765,-71.7971:60:PASS:107:203:113:2:64:0:20:0	1/1:-41.4991,-3.3104,0:33:PASS:48:1:56:0:0:17:0:11	0/0:0,-1.50444,-17.4993:15:PASS:66:123:54:2:25:0:5:0	0/0:0,-21.0638,-257.092:10000:PASS:224:498:258:2:121:0:70:0
unitig_0	1165092	DEL00000095	GGGTAATCTGCTTGTGA	G	.	PASS	PRECISE;SVTYPE=DEL;SVMETHOD=EMBL.DELLYv0.7.7;CHR2=unitig_0;END=1165109;PE=0;MAPQ=60;CT=3to5;CIPOS=-2,2;CIEND=-2,2;INSLEN=0;HOMLEN=2;SR=10;SRQ=0.989011;CONSENSUS=CAAATCTGCCTCACAATTGACAATGACAAGCCAGCGTCGATCAACAACCCCGAACCATGAATGTAGGATGCCCCTGGACTACAAAAGTAGATGATTCCAGCAGCGACCTACTCGAGTCAGAGTCTGCGATATGAGGGAAGCCAGCGTCTTACCTCATCCGGATCTGCCGCTCTCCCATTTGGTGCCACAGCTCGAATTATATCATCCAGATTCGGATAAAGAAGTCTGTCGGAATCCA…	GT:GL:GQ:FT:RCL:RC:RCR:CN:DR:DV:RR:RV	0/0:0,-5.11568,-62.6982:51:PASS:171:321:173:2:0:0:17:0	0/0:0,-5.41503,-63.9965:54:PASS:195:431:173:2:0:0:18:0	0/0:0,-4.81422,-56.3977:48:PASS:220:394:156:2:0:0:16:0	1/1:-394.784,-33.3981,0:10000:PASS:493:81:534:0:0:0:0:111
unitig_0	1206157	DEL00000096	TGCGGATATTGTGGAAAGTGTAACTGCCCTGGACCTGCATGCAAGGTTC	T	.	PASS	PRECISE;SVTYPE=DEL;SVMETHOD=EMBL.DELLYv0.7.7;CHR2=unitig_0;END=1206206;PE=0;MAPQ=60;CT=3to5;CIPOS=-17,17;CIEND=-17,17;INSLEN=0;HOMLEN=18;SR=10;SRQ=0.993865;CONSENSUS=TGTTTCTCATTTCGTTGTTCATTCTAACCGGCAAACTAGCTCGTCCTACGTTTGTCACGACTAAGAGCCAACGCGAAAAGCTGATCCAGAGATTCAGATACAGTTGCGGATATTGTGGCAAACATTCCTTCCCGGCATCAGCATGCAAAATCTGCACCAGAGC;CE=1.99082	GT:GL:GQ:FT:RCL:RC:RCR:CN:DR:DV:RR:RV	1/1:-76.3976,-6.3192,0:63:PASS:612:253:407:0:0:0:0:21	0/0:0,-6.01853,-73.5979:60:PASS:576:1438:898:2:0:0:20:0	0/0:0,-7.22211,-87.3974:72:PASS:809:1785:732:2:0:0:24:0	1/1:-270.591,-22.5678,0:10000:PASS:1327:442:1366:0:0:0:0:75
unitig_0	1206171	DEL00000097	AAAGTGTAACTGCCCTGGACCTGCATGCAAGGTTCGCGGATATTGTGG	A	.	PASS	PRECISE;SVTYPE=DEL;SVMETHOD=EMBL.DELLYv0.7.7;CHR2=unitig_0;END=1206219;PE=0;MAPQ=60;CT=3to5;CIPOS=-13,13;CIEND=-13,13;INSLEN=0;HOMLEN=14;SR=10;SRQ=0.97479;CONSENSUS=GTCCTACATTTGTCACGACTAAGAGCCAACGCGAAAAGCTGATCCAGAGATTCAGATACAGTTGCGGATATTGTGACAAACATTCCTTCCCGGCATCAGCATGCAAAATCTGCACCAG;CE=1.97942	GT:GL:GQ:FT:RCL:RC:RCR:CN:DR:DV:RR:RV	1/1:-76.5976,-6.31924,0:63:PASS:468:212:498:0:0:0:0:21	0/0:0,-6.62038,-80.8977:66:PASS:596:1550:926:2:0:0:22:0	0/0:0,-7.52282,-90.2971:75:PASS:885:1657:765:2:0:0:25:0	1/1:-282.191,-23.4709,0:10000:PASS:891:763:1516:1:0:0:0:78
unitig_0	1206686	DEL00000098	GAGGTGAGCTGGGTGACCTCGCTGCTATAAGCTCACCCTGCGCCCTTCTCTTGGGATAACCGGGGTGATCTTTAGGTGATCCCTAATGAAACTATCTAATAAGTAATAAAGGCTAGAAGATTGATATTATCACAATGTTCACACACCTATTTTAAAACGTCATGAGAGGATAATTCAGCTCCGGGAAATTAGCCGGTGGCCAGTCGAAGGCAAGGATGGCAAGCCTGTGGATAGGCTTGCTTCGCATACATGAAAGAGATCCAAA	G	.	PASS	PRECISE;SVTYPE=DEL;SVMETHOD=EMBL.DELLYv0.7.7;CHR2=unitig_0;END=1206951;PE=0;MAPQ=60;CT=3to5;CIPOS=-5,5;CIEND=-5,5;INSLEN=0;HOMLEN=4;SR=9;SRQ=1;CONSENSUS=GACGGAGATACTTCGGCTCACTACATTCTGACCAATGAGGCGCTAGTGAAAGGAATAATGAAAGCTCAAGATGCTCAGTTATGGAGCTCCAGGAGACTTGTTGTCCATCCAGGAAG;CE=1.98423	GT:GL:GQ:FT:RCL:RC:RCR:CN:DR:DV:RR:RV	1/1:-54.7972,-4.51264,0:45:PASS:2202:38:2721:0:0:0:0:15	0/0:0,-4.21278,-52.1984:42:PASS:1841:5546:1914:3:0:0:14:0	0/1:-9.59605,0,-2.19622:22:PASS:766:251:1293:0:0:0:1:3	0/0:0,-23.7709,-283.09:10000:PASS:9557:26948:11959:3:0:0:79:0
unitig_0	1221803	DEL00000100	CGTTGGTGCGCAATCAATTGAGTGCTTATTATGCGATGCG	C	.	PASS	PRECISE;SVTYPE=DEL;SVMETHOD=EMBL.DELLYv0.7.7;CHR2=unitig_0;END=1221843;PE=0;MAPQ=60;CT=3to5;CIPOS=-3,3;CIEND=-3,3;INSLEN=0;HOMLEN=3;SR=10;SRQ=0.978723;CONSENSUS=CTTTCCTATGATTTTTTGAAGGCCATTAGAGTCCGTTGTAGGATGATGATCTGAACTCAGAGCTGGGCGTTACGGTGGTGATTTGACTTGTGTTGTGCGAATAAGCACGCCGCGCCGCATCAAACCCCTGGACTTGCAGAGGCTTGGTGGCCGTTGTCCAAAGCTCTTCGGCTTGCCCCGCAGGAGTG;CE=1.97729	GT:GL:GQ:FT:RCL:RC:RCR:CN:DR:DV:RR:RV	0/0:0,-6.61928,-77.4966:66:PASS:579:1318:608:2:0:0:22:0	0/0:0,-5.11568,-62.7982:51:PASS:409:946:495:2:0:0:17:0	1/1:-209.791,-18.0529,0:10000:PASS:650:46:888:0:0:0:0:60	0/0:0,-21.362,-248.389:10000:PASS:1719:3566:1867:2:0:0:71:0
unitig_0	1248687	DEL00000103	CACAAAAGGAAATACG	C	.	PASS	PRECISE;SVTYPE=DEL;SVMETHOD=EMBL.DELLYv0.7.7;CHR2=unitig_0;END=1248703;PE=0;MAPQ=60;CT=3to5;CIPOS=-3,3;CIEND=-3,3;INSLEN=0;HOMLEN=2;SR=6;SRQ=0.981481;CONSENSUS=TACACGATGTGGCTGTTCTCAACTATGGTGGGGAATATGGGGGTGCGGGGAAAGACTACAGGGTTGCACTTTTGGCGGGCAGCGGCGCATTTCTCAAGCCGAATATAT;CE=1.96221	GT:GL:GQ:FT:RCL:RC:RCR:CN:DR:DV:RR:RV	1/1:-75.6956,-6.6183,0:66:PASS:109:16:134:0:0:0:0:22	0/0:0,-5.71618,-65.8966:57:PASS:216:402:221:2:0:0:19:0	1/1:-291.385,-25.2716,0:10000:PASS:399:55:400:0:0:0:0:84	0/0:0,-17.4477,-200.088:10000:PASS:581:1115:574:2:0:0:58:0
unitig_0	1287667	DEL00000104	ATTCTGAGTCCCTCGGG	A	.	PASS	PRECISE;SVTYPE=DEL;SVMETHOD=EMBL.DELLYv0.7.7;CHR2=unitig_0;END=1287684;PE=0;MAPQ=60;CT=3to5;CIPOS=-5,5;CIEND=-5,5;INSLEN=0;HOMLEN=4;SR=10;SRQ=1;CONSENSUS=GCCTGTCAGCCAGGCTAAAAGTCGGCCGCCCGCTAACGAAACCAGCATTACTCGAGTAGTCTGCCAGCCAGGCCAACCCACTCGAGGTGCTGGAGCTAGCACCCAGAGGCCCGCTAAAGGAGGGGAAGATGGTGCCCGGCGGGAAGATAAATCACCATCGCTCATCTCCGTCAACCTCAAGAGCTCGGCATCACCAACTCCCGGTCACTTGGGTGACGCTCCACGAGACGAACTGGATACGTTAC…	GT:GL:GQ:FT:RCL:RC:RCR:CN:DR:DV:RR:RV	0/0:0,-6.919,-79.2953:69:PASS:239:527:242:2:0:0:23:0	0/0:0,-7.82346,-93.5967:78:PASS:252:545:255:2:0:0:26:0	1/1:-318.486,-27.3799,0:10000:PASS:416:68:465:0:0:0:0:91	0/0:0,-16.2485,-193.493:10000:PASS:509:1088:514:2:0:0:54:0
unitig_0	1329983	DEL00000106	CCCACCACCCCTTCCGCCAGCACTCTGGCCA	C	.	PASS	PRECISE;SVTYPE=DEL;SVMETHOD=EMBL.DELLYv0.7.7;CHR2=unitig_0;END=1330014;PE=0;MAPQ=60;CT=3to5;CIPOS=-8,8;CIEND=-8,8;INSLEN=0;HOMLEN=7;SR=10;SRQ=0.995146;CONSENSUS=GCCTCCGCCACCACGGCGTTTGCCACGTGGGCGGCCTTCCCCTTCAGCAGGAGTAGTGACCGCAGGGGATCCAGCAGCTGAGTTCCCACCACGAGTCTTGCCGCTCCTTCCTCTACGCCCTCTCATCGCACCCTTCTCCTCCTTCTGGGTCTCTCTCGCAACTCGACGGGCCTCTTCCTCCTGTGCCCGACGTGACTCCTGATCCC;CE=1.87146	GT:GL:GQ:FT:RCL:RC:RCR:CN:DR:DV:RR:RV	0/0:0,-5.41438,-61.6958:54:PASS:361:732:394:2:0:0:18:0	0/0:0,-17.4489,-205.589:10000:PASS:1040:2380:1169:2:0:0:58:0	1/1:-342.579,-30.0817,0:10000:PASS:907:188:1018:0:0:0:0:100	0/0:0,-16.246,-190.09:10000:PASS:1049:2131:1022:2:0:0:54:0
unitig_0	1338060	DEL00000107	GGCGCGGCACTGTCCCTGCACTGCATTGT	G	.	PASS	PRECISE;SVTYPE=DEL;SVMETHOD=EMBL.DELLYv0.7.7;CHR2=unitig_0;END=1338089;PE=0;MAPQ=60;CT=3to5;CIPOS=-2,2;CIEND=-2,2;INSLEN=0;HOMLEN=1;SR=10;SRQ=0.993789;CONSENSUS=GACAACCTTGACGGCCCAGATCCCGAGATCCACTTCCGCAAGGAGGTATCCACCGCAAACCACCTGCCCTGCACTGCATTGTCACTGTCAATGTCAATGTCACCGTCAGCTCTCTAGTCTTGTAGTCACGCTTCCTCGTGCTCATCCCGTTCATTGCCTTA;CE=1.95324	GT:GL:GQ:FT:RCL:RC:RCR:CN:DR:DV:RR:RV	1/1:-126.196,-8.13238,0:81:PASS:235:125:266:0:0:0:1:35	0/1:-179.712,0,-90.314:10000:PASS:994:1914:793:2:0:0:33:57	0/0:0,-26.78,-320.588:10000:PASS:1479:2966:1278:2:0:0:89:0	0/1:-179.904,0,-116.706:10000:PASS:1189:2075:938:2:0:0:40:58
unitig_0	1350726	DEL00000108	GGATGTGGCTAACCTGCAGCGTTAAGT	G	.	PASS	PRECISE;SVTYPE=DEL;SVMETHOD=EMBL.DELLYv0.7.7;CHR2=unitig_0;END=1350753;PE=0;MAPQ=60;CT=3to5;CIPOS=-2,2;CIEND=-2,2;INSLEN=0;HOMLEN=1;SR=10;SRQ=0.995798;CONSENSUS=CGGATAAGGCTCAGCAGTAGCAGAAGCTGTGGTGAAGTATGTCATGTAAGTTGTTATCGACTGTTAAGAGCTGTGACCTTAACCCTGTGTACCCCGCCGGCGGCGAAGTGGGCCTCCGTTGCCTGGAGAGACAGACATGCACTAAAGAGTGGCCGTAGTGCACCATCTAAATTATGTCATTGTAAACACAAAGCAATTTGTTCTGCATCAACGGCCACATCAGGTGGAGACTGCACCC…	GT:GL:GQ:FT:RCL:RC:RCR:CN:DR:DV:RR:RV	0/0:0,-6.01642,-69.5958:60:PASS:302:641:328:2:0:0:20:0	1/1:-227.694,-15.4595,0:157:PASS:489:63:500:0:0:0:1:63	0/0:0,-10.8323,-128.995:108:PASS:458:1116:647:2:0:0:36:0	0/0:0,-18.6561,-223.092:10000:PASS:1044:2117:965:2:0:0:62:0
unitig_0	1370456	DEL00000109	GTATGGGGTACAGCGTGGGGTGTGGTCGATCCGATGCC	G	.	PASS	PRECISE;SVTYPE=DEL;SVMETHOD=EMBL.DELLYv0.7.7;CHR2=unitig_0;END=1370494;PE=0;MAPQ=60;CT=3to5;CIPOS=-1,1;CIEND=-1,1;INSLEN=0;HOMLEN=0;SR=10;SRQ=0.972222;CONSENSUS=CGACGTAAGTAATTTGTTACGTTACTCAAAGGAGCACAAATCCCCAAATTCCGTTAGCGGTGATATCCGACAGGCAGCATGTCCCTTGCATTCTTCGGCGCGGGAGCT;CE=1.99951	GT:GL:GQ:FT:RCL:RC:RCR:CN:DR:DV:RR:RV	1/1:-44.9972,-3.91056,0:39:PASS:227:7:132:0:0:0:0:13	0/0:0,-12.939,-154.695:129:PASS:773:1920:1183:2:0:0:43:0	0/0:0,-10.2299,-120.095:102:PASS:1488:3080:1732:2:0:0:34:0	0/0:0,-18.9556,-224.691:10000:PASS:1459:2914:1528:2:0:0:63:0
unitig_0	1382126	DEL00000110	G	<DEL>	.	PASS	PRECISE;SVTYPE=DEL;SVMETHOD=EMBL.DELLYv0.7.7;CHR2=unitig_0;END=1386735;PE=56;MAPQ=60;CT=3to5;CIPOS=-4,4;CIEND=-4,4;INSLEN=0;HOMLEN=4;SR=10;SRQ=0.983333;CONSENSUS=GGACCATCCCTCTGTGCCCCTCGTTTCCACGAGCTTGGGCCAGCTGCAGCTATCGCAGCACAGATAATGTTAATGTGAGGACCAGGGGGCAGCAAACAAGGAACCCCTGAGCGCCAGC;CE=1.96519	GT:GL:GQ:FT:RCL:RC:RCR:CN:DR:DV:RR:RV	1/1:-61.2975,-5.11503,0:51:PASS:558:0:497:0:0:55:0:17	1/1:-89.1964,-7.52219,0:75:PASS:655:207:743:0:0:31:0:25	1/1:-277.891,-23.1698,0:10000:PASS:869:2:1274:0:0:61:0:77	1/1:-274.19,-22.8685,0:10000:PASS:1138:1081:1121:1:0:87:0:76
unitig_0	1393007	DEL00000111	GCTAATTTCACCCCTTCCAAGTAGGGAAATGCAGCTAGCCAACTATTGGATACCATGATCACT	G	.	PASS	PRECISE;SVTYPE=DEL;SVMETHOD=EMBL.DELLYv0.7.7;CHR2=unitig_0;END=1393070;PE=0;MAPQ=60;CT=3to5;CIPOS=-5,5;CIEND=-5,5;INSLEN=0;HOMLEN=5;SR=8;SRQ=0.968153;CONSENSUS=CGGCGCAATAAGTCGAACAGCAAGCGCCGATGTTTGCAACATATGGGCAATCCTTAACAGCTACCGTCATTTGGTGAATTACAGGAATTGACTTATTGGCATCGGGGCTGCCTTTCGCAAGACACAGTGCTACACCTCCGCCAGGGTAATAAACGTT;CE=1.99761	GT:GL:GQ:FT:RCL:RC:RCR:CN:DR:DV:RR:RV	0/0:0,-4.51381,-54.9984:45:PASS:550:1292:994:2:0:0:15:0	./.:0,0,0:0:LowQual:0:0:0:-1:0:0:0:0	1/1:-22.0994,-1.80556,0:18:PASS:392:141:5:1:0:0:0:6	1/1:-91.097,-7.52279,0:75:PASS:1384:1716:130:2:0:0:0:25
unitig_0	1393070	DEL00000112	CTACACCTCTGCCGGGGTAATAATTGTTAATTCTGAGTGGGAATCATGGACTTTCAGACAAGGGAGTTGCTACTTTTGTCGAGACCAGCGCGGCTATACAAATAAACAGAAGCTTCGAAACTCAATCAGGTATTCTCAACCCTGGTTTTCTGTATATTCATCTCGCTAAAAAATAACGTTTATTACCCTGGTGGAGGTG	C	.	PASS	PRECISE;SVTYPE=DEL;SVMETHOD=EMBL.DELLYv0.7.7;CHR2=unitig_0;END=1393269;PE=0;MAPQ=60;CT=3to5;CIPOS=-6,6;CIEND=-6,6;INSLEN=0;HOMLEN=6;SR=10;SRQ=0.95625;CONSENSUS=AGGTGTAATTTCACCCCTTCCAAGTAGGGAATTGTAGCTAGCCAACTATTGGATATCATGATCACTCTACACGATGCTTATTCTAGACTTGGAAGGAATTAGCAAACCCTCATACGGTCACTAGAATGTTTTGAGGGGATCAATATGACATGAGAGGTA;CE=1.97335	GT:GL:GQ:FT:RCL:RC:RCR:CN:DR:DV:RR:RV	0/0:0,-4.51411,-55.6987:45:PASS:1927:5792:2227:3:0:0:15:0	0/0:0,-1.50414,-17.299:15:PASS:0:511:1535:1:0:0:5:0	1/1:-11.2998,-0.90284,0:10:LowQual:614:9:1310:0:0:0:0:3	1/1:-282.193,-22.8711,0:10000:PASS:3404:186:6808:0:0:0:0:76
unitig_0	1398937	DEL00000113	AGTTAACCAACCATCCGTGACAACTTTGCCCAATGGACAGCCCTTCACCCTTCCTAGTGTTACTTCACCAAGTACCATCACT	A	.	PASS	PRECISE;SVTYPE=DEL;SVMETHOD=EMBL.DELLYv0.7.7;CHR2=unitig_0;END=1399019;PE=0;MAPQ=60;CT=3to5;CIPOS=-3,3;CIEND=-3,3;INSLEN=0;HOMLEN=2;SR=10;SRQ=0.994118;CONSENSUS=TGACTGCTCCTTCTACAATCACGATTGGAGGAGCTACTATAACTCTTCTTCCATCGCCGCCGACAGCAGGCACAACTCAAGTAGGAGGAGCAACAATTACGTTGTTGCCATCTCCTCCAGCAACCACGGGGCGGCCTGTCACAACTCTTCCTGATGGGGAGATCTTCACC;CE=1.98516	GT:GL:GQ:FT:RCL:RC:RCR:CN:DR:DV:RR:RV	0/0:0,-4.21251,-50.6981:42:PASS:1334:1536:0:2:0:0:14:0	0/0:0,-5.71677,-67.9972:57:PASS:983:1761:813:2:0:0:19:0	1/1:-189.993,-15.9474,0:157:PASS:1450:93:1555:0:0:0:0:53	0/0:0,-20.4614,-245.091:10000:PASS:3328:6743:3658:2:0:0:68:0
unitig_0	1398994	DEL00000114	TGTTACTTCACCAAGTACCATCACTGTAGGAGGAGCAACAATTACGTTGTTGCCATCTCCTCCAGCAACCACGGGGCGG	T	.	PASS	PRECISE;SVTYPE=DEL;SVMETHOD=EMBL.DELLYv0.7.7;CHR2=unitig_0;END=1399073;PE=0;MAPQ=60;CT=3to5;CIPOS=-2,2;CIEND=-2,2;INSLEN=0;HOMLEN=1;SR=10;SRQ=1;CONSENSUS=TAACCAACCATCCGTGACAACTTTGCCCAATGGACAGCCCTTCACCCTTCCTAGTCCTGTCACAACTCTTCCTGATGGGGAGATCTTCACCATCCCTAGTGTAACCGCACCGGTCACT;CE=1.93939	GT:GL:GQ:FT:RCL:RC:RCR:CN:DR:DV:RR:RV	1/1:-68.1948,-6.01539,0:60:PASS:974:15:594:0:0:0:0:20	0/0:0,-5.11485,-61.2973:51:PASS:891:1512:770:2:0:0:17:0	0/0:0,-6.62027,-80.2976:66:PASS:0:2181:1960:2:0:0:22:0	0/0:0,-21.3647,-257.092:10000:PASS:3099:6962:3273:2:0:0:71:0
unitig_0	1399555	DEL00000115	CACCACAGTCGATGGCATTACTTTTCCAATATTCCCAGGGTGGCCGTGTGTTAGCGTGCCTACTACCACGCCCCCAGCCCCTACCGGAAGTACTACAGTATTGCCAGATGGTGTGACGTACACTTACCCCTGCGTGCTATCCCCAGTGACA	C	.	PASS	PRECISE;SVTYPE=DEL;SVMETHOD=EMBL.DELLYv0.7.7;CHR2=unitig_0;END=1399706;PE=0;MAPQ=60;CT=3to5;CIPOS=-9,9;CIEND=-9,9;INSLEN=0;HOMLEN=11;SR=10;SRQ=0.993711;CONSENSUS=CTACGCCTCCTGCTCCTACAGGGAGTGTTACAGTACTGCCTGACGGGGAAACATTTACCTATCCGTGTGTCCTGTCTCCAGTGACCACTATAGTAGATGGCTTTACATTCCCAATATTACCGGGATGGCCATGCTTCGGCGCTCCGACAACTACCCCTC;CE=1.97886	GT:GL:GQ:FT:RCL:RC:RCR:CN:DR:DV:RR:RV	1/1:-37.9707,-3.282,0:33:PASS:2320:281:1256:0:0:0:0:11	0/0:0,-8.12376,-94.596:81:PASS:1997:6912:2437:3:0:0:27:0	1/1:-122.795,-10.5307,0:105:PASS:3170:776:2300:0:0:0:0:35	1/1:-201.393,-16.5501,0:10000:PASS:4272:814:4107:0:0:0:0:55
unitig_0	1401542	DEL00000116	ATCTATTGCTTTCTTGTTTTCTTAAACCGGCTGGTCTCTTGGCTTGTTTTATCGCTCTACGAATCCTCTTCCCTCT	A	.	PASS	PRECISE;SVTYPE=DEL;SVMETHOD=EMBL.DELLYv0.7.7;CHR2=unitig_0;END=1401618;PE=0;MAPQ=60;CT=3to5;CIPOS=-6,6;CIEND=-6,6;INSLEN=0;HOMLEN=6;SR=10;SRQ=0.967742;CONSENSUS=GGGTACAATCTTGGGTATGCGCGAAGGGCGACTTGGAAGTTCGGTGCATTTGGAGACAGCTGTGAGTACCCCTGTAGCGAATCTTCTCGCACATCTGTTCTCCATCGGCTTTTCGTTGTTCAACTTCAATGGAAGCAAGACCAGGACTAACTGAACGTGATCCTTGCAGCCGAGCACCTTCTCGA;CE=1.99633	GT:GL:GQ:FT:RCL:RC:RCR:CN:DR:DV:RR:RV	0/0:0,-2.70795,-33.1987:27:PASS:1064:2006:926:2:0:0:9:0	0/0:0,-4.21101,-48.8966:42:PASS:856:1336:702:2:0:0:14:0	1/1:-109.398,-8.72739,0:87:PASS:842:69:1045:0:0:0:0:29	0/0:0,-18.054,-217.492:10000:PASS:2815:5440:2938:2:0:0:60:0
unitig_0	1416365	DEL00000118	C	<DEL>	.	PASS	PRECISE;SVTYPE=DEL;SVMETHOD=EMBL.DELLYv0.7.7;CHR2=unitig_0;END=1416791;PE=70;MAPQ=60;CT=3to5;CIPOS=-4,4;CIEND=-4,4;INSLEN=0;HOMLEN=6;SR=10;SRQ=0.994118;CONSENSUS=GGTCTCTCGGTTCAATCACGTAGATATGTATGCTCAGTTCAATTATGAGGTCGTCAATCGCGATTGAATTTGACGCTCTTGAATACATATGGATACGAGTCAAGAACGTTGTTAAGCGGGACCTCTACAACGTAAAGCAATAAGGTATATTGAGCGATCGCTAATCATCA;CE=1.97506	GT:GL:GQ:FT:RCL:RC:RCR:CN:DR:DV:RR:RV	0/0:0,-5.71717,-69.7976:57:PASS:6342:8607:5683:1:42:0:19:0	0/0:0,-1.80521,-20.999:18:PASS:8540:15266:7281:2:47:0:6:0	1/1:-140.495,-11.7353,0:117:PASS:14136:84:11248:0:0:72:0:39	./.:0,0,0:0:LowQual:18827:32413:10803:2:78:0:0:0
unitig_0	1442793	DEL00000120	T	<DEL>	.	PASS	IMPRECISE;SVTYPE=DEL;SVMETHOD=EMBL.DELLYv0.7.7;CHR2=unitig_0;END=1449313;PE=49;MAPQ=60;CT=3to5;CIPOS=-50,50;CIEND=-50,50	GT:GL:GQ:FT:RCL:RC:RCR:CN:DR:DV:RR:RV	1/1:-280.8,-14.7502,0:148:PASS:767:0:776:0:0:49:0:0	1/1:-141.9,-7.22469,0:72:PASS:869:14:695:0:0:24:0:0	1/1:-200.2,-10.2347,0:102:PASS:1125:2:1134:0:0:34:0:0	0/0:0,-34.0163,-675.2:10000:PASS:1783:3739:1770:2:113:0:0:0
unitig_0	1461410	DEL00000123	ACAGGGGAAACGGGCTCAGGGG	A	.	PASS	PRECISE;SVTYPE=DEL;SVMETHOD=EMBL.DELLYv0.7.7;CHR2=unitig_0;END=1461432;PE=0;MAPQ=60;CT=3to5;CIPOS=-1,1;CIEND=-1,1;INSLEN=0;HOMLEN=0;SR=10;SRQ=0.971545;CONSENSUS=GATGCTGATCAGCCGATCCGTCCATGACACCAACACGTCCCTACTTAGACTTTCCAAGATGAGGCCACGATGTGTGCCTCGCAGGGCAGGTCCACCCGTAAGGGGACCAATACGGGGAGCAGGATGATGGCATCAGCGAGCGACCTACCTGTCAGGATGCGTCGGATCTACGGACGGAGCCATGTTGTCGGTATTCGGCGGCTGGCACCGTTGAGACAGCAAGGCGGTCGCCGGAATG…	GT:GL:GQ:FT:RCL:RC:RCR:CN:DR:DV:RR:RV	0/0:0,-3.60955,-40.6972:36:PASS:257:413:219:2:0:0:12:0	0/0:0,-25.8763,-305.088:10000:PASS:1204:2286:1119:2:0:0:86:0	1/1:-525.978,-44.8316,0:10000:PASS:992:68:982:0:0:0:0:149	0/0:0,-13.5391,-159.493:135:PASS:677:1287:607:2:0:0:45:0
unitig_0	1479836	DEL00000124	ACCGCACGCCGTTCATCTCCACAGGGCCTGCCC	A	.	PASS	PRECISE;SVTYPE=DEL;SVMETHOD=EMBL.DELLYv0.7.7;CHR2=unitig_0;END=1479869;PE=0;MAPQ=60;CT=3to5;CIPOS=-3,3;CIEND=-3,3;INSLEN=0;HOMLEN=2;SR=10;SRQ=0.995833;CONSENSUS=CTGTCCCGCCTTTTCGCTGAGTGCCATACCGTGCATACCTACTGCATAGTACACTACGGGAATCTTGGGGGTTCTGGGAAGGGCCTGTGAGTGGCTGGCAGAGCACTAGAAGGGCGACTACGGTGGCACACACCCAGACACCCAGTCAGCTGTGTGGCGCCCGTGGCAATCTTCCCTCGACTCTCCAAACACATCTGTGGCTCCTACCTCACCCATTCTGTCTATCTATTGCGTACCT…	GT:GL:GQ:FT:RCL:RC:RCR:CN:DR:DV:RR:RV	0/0:0,-3.00774,-33.5974:30:PASS:204:573:331:2:0:0:10:0	0/0:0,-10.5278,-119.092:105:PASS:679:1475:697:2:0:0:35:0	0/0:0,-18.0513,-208.689:10000:PASS:1055:2508:1315:2:0:0:60:0	1/1:-334.678,-29.7798,0:10000:PASS:852:70:994:0:0:0:0:99
unitig_0	1486265	DEL00000125	TCCTGTGGACAGAGGAGGATAGACTTGACTACATCGCCTATGCGAAGCTGGAGAAGATGGCGGAGTTCCTGCAGATAGAGCGGCTGAGGGCCTGGCTGTCGAAGAGGAGATATCTCGAGGTGGTGGAATATGTCCACCGCGCCAGTCGTGAGACGCTTCCCAACCCAGGGGACCGCGGCGGTGCCAGCAAGACGCCGACGTCGTGGCGCCGCAGGTGTGCGGCGAATGTTACATGCAGTATTGTTTCTGAGCCGAA	T	.	PASS	PRECISE;SVTYPE=DEL;SVMETHOD=EMBL.DELLYv0.7.7;CHR2=unitig_0;END=1486521;PE=0;MAPQ=60;CT=3to5;CIPOS=-1,1;CIEND=-1,1;INSLEN=0;HOMLEN=0;SR=10;SRQ=0.994444;CONSENSUS=GTCTCCGGTGCCTTCGAGCTACTTCCATCTCGACCTCGACCCCGGCGTGTTCCGCCACGTGCTAGACTATCTACGAAGTGGCGTCATGCCGTTTGCTTCGGGATACAGGCGGGAGAAGGAGGTATTGGTTGTGACGAGGGAGCTGATTATCAATAACAAGGTCTTGTTTGACGAGGAATG;CE=1.98349	GT:GL:GQ:FT:RCL:RC:RCR:CN:DR:DV:RR:RV	0/0:0,-4.21196,-49.1975:42:PASS:2911:5996:2050:2:0:0:14:0	1/1:-86.3723,-7.09698,0:71:PASS:3980:309:1782:0:0:0:0:24	0/0:0,-25.2735,-299.087:10000:PASS:12726:27560:5324:3:0:0:84:0	0/0:0,-18.0524,-211.791:10000:PASS:9990:19555:7283:2:0:0:60:0
unitig_0	1511615	DEL00000126	ACAGTCCTACCTAGGTAGAATTGTAACTGAATATAATTGTCTGCAAATGCTGCGTCGGGTGTC	A	.	PASS	PRECISE;SVTYPE=DEL;SVMETHOD=EMBL.DELLYv0.7.7;CHR2=unitig_0;END=1511678;PE=0;MAPQ=60;CT=3to5;CIPOS=-1,1;CIEND=-1,1;INSLEN=0;HOMLEN=0;SR=10;SRQ=0.984127;CONSENSUS=AGGCCTAGCAATGAGAATTTGCGACATGGAGAGGAGATGGTGAACCTGGATTGCAGTACCTTGAGGATGTCCTGGTGGGAGTTTGGTGGTTCATGGCGGACCGCCCGACAGTGTACATAGACCC;CE=1.96342	GT:GL:GQ:FT:RCL:RC:RCR:CN:DR:DV:RR:RV	1/1:-71.3966,-6.01723,0:60:PASS:679:0:325:0:0:0:0:20	0/0:0,-6.01737,-71.0968:60:PASS:816:2310:1672:2:0:0:20:0	0/0:0,-6.61982,-79.9972:66:PASS:941:2766:2162:2:0:0:22:0	0/0:0,-10.5312,-124.495:105:PASS:2377:5356:2547:2:0:0:35:0
unitig_0	1562133	DEL00000127	GGCAGCCTCCGCGATCATATGGCGCATGTATGTATGTAT	G	.	PASS	PRECISE;SVTYPE=DEL;SVMETHOD=EMBL.DELLYv0.7.7;CHR2=unitig_0;END=1562172;PE=0;MAPQ=60;CT=3to5;CIPOS=-7,7;CIEND=-7,7;INSLEN=0;HOMLEN=7;SR=10;SRQ=0.980952;CONSENSUS=TCATGATACACACCGCACCATTGCAGCACCTACCTGCACTTGCCGTGGCAGCCCGCCGTCTTCATGGCCTGATCGCCCCTCGTCTTGAATCGTTTCCCAGACAG;CE=1.9325	GT:GL:GQ:FT:RCL:RC:RCR:CN:DR:DV:RR:RV	1/1:-40.4974,-3.60975,0:36:PASS:235:65:186:0:0:0:0:12	0/0:0,-8.72548,-102.096:87:PASS:708:1558:822:2:0:0:29:0	0/0:0,-16.5487,-195.892:10000:PASS:1433:2774:1232:2:0:0:55:0	0/0:0,-13.5403,-159.994:135:PASS:1150:2279:1087:2:0:0:45:0
unitig_0	1574476	DEL00000128	GGCGCACACATTCCATACTCCACTTCGA	G	.	PASS	PRECISE;SVTYPE=DEL;SVMETHOD=EMBL.DELLYv0.7.7;CHR2=unitig_0;END=1574504;PE=0;MAPQ=60;CT=3to5;CIPOS=-4,4;CIEND=-4,4;INSLEN=0;HOMLEN=4;SR=10;SRQ=0.988;CONSENSUS=TGTCTGTTGAGAATTAGACTTTGAGTGCAAGTATCGCTGTTTTCAATTCTGTTTATATACATCATGAATCACCGCTACCCCTAGTGAATTACCCCCTTTTCGGGGCCATATTAGAGTTACAAGGGCAGTTTAAACTGAGAGAATCCTATCTTTTTAAGTTTTCAATATACGATTTTCCTTCATCGGCGATTACAATGAATCCCTGGGAAGAGTCTGCCTTGGAGGTGTGTCTCGTAGAGAA…	GT:GL:GQ:FT:RCL:RC:RCR:CN:DR:DV:RR:RV	0/0:0,-5.41439,-63.1959:54:PASS:377:696:314:2:0:0:18:0	0/0:0,-3.00825,-34.698:30:PASS:350:693:336:2:0:0:10:0	0/0:0,-5.11531,-61.0978:51:PASS:275:592:278:2:0:0:17:0	1/1:-433.087,-35.5083,0:10000:PASS:1184:126:1106:0:0:0:0:118
unitig_0	1600164	DEL00000129	GCGTGCAGAAGCCCGTTT	G	.	PASS	PRECISE;SVTYPE=DEL;SVMETHOD=EMBL.DELLYv0.7.7;CHR2=unitig_0;END=1600182;PE=0;MAPQ=60;CT=3to5;CIPOS=-3,3;CIEND=-3,3;INSLEN=0;HOMLEN=2;SR=10;SRQ=0.984615;CONSENSUS=CGCCTAAACTTGCCTTATCGTGATAACCATGGAGGGGCATCTTCTTCGAACGCTGGGCACTTGCAGGGGTCCATGAGGTGCTGAAAGTCGCTGCAATTGGTTGGTGATTACTGGTTCTCACGCCTAGGTTAGCCTACCGTCAAAAATCCTGACCAAGCTGTACCCACAAATTTCCATGCAAACCGGGCTTGCACCTCAAGACGACTTGAAGAACGCTATCAAGTCCTAGAAAGAGGTC…	GT:GL:GQ:FT:RCL:RC:RCR:CN:DR:DV:RR:RV	0/0:0,-2.10621,-25.099:21:PASS:163:275:189:2:0:0:7:0	0/0:0,-4.21193,-48.8975:42:PASS:252:530:253:2:0:0:14:0	1/1:-370.886,-28.1941,0:10000:PASS:513:94:607:0:0:0:1:104	0/0:0,-8.1243,-97.2965:81:PASS:611:1144:623:2:0:0:27:0
unitig_0	1662301	DEL00000131	T	<DEL>	.	PASS	PRECISE;SVTYPE=DEL;SVMETHOD=EMBL.DELLYv0.7.7;CHR2=unitig_0;END=1663693;PE=103;MAPQ=60;CT=3to5;CIPOS=-3,3;CIEND=-3,3;INSLEN=0;HOMLEN=2;SR=10;SRQ=0.96129;CONSENSUS=TAAACAGCTGGCCACGTACCCAATAGTATTTGTCGATAAGATGCATCAGTTACAATCTGCTCCCTGAAAGCCAGCAACTGAATCACCATCCGCAACTCTGCGGACAAATGCAGCCAAGGCGCATGCTGAGCCTTGGCTTGAATAGGCATTGTGCT;CE=1.99102	GT:GL:GQ:FT:RCL:RC:RCR:CN:DR:DV:RR:RV	0/0:0,-1.80556,-22.2994:18:PASS:146:334:135:2:1:0:6:0	./.:0,0,0:0:LowQual:234:103:81:1:13:0:0:0	./.:0,0,0:0:LowQual:365:126:73:1:15:0:0:0	1/1:-199.693,-16.5496,0:10000:PASS:369:0:412:0:0:103:0:55
unitig_0	1662618	DEL00000132	A	<DEL>	.	PASS	PRECISE;SVTYPE=DEL;SVMETHOD=EMBL.DELLYv0.7.7;CHR2=unitig_0;END=1663445;PE=29;MAPQ=60;CT=3to5;CIPOS=-4,4;CIEND=-4,4;INSLEN=0;HOMLEN=3;SR=10;SRQ=0.974093;CONSENSUS=CCCCTCCAGCTGATGCATTCTTCTCGCTGCGATCGCTGCGGCTTGAAGCAAACGATCGTAATGCAACGGCCGGAGGAAATCAGAGGCCAGGGATAGATCACACTTAGAGCAGTCGTACTTCGGGAGCTCTAAGCGTAGCCAGATCCATTGCACGTATGCTTTTCGTTCACCTTGAACAATTCTGCCGAATTC;CE=1.99739	GT:GL:GQ:FT:RCL:RC:RCR:CN:DR:DV:RR:RV	0/0:0,-5.11378,-58.7963:51:PASS:93:217:40:3:27:0:17:0	1/1:-71.4974,-3.11995,0:31:PASS:74:2:62:0:1:29:1:21	1/1:-114.094,-9.92792,0:99:PASS:122:0:70:0:0:38:0:33	./.:0,0,0:0:LowQual:36:0:86:0:0:26:0:0
unitig_0	1663572	DEL00000133	T	<DEL>	.	PASS	PRECISE;SVTYPE=DEL;SVMETHOD=EMBL.DELLYv0.7.7;CHR2=unitig_0;END=1663884;PE=42;MAPQ=60;CT=3to5;CIPOS=-2,2;CIEND=-2,2;INSLEN=0;HOMLEN=2;SR=10;SRQ=0.977273;CONSENSUS=TCGTTCACCTTGAACAATTCTGCCGAATTCACAAATATCTGACTAATGCAGAGTCATCTATCTAAGACTGATTGCGATCGAATTTGTTCATGAAGAAAGTTTTTCTTTCTTTCGAATTCTATTATGTGCTGA;CE=1.92162	GT:GL:GQ:FT:RCL:RC:RCR:CN:DR:DV:RR:RV	1/1:-75.696,-6.31762,0:63:PASS:4016:10:4376:0:0:42:0:21	0/0:0,-4.51379,-55.3983:45:PASS:2819:6203:2674:2:5:0:15:0	0/0:0,-3.91145,-46.0981:39:PASS:2332:7415:1554:4:7:0:13:0	0/0:0,-12.6368,-151.694:126:PASS:0:14838:13915:2:0:0:42:0
unitig_0	1710829	DEL00000134	ACCTTAGTTGGACTCAAATTTCCGACCTAAAGTT	A	.	PASS	PRECISE;SVTYPE=DEL;SVMETHOD=EMBL.DELLYv0.7.7;CHR2=unitig_0;END=1710863;PE=0;MAPQ=60;CT=3to5;CIPOS=-3,3;CIEND=-3,3;INSLEN=0;HOMLEN=4;SR=10;SRQ=0.984127;CONSENSUS=TAGAGACCGTTGAGAGCAAAAGACAAGGCCCGGCTCTCGCTTCCCAAAGCTATTCCTCCGCTATTATTGTTTACCAGAAATCCTGCTGCGCTGGCTCCAAACGCGAGCCTGCCAATGCCACGCTC;CE=1.97674	GT:GL:GQ:FT:RCL:RC:RCR:CN:DR:DV:RR:RV	1/1:-41.6991,-3.3104,0:33:PASS:230:24:223:0:0:0:0:11	0/0:0,-8.1242,-97.1964:81:PASS:439:1219:754:2:0:0:27:0	0/0:0,-16.5459,-189.989:10000:PASS:868:2428:1490:2:0:0:55:0	0/0:0,-16.2477,-192.492:10000:PASS:1188:2360:1159:2:0:0:54:0
unitig_0	1723626	DEL00000136	GCGTTCCCAGTGACTCCCGC	G	.	PASS	PRECISE;SVTYPE=DEL;SVMETHOD=EMBL.DELLYv0.7.7;CHR2=unitig_0;END=1723646;PE=0;MAPQ=60;CT=3to5;CIPOS=-2,2;CIEND=-2,2;INSLEN=0;HOMLEN=1;SR=5;SRQ=0.99;CONSENSUS=GGGGCACGAGCTTCCTGAGCGCAGTGAGGTCCGTCAGGCACCTGCTGCATGCACTATGCACTAGCATAGGCCAAGTCACACACACCCCCAACCAACCCAC;CE=1.92197	GT:GL:GQ:FT:RCL:RC:RCR:CN:DR:DV:RR:RV	1/1:-107.194,-9.3259,0:93:PASS:192:20:180:0:0:0:0:31	0/0:0,-15.9455,-184.591:157:PASS:668:1270:613:2:0:0:53:0	0/0:0,-18.0515,-207.79:10000:PASS:773:1486:702:2:0:0:60:0	1/1:-225.588,-19.5547,0:10000:PASS:388:35:365:0:0:0:0:65
unitig_0	1723745	DEL00000137	AGCCCACTCGAGCCACTGTCCCTCTCTCCCACT	A	.	PASS	PRECISE;SVTYPE=DEL;SVMETHOD=EMBL.DELLYv0.7.7;CHR2=unitig_0;END=1723778;PE=0;MAPQ=60;CT=3to5;CIPOS=-3,3;CIEND=-3,3;INSLEN=0;HOMLEN=2;SR=10;SRQ=1;CONSENSUS=AGCTTCCTGCGTTCCCAGTGACTCCCGCAGCGCAGTGAGGTCCGTCAGGCACCTGCTGCATGCACTATGCACTAGCATAGGCCAAGTCACACACACCCCCCACCAACCCACCAACCCATTAACCTTGAGCAAGCTGCTTCCCCCGCTAACAAGTCACTGGGCTGCCACCTGCTTGGTCCCTGCGCTCGCCTAAGGCACCCACCCAGTAGCCTTTTCAATGGAGACAACAACACTAACATTGGATT…	GT:GL:GQ:FT:RCL:RC:RCR:CN:DR:DV:RR:RV	1/1:-47.996,-4.21043,0:42:PASS:140:18:254:0:0:0:0:14	0/0:0,-17.5684,-270.785:10000:PASS:1320:3360:1755:2:0:0:79:2	1/1:-172.392,-12.0446,0:120:PASS:627:92:583:0:0:0:1:50	0/0:0,-10.5303,-123.794:105:PASS:614:1519:822:2:0:0:35:0
unitig_0	1782119	DEL00000139	TATTATATTTTCCTCAGGTAC	T	.	PASS	PRECISE;SVTYPE=DEL;SVMETHOD=EMBL.DELLYv0.7.7;CHR2=unitig_0;END=1782140;PE=0;MAPQ=60;CT=3to5;CIPOS=-3,3;CIEND=-3,3;INSLEN=0;HOMLEN=3;SR=10;SRQ=0.988024;CONSENSUS=GAATCCGTCCAAGGCTATATAGACGTGCGAGTCGGAGAGCTCAAGACCATCGTTTAGGGTCAACTACATTGACTGCACTCCTCTACTGAGCATAACCCACGTCACACACAGCCATAATGCACTTCATCAAAAGTCTGCTCGCGGTCTTGGCCATCTCCATGAGCCCT;CE=1.98308	GT:GL:GQ:FT:RCL:RC:RCR:CN:DR:DV:RR:RV	1/1:-59.4963,-5.11386,0:51:PASS:169:21:165:0:0:0:0:17	0/0:0,-5.11512,-60.6976:51:PASS:197:426:223:2:0:0:17:0	0/0:0,-3.3101,-39.9988:33:PASS:100:266:203:2:0:0:11:0	0/0:0,-13.2396,-160.394:132:PASS:527:1119:491:2:0:0:44:0
unitig_0	1803321	DEL00000140	GCACACAGTAACGCCGCCGA	G	.	PASS	PRECISE;SVTYPE=DEL;SVMETHOD=EMBL.DELLYv0.7.7;CHR2=unitig_0;END=1803341;PE=0;MAPQ=60;CT=3to5;CIPOS=-7,7;CIEND=-7,7;INSLEN=0;HOMLEN=7;SR=8;SRQ=0.996226;CONSENSUS=ATCTAGAGTGGCTCGAGTGGCAGTGCCACCGCAAGTGTGTGGTGTTTTCGATCATGGCGACGCCATCAATGATCGCCCCTATGACGCTGAATAACCAGCCTCCCATTCCATCGCAGCAACCACACCAGGCACACACCTTTCGACGGAAACAGAAGAAGACGTTCGAAGCCGTTGAACATAGATGATGAAATCATCTCAAATCCAGCCTCCAGAGATGCCCGTCCATTACACAATGCACT…	GT:GL:GQ:FT:RCL:RC:RCR:CN:DR:DV:RR:RV	0/0:0,-2.40422,-25.996:24:PASS:133:254:147:2:0:0:8:0	0/0:0,-18.9565,-226.292:10000:PASS:746:1559:775:2:0:0:63:0	0/0:0,-23.1671,-274.788:10000:PASS:934:1946:998:2:0:0:77:0	1/1:-288.389,-24.3725,0:10000:PASS:455:81:499:0:0:0:0:81
unitig_0	1876248	DEL00000143	AGCTGTTGCTCTCATTG	A	.	PASS	PRECISE;SVTYPE=DEL;SVMETHOD=EMBL.DELLYv0.7.7;CHR2=unitig_0;END=1876265;PE=0;MAPQ=60;CT=3to5;CIPOS=-1,1;CIEND=-1,1;INSLEN=0;HOMLEN=0;SR=10;SRQ=0.9625;CONSENSUS=TTAACCTGTTTGTGATACTACCTCCTTATTGACAAAAACGAGTCCATGCAATGGCTTCCAGTCATGCCATATCAGGCAGCTGTGAAGCTCTCAGTGACTCAACACCGCGGCACTGTTACCCCGCGCTCACCCTGTCTTATACCTAAGTATATATCTGCGT;CE=1.97686	GT:GL:GQ:FT:RCL:RC:RCR:CN:DR:DV:RR:RV	0/0:0,-2.10682,-27.3996:21:PASS:133:320:178:2:0:0:7:0	0/0:0,-7.52113,-87.0954:75:PASS:230:497:242:2:0:0:25:0	0/0:0,-6.31776,-73.3961:63:PASS:183:433:200:2:0:0:21:0	1/1:-443.086,-36.7113,0:10000:PASS:555:52:551:0:0:0:0:122
unitig_0	1881227	DEL00000144	A	<DEL>	.	PASS	IMPRECISE;SVTYPE=DEL;SVMETHOD=EMBL.DELLYv0.7.7;CHR2=unitig_0;END=1881822;PE=10;MAPQ=60;CT=3to5;CIPOS=-50,50;CIEND=-50,50	GT:GL:GQ:FT:RCL:RC:RCR:CN:DR:DV:RR:RV	0/0:0,-15.0514,-288.5:151:PASS:61:119:65:2:50:0:0:0	0/0:0,-7.82612,-147.199:78:PASS:45:78:33:2:26:0:0:0	1/1:-44.9917,-3.002,0:30:PASS:43:0:21:0:0:10:0:0	0/0:0,-29.5009,-588:10000:PASS:178:303:162:2:98:0:0:0
unitig_0	1881379	DEL00000145	TATACTTAGGTGACCAAATATGA	T	.	PASS	PRECISE;SVTYPE=DEL;SVMETHOD=EMBL.DELLYv0.7.7;CHR2=unitig_0;END=1881402;PE=0;MAPQ=60;CT=3to5;CIPOS=-5,5;CIEND=-5,5;INSLEN=0;HOMLEN=4;SR=10;SRQ=0.988679;CONSENSUS=GGTGGGAAGGTCTCTGATTGCAGAGCACTGACCTACAGGGGAGGTACCTTTGCATCGACTTGATGTCATTCGCCAGGTACGAGAGACTCCCAGCCCTGTGTTCAACACCTCAGTACTAATTTCCGACTATTATATTGATAGTTTAGCTAGATTAATCCCAGAAATACTTTTCATCCTACTAAGAGTGTAGGGCTATAAAGGATATCAAGATCACTTTTAGGTGGCCCGAGAAGGATTC…	GT:GL:GQ:FT:RCL:RC:RCR:CN:DR:DV:RR:RV	0/0:0,-5.11621,-64.6987:51:PASS:228:526:262:2:0:0:17:0	0/0:0,-3.91191,-48.1985:39:PASS:156:342:187:2:0:0:13:0	./.:0,0,0:0:LowQual:0:0:0:-1:0:0:0:0	1/1:-426.089,-34.3067,0:10000:PASS:816:112:739:0:0:0:0:114
unitig_0	1964661	DEL00000147	TCTTGCCGTGGTAAGGGCGAGTACCCAG	T	.	PASS	PRECISE;SVTYPE=DEL;SVMETHOD=EMBL.DELLYv0.7.7;CHR2=unitig_0;END=1964689;PE=0;MAPQ=60;CT=3to5;CIPOS=-3,3;CIEND=-3,3;INSLEN=0;HOMLEN=3;SR=10;SRQ=0.983936;CONSENSUS=CAGCGTCTTCCTCCTCCAATACAAGCAAGCAAGCTCGTTGAATCACAGATCAATGATTTCCTAGTGGATTCGTGACGGTTACAGCACATGTTAATTTGTTGTTCGGGTATATGTGTACCTAATCGTACAATTCGCGTGACCCACGGAGACCCTCGGCAGACCAACGTCCAGAATCCCCCTTTCCAAGGAAACAAGCTATGCTCACATTCGCTTTCATTCGAACCTTACACTTGCTCAA…	GT:GL:GQ:FT:RCL:RC:RCR:CN:DR:DV:RR:RV	0/0:0,-2.70758,-31.3983:27:PASS:192:406:259:2:0:0:9:0	0/0:0,-8.4238,-100.795:84:PASS:458:1018:502:2:0:0:28:0	1/1:-98.5969,-8.12475,0:81:PASS:192:22:323:0:0:0:0:27	1/1:-347.486,-28.8846,0:10000:PASS:764:69:919:0:0:0:0:96
unitig_0	1974743	DEL00000148	ACGTGAGTCGACAAACAAC	A	.	PASS	PRECISE;SVTYPE=DEL;SVMETHOD=EMBL.DELLYv0.7.7;CHR2=unitig_0;END=1974762;PE=0;MAPQ=60;CT=3to5;CIPOS=-3,3;CIEND=-3,3;INSLEN=0;HOMLEN=2;SR=6;SRQ=1;CONSENSUS=GTGTCACAACACAGATAGACAGCAAGACTGAGTCGCAGACAGGCAGAGAGGCTGGATGCAAATGAGGAGTCCGTCAAACTGGGGAGGACCGAGAAGGAAGAAAAGAGAGAAATTAGGAGGAGGCGAGAACACGATGGGCGCCGTAATGAAAT;CE=1.84242	GT:GL:GQ:FT:RCL:RC:RCR:CN:DR:DV:RR:RV	0/0:0,-4.21024,-47.4958:42:PASS:220:376:165:2:0:0:14:0	1/1:-178.594,-15.0451,0:150:PASS:286:34:289:0:0:0:0:50	0/0:0,-22.5654,-267.588:10000:PASS:838:1792:840:2:0:0:75:0	0/0:0,-19.257,-228.891:10000:PASS:702:1465:624:2:0:0:64:0
unitig_0	1984694	DEL00000150	TCGAGGATGACCAGTCTGG	T	.	PASS	PRECISE;SVTYPE=DEL;SVMETHOD=EMBL.DELLYv0.7.7;CHR2=unitig_0;END=1984713;PE=0;MAPQ=60;CT=3to5;CIPOS=-5,5;CIEND=-5,5;INSLEN=0;HOMLEN=6;SR=10;SRQ=0.961783;CONSENSUS=TGAAAAGGTACCGTTAGGCTTAGGTAAGGTCGAGCCGCGCGAGGGGCTTCCCAAGCTTGTCAGGATTTGCACCTTCCAGAATCCACGCCCCCCCTGAGACCGGGCGGCCAGCCAATGGAAACTTGCTCAAAGCATCCGACCACACCGCACCCCACCA;CE=1.94966	GT:GL:GQ:FT:RCL:RC:RCR:CN:DR:DV:RR:RV	0/0:0,-4.51228,-51.9968:45:PASS:188:400:158:2:0:0:15:0	1/1:-331.885,-25.6837,0:10000:PASS:414:106:638:0:0:0:1:95	0/0:0,-18.9539,-219.589:10000:PASS:693:1572:811:2:0:0:63:0	0/0:0,-16.248,-191.892:10000:PASS:614:1246:573:2:0:0:54:0
unitig_0	1994880	DEL00000151	TGGAAGAAACCAGTCCA	T	.	PASS	PRECISE;SVTYPE=DEL;SVMETHOD=EMBL.DELLYv0.7.7;CHR2=unitig_0;END=1994897;PE=0;MAPQ=60;CT=3to5;CIPOS=-1,1;CIEND=-1,1;INSLEN=0;HOMLEN=0;SR=10;SRQ=0.969325;CONSENSUS=GAATGGTGTGCGAGAAGTGATACCTTGTCCGTTACTGTCTGTAGTAGCTTGCTAAAGGATTTGCAAGTCCTGGTGGGCTTTCTCTGAATTGAACTACTTGAGGATGTAAGTGGTCTGTAGCTTGGCTGACCCATCGTTGATTATCAAGAATCTCAACTCCCAG;CE=1.97399	GT:GL:GQ:FT:RCL:RC:RCR:CN:DR:DV:RR:RV	1/1:-147.095,-12.0358,0:120:PASS:202:24:205:0:0:0:0:40	0/0:0,-5.41603,-64.2975:54:PASS:175:380:184:2:0:0:18:0	0/0:0,-6.01794,-72.8973:60:PASS:205:447:206:2:0:0:20:0	0/0:0,-24.3725,-291.289:10000:PASS:849:1785:821:2:0:0:81:0
unitig_0	2006604	DEL00000152	CTGCCCACTCTGCCCACTT	C	.	PASS	PRECISE;SVTYPE=DEL;SVMETHOD=EMBL.DELLYv0.7.7;CHR2=unitig_0;END=2006623;PE=0;MAPQ=60;CT=3to5;CIPOS=-10,10;CIEND=-10,10;INSLEN=0;HOMLEN=9;SR=5;SRQ=1;CONSENSUS=GATGGTAGCTGCTCCGAACCGTATGCGCCGTACTGTGCAGTTGCGGTGGTGTGCTGTGATATCTCCTCTGGCCTGCCCACTACACTCCACTGTAAATTGC;CE=1.96516	GT:GL:GQ:FT:RCL:RC:RCR:CN:DR:DV:RR:RV	1/1:-96.4963,-8.12411,0:81:PASS:216:68:178:0:0:0:0:27	0/0:0,-14.7432,-172.893:147:PASS:665:1320:554:2:0:0:49:0	0/0:0,-0.300987,-3.99996:5:LowQual:700:1417:595:2:0:0:1:0	0/0:0,-0.300685,-3.09965:5:LowQual:667:1422:667:2:0:0:1:0
unitig_0	2069043	DEL00000155	TGCCTGTTCGGAGCATGTTGGATGTTGATAACGG	T	.	PASS	PRECISE;SVTYPE=DEL;SVMETHOD=EMBL.DELLYv0.7.7;CHR2=unitig_0;END=2069077;PE=0;MAPQ=60;CT=3to5;CIPOS=-9,9;CIEND=-9,9;INSLEN=0;HOMLEN=8;SR=10;SRQ=0.991228;CONSENSUS=AGCCCCCGGTCCCCCATGCGAAGCATGTTGGACGTCGGAGAGGACTCTCCCCCGCCTTCACGGCTATCGTCGTCGCCAGAGCACAACAAGAAGAGCCCATCCAGGAACTTGCCTGTCCGCAGCATGCTTGATATAGGCGGCAGCCCGCCCCCGCCCGCGATGAAGCAAGTCTTCAGCAATCCTACCTCGCCTATCGAGACCAATCATCGAGCACATATCGCCAACAGC;CE=1.93794	GT:GL:GQ:FT:RCL:RC:RCR:CN:DR:DV:RR:RV	0/0:0,-3.91091,-45.3975:39:PASS:365:671:272:2:0:0:13:0	0/0:0,-17.4499,-202.89:10000:PASS:1520:2647:1197:2:0:0:58:0	1/1:-437.777,-37.9066,0:10000:PASS:1404:290:1542:0:0:0:0:126	0/0:0,-20.457,-238.387:10000:PASS:1581:3076:1368:2:0:0:68:0
unitig_0	2084744	DEL00000156	GTGTGTGTTAGCGGTAGACACCCTGTAA	G	.	PASS	PRECISE;SVTYPE=DEL;SVMETHOD=EMBL.DELLYv0.7.7;CHR2=unitig_0;END=2084772;PE=0;MAPQ=60;CT=3to5;CIPOS=-3,3;CIEND=-3,3;INSLEN=0;HOMLEN=2;SR=10;SRQ=0.988048;CONSENSUS=GAGGCAAAGAATCCTGTCTGTGGCGCAAAATCAATGGTCCGTAGCTGATAAGAGATCAATGAATGAATGACGAAAGAGCCCATGTGGTCCGTGCACCCAAGAGCCGAGAGCGTATTCGGCTAGCTGTGACAGCGGCCAGTGGGGGACAAGCCACACTGGAATCTTTGACGCAACGACCCACGGAGCGGCGTATTCCCAGCATCCAGCTAGACGGTTCCATCATCGATTGCGCCGGCAG…	GT:GL:GQ:FT:RCL:RC:RCR:CN:DR:DV:RR:RV	0/0:0,-2.4064,-26.8982:24:PASS:234:350:183:2:0:0:8:0	1/1:-311.883,-26.7748,0:10000:PASS:792:80:806:0:0:0:0:89	0/0:0,-23.7616,-271.38:10000:PASS:1232:2795:1378:2:0:0:79:0	0/0:0,-17.7451,-198.584:10000:PASS:1122:2094:973:2:0:0:59:0
unitig_0	2102832	DEL00000159	CGATGCTGCTGCTGCTGAT	C	.	PASS	PRECISE;SVTYPE=DEL;SVMETHOD=EMBL.DELLYv0.7.7;CHR2=unitig_0;END=2102851;PE=0;MAPQ=60;CT=3to5;CIPOS=-7,7;CIEND=-7,7;INSLEN=0;HOMLEN=7;SR=10;SRQ=0.980916;CONSENSUS=GCAAGGTGATCTACGCATGCTATTAAATAGTGGTCAAGTTGCTCCGAAAAGGGCAGGAAGAAATGCTCTGTAATGGCCGCTCTACGGGAAGATAGAAGCTTTGACATCAGCTTGAAACAGTCTCTTATCTCGATGATGATGATGATGGCAGATTACCAGTGATAGATAGCAGTGTTAGGCTACTGCTGTAGTGTAGTTGCTAGCAGCATCCTCACCCGACTCCATCTGCATTAATTCT…	GT:GL:GQ:FT:RCL:RC:RCR:CN:DR:DV:RR:RV	1/1:-96.4974,-7.82418,0:78:PASS:183:69:185:0:0:0:0:26	1/1:-89.2967,-7.52242,0:75:PASS:126:16:175:0:0:0:0:25	./.:0,0,0:0:LowQual:84:191:128:2:0:0:0:0	1/1:-425.587,-34.9067,0:10000:PASS:754:175:645:0:0:0:0:116
unitig_0	2109711	DEL00000161	CCTTAGACCTGTGGCCTGCTGTTGCTGG	C	.	PASS	PRECISE;SVTYPE=DEL;SVMETHOD=EMBL.DELLYv0.7.7;CHR2=unitig_0;END=2109739;PE=0;MAPQ=60;CT=3to5;CIPOS=-3,3;CIEND=-3,3;INSLEN=0;HOMLEN=2;SR=10;SRQ=0.992126;CONSENSUS=AGCCGACGAGGGACAGCGGAGAAGAGAGGAGGAGGAGGAGGAGGAGCAGTGGCAGCAGCAGATAGTGGAGGTATTGCACGGTGGAGGAGGGCGTAAGGAAAAATTGCGTTTTTTTGGCCCTTGGACCGTCGCTTTGGTGCCCAGGAGCTGCTCCGACTGCTTGAGGCGCCCGATTTGATTGGATTGTATTGGGCCGAACAAAGACGGGGGGAGTGGGAAAGAATTGGGGGGAGTCGAT…	GT:GL:GQ:FT:RCL:RC:RCR:CN:DR:DV:RR:RV	0/0:0,-4.51268,-52.9972:45:PASS:318:518:246:2:0:0:15:0	0/0:0,-21.9604,-254.685:10000:PASS:1183:2477:1314:2:0:0:73:0	0/0:0,-26.7732,-312.882:10000:PASS:1437:2933:1556:2:0:0:89:0	1/1:-244.887,-17.6611,0:10000:PASS:588:82:691:0:0:0:1:71
unitig_0	2109923	DEL00000162	TTTTTTTTTGGCACTGCTAACACTGCTC	T	.	PASS	PRECISE;SVTYPE=DEL;SVMETHOD=EMBL.DELLYv0.7.7;CHR2=unitig_0;END=2109951;PE=0;MAPQ=60;CT=3to5;CIPOS=-2,2;CIEND=-2,2;INSLEN=0;HOMLEN=2;SR=10;SRQ=0.98;CONSENSUS=GGCGGTTTGCTTTTTTTTTGGCACTGCTCTAACACTGCTCTGGCACTGGCACTGCACTGCTGTGCTTTTTGCGGCGCTGCTGCAATTGCGCTCCGTTTTGGTGTCACTGATTGCTGGCGGCGGGGCGGGCCAGGTCTAAGGTTCTTCTTC;CE=1.87674	GT:GL:GQ:FT:RCL:RC:RCR:CN:DR:DV:RR:RV	1/1:-4.19307,-0.595133,0:7:LowQual:227:246:113:1:0:0:0:2	1/1:-445.161,-39.6971,0:10000:PASS:847:1272:668:2:0:0:0:132	1/1:-320.079,-28.2757,0:10000:PASS:1207:1448:649:2:0:0:0:94	1/1:-120.289,-11.1267,0:111:PASS:617:518:281:1:0:0:0:37
unitig_0	2109940	DEL00000163	TAACACTGCTCTGGCACTG	T	.	PASS	PRECISE;SVTYPE=DEL;SVMETHOD=EMBL.DELLYv0.7.7;CHR2=unitig_0;END=2109959;PE=0;MAPQ=60;CT=3to5;CIPOS=-2,2;CIEND=-2,2;INSLEN=0;HOMLEN=1;SR=10;SRQ=0.97561;CONSENSUS=GGTTTGCTTTTTTTTTTTTGGCACTGCTCTAACACTGCTCTGGCACTGGCACTGCACTGCTCTGCTTTTTGCGGCGCTGCTGCAATTGCGCTCCGTTTTGGTGTCACTGATTGCTGGCGGCGGGGCGGGCCAGGTCTAAGGTTCTTCTTCGGCCACGCTG;CE=1.87835	GT:GL:GQ:FT:RCL:RC:RCR:CN:DR:DV:RR:RV	1/1:-47.5943,-4.20877,0:42:PASS:81:103:90:1:0:0:0:14	1/1:-415.968,-36.6939,0:10000:PASS:590:308:777:0:0:0:0:122	1/1:-432.268,-37.898,0:10000:PASS:600:334:753:0:0:0:0:126	1/1:-149.087,-13.5334,0:135:PASS:202:95:331:0:0:0:0:45
unitig_0	2124505	DEL00000165	GAGTCATCTGCGTAAGTT	G	.	PASS	PRECISE;SVTYPE=DEL;SVMETHOD=EMBL.DELLYv0.7.7;CHR2=unitig_0;END=2124523;PE=0;MAPQ=60;CT=3to5;CIPOS=-10,10;CIEND=-10,10;INSLEN=0;HOMLEN=9;SR=7;SRQ=0.974843;CONSENSUS=CACGGAAACTCTGCGATGCCCAACGGCCGAGCAAGTATTTGAGTTGAATTAAAACAATGCATTTATTGATTTATTTGATTTATTTTATGGGAGCAGGTTTGTTTGGCCATTTGAAGTGTTCTCCGAGGAAGAGTCATCTACATACAGATGTATGCTACG;CE=1.95691	GT:GL:GQ:FT:RCL:RC:RCR:CN:DR:DV:RR:RV	0/0:0,-3.61119,-45.0988:36:PASS:136:288:155:2:0:0:12:0	1/1:-152.294,-9.93976,0:99:PASS:283:103:171:0:0:0:1:44	0/0:0,-7.8223,-91.7955:78:PASS:341:617:283:2:0:0:26:0	0/0:0,-20.4614,-244.391:10000:PASS:757:1646:841:2:0:0:68:0
unitig_0	2133444	DEL00000167	CGATTGTATTCTCTCGCAATAAATGATTAAATTTTTT	C	.	PASS	PRECISE;SVTYPE=DEL;SVMETHOD=EMBL.DELLYv0.7.7;CHR2=unitig_0;END=2133481;PE=0;MAPQ=60;CT=3to5;CIPOS=-4,4;CIEND=-4,4;INSLEN=0;HOMLEN=6;SR=10;SRQ=0.99005;CONSENSUS=GTAGTGCGCTGCAAATCAACATCTCCATGCACAGCTCACCCGATTTCTCCACTATCAACCTTGAGCATCATGACCGTTTGGGCGACTTCAAACGCTCCTCATCATAATAAATCTCATTAACGACTTTCAATTTTTAATTTTTTTTCATTTCCATTTTCTCTCAACCCTTGAATCCTTGACCCCAAACCCATGAAAGACCCA;CE=1.90764	GT:GL:GQ:FT:RCL:RC:RCR:CN:DR:DV:RR:RV	0/0:0,-1.80529,-22.0991:18:PASS:347:714:344:2:0:0:6:0	0/0:0,-5.11585,-63.1983:51:PASS:840:1393:551:2:0:0:17:0	1/1:-109.196,-9.32768,0:93:PASS:457:17:270:0:0:0:0:31	1/1:-247.192,-20.4618,0:10000:PASS:895:48:854:0:0:0:0:68
unitig_0	2171207	DEL00000170	GGAGGATCGGGGTGTCCAACGTCAAGA	G	.	PASS	PRECISE;SVTYPE=DEL;SVMETHOD=EMBL.DELLYv0.7.7;CHR2=unitig_0;END=2171234;PE=0;MAPQ=60;CT=3to5;CIPOS=-2,2;CIEND=-2,2;INSLEN=0;HOMLEN=2;SR=10;SRQ=0.955645;CONSENSUS=TGCTCTCCTGGGAGGCATCAGTGCCCTTTGCGGTGCCTCTTAAGAGTCGTATGGGAGAAGCAGGAGACATGCTTGAGGTGGCGAAATAGAGTAGTTTCGCTTATGTAGTCTGGGGTGACACTGCTTGTAATGCCGGATCTACCTCAAAGTCTCCTACCTCTGTAGTCTAAGCTATAAGTTCAGGAAAGCATTACATAGCGTCAAGCAATAGAGTAAAGACGAACTTCTATGTCGTGTT…	GT:GL:GQ:FT:RCL:RC:RCR:CN:DR:DV:RR:RV	./.:0,0,0:0:LowQual:209:400:190:2:0:0:0:0	0/0:0,-0.300987,-3.99996:5:LowQual:171:140:96:1:0:0:1:0	1/1:-54.6983,-4.5138,0:45:PASS:117:11:126:0:0:0:0:15	./.:0,0,0:0:LowQual:770:659:562:1:0:0:0:0
unitig_0	2171215	DEL00000171	GGGGTGTCCAACGTCAAGA	G	.	PASS	PRECISE;SVTYPE=DEL;SVMETHOD=EMBL.DELLYv0.7.7;CHR2=unitig_0;END=2171234;PE=0;MAPQ=60;CT=3to5;CIPOS=-5,5;CIEND=-5,5;INSLEN=0;HOMLEN=4;SR=6;SRQ=0.974843;CONSENSUS=AGGGACCGGTGCTCTCCTGGGAGGCATCAGTGCCCTTTGCGGTGCCTCTTAAGAGTCGTATGGGGAAGCAGGAGACATGTTTGAGGGGGCGGAATAGAGTAGTTTCGTTTATGTAGTCTGGGAGGATCGGGATGACGCTGCTTGTAATGCCGGATCTAC;CE=1.94254	GT:GL:GQ:FT:RCL:RC:RCR:CN:DR:DV:RR:RV	./.:0,0,0:0:LowQual:131:285:131:2:0:0:0:0	1/1:-58.3971,-1.71658,0:17:PASS:101:51:60:1:0:0:1:18	./.:0,0,0:0:LowQual:18:2:50:0:0:0:0:0	1/1:-314.19,-26.1792,0:10000:PASS:502:215:339:1:0:0:0:87
unitig_0	2171219	DEL00000172	TGTCCAACGTCAAGAGGA	T	.	PASS	PRECISE;SVTYPE=DEL;SVMETHOD=EMBL.DELLYv0.7.7;CHR2=unitig_0;END=2171237;PE=0;MAPQ=60;CT=3to5;CIPOS=-3,3;CIEND=-3,3;INSLEN=0;HOMLEN=4;SR=10;SRQ=0.965909;CONSENSUS=GGACCGGTGCTCTCCTGGGAGGCATCAGTGCCCTTTGCGGTGCCTCTTAAGAGTCGTATGGGAGAAGCAGGAGACATGCTTGAGGTGGCGAAATAGAGTAGTTTCGCTTATGTAGTCTGGGAGGATCGGGGTGACGCTGCTTGTAATGCCGGATCTACCTCAAAGTCTCCTACCTCTGTAGTCTAAGCTATAAGTTCAGGAAAGCATTACATAGCGTCAAGCAATAGAGTAAAGACGA…	GT:GL:GQ:FT:RCL:RC:RCR:CN:DR:DV:RR:RV	./.:0,0,0:0:LowQual:132:268:130:2:0:0:0:0	1/1:-55.1973,-1.41578,0:14:LowQual:91:24:78:0:0:0:1:17	./.:0,0,0:0:LowQual:0:8:101:0:0:0:0:0	1/1:-317.789,-26.4801,0:10000:PASS:474:61:458:0:0:0:0:88
unitig_0	2196639	DEL00000173	A	<DEL>	.	PASS	PRECISE;SVTYPE=DEL;SVMETHOD=EMBL.DELLYv0.7.7;CHR2=unitig_0;END=2196987;PE=99;MAPQ=60;CT=3to5;CIPOS=-1,1;CIEND=-1,1;INSLEN=0;HOMLEN=0;SR=10;SRQ=0.983784;CONSENSUS=CATTCCGCTCTACACACCTAGTCTCTTACATCTAATATGAAGTTCCTCCCATATCAGGCTTTCGACCGCCGTTATATCTTCGTTCGACCGTGAACTCAATTAGAGGCCAGACGGAGAAAGGTCCGTAAAGGAACCTTTAGTTGTTGGGAATGCAAGCGGCGGAAGATGAAATGTATCTTCGATT;CE=1.99363	GT:GL:GQ:FT:RCL:RC:RCR:CN:DR:DV:RR:RV	0/0:0,-3.00967,-38.6994:30:PASS:4324:5235:4676:1:32:0:10:0	0/0:0,-8.12417,-97.6964:81:PASS:3066:8583:5596:2:26:0:27:0	0/0:0,-9.02506,-105.694:90:PASS:4149:10537:6245:2:38:0:30:0	1/1:-221.991,-18.6552,0:10000:PASS:10593:154:11767:0:0:99:0:62
unitig_0	2270561	DEL00000174	GGCTCGGATAAGGGGCAGCATC	G	.	PASS	PRECISE;SVTYPE=DEL;SVMETHOD=EMBL.DELLYv0.7.7;CHR2=unitig_0;END=2270583;PE=0;MAPQ=60;CT=3to5;CIPOS=-2,2;CIEND=-2,2;INSLEN=0;HOMLEN=1;SR=10;SRQ=0.985348;CONSENSUS=AAATGAGTCGCCAAGTTTTAGCAGAAGGGCCATGACACAAATCTCTAGTAGCAGCATTTAATGGCTTGCTGGTGGAACACCCAACATCAATATACGCTTATCTACACGCCTATGGTGCTCGGTCCGCCGTGCACTACTAGCTTATCTAGCGCCCGTGCGAATGCGATCATTATATATATATCGCCATCACATCACATTGAAATTGAATTGCCTGCTGGGTATGAAGGTATGTAAGGAA…	GT:GL:GQ:FT:RCL:RC:RCR:CN:DR:DV:RR:RV	0/0:0,-5.11469,-59.7972:51:PASS:229:547:288:2:0:0:17:0	0/0:0,-8.1243,-97.2965:81:PASS:402:722:329:2:0:0:27:0	0/0:0,-12.0359,-143.895:120:PASS:560:1047:465:2:0:0:40:0	1/1:-343.486,-29.1859,0:10000:PASS:622:67:708:0:0:0:0:97
unitig_0	2291041	DEL00000176	GGCCCGGGCAGTGGCGGAGGCCAAA	G	.	PASS	PRECISE;SVTYPE=DEL;SVMETHOD=EMBL.DELLYv0.7.7;CHR2=unitig_0;END=2291066;PE=0;MAPQ=60;CT=3to5;CIPOS=-5,5;CIEND=-5,5;INSLEN=0;HOMLEN=4;SR=10;SRQ=0.986014;CONSENSUS=CATGTGAATCCAGGGTCAATCATCTCGGGACTGCTTATATACAAGTTTTGGCACTGGACTATCACTACGGCTCTTGGACCGTCGGATACCCGCCTCCACCCCCGGCTGTAGTGGATCATAACACCGGCCCCTATTTACTGTGG;CE=1.98679	GT:GL:GQ:FT:RCL:RC:RCR:CN:DR:DV:RR:RV	1/1:-53.0952,-4.81167,0:48:PASS:197:28:138:0:0:0:0:16	1/1:-100.792,-8.42134,0:84:PASS:195:32:420:0:0:0:0:28	0/0:0,-13.5299,-150.084:135:PASS:657:1584:948:2:0:0:45:0	0/0:0,-9.32463,-107.593:93:PASS:597:1101:664:2:0:0:31:0
unitig_0	2295480	DEL00000177	ACTGACTGACTGACAGACTGACTGACAGACTGACAGACTGACTGACTGACAGACTGACTGACAGACTGACAGACTGACTGACTGACTGACTGACAGACTGACAGACTGACTGACTGACTGACTGACAGACTGACAGACTGACTGACTGAC	A	.	PASS	PRECISE;SVTYPE=DEL;SVMETHOD=EMBL.DELLYv0.7.7;CHR2=unitig_0;END=2295630;PE=0;MAPQ=60;CT=3to5;CIPOS=-13,13;CIEND=-13,13;INSLEN=0;HOMLEN=17;SR=10;SRQ=0.969697;CONSENSUS=TGCAGCGTCTCCCGCAAGATCGAGAGCCTACCACGCCTTCACCATCTCCAAGACATCAGGCTTCGAGCATCATGCAGACTGAATGACTGACTGACTGAATGATTTACTGGTCACGCCACGCCAGACCACGGTGGACTGCAGACCGCAGACCAACAGCAACAAC;CE=1.95396	GT:GL:GQ:FT:RCL:RC:RCR:CN:DR:DV:RR:RV	./.:0,0,0:0:LowQual:1744:251:1499:0:0:0:0:0	./.:0,0,0:0:LowQual:4622:891:2782:0:0:0:0:0	1/1:-241.89,-20.46,0:10000:PASS:6081:883:3923:0:0:0:0:68	0/0:0,-6.31897,-76.5973:63:PASS:4750:4952:4847:1:0:0:21:0
unitig_0	2307346	DEL00000178	GAAGTCTTGGACGCAAACCTTTCTTCTCGCAGCTTTGGCCA	G	.	PASS	PRECISE;SVTYPE=DEL;SVMETHOD=EMBL.DELLYv0.7.7;CHR2=unitig_0;END=2307387;PE=0;MAPQ=60;CT=3to5;CIPOS=-3,3;CIEND=-3,3;INSLEN=0;HOMLEN=2;SR=10;SRQ=0.995536;CONSENSUS=ATTGCAAGGGCGTGCTCTCGATTTCCGGGATCTTGACACAATGCCAATAAAACTTCCCGGATGACTTCTGGGCTGGCTGTCGAGATTGCGAGAAGTCCAGACATCGTGAGGGATATCTGATCGAGAGCGGACGAAGTTGACGTAGAAGCCAATAGTCTTGAAGAACGGCGACTTTGAAGTTTGACACTCCGGGAAACTCATGCCGGACGAAACAGAATCTTTTT;CE=1.99221	GT:GL:GQ:FT:RCL:RC:RCR:CN:DR:DV:RR:RV	0/0:0,-3.91151,-47.4981:39:PASS:402:761:311:2:0:0:13:0	0/0:0,-3.31021,-40.4989:33:PASS:306:609:274:2:0:0:11:0	0/0:0,-9.6293,-116.196:96:PASS:850:1494:603:2:0:0:32:0	1/1:-244.393,-20.1616,0:10000:PASS:1116:62:770:0:0:0:0:67
unitig_0	2314141	DEL00000179	CGCAAATCTTTACAAGATG	C	.	PASS	PRECISE;SVTYPE=DEL;SVMETHOD=EMBL.DELLYv0.7.7;CHR2=unitig_0;END=2314160;PE=0;MAPQ=60;CT=3to5;CIPOS=-5,5;CIEND=-5,5;INSLEN=0;HOMLEN=5;SR=10;SRQ=0.992674;CONSENSUS=TGCTCATGGACAACTATATCTTGAGACACCGTTGATAAGGGTGCTGGATGGGACGGACGATGTGATGTGAAGCCACACTTGTGAGTTAGATCTCGATGGGTGTGGACCCAATTAGATGAGAGCATCCTGAGGTTCGCAAGCGGAGATTGCAGGCTCAACAATGAATTCGACGCAGATTGTACCACAGTCGCAGATTGACGACTGACAATAGATCATAGGTGTCTAGAGAGAGAATGCG…	GT:GL:GQ:FT:RCL:RC:RCR:CN:DR:DV:RR:RV	0/0:0,-4.21288,-51.5985:42:PASS:171:432:208:2:0:0:14:0	0/0:0,-4.81451,-57.598:48:PASS:195:408:197:2:0:0:16:0	0/0:0,-5.71677,-66.3972:57:PASS:201:492:272:2:0:0:19:0	1/1:-400.485,-33.3991,0:10000:PASS:630:101:598:0:0:0:0:111
unitig_0	2330281	DEL00000180	CCGCGCCGTTGTGGAT	C	.	PASS	PRECISE;SVTYPE=DEL;SVMETHOD=EMBL.DELLYv0.7.7;CHR2=unitig_0;END=2330297;PE=0;MAPQ=60;CT=3to5;CIPOS=-4,4;CIEND=-4,4;INSLEN=0;HOMLEN=3;SR=10;SRQ=0.985075;CONSENSUS=ACTAGAATTTCACATTTTTTATCGACCAGAAGCGCGCTGTGGCCGCTCAAACCCGTAACAAAAGCCGACCGCGGAGTCTCCGTTCGCTCCGGCACGGAGATGACGGCCTTCACAGTCGGCGCCGACTAACAAAGCCCGCTGATCCTGTCTTACACGCGTCGGATTGCCAGCTAGGGTTGCCTTGAGAGCAATTGAACAGCAGACTACTTTGAAAATTTATGTAAGCATATGGGGATAT…	GT:GL:GQ:FT:RCL:RC:RCR:CN:DR:DV:RR:RV	1/1:-84.8939,-7.51961,0:75:PASS:139:19:135:0:0:0:0:25	0/0:0,-8.12326,-94.7954:81:PASS:296:569:287:2:0:0:27:0	1/1:-362.386,-30.6909,0:10000:PASS:520:73:482:0:0:0:0:102	0/0:0,-20.7607,-241.69:10000:PASS:666:1332:660:2:0:0:69:0
unitig_0	2334777	DEL00000181	GACAAGATAACCTCCTGA	G	.	PASS	PRECISE;SVTYPE=DEL;SVMETHOD=EMBL.DELLYv0.7.7;CHR2=unitig_0;END=2334795;PE=0;MAPQ=60;CT=3to5;CIPOS=-2,2;CIEND=-2,2;INSLEN=0;HOMLEN=2;SR=6;SRQ=0.992424;CONSENSUS=AATGTTTCTGAAATTTGTTATTGCTCCCTGTCTCATGGCCCAGTAGCTTCCCACATGCAACGTCATGAATATTTTTTCAAAAATATCCCAAGACTTCCGAAAGCTGCCGCACATAATGGCGCAATGACGTGTAGGTCCAAACCCGTGAGAACCATTTACGGCCGAGAAATCGAGACAGCGCAGCAATCTTCAGGGAATCGCCAGGAGGTAGTAAGTTCTGAACTTCTTTGACTGACTTC…	GT:GL:GQ:FT:RCL:RC:RCR:CN:DR:DV:RR:RV	0/0:0,-3.00885,-35.8986:30:PASS:119:277:141:2:0:0:10:0	1/1:-203.494,-13.2522,0:133:PASS:297:48:301:0:0:0:1:56	0/0:0,-12.0361,-145.095:120:PASS:435:837:411:2:0:0:40:0	0/0:0,-20.4609,-242.891:10000:PASS:689:1471:735:2:0:0:68:0
unitig_0	2365841	DEL00000184	AGCGATCAGGGCGACTGGGGC	A	.	PASS	PRECISE;SVTYPE=DEL;SVMETHOD=EMBL.DELLYv0.7.7;CHR2=unitig_0;END=2365862;PE=0;MAPQ=60;CT=3to5;CIPOS=-1,1;CIEND=-1,1;INSLEN=0;HOMLEN=0;SR=10;SRQ=0.971429;CONSENSUS=CCCACATGCCCCCCCCCTGCCACAACACAACACTTATATAAGTCGCTTCAGCAGCCTCCCATCCCTCCTCGATATGGACTGAGACCTTGACAACGAAAGACACAA;CE=1.87216	GT:GL:GQ:FT:RCL:RC:RCR:CN:DR:DV:RR:RV	0/0:0,-3.61066,-43.3983:36:PASS:191:473:217:2:0:0:12:0	0/0:0,-13.5378,-156.891:135:PASS:565:1206:514:2:0:0:45:0	1/1:-354.181,-30.9874,0:10000:PASS:566:80:808:0:0:0:0:103	0/0:0,-7.82363,-93.6969:78:PASS:675:1294:687:2:0:0:26:0
unitig_0	2418994	DEL00000185	TTTTCCTGTCTTTTCTGTC	T	.	PASS	PRECISE;SVTYPE=DEL;SVMETHOD=EMBL.DELLYv0.7.7;CHR2=unitig_0;END=2419013;PE=0;MAPQ=60;CT=3to5;CIPOS=-7,7;CIEND=-7,7;INSLEN=0;HOMLEN=9;SR=10;SRQ=0.984674;CONSENSUS=AGCACCTTAATTCTCTCCTTTTTCTTTTCGTCCCAATTTTCCGTCCCAAGTCCTCGCTTCAGCCAACCTGCGACACTCGCGGCGATCCTGCAGCGCATCAAGTTGCCCAGGCGATTTCCCTCAGGGGTCTTTTTCTGCTCTCTTTTGCGTGTCTCGCATGGCTCTCCACCACCCACATGGCCCCTTGGTCCTGGGCCAGATGCTCGGATCTCGGAACCGCGACGTTGCGCCTCAATGC…	GT:GL:GQ:FT:RCL:RC:RCR:CN:DR:DV:RR:RV	0/0:0,-4.21307,-53.0986:42:PASS:166:341:166:2:0:0:14:0	0/0:0,-23.1644,-263.385:10000:PASS:857:1738:827:2:0:0:77:0	1/1:-473.578,-40.9185,0:10000:PASS:805:149:766:0:0:0:0:136	0/0:0,-5.71585,-66.8963:57:PASS:430:908:434:2:0:0:19:0
unitig_0	2435627	DEL00000186	CAGCGATGCAGGCATCTTGTCTACCTGT	C	.	PASS	PRECISE;SVTYPE=DEL;SVMETHOD=EMBL.DELLYv0.7.7;CHR2=unitig_0;END=2435655;PE=0;MAPQ=60;CT=3to5;CIPOS=-5,5;CIEND=-5,5;INSLEN=0;HOMLEN=6;SR=10;SRQ=0.983471;CONSENSUS=AACGTTTAGTCGTTGGTCTCAGACCGTCTGCAGTCTAACTCAACTAAATTATTACCTACTGCAGAGGAACAACTGCTTGTCTACCAAGCTACTGCTGTGGCCGGCTGCACAGTCAGCTGTAGTGAAGGGCCAACTGACCCGGATCGATTGGACGCCGTCTATCCTGCTGTCCTCCGCCCCATCGAGGCTTTCGACCCCTCCGAGAGGCCCTCAGAGACGCCAGATGGCCCTAGAGCAG…	GT:GL:GQ:FT:RCL:RC:RCR:CN:DR:DV:RR:RV	0/0:0,-1.80483,-20.4986:18:PASS:287:669:292:2:0:0:6:0	0/0:0,-9.02774,-110.597:90:PASS:581:1150:587:2:0:0:30:0	0/0:0,-9.92948,-121.395:99:PASS:1213:2445:1032:2:0:0:33:0	1/1:-353.288,-29.4887,0:10000:PASS:852:97:554:0:0:0:0:98
unitig_0	2447990	DEL00000187	AATGCCGTGAGCCCCATCGTCAGAAGAG	A	.	PASS	PRECISE;SVTYPE=DEL;SVMETHOD=EMBL.DELLYv0.7.7;CHR2=unitig_0;END=2448018;PE=0;MAPQ=60;CT=3to5;CIPOS=-6,6;CIEND=-6,6;INSLEN=0;HOMLEN=6;SR=5;SRQ=1;CONSENSUS=TGGCATGAACGTAGTTTTGATAGTGGATGTTCCATGGCATCGGTATAGGGTCCGGTACCAAGGAGTGAGGGTCGACACGCACGAAAACATTTCCCGGAGTTTTGATAAGCAAAATGTCGCCGTCGAAAGAAACGCATT;CE=1.98038	GT:GL:GQ:FT:RCL:RC:RCR:CN:DR:DV:RR:RV	0/0:0,-2.70828,-33.399:27:PASS:214:368:176:2:0:0:9:0	1/1:-86.4951,-7.52081,0:75:PASS:198:22:182:0:0:0:0:25	0/0:0,-13.5414,-163.795:135:PASS:759:1474:632:2:0:0:45:0	0/0:0,-8.42487,-99.596:84:PASS:899:1694:989:2:0:0:28:0
unitig_0	2476997	DEL00000189	GATTTTCGGGTTGCTTGCTTTTTAT	G	.	PASS	PRECISE;SVTYPE=DEL;SVMETHOD=EMBL.DELLYv0.7.7;CHR2=unitig_0;END=2477022;PE=0;MAPQ=60;CT=3to5;CIPOS=-7,7;CIEND=-7,7;INSLEN=0;HOMLEN=6;SR=6;SRQ=0.977528;CONSENSUS=AAAATCCAATCTCTGTCTTAGCACTTCTGTACATTTTTCGGCGACTTGCCTTACGCTGGCGGACTTTCGACATCATGGTCCTGAGATGG;CE=1.97357	GT:GL:GQ:FT:RCL:RC:RCR:CN:DR:DV:RR:RV	1/1:-49.4975,-4.21193,0:42:PASS:139:41:176:0:0:0:0:14	1/1:-53.798,-4.51347,0:45:PASS:118:16:130:0:0:0:0:15	./.:0,0,0:0:LowQual:0:0:0:-1:0:0:0:0	./.:0,0,0:0:LowQual:0:0:0:-1:0:0:0:0
unitig_0	2491234	DEL00000190	CAACAACTTTATACTGCG	C	.	PASS	PRECISE;SVTYPE=DEL;SVMETHOD=EMBL.DELLYv0.7.7;CHR2=unitig_0;END=2491252;PE=0;MAPQ=60;CT=3to5;CIPOS=-4,4;CIEND=-4,4;INSLEN=0;HOMLEN=4;SR=8;SRQ=0.959302;CONSENSUS=GGGAGCCTGACATGTCTGCTATCGTGATCAGGCTCTTGTCGACACTTACTGTATGACTCCTCACAATGACTGTGGTCATACTACCCTACACTGGCACCGACCTTTGAGTCAGAGGAAGAAATGCCTTTCAATTTGATAACGCTAAGATCATCGTTGGGGTATAACTGTGCAT;CE=1.99463	GT:GL:GQ:FT:RCL:RC:RCR:CN:DR:DV:RR:RV	1/1:-74.4926,-6.61525,0:66:PASS:161:26:153:0:0:0:0:22	0/0:0,-5.11488,-59.4974:51:PASS:191:349:168:2:0:0:17:0	0/0:0,-3.00951,-37.8992:30:PASS:205:454:241:2:0:0:10:0	0/0:0,-9.02805,-111.697:90:PASS:644:1319:641:2:0:0:30:0
unitig_0	2535877	DEL00000193	CTTTAGGAAATGAGAATAGATCTTGAT	C	.	PASS	PRECISE;SVTYPE=DEL;SVMETHOD=EMBL.DELLYv0.7.7;CHR2=unitig_0;END=2535904;PE=0;MAPQ=60;CT=3to5;CIPOS=-4,4;CIEND=-4,4;INSLEN=0;HOMLEN=4;SR=5;SRQ=1;CONSENSUS=TTTCCTTCTAGCTTGAACTTCAAATTGATTTGGGGTGCAAATTTGCTTTTGAGACTATTCAGCCACGCTCAGCCCGACAAGGCGCGCTTGGGCGGGTGATATGTGCTGGGATCAAATAGCAGTAGTCTCCCAGCAAGCCACCGGCCCAAC;CE=1.99778	GT:GL:GQ:FT:RCL:RC:RCR:CN:DR:DV:RR:RV	./.:0,0,0:0:LowQual:172:0:146:0:0:0:0:0	1/1:-237.288,-20.4585,0:10000:PASS:502:56:604:0:0:0:0:68	0/0:0,-4.81412,-55.8976:48:PASS:541:1189:673:2:0:0:16:0	0/0:0,-9.32858,-113.897:93:PASS:974:1893:897:2:0:0:31:0
unitig_0	2544279	DEL00000194	CCGCATTCAATCGGGCA	C	.	PASS	PRECISE;SVTYPE=DEL;SVMETHOD=EMBL.DELLYv0.7.7;CHR2=unitig_0;END=2544296;PE=0;MAPQ=60;CT=3to5;CIPOS=-2,2;CIEND=-2,2;INSLEN=0;HOMLEN=2;SR=10;SRQ=0.966667;CONSENSUS=TAGGACCGAATTTGAGAGTCCTCAACCATATCATGCCGATTGATGTCATCCAGAAAGGCAGTAGGTATCAAGTCTCGGTTTGTATATGACTGTTACTCTGCATTGTCAGGTGAAGAGGCTATCTATAGTGTCTCGACTGTATAGAGGGAGAATCTGGGGAAAACATCAAATCTGGCCCAATCTTTATTGTCGCCTCCGCACTGTATAATCCCCAAGTAATGAAAACGAATCCTAATGT…	GT:GL:GQ:FT:RCL:RC:RCR:CN:DR:DV:RR:RV	0/0:0,-5.11445,-61.3969:51:PASS:220:429:193:2:0:0:17:0	0/0:0,-3.30783,-35.8965:33:PASS:99:235:111:2:0:0:11:0	0/0:0,-2.40725,-29.099:24:PASS:65:153:72:2:0:0:8:0	1/1:-417.786,-34.6047,0:10000:PASS:524:5:533:0:0:0:0:115
unitig_0	2550352	DEL00000195	TGGGCATGGTTGTCTAG	T	.	PASS	PRECISE;SVTYPE=DEL;SVMETHOD=EMBL.DELLYv0.7.7;CHR2=unitig_0;END=2550369;PE=0;MAPQ=60;CT=3to5;CIPOS=-2,2;CIEND=-2,2;INSLEN=0;HOMLEN=1;SR=10;SRQ=0.963899;CONSENSUS=CCTGATGAGGTAATCGAAGGAACTGAGCAATCTGTGGGTTGAAGTCGGCCAGAAGCGTTGTAGAGGTCCAGTCAATGGTGTCGTTCTCTGGAGCCCCCGTGAAGATCAAGACCTTCCCAGACATGTTCAATTGAGGCACATCTGCAGCTTTTGATTAAAGTATCCGAGACTGTTTCAGCTGCATTTGGAAATATTTGGTCTTGACAGGCCAAAAGTACGATGCTGTATAGTTCGCGTC…	GT:GL:GQ:FT:RCL:RC:RCR:CN:DR:DV:RR:RV	1/1:-80.6975,-6.62013,0:66:PASS:149:1:160:0:0:0:0:22	0/0:0,-5.71773,-70.6982:57:PASS:216:433:194:2:0:0:19:0	1/1:-148.594,-12.6374,0:126:PASS:231:0:195:0:0:0:0:42	1/1:-470.087,-38.2178,0:10000:PASS:632:0:566:0:0:0:0:127
unitig_0	2550641	DEL00000196	TGCATACTAGGTATGATC	T	.	PASS	PRECISE;SVTYPE=DEL;SVMETHOD=EMBL.DELLYv0.7.7;CHR2=unitig_0;END=2550659;PE=0;MAPQ=60;CT=3to5;CIPOS=-4,4;CIEND=-4,4;INSLEN=0;HOMLEN=4;SR=10;SRQ=0.996429;CONSENSUS=TGATGCCCAGGGCAACCACCTACCAGAAAAGGCAGACGATGCTGAGATGATAGGTTCTATACACGGCGCTAGACCTGCCAGCGCGGGGCGGTTGCTGAAGCTTAGCAGCCCTCAGTACCCAGCTGATTGGTAAACCCCACTGCCAGGCACGGGCAGACAGGTCTGCTGCTCGCTGACAATGCCGGCCCCCAGTTGGAACTGTGCCATCCATTTGGAAACATGCCCGACAGACCATATT…	GT:GL:GQ:FT:RCL:RC:RCR:CN:DR:DV:RR:RV	0/0:0,-4.5136,-55.3982:45:PASS:181:344:165:2:0:0:15:0	1/1:-338.58,-29.4807,0:10000:PASS:575:95:531:0:0:0:0:98	0/0:0,-22.264,-258.888:10000:PASS:816:1650:822:2:0:0:74:0	0/0:0,-6.61823,-76.6956:66:PASS:575:1098:524:2:0:0:22:0
unitig_0	2589591	DEL00000197	A	<DEL>	.	PASS	PRECISE;SVTYPE=DEL;SVMETHOD=EMBL.DELLYv0.7.7;CHR2=unitig_0;END=2590348;PE=39;MAPQ=60;CT=3to5;CIPOS=-7,7;CIEND=-7,7;INSLEN=0;HOMLEN=6;SR=10;SRQ=0.955882;CONSENSUS=TATCCGGCTTCATGATGACTTATAGTTGGTGATAGAGATGAGCTTGGTTCCATGTGCAGATACTCAAAATCTGCTCTGGAGCCTTGTATTGTTCTGTCCCGCTGACTGTGGTCCATTGACTATCAAGGAATTGCT;CE=1.9671	GT:GL:GQ:FT:RCL:RC:RCR:CN:DR:DV:RR:RV	1/1:-48.1986,-3.91198,0:39:PASS:65:0:69:0:0:39:0:13	0/0:0,-5.11527,-60.9978:51:PASS:36:171:66:3:28:0:17:0	0/0:0,-5.41662,-66.2981:54:PASS:62:218:98:3:55:0:18:0	0/0:0,-23.471,-282.391:10000:PASS:222:450:201:2:110:0:78:0
unitig_0	2589975	DEL00000198	GAATGTAGGTACTTTGGTGGCCTTGAA	G	.	PASS	PRECISE;SVTYPE=DEL;SVMETHOD=EMBL.DELLYv0.7.7;CHR2=unitig_0;END=2590002;PE=0;MAPQ=60;CT=3to5;CIPOS=-2,2;CIEND=-2,2;INSLEN=0;HOMLEN=1;SR=8;SRQ=0.981132;CONSENSUS=ATCCAGCTCATTCTCCGTAGATTGGCAGTCATGCCATGCGCGATAATCAGAGTCCACGTGGTCGCGCACTGTCGTTGGACCGTGATTCCGGGCGAATACGTCTTTCGAATTGATTTCCCCATTTCTTCGAGGGAGCCCTCGCGCGCCGCCATGTTGCTGAAATGATGATGATCTCCTGTAGAATCACACTCGCAGGTGCACGTTCCGTGGGATCGGGCTCCATCATATTCTTAACAACA…	GT:GL:GQ:FT:RCL:RC:RCR:CN:DR:DV:RR:RV	./.:0,0,0:0:LowQual:0:0:0:-1:0:0:0:0	0/0:0,-11.4338,-134.095:114:PASS:525:1141:575:2:0:0:38:0	1/1:-304.988,-25.8764,0:10000:PASS:616:51:600:0:0:0:0:86	0/0:0,-19.2585,-233.293:10000:PASS:1070:2109:982:2:0:0:64:0
unitig_0	2607122	DEL00000199	CAGGCGTAGTGGCTATTGGAG	C	.	PASS	PRECISE;SVTYPE=DEL;SVMETHOD=EMBL.DELLYv0.7.7;CHR2=unitig_0;END=2607143;PE=0;MAPQ=60;CT=3to5;CIPOS=-4,4;CIEND=-4,4;INSLEN=0;HOMLEN=5;SR=8;SRQ=0.990741;CONSENSUS=AACAAGCACTGGGTGAGCCTGTTGCTGACAGGACAGCATGCAATGCGCCGGCCGTTGTGATGGTGAGACCGGCGGCTCTTCACTATTGGCTAATGAGAAGGCGGCACA;CE=1.97096	GT:GL:GQ:FT:RCL:RC:RCR:CN:DR:DV:RR:RV	1/1:-51.5966,-4.51201,0:45:PASS:99:22:149:0:0:0:0:15	0/0:0,-15.344,-178.291:154:PASS:690:1355:638:2:0:0:51:0	0/0:0,-8.72352,-100.094:87:PASS:720:1581:766:2:0:0:29:0	0/0:0,-13.5403,-161.094:135:PASS:684:1331:681:2:0:0:45:0
unitig_0	2607608	DEL00000200	CCCAACCCAACCCAACCCACTCGAG	C	.	PASS	PRECISE;SVTYPE=DEL;SVMETHOD=EMBL.DELLYv0.7.7;CHR2=unitig_0;END=2607633;PE=0;MAPQ=60;CT=3to5;CIPOS=-4,4;CIEND=-4,4;INSLEN=0;HOMLEN=4;SR=10;SRQ=0.996078;CONSENSUS=GTATTATCGCCCACCCCAAACTCAACGTCGCACACACTGAGACAGTGAAACGGATCAAGGCGGGCGGCCAGATCGATAAAGTTTTGCCGATCCGAAGACAATGCGGAATCATGCGCCAACCAACCAACCCACTCGCTCGCTCACTTGTAGCACCTACTAGGCAGCTGGAGTGCCTGGACGAATGTGAGGCGATGGCCCCAGCATGTGGACACTTGACTGGGGCGAGGCCGACTGTCAC…	GT:GL:GQ:FT:RCL:RC:RCR:CN:DR:DV:RR:RV	0/0:0,-1.80497,-21.0988:18:PASS:116:277:154:2:0:0:6:0	0/0:0,-7.52056,-86.1948:75:PASS:799:1260:443:2:0:0:25:0	1/1:-304.586,-26.1759,0:10000:PASS:783:128:612:0:0:0:0:87	0/0:0,-8.42488,-99.096:84:PASS:824:1449:855:2:0:0:28:0
unitig_0	2625433	DEL00000202	CGCGATGCCATTGCTG	C	.	PASS	PRECISE;SVTYPE=DEL;SVMETHOD=EMBL.DELLYv0.7.7;CHR2=unitig_0;END=2625449;PE=0;MAPQ=60;CT=3to5;CIPOS=-2,2;CIEND=-2,2;INSLEN=0;HOMLEN=1;SR=10;SRQ=0.996337;CONSENSUS=AGCCGGGACTCGTTATCACATTTTCCTGCAAGCGACTCTCACTCTGACTGAGCTTGCCAGGGTTGCGCACATCGCGAGAATGCTTATACCCCACCATCAGCGAGATCCAGCAGACCGTCACGAAGACTGCCATTCCATTCTGCACCGTCCCAGCGGATGGTCTACGCAGGTTCAAGGGGCGGTCGCTACGGCAGTGAGTGTGGATGCACGTATGTATGTATGTGAAGAGAATTGCAGA…	GT:GL:GQ:FT:RCL:RC:RCR:CN:DR:DV:RR:RV	0/0:0,-5.11566,-63.4982:51:PASS:190:360:190:2:0:0:17:0	1/1:-459.781,-38.8134,0:10000:PASS:574:82:675:0:0:0:0:129	0/0:0,-19.6682,-269.59:10000:PASS:784:1490:765:2:0:0:75:1	0/0:0,-19.2567,-230.091:10000:PASS:595:1242:574:2:0:0:64:0
unitig_0	2632024	DEL00000203	GTAGCTACCAAGAGAGAGACGTGAGTCGTGCAGTGAGTGCATCCTTCAGCAGTCGGGT	G	.	PASS	PRECISE;SVTYPE=DEL;SVMETHOD=EMBL.DELLYv0.7.7;CHR2=unitig_0;END=2632082;PE=0;MAPQ=60;CT=3to5;CIPOS=-6,6;CIEND=-6,6;INSLEN=0;HOMLEN=5;SR=10;SRQ=0.989418;CONSENSUS=TAGTCTCAGCCTTCCTCAGCCGTAGCAGCCTCGGGGTAGCGGATGCAGTTCAGCTGGAGGGTGGATCACAGCAGCATGACATCACACATGCTACAGTAGGTAGCCCGGGCCCCGGGCTAGGTAGAAAGGTAATGCTCCACCAGCCTTCTGCTTTACGACGCCCAGTGGGAGGGCAGTTTGGGCGAGGAT;CE=1.97126	GT:GL:GQ:FT:RCL:RC:RCR:CN:DR:DV:RR:RV	./.:0,0,0:0:LowQual:583:799:227:2:0:0:0:0	0/0:0,-6.01817,-71.8976:60:PASS:1423:2834:1129:2:0:0:20:0	0/0:0,-7.8228,-91.996:78:PASS:1891:3891:2205:2:0:0:26:0	1/1:-136.295,-11.4343,0:114:PASS:1270:107:725:0:0:0:0:38
unitig_0	2642605	DEL00000204	ACACGTGAATAGTGCGGAGGTTTACCATCACCGCAC	A	.	PASS	PRECISE;SVTYPE=DEL;SVMETHOD=EMBL.DELLYv0.7.7;CHR2=unitig_0;END=2642641;PE=0;MAPQ=60;CT=3to5;CIPOS=-5,5;CIEND=-5,5;INSLEN=0;HOMLEN=5;SR=10;SRQ=0.968889;CONSENSUS=ATCACTGACGAGGAACTGTCAACAGTCATGTTTACTGCAATTTCGGCGTCACAGGGGGACCGATAACCTAAAGCAACCAGAAAATGTGCTCTCACATGTGTTTATTCGCAAGAGGGATCCATGTAAAGTTGGGAATTTTCCAGAAACTGTTGCTCGGGATTTCTATGAGGTTTTGTCAATATGTGACCTTGGGACTAGCTTAGAGTTTGTTACGTCAAGTACGCC;CE=1.98525	GT:GL:GQ:FT:RCL:RC:RCR:CN:DR:DV:RR:RV	0/0:0,-2.70796,-31.5987:27:PASS:206:491:270:2:0:0:9:0	1/1:-110.495,-9.32715,0:93:PASS:324:14:263:0:0:0:0:31	0/0:0,-1.8056,-22.1994:18:PASS:226:475:297:2:0:0:6:0	0/0:0,-21.363,-253.79:10000:PASS:1659:3313:1594:2:0:0:71:0
unitig_0	2657813	DEL00000205	TCCCTATCTATCTTCCTTG	T	.	PASS	PRECISE;SVTYPE=DEL;SVMETHOD=EMBL.DELLYv0.7.7;CHR2=unitig_0;END=2657832;PE=0;MAPQ=60;CT=3to5;CIPOS=-6,6;CIEND=-6,6;INSLEN=0;HOMLEN=5;SR=9;SRQ=0.981949;CONSENSUS=CAGGCGGGTCAGGGCTCACTTTGGCTAGCCTGGCTTTTTTGCCGAAGATTGTGTAAGGCAAGGTCAGCACTGTAAGATAGCGCCCAGCATGCAGTAAGGCAGAAAGGTGCGAGGAGGGGTCTGTGCTCCGTCATCCCTCCCTGTAGCCCTTGGTCTGTGCTCACCCGTTTTTTGGTGGAGCACATCAAGCAGCTGCCCGATTGTGACTGCTCACGTGCTTTGACAGCTACACTGCACTA…	GT:GL:GQ:FT:RCL:RC:RCR:CN:DR:DV:RR:RV	0/0:0,-4.51342,-54.398:45:PASS:202:424:172:2:0:0:15:0	1/1:-198.489,-13.7499,0:137:PASS:307:70:318:0:0:0:1:58	0/0:0,-12.0358,-142.595:120:PASS:455:961:452:2:0:0:40:0	0/0:0,-15.3453,-183.293:154:PASS:582:1309:614:2:0:0:51:0
unitig_0	2689981	DEL00000206	TCGTGCTCGTCCTCTGCCTCAA	T	.	PASS	PRECISE;SVTYPE=DEL;SVMETHOD=EMBL.DELLYv0.7.7;CHR2=unitig_0;END=2690003;PE=0;MAPQ=60;CT=3to5;CIPOS=-11,11;CIEND=-11,11;INSLEN=0;HOMLEN=10;SR=6;SRQ=0.99;CONSENSUS=CGTAGACTCACCTTGGATCAAGATGCGCCTCATCATTCTCGATCTGATTCTTGGGCAATTGCTTCTCGTGCTCGTCGACTCGGTCTCCGCCGGCGTCCTG;CE=1.93837	GT:GL:GQ:FT:RCL:RC:RCR:CN:DR:DV:RR:RV	1/1:-84.0959,-7.22058,0:72:PASS:206:90:161:0:0:0:0:24	0/0:0,-11.734,-136.194:117:PASS:553:1155:589:2:0:0:39:0	0/0:0,-11.4324,-132.593:114:PASS:652:1313:690:2:0:0:38:0	0/0:0,-14.1405,-164.792:141:PASS:643:1415:714:2:0:0:47:0
unitig_0	2703962	DEL00000207	CATCAGCACAAGCGGGATCTGAAGTACAATTGTAT	C	.	PASS	PRECISE;SVTYPE=DEL;SVMETHOD=EMBL.DELLYv0.7.7;CHR2=unitig_0;END=2703997;PE=0;MAPQ=60;CT=3to5;CIPOS=-3,3;CIEND=-3,3;INSLEN=0;HOMLEN=3;SR=10;SRQ=0.991189;CONSENSUS=GGTCTGGTTCATCAGGGCGGCACTGCACGGGGGCAGGCACCTGGCACTGGCATGGTGAGAGCACGACATGGGGAGGACACGGTGGCGACAGTCGCCATAGCACGGGGTCTCTATACCGTTTCTACGTGTAGAGCAGTAAGTAGGAGTTGACAGATGGGGAATCGGGGGAATAGGATGGGCGATTTGGAGGCTGGGTCGTACGAAGGAGGGACAGGCAGGGCGTGTG;CE=1.90222	GT:GL:GQ:FT:RCL:RC:RCR:CN:DR:DV:RR:RV	0/0:0,-2.10626,-25.3991:21:PASS:317:659:269:2:0:0:7:0	1/1:-362.983,-31.2901,0:10000:PASS:1147:92:1054:0:0:0:0:104	0/0:0,-10.2305,-123.295:102:PASS:1644:3180:1326:2:0:0:34:0	0/0:0,-7.82234,-92.0956:78:PASS:1095:2356:1188:2:0:0:26:0
unitig_0	2705164	DEL00000208	TTCTTCAAGGCCGGGTCTGACCTCACTCG	T	.	PASS	PRECISE;SVTYPE=DEL;SVMETHOD=EMBL.DELLYv0.7.7;CHR2=unitig_0;END=2705193;PE=0;MAPQ=60;CT=3to5;CIPOS=-2,2;CIEND=-2,2;INSLEN=0;HOMLEN=1;SR=10;SRQ=1;CONSENSUS=TCGTCTCTCATAGCGTCATACCCATCCCTGACTTCACTTCTCAACCTTGACCGTTCCGCCTGTCTGACATTGCCTCTCAGGAGACTGCGATCGCAGACTAGCTCCAGGACTCCGGTCGACGGCTGTCGACCAACAACATCTCTCGATCACCCTGTGATCGT;CE=1.94842	GT:GL:GQ:FT:RCL:RC:RCR:CN:DR:DV:RR:RV	0/0:0,-1.50446,-18.0993:15:PASS:195:399:185:2:0:0:5:0	0/0:0,-9.13535,-136.093:91:PASS:638:1422:727:2:0:0:40:1	1/1:-289.685,-24.6696,0:10000:PASS:625:53:809:0:0:0:0:82	0/0:0,-15.9469,-189.392:157:PASS:892:1826:927:2:0:0:53:0
unitig_0	2714459	DEL00000209	GTAATTATTTTTTATT	G	.	PASS	PRECISE;SVTYPE=DEL;SVMETHOD=EMBL.DELLYv0.7.7;CHR2=unitig_0;END=2714475;PE=0;MAPQ=60;CT=3to5;CIPOS=-5,5;CIEND=-5,5;INSLEN=0;HOMLEN=5;SR=10;SRQ=0.963158;CONSENSUS=GTGGTATCATATCATTCCAGATTCATTGTCGAAAATGGAGATGATGAGAATATTGGTTTTTTTTTTTTGGTGGTGGAGCATTTCTCGCCTCTCTACTGTAAGTAAGCTACCTAGGTACCGAGACTAATCCTTGCTTTCCCACGTGCGCATGTGCGACAGGTGCCGAAACAACAGACGGGACGGTGGAC;CE=1.98487	GT:GL:GQ:FT:RCL:RC:RCR:CN:DR:DV:RR:RV	1/1:-3.89995,-0.300975,0:5:LowQual:120:3:16:0:0:0:0:1	0/0:0,-3.61055,-42.2982:36:PASS:150:326:196:2:0:0:12:0	1/1:-67.693,-6.31463,0:63:PASS:135:6:150:0:0:0:0:21	./.:0,0,0:0:LowQual:491:7:314:0:0:0:0:0
unitig_0	2750720	DEL00000210	T	<DEL>	.	PASS	IMPRECISE;SVTYPE=DEL;SVMETHOD=EMBL.DELLYv0.7.7;CHR2=unitig_0;END=2756569;PE=70;MAPQ=60;CT=3to5;CIPOS=-140,140;CIEND=-140,140	GT:GL:GQ:FT:RCL:RC:RCR:CN:DR:DV:RR:RV	./.:0,0,0:0:LowQual:450:0:11:0:0:0:0:0	1/1:-172.2,-9.63254,0:96:PASS:461:8:454:0:0:32:0:0	1/1:-275.099,-9.35188,0:94:PASS:678:4:648:0:1:50:0:0	1/1:-401.999,-21.0713,0:10000:PASS:1565:0:1702:0:0:70:0:0
unitig_0	2764760	DEL00000211	TGTGTTCAATTAGTTTCA	T	.	PASS	PRECISE;SVTYPE=DEL;SVMETHOD=EMBL.DELLYv0.7.7;CHR2=unitig_0;END=2764778;PE=0;MAPQ=60;CT=3to5;CIPOS=-2,2;CIEND=-2,2;INSLEN=0;HOMLEN=1;SR=9;SRQ=0.970238;CONSENSUS=ACCTACAGCTTGCCCTACAGGCAGGCAAAGTACTTACAACACAGCCGATGTCGCAAAACAGATCATGTTTGTTGAAGGTTATACCATTGTAGGCAGAGATCAAAGAAATGGCGCTACTGGCAAAACGTCAAAATGCAGCCCGAATTCGTTATGAATTATGCTTTCAG;CE=1.97668	GT:GL:GQ:FT:RCL:RC:RCR:CN:DR:DV:RR:RV	1/1:-78.2962,-6.61882,0:66:PASS:85:7:98:0:0:0:0:22	0/0:0,-4.513,-52.6976:45:PASS:164:343:151:2:0:0:15:0	0/0:0,-3.00882,-35.9985:30:PASS:107:201:96:2:0:0:10:0	0/0:0,-20.4623,-250.792:10000:PASS:816:1659:677:2:0:0:68:0
unitig_0	2777369	DEL00000212	TACGTCGAATGGCCGACGTCTATAAGAACGCGTACGTCACCATATTTGCTACAGAAGGCCACGACTCGACATATAGACTCTCAGGTGTGTC	T	.	PASS	PRECISE;SVTYPE=DEL;SVMETHOD=EMBL.DELLYv0.7.7;CHR2=unitig_0;END=2777460;PE=0;MAPQ=60;CT=3to5;CIPOS=-2,2;CIEND=-2,2;INSLEN=0;HOMLEN=1;SR=10;SRQ=0.991525;CONSENSUS=CTGGGTGGACAAATATTGCATTGATCAGAAAGATACTGCGGTAAAAAAAGAACAACTTTCGAGGCATCGACGTCCTCGACAGATCATAGACATTGGACAGCAACTATTCACACTAGTC;CE=1.95992	GT:GL:GQ:FT:RCL:RC:RCR:CN:DR:DV:RR:RV	1/1:-67.197,-5.71661,0:57:PASS:774:12:620:0:0:0:0:19	0/0:0,-4.51374,-55.3983:45:PASS:808:1866:837:2:0:0:15:0	1/1:-17.2991,-1.50423,0:15:PASS:601:2:148:0:0:0:0:5	1/1:-302.09,-24.9756,0:10000:PASS:2719:55:3200:0:0:0:0:83
unitig_0	2778481	DEL00000213	CGCTCCTTTGCCAATCCCG	C	.	PASS	PRECISE;SVTYPE=DEL;SVMETHOD=EMBL.DELLYv0.7.7;CHR2=unitig_0;END=2778500;PE=0;MAPQ=60;CT=3to5;CIPOS=-3,3;CIEND=-3,3;INSLEN=0;HOMLEN=2;SR=10;SRQ=0.971223;CONSENSUS=TTCTTATACTATTCGTTGGAATGTTTTGTTCTTGTATCAACAATCGCAATCATGTTTGATGGTCCAATTTCGACTTTCTTCAGTTCTGCTTCGACGTCCCAACTGGTTAGGTGAAGAAGCCGGCCACAGCATTCGCAGAAGCATCATCTGCCGCCGACGTCACTCCAGAATGCCCCTCCACCACTTGATGATCGGGACCTGGACCCCGCCCGGCGCCATCTTCACAGTCCAATTCGAC…	GT:GL:GQ:FT:RCL:RC:RCR:CN:DR:DV:RR:RV	0/0:0,-5.11509,-60.8976:51:PASS:228:466:212:2:0:0:17:0	1/1:-326.787,-21.4854,0:10000:PASS:510:105:553:0:0:0:2:94	0/0:0,-16.8498,-198.292:10000:PASS:725:1499:780:2:0:0:56:0	1/1:-333.483,-28.8814,0:10000:PASS:547:77:492:0:0:0:0:96
unitig_0	2806274	DEL00000214	A	<DEL>	.	PASS	PRECISE;SVTYPE=DEL;SVMETHOD=EMBL.DELLYv0.7.7;CHR2=unitig_0;END=2808304;PE=85;MAPQ=60;CT=3to5;CIPOS=-2,2;CIEND=-2,2;INSLEN=0;HOMLEN=1;SR=10;SRQ=0.950617;CONSENSUS=AGGGATTGACTCCCTCATACGTTTGATAACTGATACATGATGATATAAATACACCGACTTGTCCCGGACATTGAGACGTCTTTGCTGGTGCGGAGCGATCTGCATCGCCGGCAGATTTGATTATTCAGACGCCTTTTGCGACAAGAAGAGGCGAACGCGT;CE=1.99747	GT:GL:GQ:FT:RCL:RC:RCR:CN:DR:DV:RR:RV	./.:0,0,0:0:LowQual:205:20:23:0:0:0:0:0	0/0:0,-5.11564,-62.3981:51:PASS:147:338:150:2:22:0:17:0	0/0:0,-8.72631,-105.596:87:PASS:117:400:164:3:15:0:29:0	1/1:-244.892,-20.4617,0:10000:PASS:549:0:499:0:0:85:0:68
unitig_0	2806361	DEL00000215	A	<DEL>	.	PASS	PRECISE;SVTYPE=DEL;SVMETHOD=EMBL.DELLYv0.7.7;CHR2=unitig_0;END=2809185;PE=35;MAPQ=60;CT=3to5;CIPOS=-4,4;CIEND=-4,4;INSLEN=0;HOMLEN=3;SR=10;SRQ=0.974138;CONSENSUS=CTAGTCCATACGACTTGGAATCCAGCGATTCGTTTCATATCAAACACATTCAAGTGTACTGGGAAGCTGCCAGCTATGAGATATGTTGAGCGGATCTTGGTCAGTAGTGAACACTG;CE=1.99035	GT:GL:GQ:FT:RCL:RC:RCR:CN:DR:DV:RR:RV	1/1:-44.3977,-3.61009,0:36:PASS:291:0:267:0:0:35:0:12	0/0:0,-3.61052,-42.6982:36:PASS:275:467:270:2:12:0:12:0	0/0:0,-2.10656,-25.9994:21:PASS:266:552:434:2:9:0:7:0	./.:0,0,0:0:LowQual:728:442:630:1:0:0:0:0
unitig_0	2816500	DEL00000216	GCAGGTCTCCACAATCCTTTGA	G	.	PASS	PRECISE;SVTYPE=DEL;SVMETHOD=EMBL.DELLYv0.7.7;CHR2=unitig_0;END=2816522;PE=0;MAPQ=60;CT=3to5;CIPOS=-8,8;CIEND=-8,8;INSLEN=0;HOMLEN=8;SR=10;SRQ=0.983333;CONSENSUS=CTCAACCAATAGGGAATTACATAAAGTACGAAGCCGCTCAGGCCCTCAGCGCCCCTCTAAGATCTACTTAACATCGATGCAGGTCCTTCTCAATATAGACTTTCAATGGGAGCTCCAGAC;CE=1.97246	GT:GL:GQ:FT:RCL:RC:RCR:CN:DR:DV:RR:RV	1/1:-67.5955,-5.71502,0:57:PASS:214:94:185:0:0:0:0:19	0/0:0,-7.52187,-88.6961:75:PASS:330:667:315:2:0:0:25:0	0/0:0,-9.3283,-112.396:93:PASS:479:899:471:2:0:0:31:0	0/0:0,-19.2571,-231.391:10000:PASS:829:1749:883:2:0:0:64:0
unitig_0	2868037	DEL00000220	G	<DEL>	.	PASS	IMPRECISE;SVTYPE=DEL;SVMETHOD=EMBL.DELLYv0.7.7;CHR2=unitig_0;END=2868602;PE=14;MAPQ=47;CT=3to5;CIPOS=-80,80;CIEND=-80,80	GT:GL:GQ:FT:RCL:RC:RCR:CN:DR:DV:RR:RV	0/0:0,-5.71826,-102.999:57:PASS:54:118:52:2:19:0:0:0	0/0:0,-7.52574,-150:75:PASS:72:115:25:2:25:0:0:0	1/1:-60.6963,-4.21067,0:42:PASS:62:1:78:0:0:14:0:0	0/0:0,-30.404,-603.6:10000:PASS:209:321:86:2:101:0:0:0
unitig_0	2868970	DEL00000221	CCATATATCAAGAACCTT	C	.	PASS	PRECISE;SVTYPE=DEL;SVMETHOD=EMBL.DELLYv0.7.7;CHR2=unitig_0;END=2868988;PE=0;MAPQ=60;CT=3to5;CIPOS=-4,4;CIEND=-4,4;INSLEN=0;HOMLEN=3;SR=10;SRQ=0.980892;CONSENSUS=TTCGCCTTCAACGACCAGTGTAGATTAGGTAAGAGTGAATGCCTATAACGTATAGATTATATAACCAATTGATCGACTATATATTTCCCTGCAAGCTTTCCGGGGCACATGCATCCGTCTCGGAGCGAAGCTGAAGCTTCTCATCTTTGACGGGAAA;CE=1.98934	GT:GL:GQ:FT:RCL:RC:RCR:CN:DR:DV:RR:RV	0/0:0,-3.00935,-37.2991:30:PASS:131:252:101:2:0:0:10:0	1/1:-153.095,-12.6384,0:126:PASS:199:25:207:0:0:0:0:42	0/0:0,-2.40726,-28.999:24:PASS:226:424:212:2:0:0:8:0	1/1:-508.986,-41.2272,0:10000:PASS:695:100:717:0:0:0:0:137
unitig_0	2869606	DEL00000222	CTATTCATGTAGCAAGGCCAGACG	C	.	PASS	PRECISE;SVTYPE=DEL;SVMETHOD=EMBL.DELLYv0.7.7;CHR2=unitig_0;END=2869630;PE=0;MAPQ=60;CT=3to5;CIPOS=-3,3;CIEND=-3,3;INSLEN=0;HOMLEN=3;SR=10;SRQ=0.980916;CONSENSUS=TGAATCCCCAAGGCACCCCTTTCAGCCTTATGAGGAAGTCGGACTTGATCCTGGTCAACAAGGATGGAGAAGTCGTCGACGGTGGCTCTAATAGACTTCTCAACAAGGCCGCGTACATGATTCATCATGCTCAACTGCGCTGCTCACTCACACAGCCTCTACGGTCGGACATTCTGCACGCTTGGACGCCCGATAGATATGTTGACGCAAGACTCGTGCGCCTTCTACAAAGACCTTG…	GT:GL:GQ:FT:RCL:RC:RCR:CN:DR:DV:RR:RV	0/0:0,-5.71685,-68.3973:57:PASS:294:657:364:2:0:0:19:0	0/0:0,-4.51299,-53.0975:45:PASS:280:464:220:2:0:0:15:0	1/1:-239.389,-20.1579,0:10000:PASS:468:53:528:0:0:0:0:67	0/0:0,-17.3645,-250.991:10000:PASS:968:1964:1046:2:0:0:70:1
unitig_0	2870223	DEL00000223	TGTATGCCTTAAATCTAAAAGGATGTGTTGGACAGTATAAATACATTTAAGA	T	.	PASS	PRECISE;SVTYPE=DEL;SVMETHOD=EMBL.DELLYv0.7.7;CHR2=unitig_0;END=2870275;PE=0;MAPQ=60;CT=3to5;CIPOS=-8,8;CIEND=-8,8;INSLEN=0;HOMLEN=7;SR=9;SRQ=0.990741;CONSENSUS=GTTTCCACGGTACAGCAATGGTCACTACTTTGAGCATTTTGAGCAAATCAAGAGTGTGTCGAATTTAAAGCTATCTCAATTGCGTAGGTTGTAGTAGGTTCGCTTGTATGCCCCCACACTAAATGAGGGTTCTAGCTCTGTATCGATGATGTAATTGAAATAAAATGAGTCTATCTAGGATCTTGCCATCATGTTAAAATGCCCACTGATTGAGCC;CE=1.97208	GT:GL:GQ:FT:RCL:RC:RCR:CN:DR:DV:RR:RV	0/0:0,-5.41558,-65.097:54:PASS:583:1398:721:2:0:0:18:0	1/1:-50.3984,-4.21278,0:42:PASS:410:66:227:0:0:0:0:14	0/0:0,-0.601868,-7.39981:7:LowQual:242:216:99:1:0:0:2:0	0/0:0,-16.8524,-208.595:10000:PASS:1951:3855:1884:2:0:0:56:0
unitig_0	2904497	DEL00000225	CCGCTGTGTGCGTACA	C	.	PASS	PRECISE;SVTYPE=DEL;SVMETHOD=EMBL.DELLYv0.7.7;CHR2=unitig_0;END=2904513;PE=0;MAPQ=60;CT=3to5;CIPOS=-3,3;CIEND=-3,3;INSLEN=0;HOMLEN=3;SR=10;SRQ=0.988722;CONSENSUS=GCGCGTTGACCGCGCTGCTGATAGGTGAAGAGCCGACACCGGCCAAGACGTAACGTTGAACTGTGGTAGAGGTGTTTGAGATTGACAACGAACCAGCCACGTGTAGACAATGTGATGTCTGTCCTATACCTACACAACACAGCACACAGGGCAAATTCAGGTGTTTGCTCGGGACTCGAGTGCCAGAGTTGACTCGCTATTACTGCAAAGTACAAGACTGTGCAGTGAAGTGTCCCCC…	GT:GL:GQ:FT:RCL:RC:RCR:CN:DR:DV:RR:RV	0/0:0,-6.92083,-83.5971:69:PASS:231:503:291:2:0:0:23:0	0/0:0,-11.7354,-141.595:117:PASS:403:861:427:2:0:0:39:0	0/0:0,-18.9575,-231.393:10000:PASS:676:1332:646:2:0:0:63:0	1/1:-389.785,-32.7971,0:10000:PASS:503:0:434:0:0:0:0:109
unitig_0	2914840	DEL00000226	GGGGACGCTGAAGATCGGTGCAGGGCGCATGCTGAGGAGACTTTCATAGGAGACACGTGAGCCAGTAAC	G	.	PASS	PRECISE;SVTYPE=DEL;SVMETHOD=EMBL.DELLYv0.7.7;CHR2=unitig_0;END=2914909;PE=0;MAPQ=60;CT=3to5;CIPOS=-2,2;CIEND=-2,2;INSLEN=0;HOMLEN=2;SR=10;SRQ=1;CONSENSUS=AGTGATTGATTAGAGTGTGCAGCCGACGTGACTTGTGTGTTCTCAGCCTTATGCATCCTTGTGTGCGGGCCAGGAGTTCGGCTGTGACATGGACGCAATTTCATATACTTGAATTTGTAGCACTTGTTGAACACGCATCTGTAGACGATCACCACGAATAATAGA;CE=1.98576	GT:GL:GQ:FT:RCL:RC:RCR:CN:DR:DV:RR:RV	0/0:0,-3.31063,-42.4993:33:PASS:382:998:577:2:0:0:11:0	0/0:0,-12.3367,-146.494:123:PASS:1840:3393:1386:2:0:0:41:0	0/0:0,-22.5681,-272.591:10000:PASS:3011:6591:2971:2:0:0:75:0	1/1:-201.893,-16.8504,0:10000:PASS:1236:67:1566:0:0:0:0:56
unitig_0	2928925	DEL00000228	T	<DEL>	.	LowQual	IMPRECISE;SVTYPE=DEL;SVMETHOD=EMBL.DELLYv0.7.7;CHR2=unitig_0;END=3730237;PE=2;MAPQ=7;CT=3to5;CIPOS=-477,477;CIEND=-477,477	GT:GL:GQ:FT:RCL:RC:RCR:CN:DR:DV:RR:RV	1/1:-0.603347,-0.204377,0:3:LowQual:74052:155265:62328:2:0:1:0:0	0/0:0,-4.51198,-84.9965:45:PASS:112899:194003:99076:2:15:0:0:0	./.:0,0,0:0:LowQual:152502:256408:125199:2:0:0:0:0	./.:0,0,0:0:LowQual:196666:393929:193881:2:0:0:0:0
unitig_0	2959863	DEL00000229	GTTATCGCCGGCTTTTAGGTCCCA	G	.	PASS	PRECISE;SVTYPE=DEL;SVMETHOD=EMBL.DELLYv0.7.7;CHR2=unitig_0;END=2959887;PE=0;MAPQ=60;CT=3to5;CIPOS=-7,7;CIEND=-7,7;INSLEN=0;HOMLEN=6;SR=10;SRQ=0.958333;CONSENSUS=AACGATAAGATCCAATAAGTCAGTACATATGAGTGGCGCATCTATGACGATCAGCGCGGCATTCAAGCCGACCGAGCCGACTCTTGGCGCGGGCACTATCCCGACCGCCCGACCCGCACCTGGTCCCGGACCAACTGTTGTGTCTTTCGATTGAGTCAAGTAAACT;CE=1.98657	GT:GL:GQ:FT:RCL:RC:RCR:CN:DR:DV:RR:RV	0/0:0,-0.601234,-6.29917:7:LowQual:124:232:132:2:0:0:2:0	0/0:0,-13.8402,-162.093:138:PASS:746:1484:744:2:0:0:46:0	0/0:0,-10.5313,-124.095:105:PASS:923:1920:875:2:0:0:35:0	1/1:-373.285,-31.8937,0:10000:PASS:375:484:776:1:0:0:0:106
unitig_0	3011915	DEL00000230	TAACGGGGAAAGTACCATCGATCACATCGCCCGCCTTGTTCTCTCCAGGCATGCG	T	.	PASS	PRECISE;SVTYPE=DEL;SVMETHOD=EMBL.DELLYv0.7.7;CHR2=unitig_0;END=3011970;PE=0;MAPQ=60;CT=3to5;CIPOS=-5,5;CIEND=-5,5;INSLEN=0;HOMLEN=5;SR=10;SRQ=0.973118;CONSENSUS=CCGGTCTCCGACATGCCTATCGTATACGGGGCTTTGAATTGCTCATCATATCTACGATCAAAAAGTAGCCTTTTTTTACCCTTCGTTATCAGTAATGGCGTATCTCAGGAAATTGATATAGACCTGATTGATAGCCGGTTCACGAATATCGCAGTCTATATAAGAGACGAAAAAGTTCTGATTCAT;CE=1.97147	GT:GL:GQ:FT:RCL:RC:RCR:CN:DR:DV:RR:RV	1/1:-22.4994,-1.80562,0:18:PASS:189:14:179:0:0:0:0:6	0/0:0,-4.2122,-48.9978:42:PASS:464:1077:456:2:0:0:14:0	0/0:0,-6.61949,-78.3968:66:PASS:862:1700:479:3:0:0:22:0	1/1:-227.593,-18.6568,0:10000:PASS:1451:116:1371:0:0:0:0:62
unitig_0	3013774	DEL00000231	AAGCTACACTCAATGACGG	A	.	PASS	PRECISE;SVTYPE=DEL;SVMETHOD=EMBL.DELLYv0.7.7;CHR2=unitig_0;END=3013793;PE=0;MAPQ=60;CT=3to5;CIPOS=-9,9;CIEND=-9,9;INSLEN=0;HOMLEN=9;SR=10;SRQ=0.988372;CONSENSUS=GCTTGAGGATTGTTGAGTTGATGATGCTGATATAGCCGACGGGCTGGGAGCAGCAAGACCGATTTGAGTTGAGGAAGCGATGGATGATGAGGCTGGACTAGATGTTGAAGCTTCGCTCGTTGATGAAGCTACGCTTGACGATGCAACCTGACTGGATGACAGAATAGTGCTCGTGGCGAGGTTCTCAGTGCTGCTGATAACCGGGCTTAGTGTACTGGTGGCGGCGGCGGTGGCTGTT…	GT:GL:GQ:FT:RCL:RC:RCR:CN:DR:DV:RR:RV	0/0:0,-1.20387,-15.3998:12:LowQual:134:297:125:2:0:0:4:0	0/0:0,-4.21286,-50.9984:42:PASS:356:793:393:2:0:0:14:0	1/1:-318.187,-26.7789,0:10000:PASS:458:110:497:0:0:0:0:89	0/0:0,-16.5492,-198.393:10000:PASS:706:1479:682:2:0:0:55:0
unitig_0	3025689	DEL00000232	GACATGCCTTCATAGCTCTCAATGACC	G	.	PASS	PRECISE;SVTYPE=DEL;SVMETHOD=EMBL.DELLYv0.7.7;CHR2=unitig_0;END=3025716;PE=0;MAPQ=60;CT=3to5;CIPOS=-1,1;CIEND=-1,1;INSLEN=0;HOMLEN=0;SR=6;SRQ=0.974194;CONSENSUS=GGAGATACGTGGTTTAGGAACTTCCCAGAGTTTGTGCCCAACAAATGACGGGCTTTATTGCAGAAAATGTGGGGTATCCCGTGCTTTTTGGCCTACGCTTCTGCCTTACCCTTGTCTCGAGCCGGTACAGCTTGGATAAACACTTCTGGGTGCGA;CE=1.98756	GT:GL:GQ:FT:RCL:RC:RCR:CN:DR:DV:RR:RV	1/1:-35.6982,-3.00849,0:30:PASS:99:7:92:0:0:0:0:10	0/0:0,-4.51322,-52.8978:45:PASS:210:518:245:2:0:0:15:0	0/0:0,-2.40705,-29.6988:24:PASS:228:523:238:2:0:0:8:0	0/0:0,-23.4676,-278.987:10000:PASS:1261:2644:1248:2:0:0:78:0
unitig_0	3049338	DEL00000233	AGCCCCAGGTAGACAAAAGCTCG	A	.	PASS	PRECISE;SVTYPE=DEL;SVMETHOD=EMBL.DELLYv0.7.7;CHR2=unitig_0;END=3049361;PE=0;MAPQ=60;CT=3to5;CIPOS=-7,7;CIEND=-7,7;INSLEN=0;HOMLEN=11;SR=10;SRQ=0.988372;CONSENSUS=GACAAAAGCGCCCGTGCACGACCCCTGAGGTGGGCAACTGATGCACACTCCTTTTCAACTTGCCATTTCCACGAGGACATGATGAAGTGACAGAATGCAATGCAGTTCCATTCCGATTTTGGTCCCAGCTCAGCCTCCATTCCATTCGCCAATGCGCATTTCCAACCCGGCTACGCTGGGTAATTAGGAAGGAAGAGCTGCCTCAACTTTGTCGATCAGCATCTCCAGGACCTTGAT…	GT:GL:GQ:FT:RCL:RC:RCR:CN:DR:DV:RR:RV	0/0:0,-3.61109,-44.6987:36:PASS:165:383:178:2:0:0:12:0	0/0:0,-9.92942,-120.095:99:PASS:464:989:413:2:0:0:33:0	0/0:0,-12.9403,-160.996:129:PASS:770:1466:643:2:0:0:43:0	1/1:-302.19,-24.9759,0:10000:PASS:651:188:652:0:0:0:0:83
unitig_0	3065899	DEL00000235	AACGCACCTCGAAAGTTTGATAGAGTTGACTTCTGATTT	A	.	PASS	PRECISE;SVTYPE=DEL;SVMETHOD=EMBL.DELLYv0.7.7;CHR2=unitig_0;END=3065938;PE=0;MAPQ=60;CT=3to5;CIPOS=-8,8;CIEND=-8,8;INSLEN=0;HOMLEN=7;SR=10;SRQ=0.971564;CONSENSUS=ATGTGTCAGGAAGTCAGAGCTCTTGGCGTTCGCCTGGATGAAATGCGTAGAAGAAACGCACGTGTTACAAATGCCATACATCCCCGCAATCCCTGGGTTGAACGCACTTTCCGATCTCATCTCCTATCAGCCTCCTTCGATACACATGAATAGTACAATGATTTACACTATGTGTGAGCTCGGGAATATGCCTACGTACGGACCGTATATA;CE=1.99544	GT:GL:GQ:FT:RCL:RC:RCR:CN:DR:DV:RR:RV	0/0:0,-4.81455,-58.6981:48:PASS:439:929:468:2:0:0:16:0	0/0:0,-8.72705,-107.797:87:PASS:689:1419:728:2:0:0:29:0	0/0:0,-7.52297,-91.6972:75:PASS:534:1184:668:2:0:0:25:0	1/1:-378.088,-31.2954,0:10000:PASS:1316:229:1048:0:0:0:0:104
unitig_0	3069013	DEL00000236	CTTCACTCGCCGGCATCCCTTTCAT	C	.	PASS	PRECISE;SVTYPE=DEL;SVMETHOD=EMBL.DELLYv0.7.7;CHR2=unitig_0;END=3069038;PE=0;MAPQ=60;CT=3to5;CIPOS=-3,3;CIEND=-3,3;INSLEN=0;HOMLEN=3;SR=10;SRQ=0.993711;CONSENSUS=TCACTTTCAAGTGCTCAAAGCGTAATGGACTTTGAGAAGGGTCTTTGCGTAGCATATGCAGCCACTCATTCCCACTCGACAAGGATTGAGTGGCTCAAGCTGATAAGGCTGATTCAATTAGGGTTTGCGAATCAAGTCGCTTCTTTTGGCTGCACTGAG;CE=1.99172	GT:GL:GQ:FT:RCL:RC:RCR:CN:DR:DV:RR:RV	1/1:-48.5987,-3.91214,0:39:PASS:95:16:156:0:0:0:0:13	0/0:0,-6.9208,-83.8971:69:PASS:349:789:320:2:0:0:23:0	1/1:-254.995,-18.6656,0:10000:PASS:535:87:632:0:0:0:1:69	1/1:-331.59,-27.0823,0:10000:PASS:623:74:780:0:0:0:0:90
unitig_0	3172247	DEL00000237	CGGGTGTGCTCATCTCCGCCACGTGTTT	C	.	PASS	PRECISE;SVTYPE=DEL;SVMETHOD=EMBL.DELLYv0.7.7;CHR2=unitig_0;END=3172275;PE=0;MAPQ=60;CT=3to5;CIPOS=-7,7;CIEND=-7,7;INSLEN=0;HOMLEN=8;SR=8;SRQ=0.993007;CONSENSUS=TATTCTATGGCTCATCCACTATCTTCTTGAAACTCTGTGAATAACGCTTTTGGTGGCCCTGCATTCGGGTGTTTGCCTAAAGTGTCAGCACAACAGATCTCGGATTGGTCGAACGCCTCAAGCCCTCCATAGTAACATGTGAG;CE=1.9886	GT:GL:GQ:FT:RCL:RC:RCR:CN:DR:DV:RR:RV	1/1:-45.998,-3.91136,0:39:PASS:155:33:160:0:0:0:0:13	0/0:0,-12.3351,-146.093:123:PASS:642:1438:686:2:0:0:41:0	./.:0,0,0:0:LowQual:178:0:0:0:0:0:0:0	0/0:0,-0.300987,-3.99996:5:LowQual:400:28:14:0:0:0:1:0
unitig_0	3173624	DEL00000238	TCTGGCCTCCATCGCCAAGACCACGGCGTTGGC	T	.	PASS	PRECISE;SVTYPE=DEL;SVMETHOD=EMBL.DELLYv0.7.7;CHR2=unitig_0;END=3173657;PE=0;MAPQ=60;CT=3to5;CIPOS=-7,7;CIEND=-7,7;INSLEN=0;HOMLEN=6;SR=10;SRQ=1;CONSENSUS=TTGTCAAACTGCAGGAGAAAGAGCCATCTCAGTGAGTTGGCAACAGCACTATTAGCAAACTGCAGATCTGGCCGAAGGCATTCGGGCAGACCCCCCTGATTGGTCAATTATATAGCGTTCTGTATAGATATTGCCCTCTGAGAA;CE=1.9951	GT:GL:GQ:FT:RCL:RC:RCR:CN:DR:DV:RR:RV	1/1:-60.2975,-5.11499,0:51:PASS:217:53:191:0:0:0:0:17	0/0:0,-6.61931,-78.2967:66:PASS:453:902:450:2:0:0:22:0	0/0:0,-0.300756,-3.19973:5:LowQual:16:33:16:2:0:0:1:0	./.:0,0,0:0:LowQual:0:0:0:-1:0:0:0:0
unitig_0	3183587	DEL00000240	GGGTAGGTCCCTGAGATATCGAGCAGTCCAAA	G	.	PASS	PRECISE;SVTYPE=DEL;SVMETHOD=EMBL.DELLYv0.7.7;CHR2=unitig_0;END=3183619;PE=0;MAPQ=60;CT=3to5;CIPOS=-3,3;CIEND=-3,3;INSLEN=0;HOMLEN=2;SR=10;SRQ=1;CONSENSUS=CAATGCGCTAGCTGAGGAAGTTGCGTGTTTCCCAAAAATCGGGTGACTTTTCGTCCTAGGCGAGAAGGCGCGATCGCCGTTCGTTTTAGACTAAGCTGCGTGTAAGTGCGCGTCCGTAGATACCCGGGATCAGTTCGGACGGACGAAGACGGCGGATGA;CE=1.9784	GT:GL:GQ:FT:RCL:RC:RCR:CN:DR:DV:RR:RV	0/0:0,-2.10558,-24.2984:21:PASS:187:355:239:2:0:0:7:0	1/1:-225.49,-19.2558,0:10000:PASS:827:58:593:0:0:0:0:64	0/0:0,-15.0443,-177.993:150:PASS:1018:1947:939:2:0:0:50:0	0/0:0,-13.2381,-154.893:132:PASS:1027:1769:852:2:0:0:44:0
unitig_0	3204406	DEL00000241	G	<DEL>	.	PASS	IMPRECISE;SVTYPE=DEL;SVMETHOD=EMBL.DELLYv0.7.7;CHR2=unitig_0;END=3209643;PE=47;MAPQ=60;CT=3to5;CIPOS=-96,96;CIEND=-96,96	GT:GL:GQ:FT:RCL:RC:RCR:CN:DR:DV:RR:RV	1/1:-117.7,-6.6224,0:66:PASS:453:0:475:0:0:22:0:0	0/0:0,-9.93398,-197.8:99:PASS:588:845:586:1:33:0:0:0	0/0:0,-17.4575,-344.298:10000:PASS:818:978:868:1:58:0:0:0	1/1:-274.797,-14.1456,0:141:PASS:1207:0:1409:0:0:47:0:0
unitig_0	3232680	DEL00000242	CTAGCATGTCAACGCATTTCCCTCCCTATCATCAAGGATTATTGACAGTCGGCTGAGTCTAGAAAATCGTGGTGGCACTCGGCGACCGA	C	.	PASS	PRECISE;SVTYPE=DEL;SVMETHOD=EMBL.DELLYv0.7.7;CHR2=unitig_0;END=3232769;PE=0;MAPQ=60;CT=3to5;CIPOS=-3,3;CIEND=-3,3;INSLEN=0;HOMLEN=2;SR=10;SRQ=0.951515;CONSENSUS=TTTGAGGAGGGCTGTGTTGATATTGTGTTGATACTATGTACCCAAGGGCATGAAAAACAATTAGGTATTTTGCTGAGACCCTTATACGCTCCATATAGATGTCACGCGTTGTCTCGCTATGAAGAGACGCCATGCCATCAGTAGTACGAGCATATCTGTGCTAAT;CE=1.97926	GT:GL:GQ:FT:RCL:RC:RCR:CN:DR:DV:RR:RV	0/0:0,-1.20353,-14.0994:12:LowQual:827:1490:412:2:0:0:4:0	0/0:0,-2.70788,-32.7986:27:PASS:1765:2519:860:2:0:0:9:0	1/1:-184.893,-15.6465,0:157:PASS:1678:71:1682:0:0:0:0:52	0/0:0,-7.52259,-89.4968:75:PASS:3832:6189:2614:2:0:0:25:0
unitig_0	3237396	DEL00000243	CTCGAACACCTAGCTAGGCATTA	C	.	PASS	PRECISE;SVTYPE=DEL;SVMETHOD=EMBL.DELLYv0.7.7;CHR2=unitig_0;END=3237419;PE=0;MAPQ=60;CT=3to5;CIPOS=-3,3;CIEND=-3,3;INSLEN=0;HOMLEN=2;SR=10;SRQ=0.992565;CONSENSUS=AGCGCCTGCCAACTTCATATTGTTTGACGTACTCGGATCGAGGTTCATAATTTATGAGTGAATCCAATCCATCATAGGAGCATCGTACCTACTTAGGTATTTCTACCTACGAGATAAGCTTATCGAAGGTAGCCACGTTATACGAGACCCACCAAGGGCCGACCCGGCGCCCCATCTTGAGTGCTTGCCGAATGGGAGAGGGAAGGAACGACGGACATTTGTCGAGGTGGATATGATT…	GT:GL:GQ:FT:RCL:RC:RCR:CN:DR:DV:RR:RV	0/0:0,-4.51372,-54.5983:45:PASS:214:450:239:2:0:0:15:0	1/1:-326.988,-27.0803,0:10000:PASS:546:51:615:0:0:0:0:90	0/0:0,-12.9392,-156.995:129:PASS:576:1266:680:2:0:0:43:0	0/0:0,-18.3525,-217.99:10000:PASS:857:1737:870:2:0:0:61:0
unitig_0	3239981	DEL00000244	GCATCAGCGGCTGGTTCTCTCTCA	G	.	PASS	PRECISE;SVTYPE=DEL;SVMETHOD=EMBL.DELLYv0.7.7;CHR2=unitig_0;END=3240005;PE=0;MAPQ=60;CT=3to5;CIPOS=-1,1;CIEND=-1,1;INSLEN=0;HOMLEN=0;SR=10;SRQ=0.988372;CONSENSUS=ATCTTCTTTTTACCAGTGGTGGCCCGAGCCTTGCATCTCGATCACCACGACCATTTTCTCATTCTTTCCTCTCCGCCTGTCAAAGCACATCCAGAACGAGCTCCCCTGCTCACAGATCCCCGTCCACTGGGCTGCGGTAACGGACGCCTACTCGCCTGAACCTTGACCTTGGCAGCACGCCGATTGGGCGCCAGGCTTCTCCCCTAACCCAGACGGGAACTTGAATCCTGCAGAGTAC…	GT:GL:GQ:FT:RCL:RC:RCR:CN:DR:DV:RR:RV	0/0:0,-3.30944,-38.8981:33:PASS:282:426:135:2:0:0:11:0	0/0:0,-15.0444,-179.293:150:PASS:741:1559:714:2:0:0:50:0	0/0:0,-18.6554,-222.492:10000:PASS:927:1909:962:2:0:0:62:0	1/1:-332.087,-28.2835,0:10000:PASS:637:53:679:0:0:0:0:94
unitig_0	3266777	DEL00000245	ATAGTCCCAACCCAACACGGGCGCATCTGTGC	A	.	PASS	PRECISE;SVTYPE=DEL;SVMETHOD=EMBL.DELLYv0.7.7;CHR2=unitig_0;END=3266809;PE=0;MAPQ=60;CT=3to5;CIPOS=-3,3;CIEND=-3,3;INSLEN=0;HOMLEN=2;SR=10;SRQ=0.978541;CONSENSUS=TCACTCTGGGGCGGCCGCTTTCGTCCGTGCGGTTGATTACCTGAGCTGCCTATTGTCTGCCTGCCTGCCGGTGACGTGACGTGAAGTGAAGTGAAGTGACGGCGCGGCAGAATAAGAATTGAGGAGCCTCAACAACGTCAGCATCTCGCTCTCGTGCTTGCTCTGCAAACGCAACCACCTCGCTATCGCCTTTTCGAGATGCTCCGCCTGACTGCTGTAGCGCTGTCGAGT;CE=1.9…	GT:GL:GQ:FT:RCL:RC:RCR:CN:DR:DV:RR:RV	1/1:-39.5945,-3.60681,0:36:PASS:174:15:172:0:0:0:0:12	1/1:-404.685,-31.5041,0:10000:PASS:642:134:1749:0:0:0:1:115	1/1:-534.88,-43.0357,0:10000:PASS:1591:163:1740:0:0:0:1:151	1/1:-186.49,-15.9448,0:157:PASS:555:44:544:0:0:0:0:53
unitig_0	3269706	DEL00000246	TATCGGAGGATCGATCGCGAAGCTCATCGCAGTGTCACCGTTGGACTTC	T	.	PASS	PRECISE;SVTYPE=DEL;SVMETHOD=EMBL.DELLYv0.7.7;CHR2=unitig_0;END=3269755;PE=0;MAPQ=60;CT=3to5;CIPOS=-13,13;CIEND=-13,13;INSLEN=0;HOMLEN=15;SR=10;SRQ=0.970588;CONSENSUS=ACTTCATCGTAGTATGATTCTCGGAGTTTGTCGCAGTATCGCCAGTGGGCTTTATCGGAGTATCGACCTCGAAGCTCAACACAGCATCGCCGTTAGACTTCGTCGAAGTATTGCCCTCGAAGTTCAGCACAGTATTGCCGTTGGACTTGATAGTAGTATCACGGCTGGAC;CE=1.99475	GT:GL:GQ:FT:RCL:RC:RCR:CN:DR:DV:RR:RV	0/0:0,-1.80434,-20.0982:18:PASS:322:606:238:2:0:0:6:0	1/1:-191.39,-16.5469,0:10000:PASS:1109:773:952:1:0:0:0:55	0/0:0,-13.5395,-158.793:135:PASS:1845:3223:1582:2:0:0:45:0	0/0:0,-14.7426,-175.692:147:PASS:1647:3454:1511:2:0:0:49:0
unitig_0	3269796	DEL00000247	GGACTTCGTCGAAGTATTGCCCTCGAAGTTCACCACAGTATTGCCGTTA	G	.	PASS	PRECISE;SVTYPE=DEL;SVMETHOD=EMBL.DELLYv0.7.7;CHR2=unitig_0;END=3269845;PE=0;MAPQ=60;CT=3to5;CIPOS=-7,7;CIEND=-7,7;INSLEN=0;HOMLEN=11;SR=7;SRQ=0.973451;CONSENSUS=GCGAAGCTCATAGCAGTGTCACCGTTGGACGTCATCGGAGTATCGACCTCGAAGCTCAACACAGCATCGCCGTTGGACTTGATAGTAGTATCACGGCTGGACTTGTTCGTAGG;CE=1.99541	GT:GL:GQ:FT:RCL:RC:RCR:CN:DR:DV:RR:RV	1/1:-19.136,-2.04322,0:20:PASS:212:80:118:0:0:0:0:7	0/0:0,-6.01853,-73.5979:60:PASS:1122:3018:1818:2:0:0:20:0	0/0:0,-15.9472,-189.593:157:PASS:1807:3715:1668:2:0:0:53:0	0/0:0,-13.8412,-164.194:138:PASS:1488:3088:1517:2:0:0:46:0
unitig_0	3278944	DEL00000248	TGAGGTACTGTAGATCCGACAATGATAAGATAGGCAGATA	T	.	PASS	PRECISE;SVTYPE=DEL;SVMETHOD=EMBL.DELLYv0.7.7;CHR2=unitig_0;END=3278984;PE=0;MAPQ=60;CT=3to5;CIPOS=-2,2;CIEND=-2,2;INSLEN=0;HOMLEN=1;SR=10;SRQ=0.955307;CONSENSUS=AAAGACATCGCCACTTGTTGAGAGCCAAGATAATTAGCTGGATGAGTGGAAGGCGATAGGTACATGTAGGTAACTCGTAAGAGTTCCCCCGCTGGAGAGCAGCGAGCCTCTATAAATATAAACCTTCTTCTGCCCGTTTCCCAACGGTCTGTCTGCCTTCTCATCTCCACAACCA;CE=1.9963	GT:GL:GQ:FT:RCL:RC:RCR:CN:DR:DV:RR:RV	0/0:0,-1.80571,-22.6995:18:PASS:309:649:262:2:0:0:6:0	0/0:0,-9.32379,-104.292:93:PASS:740:1431:800:2:0:0:31:0	0/0:0,-5.11386,-57.1964:51:PASS:1194:2017:923:2:0:0:17:0	1/1:-268.082,-23.4624,0:10000:PASS:1019:10:762:0:0:0:0:78
unitig_0	3300694	DEL00000250	TAGGAGAGATAGAAGAAGCGGAGCAGAA	T	.	PASS	PRECISE;SVTYPE=DEL;SVMETHOD=EMBL.DELLYv0.7.7;CHR2=unitig_0;END=3300722;PE=0;MAPQ=60;CT=3to5;CIPOS=-1,1;CIEND=-1,1;INSLEN=0;HOMLEN=0;SR=10;SRQ=0.973856;CONSENSUS=GATTTGCAGGTCTGCAAGAAGACTTTCGACAGGAGATACAGTGCATAATACAGTGTCCGTTACGTCAAATTGGTTAGTTGTTGCACATGCCGCGCGGGATGCTTGCGCAATGGCAATGCAGTCCCCATCGCATCGCATCTCCATCCTCATCCA;CE=1.99917	GT:GL:GQ:FT:RCL:RC:RCR:CN:DR:DV:RR:RV	1/1:-61.2947,-5.41321,0:54:PASS:199:11:142:0:0:0:0:18	0/0:0,-12.3372,-147.995:123:PASS:597:1295:670:2:0:0:41:0	1/1:-465.682,-39.4173,0:10000:PASS:972:76:1094:0:0:0:0:131	1/1:-322.386,-27.0788,0:10000:PASS:795:33:748:0:0:0:0:90
unitig_0	3345833	DEL00000252	GGCTATTCTTCAAAGTT	G	.	PASS	PRECISE;SVTYPE=DEL;SVMETHOD=EMBL.DELLYv0.7.7;CHR2=unitig_0;END=3345850;PE=0;MAPQ=60;CT=3to5;CIPOS=-1,1;CIEND=-1,1;INSLEN=0;HOMLEN=0;SR=7;SRQ=0.970588;CONSENSUS=ACTGTTTGGCCTAGTAAATTGGAAAAGGGCATTCTATTCTTGGCCATGTCATTGGAACATCTTGTATCTTCTTATCGTCCCCAACTCAATTTTTTCCTTT;CE=1.91294	GT:GL:GQ:FT:RCL:RC:RCR:CN:DR:DV:RR:RV	1/1:-52.2971,-4.51256,0:45:PASS:56:0:82:0:0:0:0:15	0/0:0,-5.71725,-68.1977:57:PASS:227:412:163:2:0:0:19:0	0/0:0,-10.2311,-123.496:102:PASS:364:689:279:2:0:0:34:0	0/0:0,-21.0649,-259.093:10000:PASS:718:1508:758:2:0:0:70:0
unitig_0	3348418	DEL00000253	TCGTCTGGAGCCGATCGATATTCCCGTAGTCAC	T	.	PASS	PRECISE;SVTYPE=DEL;SVMETHOD=EMBL.DELLYv0.7.7;CHR2=unitig_0;END=3348451;PE=0;MAPQ=60;CT=3to5;CIPOS=-1,1;CIEND=-1,1;INSLEN=0;HOMLEN=0;SR=10;SRQ=0.971074;CONSENSUS=GAGGCCGAGATCTACATCCACTTCGCGAATCAGGCTAGATTAGCTCTCGTTCTCCTCGTAGCCCTTGCATTAGCCTTGTGCCCCAATGCTATACAGAAAGTACAAACCTGAATGTCGGTATTACGTTCCTTCCAACTGAAAGACTAGTTTACCGCGTAGGCGTATATATACCTTTAATAAGCAATTGTTTTCTCAGTTGCCAAATCTAGTATTCCTCATAGGTAGGAAGTAGATATCA…	GT:GL:GQ:FT:RCL:RC:RCR:CN:DR:DV:RR:RV	0/0:0,-3.91172,-47.2983:39:PASS:220:612:287:2:0:0:13:0	0/0:0,-3.91242,-49.499:39:PASS:319:548:213:2:0:0:13:0	0/0:0,-1.50477,-19.0996:15:PASS:189:256:40:2:0:0:5:0	1/1:-364.489,-30.092,0:10000:PASS:939:54:911:0:0:0:0:100
unitig_0	3357898	DEL00000256	GGTACACCTCCGCCGGGGTAATATTTGTTAATTCTGAGTGGGAATCGCGACTTTTCAGACTAGGGAGTTGCTACTTTTGTAAAGACCAGCGGGGCTATAGAAATAAACAGAATCTTCGAAGCCTCAATCAGGTATTCTTAACCCTGGTTTTCTGGTATTTTCAACTCGCTAAAATAACGTTTATTACCCTGGCGGAGGT	G	.	PASS	PRECISE;SVTYPE=DEL;SVMETHOD=EMBL.DELLYv0.7.7;CHR2=unitig_0;END=3358097;PE=0;MAPQ=60;CT=3to5;CIPOS=-5,5;CIEND=-5,5;INSLEN=0;HOMLEN=5;SR=10;SRQ=1;CONSENSUS=CTACGAATCATTAACGTCTTTCAGGCTAAATAAGGGGCCAAGTAACAGCAATATTATGTAGAGTATAGCATAGAATTGCATGGTAGATATGAAGTCCACCTCAGGGCGACAGGATAGTCAGTGCCACCAAAGAGTCACCCTTTCCTGTGGTCCAAGTCTCC;CE=1.98584	GT:GL:GQ:FT:RCL:RC:RCR:CN:DR:DV:RR:RV	0/0:0,-5.71459,-65.995:57:PASS:2038:3969:1704:2:0:0:19:0	1/1:-61.2978,-5.11529,0:51:PASS:1412:34:3394:0:0:0:0:17	1/1:-145.896,-12.0368,0:120:PASS:2918:4094:5681:1:0:0:0:40	1/1:-198.593,-16.2485,0:10000:PASS:7761:1524:4892:0:0:0:0:54
unitig_0	3384307	DEL00000258	ACGGCGAGATTCAAAGCTTGGAGCAGC	A	.	PASS	PRECISE;SVTYPE=DEL;SVMETHOD=EMBL.DELLYv0.7.7;CHR2=unitig_0;END=3384334;PE=0;MAPQ=60;CT=3to5;CIPOS=-8,8;CIEND=-8,8;INSLEN=0;HOMLEN=7;SR=10;SRQ=0.96139;CONSENSUS=AGGCAGTTATATTCACAATGCCCAATGCAAGTAGCTGTAATTCTAACATCGGCTACTCCATCCTTATCTCTTTCAATCTTCCTATCTCGAAGATTGGATGATACCGACTGGTCGAAGATATCAATACGGCGCGAGTCGTTGGTTGTTTACGTCCACCAATCAGCGTCAGCAAACACCGACAATCCTTCAAAAGAATCCTGGCACACTACCGAACCTGCCACTTGAAATGCACACTGGCC…	GT:GL:GQ:FT:RCL:RC:RCR:CN:DR:DV:RR:RV	0/0:0,-2.70801,-31.9987:27:PASS:216:416:166:2:0:0:9:0	0/0:0,-8.12226,-93.9945:81:PASS:438:942:446:2:0:0:27:0	1/1:-169.189,-14.74,0:147:PASS:442:83:377:0:0:0:0:49	0/0:0,-20.7595,-243.688:10000:PASS:1236:2470:1106:2:0:0:69:0
unitig_0	3404760	DEL00000261	TGATGTAAGTCACTCACA	T	.	PASS	PRECISE;SVTYPE=DEL;SVMETHOD=EMBL.DELLYv0.7.7;CHR2=unitig_0;END=3404778;PE=0;MAPQ=60;CT=3to5;CIPOS=-3,3;CIEND=-3,3;INSLEN=0;HOMLEN=2;SR=10;SRQ=0.963768;CONSENSUS=AGGATCGCAGCTTCTACAGACGCCATCTTTTCACACTTTTCCTCTGCAAGTAAGAGAACGGCACTCACCGTTTCTGTGGTATTGAGACTTCTAATTTGTACGAGGGGATGCGTTGTTCAAATAGGCTGTCTTCAACGCTTGAGCCCCACGATGTGCCGCACGCGCCGTAAGTTCACAGCAATTCTGAAGGGGTGCTGTCAGGAATAAGCATCACCTAACCTACTCCAACAGACCGGTT…	GT:GL:GQ:FT:RCL:RC:RCR:CN:DR:DV:RR:RV	1/1:-48.7974,-4.21183,0:42:PASS:127:24:106:0:0:0:0:14	0/0:0,-6.61757,-75.0949:66:PASS:241:496:259:2:0:0:22:0	1/1:-280.188,-24.0704,0:10000:PASS:421:58:456:0:0:0:0:80	1/1:-432.779,-37.6075,0:10000:PASS:677:88:662:0:0:0:0:125
unitig_0	3406005	DEL00000262	TGTGTCCCTATCTGGC	T	.	PASS	PRECISE;SVTYPE=DEL;SVMETHOD=EMBL.DELLYv0.7.7;CHR2=unitig_0;END=3406021;PE=0;MAPQ=60;CT=3to5;CIPOS=-3,3;CIEND=-3,3;INSLEN=0;HOMLEN=3;SR=10;SRQ=0.969112;CONSENSUS=TGCCAGCTGGCGACAGCTGAGGGCAATTGCCACTGCGCTGCAAAGGCGCCGACTCCCTTCGGAGAAAGGCGGGAGAGATGGGTGCTAATTCCTGGCTTTTTTTTTTCTTAATCGGTACGATAAGGAGCGTGATTACGCGCCAGGAAATATTTCAGATACCAACTCTTCAATCTTCAATTCACGAATCTTCTTGAAGCGCACCCTCAAAGTGCCTGGTGGGATAGTCGCTTGTCAATCC…	GT:GL:GQ:FT:RCL:RC:RCR:CN:DR:DV:RR:RV	0/0:0,-5.41499,-62.0964:54:PASS:197:363:164:2:0:0:18:0	0/0:0,-10.5286,-119.893:105:PASS:420:778:357:2:0:0:35:0	0/0:0,-9.62626,-111.193:96:PASS:368:686:335:2:0:0:32:0	1/1:-370.879,-31.5874,0:10000:PASS:234:162:569:0:0:0:0:105
unitig_0	3425726	DEL00000263	ATGCAATGCAGTGCAG	A	.	PASS	PRECISE;SVTYPE=DEL;SVMETHOD=EMBL.DELLYv0.7.7;CHR2=unitig_0;END=3425742;PE=0;MAPQ=60;CT=3to5;CIPOS=-9,9;CIEND=-9,9;INSLEN=0;HOMLEN=12;SR=10;SRQ=0.968944;CONSENSUS=GGGCAATGTCCAGTTGGCGCTGCTGGACCGGGTTCGCCATCGGCCCAGACATGACGAGAAGCTGTTGCTACGGTGGGCCGGGACAGGCTTAATGTGAATGTGAACGCGTGTTGCGAGCACTGCAATGCAATGCAGTGCAATGCGACGCAAGACACTCCTC;CE=1.96978	GT:GL:GQ:FT:RCL:RC:RCR:CN:DR:DV:RR:RV	0/0:0,-3.30994,-39.7986:33:PASS:142:241:127:2:0:0:11:0	1/1:-253.386,-21.6606,0:10000:PASS:434:144:271:0:0:0:0:72	0/0:0,-9.02727,-109.396:90:PASS:631:950:645:1:0:0:30:0	0/0:0,-6.01809,-72.0975:60:PASS:445:731:429:2:0:0:20:0
unitig_0	3426194	DEL00000264	C	<DEL>	.	PASS	IMPRECISE;SVTYPE=DEL;SVMETHOD=EMBL.DELLYv0.7.7;CHR2=unitig_0;END=3438145;PE=84;MAPQ=60;CT=3to5;CIPOS=-81,81;CIEND=-81,81	GT:GL:GQ:FT:RCL:RC:RCR:CN:DR:DV:RR:RV	0/0:0,-11.4388,-217.5:114:PASS:920:2194:1031:2:38:0:0:0	1/1:-476.099,-25.5864,0:10000:PASS:1537:630:2461:0:0:85:0:0	0/0:0,-19.8651,-387.997:10000:PASS:2366:4909:3592:2:66:0:0:0	0/0:0,-23.7808,-465.799:10000:PASS:2798:6233:2923:2:79:0:0:0
unitig_0	3431294	DEL00000266	ACCTTGGTTGTCGCTGCT	A	.	PASS	PRECISE;SVTYPE=DEL;SVMETHOD=EMBL.DELLYv0.7.7;CHR2=unitig_0;END=3431312;PE=0;MAPQ=60;CT=3to5;CIPOS=-5,5;CIEND=-5,5;INSLEN=0;HOMLEN=5;SR=10;SRQ=0.988679;CONSENSUS=ATGCGTCTTCGTGCGACTGGACGGCCGACCGTTTGGCAAGGCGTGCATGCGAAGTCTCGGGCACTTTATCAGGCCGACCAGCAACGCTTGTGGGTCTGTTCGTGCCAATGACTGGCACGGCAGGCGGTACCACCCTTCCTGGCTGCTGAGCAGCTCTACACGCCATCTGCGACCATAGGCCTAGAAGATTCCTCCGTGCCTGTAGTAGACGAATAGCCGTTCTTGGATACCTTATCTA…	GT:GL:GQ:FT:RCL:RC:RCR:CN:DR:DV:RR:RV	./.:0,0,0:0:LowQual:27:39:0:3:0:0:0:0	0/0:0,-0.300857,-3.39983:5:LowQual:13:18:9:2:0:0:1:0	0/0:0,-25.2708,-294.984:10000:PASS:964:1967:954:2:0:0:84:0	1/1:-334.184,-28.582,0:10000:PASS:520:71:518:0:0:0:0:95
unitig_0	3464596	DEL00000271	G	<DEL>	.	PASS	PRECISE;SVTYPE=DEL;SVMETHOD=EMBL.DELLYv0.7.7;CHR2=unitig_0;END=3465902;PE=31;MAPQ=60;CT=3to5;CIPOS=-7,7;CIEND=-7,7;INSLEN=0;HOMLEN=8;SR=10;SRQ=0.991667;CONSENSUS=GTCGGACATCCTGATAATCAATCAATCTGGGGGGCATGTGGTGGAGGAGGTGCAGCAGTCCGCAACCCCAGATAGACATGGATTTGTGAAATGTCGACCATAGCAGCACGCGAGCAAAAT;CE=1.97443	GT:GL:GQ:FT:RCL:RC:RCR:CN:DR:DV:RR:RV	1/1:-29.5977,-2.70697,0:27:PASS:106:0:121:0:0:31:0:9	1/1:-114.294,-9.928,0:99:PASS:153:112:170:1:0:37:0:33	1/1:-211.29,-18.3532,0:10000:PASS:192:2:270:0:0:65:0:61	1/1:-194.591,-16.8486,0:10000:PASS:347:0:318:0:0:77:0:56
unitig_0	3481466	DEL00000272	TTGGGGGGGGGGGGGG	T	.	PASS	PRECISE;SVTYPE=DEL;SVMETHOD=EMBL.DELLYv0.7.7;CHR2=unitig_0;END=3481482;PE=0;MAPQ=60;CT=3to5;CIPOS=-7,7;CIEND=-7,7;INSLEN=0;HOMLEN=6;SR=10;SRQ=1;CONSENSUS=TAGGGGATTTATTTTGGGGGGGTGGGTGTGGTTTGCCCGTTGCCCCAAGGATCAACCACAAATCCGGATGACCTTGACCCAATTGGTCTAACGATTCAAGATGACTGTCACCGTCCTGCCGTCCACTACTTTTGACCAAATGCCTTTCCC;CE=1.99092	GT:GL:GQ:FT:RCL:RC:RCR:CN:DR:DV:RR:RV	1/1:-38.598,-3.30938,0:33:PASS:49:15:71:0:0:0:0:11	1/1:-78.1924,-7.21711,0:72:PASS:100:22:121:0:0:0:0:24	1/1:-178.889,-15.9432,0:157:PASS:241:40:253:0:0:0:0:53	1/1:-328.984,-28.5818,0:10000:PASS:416:93:515:0:0:0:0:95
unitig_0	3504097	DEL00000273	CCTAAACGATGGTAAT	C	.	PASS	PRECISE;SVTYPE=DEL;SVMETHOD=EMBL.DELLYv0.7.7;CHR2=unitig_0;END=3504113;PE=0;MAPQ=60;CT=3to5;CIPOS=-1,1;CIEND=-1,1;INSLEN=0;HOMLEN=0;SR=10;SRQ=0.996337;CONSENSUS=CCGGCGCAGCTAGCGCCTTATAGGACCGGAGCAAAGCCTGTGCCGGGCCGCACGCGTGGTGTCAGCGAGCAAATTGCGGTGTCTCTATATTTTTACCTATGTATTACAGATCCAGGGCTTCGTCCATGTCTTCAATGCAAGAAGTAGAACGGTTGATTGATTTGATTGTGGGCAAGGCAGTTCCTTCGTTTGGCCAGACTAAGGCGGCGTGGCCAACTGCATTCGGTATGTGGCCTGG…	GT:GL:GQ:FT:RCL:RC:RCR:CN:DR:DV:RR:RV	0/0:0,-2.40687,-27.8986:24:PASS:94:182:93:2:0:0:8:0	0/0:0,-14.4421,-171.793:144:PASS:468:969:446:2:0:0:48:0	1/1:-493.181,-41.2223,0:10000:PASS:624:77:630:0:0:0:0:137	0/0:0,-17.4525,-210.693:10000:PASS:586:1175:600:2:0:0:58:0
unitig_0	3505020	DEL00000274	AATGGACTAAATGGGCTGTGACTCTGTTGACCTCTCTTGGAGGTATGGTGACCTTGATGTCATCCACAATGATAGCTCCAGCCCTACCCGCCATATCTCAAGACCGTGACATGGATGATGCCACGACAGAGTTGACGCCTTCTGTCTTTGTCCTCAGCTATGCCTTTGGCCCTATGGTCATAGCTCCCACGACTGAAGT	A	.	PASS	PRECISE;SVTYPE=DEL;SVMETHOD=EMBL.DELLYv0.7.7;CHR2=unitig_0;END=3505219;PE=0;MAPQ=60;CT=3to5;CIPOS=-3,3;CIEND=-3,3;INSLEN=0;HOMLEN=2;SR=10;SRQ=1;CONSENSUS=TGTGGCCAGGTCACTTGGGATGGGCCAGATGGCCCTACAAATCCCTACAACTGGTCGCAATTTGGTAGAAAGCGTATATGGATTCTGTCTGGGTGCTTCTATGTCTTGTGGTCAGCAATGTTTGGAGACACATCTATTG;CE=1.97922	GT:GL:GQ:FT:RCL:RC:RCR:CN:DR:DV:RR:RV	1/1:-57.5976,-4.81405,0:48:PASS:2224:41:1501:0:0:0:0:16	0/0:0,-5.41596,-63.7974:54:PASS:1803:3817:1530:2:0:0:18:0	1/1:-80.9976,-6.62022,0:66:PASS:2632:47:1833:0:0:0:0:22	1/1:-261.991,-21.6655,0:10000:PASS:6593:131:8304:0:0:0:0:72
unitig_0	3511753	DEL00000275	TCAACATGCACAACGAAC	T	.	PASS	PRECISE;SVTYPE=DEL;SVMETHOD=EMBL.DELLYv0.7.7;CHR2=unitig_0;END=3511771;PE=0;MAPQ=60;CT=3to5;CIPOS=-3,3;CIEND=-3,3;INSLEN=0;HOMLEN=3;SR=10;SRQ=0.993548;CONSENSUS=CTCAATGAATGAGCCTCTGTAATCTTTATTAGCATTCGTCTAGGACCAGAAGTCTGCTGAAGGACATGTCGCACTACATGTTCGATAAATCTTGAAGTGTACCAGCAACATATTCGAGTCCATTTCGAGACTCTACCTACGACAGAACTGTATGA;CE=1.97915	GT:GL:GQ:FT:RCL:RC:RCR:CN:DR:DV:RR:RV	0/0:0,-3.91172,-47.6983:39:PASS:160:361:195:2:0:0:13:0	0/0:0,-7.22154,-85.2968:72:PASS:235:478:252:2:0:0:24:0	0/0:0,-6.61819,-76.0955:66:PASS:264:467:229:2:0:0:22:0	1/1:-479.386,-39.12,0:10000:PASS:700:91:702:0:0:0:0:130
unitig_0	3554208	DEL00000278	G	<DEL>	.	PASS	PRECISE;SVTYPE=DEL;SVMETHOD=EMBL.DELLYv0.7.7;CHR2=unitig_0;END=3567706;PE=18;MAPQ=60;CT=3to5;CIPOS=-6,6;CIEND=-6,6;INSLEN=0;HOMLEN=5;SR=10;SRQ=0.99435;CONSENSUS=TAAAGGCTGCCAGCGAACAAGCAATTGAGGTTGCTGATAATGACCTCTGACTGCTGACTATGGATTCAAATTGTCTGAAGTACAAATCTGCTGCCCTGACGTATCTCAGAGTGGCAGGAATATTGCCAAGGAAACACTAGATTGCTTCTTAGTCGCTGATGTTCTACGAAACCATTT;CE=1.98715	GT:GL:GQ:FT:RCL:RC:RCR:CN:DR:DV:RR:RV	1/1:-79.2978,-6.31941,0:63:PASS:1148:18034:1193:15:0:48:0:21	1/1:-72.5977,-6.0183,0:60:PASS:950:116:1027:0:0:18:0:20	1/1:-7.39978,-0.601844,0:7:LowQual:1094:46:1145:0:0:5:0:2	1/1:-273.992,-22.2678,0:10000:PASS:3679:9:3711:0:0:110:0:74
unitig_0	3653578	DEL00000281	GTCCCCCGTGGCTGGTGCA	G	.	PASS	PRECISE;SVTYPE=DEL;SVMETHOD=EMBL.DELLYv0.7.7;CHR2=unitig_0;END=3653597;PE=0;MAPQ=60;CT=3to5;CIPOS=-7,7;CIEND=-7,7;INSLEN=0;HOMLEN=7;SR=10;SRQ=0.995918;CONSENSUS=CTCCACATAATGTCGTAAGCCAAGAAAAGCCTAAGACAACGGCTTCTCCCAGGATACAAGCCGCCACAGAACAGCCGCCTTCTAACTTCTCAGCTTTCTCAACACAAGTCGTCCACCGCGGATTTGGTGTAAATACTCAGGGCTCCCCCTTCTGGGGACCATTCCCCCGTTCTACCGATCCCCATCCGGCCCGAGGAGCGATCTTCACAGTATTGTCTATCCATACCTCGAAATCCCG…	GT:GL:GQ:FT:RCL:RC:RCR:CN:DR:DV:RR:RV	0/0:0,-1.80566,-22.3995:18:PASS:110:147:50:2:0:0:6:0	0/0:0,-14.4415,-168.192:144:PASS:512:1136:508:2:0:0:48:0	0/0:0,-21.0612,-246.389:10000:PASS:802:1663:751:2:0:0:70:0	1/1:-265.89,-22.2663,0:10000:PASS:415:82:515:0:0:0:0:74
unitig_0	3680184	DEL00000282	CTTTTTTTTTTTTTTTTT	C	.	PASS	PRECISE;SVTYPE=DEL;SVMETHOD=EMBL.DELLYv0.7.7;CHR2=unitig_0;END=3680202;PE=0;MAPQ=60;CT=3to5;CIPOS=-13,13;CIEND=-13,13;INSLEN=0;HOMLEN=13;SR=10;SRQ=0.993506;CONSENSUS=CGGCAGTTTCAGCTCTAGTTCGTCTTGTTTCTCATTCATCATCGGGGGCGCCCTCGTTCGTTCCAAAGGTGGAGACTGTTCAATGGGCATGCATCGTTTGGATCGATGCCGATGGACGAGAGAGTCTTTTTTTTTTTTCAAATCCCGAGGAAAG;CE=1.96998	GT:GL:GQ:FT:RCL:RC:RCR:CN:DR:DV:RR:RV	1/1:-6.79965,-0.601714,0:7:LowQual:116:177:81:2:0:0:0:2	0/0:0,-0.90231,-9.79922:10:LowQual:151:195:149:1:0:0:3:0	1/1:-169.89,-15.042,0:150:PASS:589:772:611:1:0:0:0:50	1/1:-298.084,-26.1736,0:10000:PASS:589:281:504:1:0:0:0:87
unitig_0	3685827	DEL00000283	T	<DEL>	.	PASS	PRECISE;SVTYPE=DEL;SVMETHOD=EMBL.DELLYv0.7.7;CHR2=unitig_0;END=3686241;PE=40;MAPQ=60;CT=3to5;CIPOS=-8,8;CIEND=-8,8;INSLEN=0;HOMLEN=8;SR=10;SRQ=1;CONSENSUS=GCAAGTGCGGCTTAGCTGGGGTGGGGAGGGCCGGGCCGGGCCGTGCCAAGGAGCGGTAATCCCAGGTATGGGGGTGCGGGGCATCGTACGGGGAAGGACCAGAGCGCTTTGGATCTTATCATCCCATCACCAAACACCTTTTCGGTGTTTTATCTATTTACAC;CE=1.96037	GT:GL:GQ:FT:RCL:RC:RCR:CN:DR:DV:RR:RV	0/0:0,-3.3095,-39.3982:33:PASS:2748:5195:4116:2:23:0:11:0	1/1:-163.893,-11.142,0:111:PASS:7074:319:5934:0:0:40:1:47	0/0:0,-14.4419,-168.592:144:PASS:14664:24696:10212:2:63:0:48:0	0/0:0,-17.4509,-204.591:10000:PASS:13168:31104:16697:2:95:0:58:0
unitig_0	3714399	DEL00000287	G	<DEL>	.	LowQual	IMPRECISE;SVTYPE=DEL;SVMETHOD=EMBL.DELLYv0.7.7;CHR2=unitig_0;END=3727881;PE=7;MAPQ=14;CT=3to5;CIPOS=-404,404;CIEND=-404,404	GT:GL:GQ:FT:RCL:RC:RCR:CN:DR:DV:RR:RV	0/0:0,-0.0686045,-16.301:4:LowQual:2117:1101:2246:1:10:5:0:0	./.:0,0,0:0:LowQual:2058:845:537:1:0:0:0:0	./.:0,0,0:0:LowQual:673:403:156:1:0:0:0:0	1/1:-10.3345,-1.94171,0:19:PASS:5007:4499:1051:1:0:7:0:0
unitig_0	3724070	DEL00000289	T	<DEL>	.	LowQual	IMPRECISE;SVTYPE=DEL;SVMETHOD=EMBL.DELLYv0.7.7;CHR2=unitig_0;END=3724577;PE=3;MAPQ=3;CT=3to5;CIPOS=-341,341;CIEND=-341,341	GT:GL:GQ:FT:RCL:RC:RCR:CN:DR:DV:RR:RV	0/0:0,-1.63048,-14.7243:16:PASS:25:70:66:2:6:0:0:0	./.:0,0,0:0:LowQual:9:32:4:5:0:0:0:0	0/0:0,-0.300987,-3.99996:5:LowQual:12:17:14:1:1:0:0:0	1/1:-0.603347,-0.204377,0:3:LowQual:156:265:101:2:0:1:0:0
unitig_0	3726178	DEL00000290	A	<DEL>	.	PASS	IMPRECISE;SVTYPE=DEL;SVMETHOD=EMBL.DELLYv0.7.7;CHR2=unitig_0;END=3755792;PE=25;MAPQ=60;CT=3to5;CIPOS=-178,178;CIEND=-178,178	GT:GL:GQ:FT:RCL:RC:RCR:CN:DR:DV:RR:RV	1/1:-145.2,-7.52555,0:75:PASS:2456:4420:2287:2:0:25:0:0	0/0:0,-2.40824,-48:24:PASS:2035:1860:2756:1:8:0:0:0	1/1:-12,-0.602059,0:7:LowQual:823:570:3736:0:0:2:0:0	./.:0,0,0:0:LowQual:7752:3383:7626:0:0:0:0:0
unitig_0	3727595	DEL00000291	CTATCTTTTAAAAGTTTAAAAAATTATTTATTATAGTTTATAAAAGTTAAGTTA	C	.	PASS	PRECISE;SVTYPE=DEL;SVMETHOD=EMBL.DELLYv0.7.7;CHR2=unitig_0;END=3727649;PE=0;MAPQ=60;CT=3to5;CIPOS=-10,10;CIEND=-10,10;INSLEN=0;HOMLEN=11;SR=5;SRQ=0.973333;CONSENSUS=TAATATTTTAACTATAATATATTATAACTTTTAAGTTAACCTTTCTATCTTATAAGCTTAAAACTAATAGATTTTATAATAAACCTTTTTAAAGCTAAAGATTCTTAAAATAATATTATTTTAATCTTAAATTTATCTATCTTTTTAAAT;CE=1.53764	GT:GL:GQ:FT:RCL:RC:RCR:CN:DR:DV:RR:RV	./.:0,0,0:0:LowQual:0:0:0:-1:0:0:0:0	1/1:-41.9761,-3.88953,0:39:PASS:211:34:301:0:0:0:0:13	./.:0,0,0:0:LowQual:162:233:22:3:0:0:0:0	0/0:0,-1.79159,-16.9854:18:PASS:773:1896:1341:2:0:0:6:0
unitig_0	3727602	DEL00000292	T	<DEL>	.	PASS	IMPRECISE;SVTYPE=DEL;SVMETHOD=EMBL.DELLYv0.7.7;CHR2=unitig_0;END=3729675;PE=6;MAPQ=47;CT=3to5;CIPOS=-350,350;CIEND=-350,350	GT:GL:GQ:FT:RCL:RC:RCR:CN:DR:DV:RR:RV	./.:0,0,0:0:LowQual:0:731:584:3:0:0:0:0	1/1:-27.9997,-1.8059,0:18:PASS:123:23:163:0:0:6:0:0	./.:0,0,0:0:LowQual:35:47:19:2:0:0:0:0	1/1:-1.99564,-0.296665,0:5:LowQual:171:516:312:2:0:1:0:0
unitig_0	3727814	DEL00000293	A	<DEL>	.	LowQual	IMPRECISE;SVTYPE=DEL;SVMETHOD=EMBL.DELLYv0.7.7;CHR2=unitig_0;END=3744254;PE=5;MAPQ=17;CT=3to5;CIPOS=-335,335;CIEND=-335,335	GT:GL:GQ:FT:RCL:RC:RCR:CN:DR:DV:RR:RV	./.:0,0,0:0:LowQual:1052:3358:387:5:0:0:0:0	1/1:-12.8196,-1.32479,0:13:LowQual:795:965:247:2:0:5:0:0	./.:0,0,0:0:LowQual:393:281:85:1:0:0:0:0	1/1:-1.1717,-0.272725,0:4:LowQual:4393:1650:819:1:0:1:0:0
unitig_0	3729822	DEL00000295	A	<DEL>	.	PASS	PRECISE;SVTYPE=DEL;SVMETHOD=EMBL.DELLYv0.7.7;CHR2=unitig_0;END=3744254;PE=16;MAPQ=60;CT=3to5;CIPOS=-8,8;CIEND=-8,8;INSLEN=0;HOMLEN=11;SR=10;SRQ=0.968326;CONSENSUS=TAAAAGATAAACTTTTTTATTATATTCTAAAAATAAATATCTTTTTAAAAGCTTAATTACTTTGAAAGAATTAATATACTAGAAAAGACTTATCAAATATTTATATTATTATAAAAAAGTTTATAAACTTACCTTTTAATAAAATAAAAGTTAAAAACTTTCTAAATAAAATTAAAGCTATTATAAATAAACTTAAAGTTAAAAATATAATTTTATTTAAA;CE=1.49636	GT:GL:GQ:FT:RCL:RC:RCR:CN:DR:DV:RR:RV	./.:0,0,0:0:LowQual:1215:2627:364:3:0:0:0:0	1/1:-32.0759,-3.3883,0:34:PASS:532:933:245:2:0:16:0:12	./.:0,0,0:0:LowQual:286:234:78:1:0:0:0:0	./.:0,0,0:0:LowQual:2465:1184:773:1:0:1:0:0
unitig_0	3733189	DEL00000296	T	<DEL>	.	LowQual	IMPRECISE;SVTYPE=DEL;SVMETHOD=EMBL.DELLYv0.7.7;CHR2=unitig_0;END=3740550;PE=6;MAPQ=9;CT=3to5;CIPOS=-381,381;CIEND=-381,381	GT:GL:GQ:FT:RCL:RC:RCR:CN:DR:DV:RR:RV	1/1:-4.20963,-1.01375,0:10:LowQual:1549:175:947:0:0:4:0:0	./.:0,0,0:0:LowQual:518:76:363:0:0:0:0:0	./.:0,0,0:0:LowQual:113:27:106:0:0:0:0:0	./.:0,0,0:0:LowQual:591:68:531:0:0:0:0:0
unitig_0	3744181	DEL00000298	T	<DEL>	.	LowQual	IMPRECISE;SVTYPE=DEL;SVMETHOD=EMBL.DELLYv0.7.7;CHR2=unitig_0;END=3826391;PE=3;MAPQ=9;CT=3to5;CIPOS=-420,420;CIEND=-420,420	GT:GL:GQ:FT:RCL:RC:RCR:CN:DR:DV:RR:RV	1/1:-2.08446,-0.362953,0:5:LowQual:7922:12049:7038:2:1:3:0:0	./.:0,0,0:0:LowQual:5620:29842:8831:4:0:0:0:0	./.:0,0,0:0:LowQual:1827:32633:11738:5:0:0:0:0	./.:0,0,0:0:LowQual:15423:35049:20330:2:0:0:0:0
unitig_0	3744199	DEL00000299	T	<DEL>	.	LowQual	IMPRECISE;SVTYPE=DEL;SVMETHOD=EMBL.DELLYv0.7.7;CHR2=unitig_0;END=4088937;PE=3;MAPQ=14;CT=3to5;CIPOS=-368,368;CIEND=-368,368	GT:GL:GQ:FT:RCL:RC:RCR:CN:DR:DV:RR:RV	./.:0,0,0:0:LowQual:29346:53884:25969:2:0:0:0:0	./.:0,0,0:0:LowQual:32145:90736:47261:2:0:0:0:0	./.:0,0,0:0:LowQual:37061:115303:63654:2:0:0:0:0	1/1:-4.12966,-0.832751,0:9:LowQual:79299:169460:88403:2:0:3:0:0
unitig_0	3745543	DEL00000300	T	<DEL>	.	PASS	IMPRECISE;SVTYPE=DEL;SVMETHOD=EMBL.DELLYv0.7.7;CHR2=unitig_0;END=3752539;PE=16;MAPQ=43;CT=3to5;CIPOS=-203,203;CIEND=-203,203	GT:GL:GQ:FT:RCL:RC:RCR:CN:DR:DV:RR:RV	./.:0,0,0:0:LowQual:568:387:675:1:0:0:0:0	1/1:-63.9652,-4.78166,0:48:PASS:346:130:492:0:0:16:0:0	./.:0,0,0:0:LowQual:90:58:172:0:0:0:0:0	./.:0,0,0:0:LowQual:627:577:631:1:0:0:0:0
unitig_0	3875786	DEL00000309	TTGGGAGCGCCACCGCAGAGGGCCGACCCAGCCTCGAAAACCAGAACGGAAACCAAGAAGGTCCCCTTCATATTGAACCTGTTGTAGAGGTTACCAAAGAAGGAAATGACGCACACGGACCCCAA	T	.	PASS	PRECISE;SVTYPE=DEL;SVMETHOD=EMBL.DELLYv0.7.7;CHR2=unitig_0;END=3875911;PE=0;MAPQ=60;CT=3to5;CIPOS=-8,8;CIEND=-8,8;INSLEN=0;HOMLEN=7;SR=10;SRQ=0.991304;CONSENSUS=CAAGGTTGATGCCGCTGCCTCCAGCGCCAGCAATGGCACGGCCGACTATTAGAGCGCTCATGTTGGGAAGCCTGCTTCGACCCAGGCCAGTGGTTCCACATGTCCAAACACCTGG;CE=1.96813	GT:GL:GQ:FT:RCL:RC:RCR:CN:DR:DV:RR:RV	1/1:-40.3967,-3.60903,0:36:PASS:616:44:816:0:0:0:0:12	0/0:0,-8.03436,-132.593:80:PASS:4068:6242:2492:2:0:0:39:1	1/1:-163.895,-13.5413,0:135:PASS:3754:220:1418:0:0:0:0:45	1/1:-220.392,-18.6554,0:10000:PASS:3244:241:3544:0:0:0:0:62
unitig_0	3878617	DEL00000311	AACTAACCCTACTCGCTGG	A	.	PASS	PRECISE;SVTYPE=DEL;SVMETHOD=EMBL.DELLYv0.7.7;CHR2=unitig_0;END=3878636;PE=0;MAPQ=60;CT=3to5;CIPOS=-12,12;CIEND=-12,12;INSLEN=0;HOMLEN=20;SR=9;SRQ=1;CONSENSUS=GTAATCATCCGAATTTCTGCGAGGTAACAGGTGGAAGAAACCTGGCTAGGGATGGCTAAGCAGGGGGATACCCCTGTAGTGAGATTTTAGCGCATATTATACGTGGACGTATATCAATCCCTTCCTACTCGCTGAACTAACCCATTCTACAATTGGATCC;CE=1.99549	GT:GL:GQ:FT:RCL:RC:RCR:CN:DR:DV:RR:RV	1/1:-72.6987,-5.71823,0:57:PASS:120:74:160:1:0:0:0:19	1/1:-82.297,-3.52273,0:35:PASS:122:51:135:0:0:0:1:24	1/1:-67.9963,-6.01693,0:60:PASS:108:26:108:0:0:0:0:20	1/1:-424.387,-34.9065,0:10000:PASS:668:319:707:0:0:0:0:116
unitig_0	3925703	DEL00000313	CGAGGTGCAAGAGAAGCTTCAAAATGTTGTCACAGGACTGGAAGAA	C	.	PASS	PRECISE;SVTYPE=DEL;SVMETHOD=EMBL.DELLYv0.7.7;CHR2=unitig_0;END=3925749;PE=0;MAPQ=60;CT=3to5;CIPOS=-3,3;CIEND=-3,3;INSLEN=0;HOMLEN=2;SR=10;SRQ=0.995238;CONSENSUS=CTTAGACATACCTTGATATGACGCTTCTTGCAGCTCTGGCATCCTCTGCGCGACTTGCTATGTGTTCGCCTTTTGAGCATGACGGCTTGGTCTTGCGCTGATAGCGTGTTGGTAGTGGGGCTAAAATTTCCCGGGGCTGTGCATGGTGCGCTGCAGATCTTATACTGGATATCGCATCATTCAGGATCACCATCCTTGTTCTCTGGGCGG;CE=1.95968	GT:GL:GQ:FT:RCL:RC:RCR:CN:DR:DV:RR:RV	0/0:0,-3.00614,-33.1958:30:PASS:335:624:293:2:0:0:10:0	0/0:0,-9.02656,-106.896:90:PASS:725:1633:877:2:0:0:30:0	1/1:-300.688,-25.5756,0:10000:PASS:1233:68:1134:0:0:0:0:85	0/0:0,-18.6559,-224.092:10000:PASS:1802:3542:1773:2:0:0:62:0
unitig_0	3934625	DEL00000314	TTAGGTAGGTAGGTAGGTAGG	T	.	PASS	PRECISE;SVTYPE=DEL;SVMETHOD=EMBL.DELLYv0.7.7;CHR2=unitig_0;END=3934646;PE=0;MAPQ=60;CT=3to5;CIPOS=-35,35;CIEND=-35,35;INSLEN=0;HOMLEN=34;SR=5;SRQ=0.99;CONSENSUS=GTCTCTAACTCATCGGGAGTTGAGCTGATTTAAATCTAACAAATATCTATTTAGGTAGGTAGGTAGGTAGGTAGGTAGGTAGGTACTGTATGTAAGCTGA;CE=1.90844	GT:GL:GQ:FT:RCL:RC:RCR:CN:DR:DV:RR:RV	1/1:-53.4979,-4.51335,0:45:PASS:140:188:136:1:0:0:0:15	0/0:0,-4.51356,-53.7981:45:PASS:169:319:264:1:0:0:15:0	1/1:-54.5984,-4.51385,0:45:PASS:168:154:196:1:0:0:0:15	./.:0,0,0:0:LowQual:798:1547:774:2:0:0:0:0
unitig_0	3934625	DEL00000315	TTAGGTAGGTAGGTAGGTAGGTAGGTAGG	T	.	PASS	PRECISE;SVTYPE=DEL;SVMETHOD=EMBL.DELLYv0.7.7;CHR2=unitig_0;END=3934654;PE=0;MAPQ=60;CT=3to5;CIPOS=-27,27;CIEND=-27,27;INSLEN=0;HOMLEN=26;SR=10;SRQ=0.993671;CONSENSUS=AAACTATGTAAGCTAAATTGTGTTGTATTGTGAGTCTACTTTACCTTATCTTCATATGCGTCTCTAACTCATCGGGAGTTGAGCTGATTTTAATCTAACAAATATCTATTTAGGTAGGTAGGTAGGTAGGTAGGTACTGTATGTAAGCTGATTGTTGG;CE=1.90222	GT:GL:GQ:FT:RCL:RC:RCR:CN:DR:DV:RR:RV	0/0:0,-0.902851,-11.2998:10:LowQual:207:298:140:2:0:0:3:0	0/0:0,-5.11562,-61.8981:51:PASS:237:531:374:2:0:0:17:0	0/0:0,-3.00908,-35.8988:30:PASS:250:308:325:1:0:0:10:0	1/1:-396.289,-32.1992,0:10000:PASS:1125:2115:1388:2:0:0:0:107
unitig_0	3938735	DEL00000316	TCAACAACAACAACAACAACAACAA	T	.	PASS	PRECISE;SVTYPE=DEL;SVMETHOD=EMBL.DELLYv0.7.7;CHR2=unitig_0;END=3938760;PE=0;MAPQ=60;CT=3to5;CIPOS=-21,21;CIEND=-21,21;INSLEN=0;HOMLEN=20;SR=9;SRQ=0.99375;CONSENSUS=ATAAAGTTCACACCTTCTCCATACTGACAATTGAGATCGCCGCTTAGGTCACTTATCTGATTAAATGTGCCCTTGCCATCAGCAGAGTTGGCCCTTCGTAGCATAATAAGTCAGTGATTGTTCAACAACAACAACAACAAAAAGATGTTTGGGAAGGGCT;CE=1.97681	GT:GL:GQ:FT:RCL:RC:RCR:CN:DR:DV:RR:RV	1/1:-48.4988,-3.91214,0:39:PASS:182:142:142:1:0:0:0:13	./.:0,0,0:0:LowQual:162:140:144:1:0:0:0:0	0/0:0,-2.10626,-24.899:21:PASS:83:250:132:2:0:0:7:0	1/1:-372.189,-30.3933,0:10000:PASS:816:388:785:0:0:0:0:101
unitig_0	3941572	DEL00000317	CGGGGCAACTGTGCCTCTTGGGG	C	.	PASS	PRECISE;SVTYPE=DEL;SVMETHOD=EMBL.DELLYv0.7.7;CHR2=unitig_0;END=3941595;PE=0;MAPQ=60;CT=3to5;CIPOS=-15,15;CIEND=-15,15;INSLEN=0;HOMLEN=14;SR=10;SRQ=1;CONSENSUS=CGAGCGAGACTTGCGAACGCGGCAACTGTGCCTTCTTGGCATCTACGCGCAGCGGCTGTTTCCGGGTGTCGGCGCCGTTGCCAGGATCGAGCGCCTCAGCTATTAGTTTGTTTGGAGAAGAGGAGAGGGAGGGCACGTCAAGTCCACGAATCACAAGAT;CE=1.97083	GT:GL:GQ:FT:RCL:RC:RCR:CN:DR:DV:RR:RV	1/1:-25.5991,-2.10635,0:21:PASS:107:83:77:1:0:0:0:7	0/0:0,-7.22117,-83.7964:72:PASS:316:718:341:2:0:0:24:0	1/1:-168.79,-14.7406,0:147:PASS:337:127:389:0:0:0:0:49	0/0:0,-10.5308,-122.395:105:PASS:571:1195:627:2:0:0:35:0
unitig_0	3942084	DEL00000318	TAAACCGTTAACTGCAGTCAGCTTTGTTGGCCAACCTAACTACCGTAGATCTCTAGATTGTAGGACAAGTGCAAAATAGTTTGATCCGTTTTGTCCTCGCAGCGACAAGCCGTAAATTGCAGCAGGGTGTCTGCAATCAGCCACAACGCTGGACAAGAGATTTAAGAGAAGATGCGAATCAGGGAGGTCGCGTA	T	.	PASS	PRECISE;SVTYPE=DEL;SVMETHOD=EMBL.DELLYv0.7.7;CHR2=unitig_0;END=3942278;PE=0;MAPQ=60;CT=3to5;CIPOS=-2,2;CIEND=-2,2;INSLEN=0;HOMLEN=1;SR=7;SRQ=0.989247;CONSENSUS=GACGGGCGAACACGAATCTTGCATTAAATGAACTCCTCTTCTTAGACGAGACGCGATAATCTTGCATCATTGTTCTTGACAAGTCTAATTAACATGTGCCCTACTGATCGGTGAAATCCCTTGATTCAACACCGTTTCGTTATAAGAATGCCCATGCCGTGCCAGGAGTAGCCTGAGCTTGAATCT;CE=1.98901	GT:GL:GQ:FT:RCL:RC:RCR:CN:DR:DV:RR:RV	0/0:0,-3.91134,-46.498:39:PASS:998:3027:1475:2:0:0:13:0	1/1:-20.899,-1.80521,0:18:PASS:705:103:873:0:0:0:0:6	0/0:0,-3.6098,-40.7974:36:PASS:2147:2235:2190:1:0:0:12:0	0/0:0,-21.0622,-251.29:10000:PASS:8395:17023:8769:2:0:0:70:0
unitig_0	3952118	DEL00000319	GTAACAAATATCAATCACCTCTCAAACTCACGTCTAGACATCTGGACGTCTGGCCTTCTGGCACACGCAGCT	G	.	PASS	PRECISE;SVTYPE=DEL;SVMETHOD=EMBL.DELLYv0.7.7;CHR2=unitig_0;END=3952190;PE=0;MAPQ=60;CT=3to5;CIPOS=-2,2;CIEND=-2,2;INSLEN=0;HOMLEN=2;SR=10;SRQ=1;CONSENSUS=GTAGTACCCGCCGCTAACGGATAGCTCCAGGTAATTCTTGTCCTCATTGATTGGTATCGCCACTCATTCATTCTATCCCCGTCCAGTGTCATCCTCCTCGATGTCCTGTCTTAGCGCAGCATCATCGCCGTCGTCTTCGCCCGCCTCGCAACGCCCGCTTCAA;CE=1.9308	GT:GL:GQ:FT:RCL:RC:RCR:CN:DR:DV:RR:RV	0/0:0,-1.50473,-18.6996:15:PASS:281:1122:630:2:0:0:5:0	0/0:0,-6.61928,-79.6966:66:PASS:765:3460:1878:3:0:0:22:0	0/0:0,-8.12359,-97.6958:81:PASS:1875:4729:2409:2:0:0:27:0	1/1:-230.389,-19.5555,0:10000:PASS:1972:83:1395:0:0:0:0:65
unitig_0	4050289	DEL00000322	CCACCTTTGGCTCCCGAATCGGTGGT	C	.	PASS	PRECISE;SVTYPE=DEL;SVMETHOD=EMBL.DELLYv0.7.7;CHR2=unitig_0;END=4050315;PE=0;MAPQ=60;CT=3to5;CIPOS=-3,3;CIEND=-3,3;INSLEN=0;HOMLEN=2;SR=10;SRQ=0.983936;CONSENSUS=ACCAGTAGCCTTCTCAGGCGTGTCAATGAGAGGGCACCTCGGAGTTGAAGCTGGTGTGATATCGTGTTCTCCGACTCGGGAAAGGGACTTCGCTGATGGTCTTTGAAAAGGGGGCCAAGTTTCCCTATTTTATGGTGTCCATTTGCAAACAATAGATTGAGTTGTAGCATGCATTGCTCGCCTCATGATTTTCTATTGTTCGAATGTTTCTTTGTCGATTTCTTTGTATGAATGAAAA…	GT:GL:GQ:FT:RCL:RC:RCR:CN:DR:DV:RR:RV	0/0:0,-1.50462,-18.5995:15:PASS:149:337:165:2:0:0:5:0	0/0:0,-7.52294,-91.5972:75:PASS:362:776:355:2:0:0:25:0	0/0:0,-6.92138,-85.1977:69:PASS:517:795:322:2:0:0:23:0	1/1:-430.183,-36.107,0:10000:PASS:927:86:909:0:0:0:0:120
unitig_0	4086653	DEL00000324	T	<DEL>	.	PASS	PRECISE;SVTYPE=DEL;SVMETHOD=EMBL.DELLYv0.7.7;CHR2=unitig_0;END=4094501;PE=17;MAPQ=60;CT=3to5;CIPOS=-8,8;CIEND=-8,8;INSLEN=0;HOMLEN=7;SR=10;SRQ=0.994872;CONSENSUS=CATCGGAGAATTTTGACTCTTTACGAGACGAACCGGCGTATCCGTCAACCACTCGTCTCACAATACCTCAAATTTAGTAAGCTGTGTCTAAATTTACAGATCAAGGGTATCGTAGAGACGACACAGCAAGTTCCTTCACGATGATAGCTGCGATACCAGAGAGTTACATCCTATGAGATACGAAAGCTCCAACGG;CE=1.9828	GT:GL:GQ:FT:RCL:RC:RCR:CN:DR:DV:RR:RV	./.:0,0,0:0:LowQual:663:409:682:1:0:34:0:0	1/1:-47.2985,-3.91189,0:39:PASS:635:382:1614:0:0:17:0:13	1/1:-70.7973,-6.01792,0:60:PASS:827:246:2137:0:0:27:0:20	./.:0,0,0:0:LowQual:2205:4749:2037:2:0:90:0:0
unitig_0	4161333	DEL00000328	CTACGTGTACTATGCAG	C	.	PASS	PRECISE;SVTYPE=DEL;SVMETHOD=EMBL.DELLYv0.7.7;CHR2=unitig_0;END=4161350;PE=0;MAPQ=60;CT=3to5;CIPOS=-4,4;CIEND=-4,4;INSLEN=0;HOMLEN=3;SR=10;SRQ=0.980769;CONSENSUS=GTAGGCGATCACCACCTAAGCCTATGATGCTTGCTGATGCTGCATGTGCTGGGACCTAGAATCCCCGTCTCGGTGGCCAGATCCGGACAGAAGAGCTGCACCAGCGCCAGCACCATCATCATCGTCAATCAGACCAGCACGTGCCCGCTTCCTGTA;CE=1.97432	GT:GL:GQ:FT:RCL:RC:RCR:CN:DR:DV:RR:RV	1/1:-66.4981,-5.41663,0:54:PASS:104:25:107:0:0:0:0:18	0/0:0,-7.22228,-88.5976:72:PASS:233:516:246:2:0:0:24:0	1/1:-279.985,-23.7663,0:10000:PASS:354:65:429:0:0:0:0:79	1/1:-290.486,-24.6708,0:10000:PASS:354:63:483:0:0:0:0:82
unitig_0	4176573	DEL00000329	GGAGCCTCCTACCCCGGATTCGTCTCAGAGCGGCTCAT	G	.	PASS	PRECISE;SVTYPE=DEL;SVMETHOD=EMBL.DELLYv0.7.7;CHR2=unitig_0;END=4176611;PE=0;MAPQ=60;CT=3to5;CIPOS=-9,9;CIEND=-9,9;INSLEN=0;HOMLEN=8;SR=10;SRQ=0.991111;CONSENSUS=CAAATGATACACGGTACCCGAGCCATGTTTCTGCGGTTTCCTTAACTCAGCTTCAGTTGGCTTGCTTGGTGTGATCCTGAGCAGTAACGCGGTGACAGCGTTCCAATGATCCGGAGCCTCATCCCAGTTGCAGCTCTTGACTCAATCTGCTCCGCTTGATGTCGGTGGTATGTAAGAGTTGTGGTTACTTAGCGACCTCGAGGGCTTGCTTTGCAGCCCTGTAGT;CE=1.97833	GT:GL:GQ:FT:RCL:RC:RCR:CN:DR:DV:RR:RV	1/1:-21.9993,-1.80545,0:18:PASS:89:21:143:0:0:0:0:6	1/1:-201.091,-17.1495,0:10000:PASS:777:165:687:0:0:0:0:57	0/0:0,-18.3555,-221.393:10000:PASS:1257:2898:1531:2:0:0:61:0	0/0:0,-9.02635,-106.395:90:PASS:1512:3139:1614:2:0:0:30:0
unitig_0	4195000	DEL00000330	CGACAATGGACATGCCGCTGGATCTGCGCCGACATA	C	.	PASS	PRECISE;SVTYPE=DEL;SVMETHOD=EMBL.DELLYv0.7.7;CHR2=unitig_0;END=4195036;PE=0;MAPQ=60;CT=3to5;CIPOS=-4,4;CIEND=-4,4;INSLEN=0;HOMLEN=4;SR=9;SRQ=1;CONSENSUS=TGGCTCCGGTAAGCGGCCTGTCTCGTCGACCTCGAATGCCAGTCAAATCTCTACTACACCTTGGCCGTGCTCGGACTTCCGTCATACAACTCAGGCAGGTAGCCTCGCCAATTGGCCTCAATGAGCCAGCCTTGAAGTCA;CE=1.97621	GT:GL:GQ:FT:RCL:RC:RCR:CN:DR:DV:RR:RV	1/1:-35.2977,-3.00799,0:30:PASS:177:16:160:0:0:0:0:10	0/0:0,-17.4503,-203.291:10000:PASS:1262:2700:1259:2:0:0:58:0	0/0:0,-18.3525,-214.69:10000:PASS:1424:2969:1358:2:0:0:61:0	0/0:0,-14.139,-167.191:141:PASS:1143:2286:1181:2:0:0:47:0
unitig_0	4218871	DEL00000333	AGAGGCGAAGAAACTGGAATACTGGG	A	.	PASS	PRECISE;SVTYPE=DEL;SVMETHOD=EMBL.DELLYv0.7.7;CHR2=unitig_0;END=4218897;PE=0;MAPQ=60;CT=3to5;CIPOS=-3,3;CIEND=-3,3;INSLEN=0;HOMLEN=3;SR=10;SRQ=1;CONSENSUS=CCACTCATCTCCCGCCTTCAACGAGGATGCAATCTAGAATTCTGCGTATCCCGGTAGACTCGATGCATTTCATCCGCGTAAAGTGCCGGCTCTTGTTCCGCAATCCGGCTGGTGCAGGTGGATTGTGGTTCATACGTGACCCCCCGGGGCTCATGCCG;CE=1.973	GT:GL:GQ:FT:RCL:RC:RCR:CN:DR:DV:RR:RV	0/0:0,-3.00791,-34.7976:30:PASS:254:414:160:2:0:0:10:0	0/0:0,-12.637,-147.694:126:PASS:697:1290:695:2:0:0:42:0	1/1:-431.183,-33.3099,0:10000:PASS:919:124:1129:0:0:0:1:122	0/0:0,-20.1604,-244.491:10000:PASS:1050:2083:1030:2:0:0:67:0
unitig_0	4219256	DEL00000334	TTGTGGCTCTGTGGCTCGCGAGTGGCCAAGGC	T	.	PASS	PRECISE;SVTYPE=DEL;SVMETHOD=EMBL.DELLYv0.7.7;CHR2=unitig_0;END=4219288;PE=0;MAPQ=60;CT=3to5;CIPOS=-6,6;CIEND=-6,6;INSLEN=0;HOMLEN=5;SR=10;SRQ=0.993243;CONSENSUS=CCAATATTGCGTTTGGAATGAAATGTCTGGATCTTGTGAAGCTGATGGAAGCTCGAAGAAAGCGACCCACCTGGATGCACGGAACAGCAAATGTGTGCGCTCTGGTATTGTGGAGAAACTTGCGCTTCGCTTGACTGCCGGCGGGTTT;CE=1.98455	GT:GL:GQ:FT:RCL:RC:RCR:CN:DR:DV:RR:RV	0/0:0,-1.50306,-17.1979:15:PASS:94:289:225:2:0:0:5:0	1/1:-237.89,-17.6616,0:10000:PASS:711:171:727:0:0:0:1:69	0/0:0,-7.82361,-93.8968:78:PASS:918:2274:1234:2:0:0:26:0	0/0:0,-18.3518,-212.989:10000:PASS:1170:2524:1371:2:0:0:61:0
unitig_0	4230695	DEL00000335	GTTGAAGTATGAGATTTGTCTAAAATT	G	.	PASS	PRECISE;SVTYPE=DEL;SVMETHOD=EMBL.DELLYv0.7.7;CHR2=unitig_0;END=4230722;PE=0;MAPQ=60;CT=3to5;CIPOS=-7,7;CIEND=-7,7;INSLEN=0;HOMLEN=6;SR=10;SRQ=0.96875;CONSENSUS=AAGAGATCAAAGAGTGATATGTTGATTGTGGGATGGAAATTCCATTCCTCAATGGAAAGTTAAGTGAAATCTGAAACTTGCTATGTATAGTATCACCAAATGAAACGCTGAAGTTGAAGACTTTTCGAAGTGACAAAACTGGTGATATATCTGTATGAGC;CE=1.91101	GT:GL:GQ:FT:RCL:RC:RCR:CN:DR:DV:RR:RV	1/1:-52.2987,-4.21316,0:42:PASS:103:35:160:0:0:0:0:14	0/0:0,-14.1437,-174.995:141:PASS:779:1667:805:2:0:0:47:0	1/1:-268.892,-21.6664,0:10000:PASS:640:148:377:0:0:0:0:72	1/1:-538.585,-43.6342,0:10000:PASS:1195:258:979:0:0:0:0:145
unitig_0	4236737	DEL00000337	CATGCTCTTCACCCGAAGA	C	.	PASS	PRECISE;SVTYPE=DEL;SVMETHOD=EMBL.DELLYv0.7.7;CHR2=unitig_0;END=4236756;PE=0;MAPQ=60;CT=3to5;CIPOS=-3,3;CIEND=-3,3;INSLEN=0;HOMLEN=2;SR=10;SRQ=0.988593;CONSENSUS=CCAGGGCAGCTCTAGAGGTGTCGATAAGGTGGTCGTCGTTCTCACCATGGCAGTCTGCCGCACGATGAGGGGAATTGGGGTTTGACTTGCGTCAGGCATCACATCAGTCTTTGGGTTTCTCATCATGTCGTGATCCTAGTTCGCATATTGCTATGCTCCCACAAGTCCAGGCGGAATGCTCGGTAACATTAACAAAGGCAGCAGAGATCAGTGTCAGTCTTGACCGGTTGCTGCCATA…	GT:GL:GQ:FT:RCL:RC:RCR:CN:DR:DV:RR:RV	0/0:0,-3.00874,-35.3984:30:PASS:156:297:147:2:0:0:10:0	0/0:0,-7.52157,-86.6958:75:PASS:250:580:294:2:0:0:25:0	0/0:0,-7.52137,-90.7956:75:PASS:294:673:336:2:0:0:25:0	1/1:-314.388,-26.1772,0:10000:PASS:504:42:511:0:0:0:0:87
unitig_0	4249454	DEL00000339	A	<DEL>	.	PASS	PRECISE;SVTYPE=DEL;SVMETHOD=EMBL.DELLYv0.7.7;CHR2=unitig_0;END=4249903;PE=47;MAPQ=60;CT=3to5;CIPOS=-2,2;CIEND=-2,2;INSLEN=0;HOMLEN=1;SR=10;SRQ=0.99435;CONSENSUS=TGAATAAGATCAAGGCGCATGCTGACTGTCAACCAGGTTAAAATCAGCTACTCATGGTTTGACAACGGGTGTCACGGCCCTCCATTATCGGGATCACGACGATGATCGCAACGACGTGGCATCCTTTGCTGGAAGGGGAAACAATCGTGAGGCATCCTTAAGTTGGTCAGCGCTATC;CE=1.99716	GT:GL:GQ:FT:RCL:RC:RCR:CN:DR:DV:RR:RV	0/0:0,-2.10639,-25.5992:21:PASS:3196:6714:3060:2:31:0:7:0	1/1:-174.095,-8.44737,0:84:PASS:15953:591:7579:0:1:47:2:49	1/1:-156.294,-12.9385,0:129:PASS:17528:46:10652:0:0:60:0:43	1/1:-203.892,-17.151,0:10000:PASS:14594:73:13317:0:0:62:0:57
unitig_0	4296252	DEL00000340	A	<DEL>	.	PASS	PRECISE;SVTYPE=DEL;SVMETHOD=EMBL.DELLYv0.7.7;CHR2=unitig_0;END=4297593;PE=83;MAPQ=60;CT=3to5;CIPOS=-3,3;CIEND=-3,3;INSLEN=0;HOMLEN=2;SR=10;SRQ=0.981013;CONSENSUS=CACTAATGACGAGCAACTTCTGTCTCTCGTCATTTCTCTGTATGATGTCCGAACTTTATGAAATGTTCCTTGAAGGAGAATGCAGGCGGCCGCGATGAGTGGGAGGAGCGCCCCAATCAGGTGGGTGTACACATTACAAGTCTCGCTGTGCAAGAACG;CE=1.99711	GT:GL:GQ:FT:RCL:RC:RCR:CN:DR:DV:RR:RV	0/0:0,-3.30939,-39.1981:33:PASS:98:205:110:2:40:0:11:0	0/0:0,-9.02585,-104.595:90:PASS:101:320:122:3:27:0:30:0	0/0:0,-8.12231,-93.6945:81:PASS:60:418:144:4:10:0:27:0	1/1:-256.891,-21.3643,0:10000:PASS:389:0:372:0:0:83:0:71
unitig_0	4297845	DEL00000341	AATCAATTTTTCCAGGAAGGGGCATGCCGAAGGCACTCAGCAGGTATGCCTTGACCAATCGAATGGTCATCGTCACATCAACCCCAGCGTCGTGGGCATCCAAGGTCAGCCTCCAACCCTTGGGGAAGAAGGCCCCGTAGAGATTTTCCGAGTCGTAAGGAAAGCAGTCTTGCGTTGAGTTTCATATGACGCCGCACAGTATAGTATCATCCCAGTGGTTGATTGCTAAATTTCCAGTTGGGAATGAGCAAATCTTCTGCACCCGTAGTCTTGAGGATGTAACTCAAGCATCTGAT	A	.	PASS	PRECISE;SVTYPE=DEL;SVMETHOD=EMBL.DELLYv0.7.7;CHR2=unitig_0;END=4298141;PE=0;MAPQ=60;CT=3to5;CIPOS=-8,8;CIEND=-8,8;INSLEN=0;HOMLEN=7;SR=10;SRQ=0.969697;CONSENSUS=GCCATGTCACGGTTCGGGCTTTGGCCATTTGCCGAGTTGTGGGCGCCTCTGTGGTGTTTGATCGGCTGAGGAGAAATGGCAATCGATTTGAGTGACTGCCCAAGTAATACAGGCTTTCACGGGCCCATGTTCCTAGGTGAAAGAAGGCAATTTAGCCGACTTGAA;CE=1.98112	GT:GL:GQ:FT:RCL:RC:RCR:CN:DR:DV:RR:RV	0/0:0,-3.00868,-34.9984:30:PASS:2045:4549:2862:2:0:0:10:0	0/0:0,-5.71758,-70.098:57:PASS:5987:6522:2379:2:0:0:19:0	1/1:-161.694,-13.5401,0:135:PASS:8874:121:4083:0:0:0:0:45	0/0:0,-20.4602,-245.19:10000:PASS:11190:22853:12816:2:0:0:68:0
unitig_0	4326816	DEL00000342	ACCGTCAGGATCGTGTGCAATGGCG	A	.	PASS	PRECISE;SVTYPE=DEL;SVMETHOD=EMBL.DELLYv0.7.7;CHR2=unitig_0;END=4326841;PE=0;MAPQ=60;CT=3to5;CIPOS=-4,4;CIEND=-4,4;INSLEN=0;HOMLEN=3;SR=10;SRQ=0.99177;CONSENSUS=GCTGTGCTGCGCTGCGGGCGGCTTTGCAATTCTTTGGAGGAATTGCAACTGTCAATCTTGTCTTAAGATTGTGCAACGTTAGTTGTGCAGACTTGGGGACGCCACTCTTCACCTTTTAGGCTTTTACACGGGAGCGGCGCTCTTCTTCGGGCCATGATTCTAGCTATAGGAGACCGGCATGGGATATACCGTACTTCGATCACTGTCTCGCATTGCCTGTTTGCAAGGTTACAGGTTGA…	GT:GL:GQ:FT:RCL:RC:RCR:CN:DR:DV:RR:RV	0/0:0,-3.61034,-42.898:36:PASS:175:411:188:2:0:0:12:0	1/1:-346.889,-28.5872,0:10000:PASS:694:52:662:0:0:0:0:95	0/0:0,-24.3709,-288.987:10000:PASS:1203:2563:1209:2:0:0:81:0	0/0:0,-22.8657,-265.987:10000:PASS:1045:2214:1084:2:0:0:76:0
unitig_0	4328695	DEL00000343	AATTCCGCACCTTTCTTACCGAAGCAAACAGAATCTCCTCAGACCGTTTCATTCCAAAGACATCGTCGGGAAGTTCGTTCAAACCGCTCCTGGCTCTGAGGTAATAATACAT	A	.	PASS	PRECISE;SVTYPE=DEL;SVMETHOD=EMBL.DELLYv0.7.7;CHR2=unitig_0;END=4328807;PE=0;MAPQ=60;CT=3to5;CIPOS=-4,4;CIEND=-4,4;INSLEN=0;HOMLEN=4;SR=10;SRQ=0.976048;CONSENSUS=TCACCAAATGCTGCTCGTTTGTCCGTCGTGCCAGGGAGAAAGGAGGGAGGCCGTTTGTCATCTTGAAATTGGATTATATTGCCCTGAGTCCGCGTTTCAGGCTTCCCTGAACATCCAAGATCCCATCTCCACCCCGTGCCGTCTGTGCTTCTCTCGCCTCGCAAT;CE=1.97472	GT:GL:GQ:FT:RCL:RC:RCR:CN:DR:DV:RR:RV	0/0:0,-1.50448,-17.9993:15:PASS:905:1317:823:2:0:0:5:0	1/1:-117.496,-9.92951,0:99:PASS:1780:65:2339:0:0:0:0:33	0/0:0,-7.22084,-84.9961:72:PASS:3534:6809:3660:2:0:0:24:0	0/0:0,-14.4425,-172.693:144:PASS:3240:7174:4051:2:0:0:48:0
unitig_0	4336445	DEL00000344	CTCTCGAAAAGACGTTGGATCTACAGCGTCAGCCAGGA	C	.	PASS	PRECISE;SVTYPE=DEL;SVMETHOD=EMBL.DELLYv0.7.7;CHR2=unitig_0;END=4336483;PE=0;MAPQ=60;CT=3to5;CIPOS=-3,3;CIEND=-3,3;INSLEN=0;HOMLEN=2;SR=10;SRQ=1;CONSENSUS=GCTGCCAGCGAGCCGTTTAGTGGTCGAAGCTCCCATCTTGGAACCTCGATCCCTGTTTCGTGCCAGATCTGTTGGCTGCCAGGCCCCAGAAACCCAGAAATCCCATTGCTTGCCTGGGCTGTGCCTTTGCATCTACAGCGTCATCGCCAGAGTATAAATAGCTAGAGGAACATCATCCGCTCCCTCCTCTATGTGACATCCATCAGATAGTTATATGAGAAGTGTGTATATGTGTGT;CE=1.99…	GT:GL:GQ:FT:RCL:RC:RCR:CN:DR:DV:RR:RV	0/0:0,-3.91129,-46.3979:39:PASS:356:627:375:2:0:0:13:0	1/1:-133.896,-8.33551,0:83:PASS:611:75:433:0:0:0:1:38	0/0:0,-6.92051,-83.3968:69:PASS:765:1236:499:2:0:0:23:0	0/0:0,-18.957,-226.092:10000:PASS:1377:2897:1597:2:0:0:63:0
unitig_0	4358676	DEL00000348	T	<DEL>	.	PASS	PRECISE;SVTYPE=DEL;SVMETHOD=EMBL.DELLYv0.7.7;CHR2=unitig_0;END=4360036;PE=24;MAPQ=60;CT=3to5;CIPOS=-9,9;CIEND=-9,9;INSLEN=0;HOMLEN=8;SR=10;SRQ=0.991525;CONSENSUS=TCATCTCGAACCACAAACTTCCAGCTTTGAGTACAATAAGGGTGGCATTCTCGCTCTTGAACCATCAACTCGTGTTTAGTGAACGATATGATAATGATTTCCATGTATAACGAGTCTT;CE=1.96592	GT:GL:GQ:FT:RCL:RC:RCR:CN:DR:DV:RR:RV	1/1:-52.8987,-4.21316,0:42:PASS:93:0:103:0:0:25:0:14	0/0:0,-12.9384,-153.294:129:PASS:337:388:419:1:63:0:43:0	0/0:0,-10.8318,-128.395:108:PASS:405:468:520:1:68:0:36:0	0/0:0,-17.1512,-205.492:10000:PASS:272:643:407:2:75:0:57:0
unitig_0	4378627	DEL00000349	TGGTTTGTGGGAAAAACA	T	.	PASS	PRECISE;SVTYPE=DEL;SVMETHOD=EMBL.DELLYv0.7.7;CHR2=unitig_0;END=4378645;PE=0;MAPQ=60;CT=3to5;CIPOS=-1,1;CIEND=-1,1;INSLEN=0;HOMLEN=0;SR=10;SRQ=0.989091;CONSENSUS=CCTCTTGTAGTCCCCCCCACGGCATGATAGCCTCCCCCTACCAACGGAAAAGCGCCCTCCCTCAGGGTGTCGGACAGCAGAGCCGAGACTTGGGCCGGGTTATCGGGCGGCTTCGTGGGGCGGGGTGGCAGTCGGTTTCCCCGCACCAGGCGCCAAGTCAGCGTCTTTAGTCTGCTAGTTGGAGGCTCGGTGCGTCATTCGACCGACAGATCTTCCGTCTTCGCAGCAGTGGATACAT…	GT:GL:GQ:FT:RCL:RC:RCR:CN:DR:DV:RR:RV	0/0:0,-3.00722,-33.3969:30:PASS:121:222:123:2:0:0:10:0	0/0:0,-12.032,-135.491:120:PASS:480:905:432:2:0:0:40:0	0/0:0,-17.7484,-200.888:10000:PASS:584:1214:602:2:0:0:59:0	1/1:-392.277,-31.9972,0:10000:PASS:582:89:646:0:0:0:1:116
unitig_0	4388447	DEL00000351	CTCAAGCTCAAGCTCAAGCT	C	.	PASS	PRECISE;SVTYPE=DEL;SVMETHOD=EMBL.DELLYv0.7.7;CHR2=unitig_0;END=4388467;PE=0;MAPQ=60;CT=3to5;CIPOS=-8,8;CIEND=-8,8;INSLEN=0;HOMLEN=9;SR=10;SRQ=0.987179;CONSENSUS=GCCATTCCCGCCACCCCCTCCGCAGGCTCAGCAGACCTCTCGGCCGCCCGATAGAGCTTTCCGCGCCAGCACAGGCTCTGTCCCAGCGCCAGCCCAAGCTCCGGCCGTTGCGCGCCGCGACAGCCAGCCAGAGCTAGTCTCGCCCGTCTCCGAGACCTTTTCGCGCTCGACACCCGCGCCCACCTCCACAGCCGTTGCCGCCCCTCCTCAACCCCAAAATCAGTCTCAATTTCA;CE=…	GT:GL:GQ:FT:RCL:RC:RCR:CN:DR:DV:RR:RV	1/1:-38.1963,-3.60868,0:36:PASS:120:40:89:0:0:0:0:12	0/0:0,-36.9998,-419.673:10000:PASS:1545:3169:1511:2:0:0:123:0	0/0:0,-33.3955,-387.281:10000:PASS:1410:2849:1498:2:0:0:111:0	1/1:-249.482,-16.4621,0:10000:PASS:564:254:459:0:0:0:2:76
unitig_0	4404591	DEL00000352	CTGGGTTGTCCCTGTGTGAATGGTAAGTGGATGTGTG	C	.	PASS	PRECISE;SVTYPE=DEL;SVMETHOD=EMBL.DELLYv0.7.7;CHR2=unitig_0;END=4404628;PE=0;MAPQ=60;CT=3to5;CIPOS=-5,5;CIEND=-5,5;INSLEN=0;HOMLEN=6;SR=10;SRQ=0.981221;CONSENSUS=CATTTCGGTGCGTGCTCCTGGATTGCGGCGAGGTTATTTCCCGTGGGGCCGTTAAGGGGAGACCCAGACTCCTGGTGGTGCATGACAACTTTGGGTAAGGTGTCTGTCTGGTCTGGATGGATGGATGGGTGGAAGGACGGGCGGACGGCAGGGAGCGAGGGAGGGAGGGAGAGGGAACACCCGTAATCTTGAAGGTAAGTAGACCAGGTAATG;CE=1.91014	GT:GL:GQ:FT:RCL:RC:RCR:CN:DR:DV:RR:RV	0/0:0,-1.20308,-13.599:12:LowQual:200:356:153:2:0:0:4:0	0/0:0,-10.8324,-129.695:108:PASS:954:1750:680:2:0:0:36:0	1/1:-167.892,-14.4415,0:144:PASS:657:158:527:0:0:0:0:48	1/1:-271.688,-23.1678,0:10000:PASS:811:236:914:0:0:0:0:77
unitig_0	4429007	DEL00000353	CGAGCATGAGCATGAGCATGAGCATGAGCATGAGCATGAGCAT	C	.	PASS	PRECISE;SVTYPE=DEL;SVMETHOD=EMBL.DELLYv0.7.7;CHR2=unitig_0;END=4429050;PE=0;MAPQ=60;CT=3to5;CIPOS=-25,25;CIEND=-25,25;INSLEN=0;HOMLEN=24;SR=10;SRQ=0.993939;CONSENSUS=TTTGCTATCGGCGACCAGACAGACGGCAGCGTGCAGGGCATTGTGGGCATTGCATGCATAGCAGCATCCAATTTCACGACTTGATTGCGATTTGCGCACATACGAGCTGAGATCGCCGAGCATGAGCATGAGCATGAGCATCCATCCATCCATCCGTCATCATGT;CE=1.99758	GT:GL:GQ:FT:RCL:RC:RCR:CN:DR:DV:RR:RV	1/1:-14.4995,-1.20365,0:12:LowQual:186:148:100:1:0:0:0:4	1/1:-81.0965,-4.32196,0:43:PASS:580:407:390:1:0:0:1:24	1/1:-232.892,-19.5589,0:10000:PASS:1291:895:818:1:0:0:0:65	1/1:-171.894,-14.4434,0:144:PASS:670:476:889:1:0:0:0:48
unitig_0	4441760	DEL00000354	GCATGGCATGGCACGA	G	.	PASS	PRECISE;SVTYPE=DEL;SVMETHOD=EMBL.DELLYv0.7.7;CHR2=unitig_0;END=4441776;PE=0;MAPQ=60;CT=3to5;CIPOS=-4,4;CIEND=-4,4;INSLEN=0;HOMLEN=4;SR=4;SRQ=0.978261;CONSENSUS=GTACCTACTCTGCCCAGGCAAGCTACTGTAAGTCTCTCTTTCTCGGGGAGAAAGACTGGGCATGGCATGGCACGATAGGGCCGGGCTGAGCC;CE=1.97575	GT:GL:GQ:FT:RCL:RC:RCR:CN:DR:DV:RR:RV	1/1:-72.5972,-6.01783,0:60:PASS:114:41:96:0:0:0:0:20	0/0:0,-10.2304,-123.295:102:PASS:323:639:315:2:0:0:34:0	0/0:0,-8.72675,-107.397:87:PASS:557:1251:676:2:0:0:29:0	0/0:0,-12.9365,-152.092:129:PASS:475:945:477:2:0:0:43:0
unitig_0	4442205	DEL00000355	TAGTAGGTAAGGTAGGTAGG	T	.	PASS	PRECISE;SVTYPE=DEL;SVMETHOD=EMBL.DELLYv0.7.7;CHR2=unitig_0;END=4442225;PE=0;MAPQ=60;CT=3to5;CIPOS=-3,3;CIEND=-3,3;INSLEN=0;HOMLEN=2;SR=10;SRQ=1;CONSENSUS=CGCAGTGTTGGTAGCGGCGGAGGAGGATGGGAGGAGAGAAGGAGCGAGTGGTGGAGGTGGTACTGATGCTGTGGTAGATGTAGAGAGCATGGGGCAGGGGCAGGGAAGGAGCCATGGGCAGCATGCATGGGGCATTAGGTAGGTAGGCATGGGCATGTACCCTATGGACATGGGGTAGAGCGTAAGGGTCAGGTAAGTGCAGGTGAGGGAGAGGGAAAGAGCGAGGGACACCCAACGCCGGATGC…	GT:GL:GQ:FT:RCL:RC:RCR:CN:DR:DV:RR:RV	0/0:0,-1.50473,-18.8996:15:PASS:113:137:131:1:0:0:5:0	0/0:0,-11.4312,-129.792:114:PASS:501:814:563:2:0:0:38:0	1/1:-477.98,-40.0169,0:10000:PASS:836:104:859:0:0:0:0:133	0/0:0,-12.6377,-153.794:126:PASS:550:838:551:2:0:0:42:0
unitig_0	4451741	DEL00000356	GGAAAGCTTCAAAATAAAACCTGATAAATGATTCTTCAAGCACGCTGCGAAGTTTGCATAATA	G	.	PASS	PRECISE;SVTYPE=DEL;SVMETHOD=EMBL.DELLYv0.7.7;CHR2=unitig_0;END=4451804;PE=0;MAPQ=60;CT=3to5;CIPOS=-8,8;CIEND=-8,8;INSLEN=0;HOMLEN=8;SR=10;SRQ=0.962025;CONSENSUS=GCAACCCCAGGATTATGCAAGACTTCTGCAGCTTTCTCCATAAATCACGAAGATAATGCGCCGGCATGTCAACAGTGGACAGCTTTAAAAAGATAAAAATAAAAAAAAAAGCAACGCAATGTGTGGCACAGGCTAATCTAGATATCAAGCTCATCCCT;CE=1.93747	GT:GL:GQ:FT:RCL:RC:RCR:CN:DR:DV:RR:RV	0/0:0,-1.20391,-15.6998:12:LowQual:374:776:559:2:0:0:4:0	0/0:0,-1.31361,-47.1984:13:LowQual:594:1166:532:2:0:0:14:1	1/1:-46.1972,-3.91059,0:39:PASS:412:91:269:0:0:0:0:13	1/1:-199.591,-16.849,0:10000:PASS:1871:427:1274:0:0:0:0:56
unitig_0	4468003	DEL00000357	TCATTCATCACGAGCAG	T	.	PASS	PRECISE;SVTYPE=DEL;SVMETHOD=EMBL.DELLYv0.7.7;CHR2=unitig_0;END=4468020;PE=0;MAPQ=60;CT=3to5;CIPOS=-4,4;CIEND=-4,4;INSLEN=0;HOMLEN=3;SR=5;SRQ=0.953642;CONSENSUS=TCTTTTGCCTTCCCCCGACCTTCCTTTACATTTCCCCATCTTTTCCAGAGCTTCACTTTTCCTGCTCGGTACTCAACTTCATCGCGCTGGCGCGTATACACCTGCTTAATATTTTGAGGTACACTCCCTCCTCGCCGCGACCCCTTCAAA;CE=1.8696	GT:GL:GQ:FT:RCL:RC:RCR:CN:DR:DV:RR:RV	./.:0,0,0:0:LowQual:136:21:116:0:0:0:0:0	1/1:-86.3969,-7.2216,0:72:PASS:120:21:120:0:0:0:0:24	0/0:0,-8.12495,-99.4971:81:PASS:245:536:266:2:0:0:27:0	0/0:0,-18.3546,-218.692:10000:PASS:617:1309:600:2:0:0:61:0
unitig_0	4488856	DEL00000358	G	<DEL>	.	PASS	IMPRECISE;SVTYPE=DEL;SVMETHOD=EMBL.DELLYv0.7.7;CHR2=unitig_0;END=4489246;PE=69;MAPQ=60;CT=3to5;CIPOS=-50,50;CIEND=-50,50	GT:GL:GQ:FT:RCL:RC:RCR:CN:DR:DV:RR:RV	0/0:0,-7.5253,-145.7:75:PASS:2664:5888:2244:2:25:0:0:0	0/0:0,-14.148,-270.1:141:PASS:7361:14658:6649:2:47:0:0:0	0/0:0,-18.0618,-360:10000:PASS:7484:19536:10603:2:60:0:0:0	1/1:-407.4,-20.771,0:10000:PASS:9955:128:12671:0:0:69:0:0
unitig_0	4498397	DEL00000360	ATGGGGGAGATTACTTCC	A	.	PASS	PRECISE;SVTYPE=DEL;SVMETHOD=EMBL.DELLYv0.7.7;CHR2=unitig_0;END=4498415;PE=0;MAPQ=60;CT=3to5;CIPOS=-4,4;CIEND=-4,4;INSLEN=0;HOMLEN=3;SR=10;SRQ=0.97417;CONSENSUS=ATGCAGCTATCACTTTCTATTGCATGTATACTTCGAATCTCCAGCGGACATCGGAGTCGAAGGATCAATTTGCAGAGATTGGTGGGGATGTATTAGTCAGCGTCGATCAACTGCATTCCCGCCAACGCGGTACTGGACTGCCATCACCACCAACCTCGTGAGCTTGGACAGATGGTTGTGTACAACATCCTACTCTGCCTCAATGGGCGGCCTCTTAACTCTTCGGGGGCGAATGAGCC…	GT:GL:GQ:FT:RCL:RC:RCR:CN:DR:DV:RR:RV	1/1:-56.0973,-4.81374,0:48:PASS:97:11:111:0:0:0:0:16	1/1:-305.792,-22.5781,0:10000:PASS:408:69:468:0:0:0:1:83	1/1:-457.78,-38.5122,0:10000:PASS:604:77:716:0:0:0:0:128	1/1:-390.384,-33.0969,0:10000:PASS:602:68:638:0:0:0:0:110
unitig_0	4506509	DEL00000361	TGCGGCGGCGGTCATGCTGGCTGCCACG	T	.	PASS	PRECISE;SVTYPE=DEL;SVMETHOD=EMBL.DELLYv0.7.7;CHR2=unitig_0;END=4506537;PE=0;MAPQ=60;CT=3to5;CIPOS=-12,12;CIEND=-12,12;INSLEN=0;HOMLEN=12;SR=9;SRQ=0.958333;CONSENSUS=ACTCCATCTGCATCACCCCACGATGTGCTGCTCCTCCAAGAAACGCTGCGCCCCCGCACACACGTCTACCGAGCCCCGTATGCTCGCGTACCCAGCGTGCGCCAACGGCCTCTCCTACCCGCGTAGGCGCTGCGGCGGCGGACCGGGCTTGATCAGGTCGCTGATCGG;CE=1.89191	GT:GL:GQ:FT:RCL:RC:RCR:CN:DR:DV:RR:RV	0/0:0,-1.80509,-20.3989:18:PASS:218:387:175:2:0:0:6:0	0/0:0,-23.7659,-268.684:10000:PASS:1615:3215:1458:2:0:0:79:0	./.:0,0,0:0:LowQual:1119:488:293:1:0:0:0:0	1/1:-237.088,-20.7592,0:10000:PASS:600:183:640:0:0:0:0:69
unitig_0	4530851	DEL00000362	GGGGGGGGGGGGGGGGGTT	G	.	PASS	PRECISE;SVTYPE=DEL;SVMETHOD=EMBL.DELLYv0.7.7;CHR2=unitig_0;END=4530870;PE=0;MAPQ=60;CT=3to5;CIPOS=-6,6;CIEND=-6,6;INSLEN=0;HOMLEN=5;SR=8;SRQ=1;CONSENSUS=CTCACTGGCATCAGGGGGGGGTTCAGCCTCTGCCGTAGCGCATCACGCAGGCTCCGAGAGCAGGATTTACTATGTACACTACAACGAAGCGCGGTTCGCCCAAAGCCCAAAGGCCGGTGGGCATTGCTCGGTTGTCCCCGCTCTCGCCTAGAACAC;CE=1.96356	GT:GL:GQ:FT:RCL:RC:RCR:CN:DR:DV:RR:RV	./.:0,0,0:0:LowQual:36:19:162:0:0:0:0:0	1/1:-265.087,-22.8656,0:10000:PASS:580:137:506:0:0:0:0:76	./.:0,0,0:0:LowQual:292:65:635:0:0:0:0:0	./.:0,0,0:0:LowQual:118:44:405:0:0:0:0:0
unitig_0	4543107	DEL00000363	TTAAAATCAAACCATCAAGTCTAATTTAAGA	T	.	PASS	PRECISE;SVTYPE=DEL;SVMETHOD=EMBL.DELLYv0.7.7;CHR2=unitig_0;END=4543138;PE=0;MAPQ=60;CT=3to5;CIPOS=-3,3;CIEND=-3,3;INSLEN=0;HOMLEN=2;SR=10;SRQ=0.983402;CONSENSUS=AAACCCTGGAGCGGCCCTCTATAATATTGATGGCGCTGTGGTTGACGGAGATAGAGGAGTAGGCTGTCGAGCATGTTTTGTAAAACCACAAGAATGATGCCACTGTCTAAAAGTATCTTTTTATTTAGCTTATTTATAATAACACTTTTGTCCCAGCTAACTATACATTAGATTTTATTATTAACTAAATACTTGATAGGAGAAAGTATGATTCAGAGGCGGCTGCTAAGACACGTCG…	GT:GL:GQ:FT:RCL:RC:RCR:CN:DR:DV:RR:RV	0/0:0,-4.81499,-59.7985:48:PASS:270:668:315:2:0:0:16:0	0/0:0,-1.80448,-20.8983:18:PASS:129:238:114:2:0:0:6:0	0/0:0,-1.80524,-20.9991:18:PASS:88:222:169:2:0:0:6:0	1/1:-426.99,-34.0067,0:10000:PASS:1169:125:1190:0:0:0:0:113
unitig_0	4556620	DEL00000364	CGCTGCTGCTGCCGCTGCCATT	C	.	PASS	PRECISE;SVTYPE=DEL;SVMETHOD=EMBL.DELLYv0.7.7;CHR2=unitig_0;END=4556642;PE=0;MAPQ=60;CT=3to5;CIPOS=-11,11;CIEND=-11,11;INSLEN=0;HOMLEN=11;SR=10;SRQ=0.988372;CONSENSUS=TTTCAAAGTCTGGTCGGCCATGGGCGACGATCCGGGCATCCTGGATGAGGTCCTTTGAATCAGGGTGTATGCCATAATCTGCCCACCAATCGTCACCTTCTAGTTGTTCATCGTTGTCGCTGTCGCTGCTGCTTGTGGCAGAAGGAGTCAACAAGGCGCGATAGGAGAAGAAATACCGAGCTTGTAGGTGGTCGGGGTTTTGTTGCTGACTGGCAGAGACGAATGTACATCCC…	GT:GL:GQ:FT:RCL:RC:RCR:CN:DR:DV:RR:RV	0/0:0,-1.20361,-14.4995:12:LowQual:119:270:122:2:0:0:4:0	0/0:0,-18.9552,-223.39:10000:PASS:870:1881:916:2:0:0:63:0	1/1:-383.589,-31.5967,0:10000:PASS:689:191:764:0:0:0:0:105	1/1:-286.092,-23.472,0:10000:PASS:610:169:490:0:0:0:0:78
unitig_0	4561857	DEL00000366	A	<DEL>	.	PASS	PRECISE;SVTYPE=DEL;SVMETHOD=EMBL.DELLYv0.7.7;CHR2=unitig_0;END=4564946;PE=50;MAPQ=60;CT=3to5;CIPOS=-10,10;CIEND=-10,10;INSLEN=0;HOMLEN=9;SR=10;SRQ=1;CONSENSUS=TCGAAGAGTCTGTTCATGTCCATAGCCCCCCTGATCTTGACAAAAGTAGCAACTCCCTTGTCTGAAAAGTCGTGATTCCCACTTAGTATTAACAAATATTATCCTGGCGGAGGTATAGTGAAGAAAAAGAACATGGACAAGTTGAGACATGAGGGCCCTGAGTATGCCAATCATG;CE=1.98224	GT:GL:GQ:FT:RCL:RC:RCR:CN:DR:DV:RR:RV	1/1:-31.7984,-2.70771,0:27:PASS:235:0:212:0:0:30:0:9	1/1:-61.898,-5.11552,0:51:PASS:679:0:592:0:0:50:0:17	1/1:-64.7955,-5.71506,0:57:PASS:737:0:845:0:0:51:0:19	1/1:-226.794,-18.3568,0:10000:PASS:738:3:785:0:0:66:0:61
unitig_0	4573571	DEL00000367	TTCGTAGCCAGTGGCGCG	T	.	PASS	PRECISE;SVTYPE=DEL;SVMETHOD=EMBL.DELLYv0.7.7;CHR2=unitig_0;END=4573589;PE=0;MAPQ=60;CT=3to5;CIPOS=-3,3;CIEND=-3,3;INSLEN=0;HOMLEN=4;SR=10;SRQ=0.98419;CONSENSUS=ATCGCCCGGGCGAACCAGACACCGAGAGATCCCGTCTTTGGCTGTTCAAAGAGAACTATCCCGAGCTCCCAACTCGTGCGGGATGGGATCAGCAAGGGTCCGGCCCTGTTCATCGTGCCCCCGGCTACGAAGCTCTGCAAGTATCTAGCCAGCGTCAGGTCATGGTCTTCCAGCTCCCGAGATCATCGACATTGGCACAAAGCCAACTGCCAAGGAGAAGGAGAAGTCGCCCGCTCGTC…	GT:GL:GQ:FT:RCL:RC:RCR:CN:DR:DV:RR:RV	0/0:0,-1.50446,-17.9993:15:PASS:73:163:81:2:0:0:5:0	0/0:0,-20.76,-243.689:10000:PASS:883:1580:764:2:0:0:69:0	1/1:-442.882,-37.6105,0:10000:PASS:416:256:489:1:0:0:0:125	1/1:-351.386,-29.4871,0:10000:PASS:299:200:436:1:0:0:0:98
unitig_0	4573976	DEL00000368	TATGTAAGTTCTGATG	T	.	PASS	PRECISE;SVTYPE=DEL;SVMETHOD=EMBL.DELLYv0.7.7;CHR2=unitig_0;END=4573992;PE=0;MAPQ=60;CT=3to5;CIPOS=-18,18;CIEND=-18,18;INSLEN=0;HOMLEN=17;SR=10;SRQ=0.968153;CONSENSUS=GCGAGCAATGTTCCACTGCCCCAGGATAACAAGGACCGTCGCGCCTTGGTGGCGTTTCCCATGAGCGCCAAGTGTCATCGTTCTCGACGAGATGCGCCAGGTGAAGCGTGGAGGCACGAACCTGTGTAAGTTCTGATGGTACACGAGCACGAGACGG;CE=1.97359	GT:GL:GQ:FT:RCL:RC:RCR:CN:DR:DV:RR:RV	1/1:-24.798,-2.10518,0:21:PASS:57:65:38:1:0:0:0:7	0/0:0,-0.300685,-3.09965:5:LowQual:632:551:331:1:0:0:1:0	1/1:-532.575,-46.0321,0:10000:PASS:820:472:721:1:0:0:0:153	./.:0,0,0:0:LowQual:414:325:204:1:0:0:0:0
unitig_0	4591529	DEL00000369	A	<DEL>	.	PASS	PRECISE;SVTYPE=DEL;SVMETHOD=EMBL.DELLYv0.7.7;CHR2=unitig_0;END=4591852;PE=3;MAPQ=60;CT=3to5;CIPOS=-2,2;CIEND=-2,2;INSLEN=0;HOMLEN=2;SR=10;SRQ=0.97449;CONSENSUS=CAGATATCCTGTGTTCATAGTCGAGTATGTGAGTTCAAGTATTCCTTGTCGAAGAATAGTTTCATTGTATTAAGATGAGTTCCTTGGAGGAAGCGCATGATAGAGATAGTAGATTGCCTCTAGTAGTAGCTGTCAGGGCAAATTGCGCCATAGAGCTACATGGTTAGGGGGGTCCTTCGAAGACGATGACAAAAG;CE=1.96037	GT:GL:GQ:FT:RCL:RC:RCR:CN:DR:DV:RR:RV	0/0:0,-4.51364,-54.6982:45:PASS:2689:4744:2792:2:27:0:15:0	1/1:-62.1981,-5.11558,0:51:PASS:3250:8:1924:0:0:3:0:17	0/0:0,-2.7081,-32.0988:27:PASS:5854:8589:1100:2:4:0:9:0	0/0:0,-26.7824,-328.491:10000:PASS:15221:29729:18777:2:97:0:89:0
unitig_0	4600550	DEL00000370	G	<DEL>	.	PASS	IMPRECISE;SVTYPE=DEL;SVMETHOD=EMBL.DELLYv0.7.7;CHR2=unitig_0;END=4601050;PE=40;MAPQ=60;CT=3to5;CIPOS=-50,50;CIEND=-50,50	GT:GL:GQ:FT:RCL:RC:RCR:CN:DR:DV:RR:RV	0/0:0,-9.63294,-190.7:96:PASS:4003:7743:3212:2:32:0:0:0	0/0:0,-7.82677,-156:78:PASS:6167:11025:4057:2:26:0:0:0	1/1:-36.9998,-2.10703,0:21:PASS:5656:0:1776:0:0:7:0:0	1/1:-227.899,-12.0406,0:120:PASS:21362:2:16191:0:0:40:0:0
unitig_0	4609145	DEL00000372	AGGGCCAGCTGTAATCTAGTTACTTACCGCTTTAATGTAATCTCAGTC	A	.	PASS	PRECISE;SVTYPE=DEL;SVMETHOD=EMBL.DELLYv0.7.7;CHR2=unitig_0;END=4609193;PE=0;MAPQ=60;CT=3to5;CIPOS=-2,2;CIEND=-2,2;INSLEN=0;HOMLEN=1;SR=10;SRQ=0.980392;CONSENSUS=GGAAGCTAATTGCGCAACCATGATGGCTGGTCGGGCTGATCGTTTGTAAAATGTAACCTCAACGGTTACTGTCGTCGTTTTCTCTAAGTTTATGTCAGCAAAAAAACACGCTATGAGTTATTCTGCGAACAGCAAATGGTGTGGTTCTTTTGGAGTTCAAGCGATGGACCGCCTAAACCAAATGCCAATGCTTCTCTAATGAAA;CE=1.9848	GT:GL:GQ:FT:RCL:RC:RCR:CN:DR:DV:RR:RV	0/0:0,-3.00893,-36.1986:30:PASS:266:577:402:2:0:0:10:0	0/0:0,-5.71657,-66.397:57:PASS:553:1003:414:2:0:0:19:0	1/1:-95.3965,-8.12427,0:81:PASS:556:9:388:0:0:0:0:27	1/1:-224.391,-18.9555,0:10000:PASS:1028:14:1106:0:0:0:0:63
unitig_0	4618138	DEL00000373	G	<DEL>	.	PASS	PRECISE;SVTYPE=DEL;SVMETHOD=EMBL.DELLYv0.7.7;CHR2=unitig_0;END=4618480;PE=32;MAPQ=60;CT=3to5;CIPOS=-5,5;CIEND=-5,5;INSLEN=0;HOMLEN=4;SR=10;SRQ=0.984127;CONSENSUS=TATACCAGGTACGTACATGCTGTGAGATCCTGGCCTGAGGGCCCGCCCTGCTAGGACTTCAACATTGGCGGCGCGAGAGGCTGCAGGCGACGACGATTGGCCACGGCCTCTGCAGAAGAGAGGCTG;CE=1.9521	GT:GL:GQ:FT:RCL:RC:RCR:CN:DR:DV:RR:RV	1/1:-59.6963,-5.11384,0:51:PASS:2367:50:2207:0:0:32:0:17	0/0:0,-7.5222,-88.6964:75:PASS:12450:28320:9599:3:66:0:25:0	0/0:0,-6.91967,-79.396:69:PASS:12988:25396:9004:2:60:0:23:0	0/0:0,-5.41469,-61.1962:54:PASS:9676:16648:7563:2:49:0:18:0
unitig_0	4625542	DEL00000375	AGGCCAACCTCAAAAGGTCTCCTCC	A	.	PASS	PRECISE;SVTYPE=DEL;SVMETHOD=EMBL.DELLYv0.7.7;CHR2=unitig_0;END=4625567;PE=0;MAPQ=60;CT=3to5;CIPOS=-2,2;CIEND=-2,2;INSLEN=0;HOMLEN=1;SR=10;SRQ=0.970588;CONSENSUS=CGGCCACCAGCCAATAGAAGGCTGAGCTCAGGGATAACGTTAGTGGGAGTCATCCCCGTAGTTATTAGCGATAAGATGGCCAATCACCTTACCCGCCTTCGCTCAAACTGGCCTGGAAGAAGCTATTCACGTCCACTGGGAGCATTAATTAAGCATCCACCCCCTTTTCATACACCGGCCTATTTCTCGTCATGAGAGGAGGAGCTTGCAAGCCGAGGGCCCGTCGCTCTCGTCTCA;…	GT:GL:GQ:FT:RCL:RC:RCR:CN:DR:DV:RR:RV	0/0:0,-2.1055,-23.3983:21:PASS:123:215:107:2:0:0:7:0	0/0:0,-8.42399,-98.6951:84:PASS:446:934:448:2:0:0:28:0	0/0:0,-18.3536,-215.891:10000:PASS:952:1930:866:2:0:0:61:0	1/1:-342.688,-28.586,0:10000:PASS:732:75:727:0:0:0:0:95
unitig_0	4626992	DEL00000376	AAGCGATCTTTAATCAAC	A	.	PASS	PRECISE;SVTYPE=DEL;SVMETHOD=EMBL.DELLYv0.7.7;CHR2=unitig_0;END=4627010;PE=0;MAPQ=60;CT=3to5;CIPOS=-2,2;CIEND=-2,2;INSLEN=0;HOMLEN=1;SR=10;SRQ=0.984962;CONSENSUS=TGCCCACCGTTAGAAAGAGAGTGTAAAAAGGAGCGGAGTACGAACGCCACGCGAAGCGCGGCACTATCATGTTCCCGGATGGCATGCCCATGCCTGATGGGGACAGTGACTACAGTGTCACTACAGAGTGGCATCCCGAGAACTTGCAAGCATCCTACGACCTGTAGGCACGGGCGGTCCACGTGCAAGCACTGCAGACACTGCAACAGCCATCCCGACGAGAATTTTGTCAACTACG…	GT:GL:GQ:FT:RCL:RC:RCR:CN:DR:DV:RR:RV	0/0:0,-2.10644,-25.6992:21:PASS:80:228:117:2:0:0:7:0	0/0:0,-12.0339,-137.593:120:PASS:437:932:500:2:0:0:40:0	1/1:-491.975,-42.1193,0:10000:PASS:750:85:756:0:0:0:0:140	0/0:0,-15.9473,-190.493:157:PASS:622:1215:619:2:0:0:53:0
unitig_0	4640710	DEL00000379	A	<DEL>	.	PASS	IMPRECISE;SVTYPE=DEL;SVMETHOD=EMBL.DELLYv0.7.7;CHR2=unitig_0;END=4641378;PE=82;MAPQ=60;CT=3to5;CIPOS=-126,126;CIEND=-126,126	GT:GL:GQ:FT:RCL:RC:RCR:CN:DR:DV:RR:RV	./.:0,0,0:0:LowQual:61:109:36:2:0:0:0:0	0/0:0,-0.903089,-18:10:LowQual:71:192:89:2:3:0:0:0	./.:0,0,0:0:LowQual:135:81:0:1:0:0:0:0	1/1:-477.099,-24.9849,0:10000:PASS:196:0:193:0:0:83:0:0
unitig_0	4640918	DEL00000380	T	<DEL>	.	PASS	PRECISE;SVTYPE=DEL;SVMETHOD=EMBL.DELLYv0.7.7;CHR2=unitig_0;END=4649088;PE=49;MAPQ=60;CT=3to5;CIPOS=-3,3;CIEND=-3,3;INSLEN=0;HOMLEN=3;SR=10;SRQ=0.964912;CONSENSUS=TCTCCAGGAAGACCGGCGCTTTCGTTCGCTCGTGGAGCTGTGGCTCGAAAGTTGCCGAAAGCTCATTGCAATCGCGGTTTTTTATCTTTGCTTGCTGGACTTCACACTGTCCTGCACCATGTCTGCCACCCAGGGAACTCTCACCGTCTTCGTCGGAGAGTCATGGTCAT;CE=1.97144	GT:GL:GQ:FT:RCL:RC:RCR:CN:DR:DV:RR:RV	./.:0,0,0:0:LowQual:644:1282:660:2:28:0:0:0	0/0:0,-6.61941,-76.6967:66:PASS:730:2226:1280:2:50:0:22:0	1/1:-164.393,-13.8406,0:138:PASS:1000:20:1809:0:0:49:0:46	./.:0,0,0:0:LowQual:2180:2417:1809:1:0:0:0:0
unitig_0	4642119	DEL00000381	A	<DEL>	.	PASS	IMPRECISE;SVTYPE=DEL;SVMETHOD=EMBL.DELLYv0.7.7;CHR2=unitig_0;END=4645015;PE=36;MAPQ=60;CT=3to5;CIPOS=-107,107;CIEND=-107,107	GT:GL:GQ:FT:RCL:RC:RCR:CN:DR:DV:RR:RV	0/0:0,-10.2267,-159.292:102:PASS:218:475:221:2:34:0:0:0	0/0:0,-13.8446,-270.597:138:PASS:453:611:453:1:46:0:0:0	./.:0,0,0:0:LowQual:106:13:4:0:0:0:0:0	1/1:-312.9,-16.5563,0:10000:PASS:444:184:503:0:0:55:0:0
unitig_0	4663848	DEL00000383	A	<DEL>	.	PASS	IMPRECISE;SVTYPE=DEL;SVMETHOD=EMBL.DELLYv0.7.7;CHR2=unitig_0;END=4667070;PE=60;MAPQ=60;CT=3to5;CIPOS=-50,50;CIEND=-50,50	GT:GL:GQ:FT:RCL:RC:RCR:CN:DR:DV:RR:RV	0/0:0,-10.1718,-158.937:102:PASS:236:481:170:2:34:0:0:0	0/0:0,-16.5562,-325.2:10000:PASS:525:1167:533:2:55:0:0:0	0/0:0,-27.9947,-553.499:10000:PASS:787:1561:452:3:93:0:0:0	1/1:-352.7,-18.0618,0:10000:PASS:835:3:761:0:0:60:0:0
unitig_0	4668026	DEL00000385	T	<DEL>	.	PASS	PRECISE;SVTYPE=DEL;SVMETHOD=EMBL.DELLYv0.7.7;CHR2=unitig_0;END=4672813;PE=66;MAPQ=60;CT=3to5;CIPOS=-4,4;CIEND=-4,4;INSLEN=0;HOMLEN=3;SR=10;SRQ=0.967949;CONSENSUS=TCCGTTCATTTCAACATCTCGCCACTGCGGAGCAACAGGGTCCCTCAGTTTTCCTCAAGTTTCGACCAGCAAGCGACCTGCTGCGAATGTGTGCGCAATGCGGCAATGTGGTACAGTGGCCCGCCTCTGCTTCCATCTCGCCGTTCACCCATCCCC;CE=1.9551	GT:GL:GQ:FT:RCL:RC:RCR:CN:DR:DV:RR:RV	1/1:-44.2959,-3.90928,0:39:PASS:379:0:425:0:0:37:0:13	0/0:0,-11.7351,-141.695:117:PASS:958:1612:1053:2:34:0:39:0	1/1:-177.78,-15.6332,0:157:PASS:1345:0:1577:0:0:66:0:52	0/0:0,-17.7524,-211.192:10000:PASS:449:2293:627:4:91:1:59:0
unitig_0	4672041	DEL00000386	GCGAGCCCGAGCCCAACATGGGCGCGATGCAGGGTCCTAGAGGCCGACGTCACACATGTCAAGGGCGGCATGTCGCCCTGGCAGCAGATCCCGCCGTGGCCAGCATCACCTACTAGCTGACCGCGCGGGACGCGTC	G	.	PASS	PRECISE;SVTYPE=DEL;SVMETHOD=EMBL.DELLYv0.7.7;CHR2=unitig_0;END=4672177;PE=0;MAPQ=60;CT=3to5;CIPOS=-9,9;CIEND=-9,9;INSLEN=0;HOMLEN=8;SR=10;SRQ=0.981013;CONSENSUS=AGGAGCAAGATCGATGATATCTTCGTAACCACCACCGACGTCGCCTCAGCCACCACCCGCCCGGCGGCGAGCCCGTCACGACGTTGCTCGAGGACACAACGTATATGACCGGCAGCGACAAAACGATTCGCCCCTATCTCTCGGTCGAGTTCCAGGAG;CE=1.94701	GT:GL:GQ:FT:RCL:RC:RCR:CN:DR:DV:RR:RV	./.:0,0,0:0:LowQual:0:0:0:-1:0:0:0:0	1/1:-152.493,-10.0402,0:100:PASS:3245:383:2957:0:0:0:1:45	./.:0,0,0:0:LowQual:0:0:0:-1:0:0:0:0	1/1:-204.19,-17.7511,0:10000:PASS:4010:405:3136:0:0:0:0:59
unitig_0	4672897	DEL00000387	GGGTAGACGACCATGTGCGTCGATCTCCCCTCCATGCAATCTTTTGTCATCCATCACCGAGCTTGTTAGTATCGTCTGCGGTAACCTTTGCGCCCGACCGGCCAATCTAGAGAGTGTTCTCCTTTCGAGCCCGACAGCGGAGCGTCATATGAT	G	.	PASS	PRECISE;SVTYPE=DEL;SVMETHOD=EMBL.DELLYv0.7.7;CHR2=unitig_0;END=4673050;PE=0;MAPQ=60;CT=3to5;CIPOS=-2,2;CIEND=-2,2;INSLEN=0;HOMLEN=1;SR=10;SRQ=0.951872;CONSENSUS=TGATAGGCGAATGTGTGCGCAATGCGGCAATGTGATACAGTGGCATATCTCTGCTTCCATCTCGCCGTTCACCCATCCCCCCATTGTCAGGGAACCTGCACAGCGGATGCCGCGTCGGGGCATCCGCCATGGTATACGCCATCTCCGCCACCAAGCTCCTCCTCGTCGTCATCGCGGTTGTCTCCAT;CE=1.95992	GT:GL:GQ:FT:RCL:RC:RCR:CN:DR:DV:RR:RV	0/0:0,-3.30776,-36.2964:33:PASS:1049:1947:1332:2:0:0:11:0	1/1:-142.896,-8.83785,0:88:PASS:2223:134:3538:0:0:0:1:40	0/0:0,-19.857,-232.989:10000:PASS:4601:12412:6650:2:0:0:66:0	0/0:0,-18.0531,-211.391:10000:PASS:5528:11742:4735:2:0:0:60:0
unitig_0	4673363	DEL00000388	G	<DEL>	.	PASS	PRECISE;SVTYPE=DEL;SVMETHOD=EMBL.DELLYv0.7.7;CHR2=unitig_0;END=4674390;PE=65;MAPQ=60;CT=3to5;CIPOS=-2,2;CIEND=-2,2;INSLEN=0;HOMLEN=1;SR=10;SRQ=0.957317;CONSENSUS=AAGCTCTTCTCGATGTCGCGGACCAGCTCCTGGAGGTGGGATATGGGCAGACGGACCGTCTGCTTGAGGCGCGCTATGCTGAGGGCTATTCATGCTATGCTATGCTGGGCCAGGTCGGGCTAGACTGTGGTGTGGCGTGGTGTGCTGTTGAACTCACCTGATT;CE=1.93806	GT:GL:GQ:FT:RCL:RC:RCR:CN:DR:DV:RR:RV	0/0:0,-2.70821,-32.5989:27:PASS:95:193:93:2:36:0:9:0	0/0:0,-16.5478,-194.191:10000:PASS:159:517:231:3:67:0:55:0	0/0:0,-29.4846,-345.984:10000:PASS:348:726:321:2:101:0:98:0	1/1:-175.692,-15.0432,0:150:PASS:227:0:247:0:0:64:0:50
unitig_0	4689211	DEL00000389	C	<DEL>	.	LowQual	IMPRECISE;SVTYPE=DEL;SVMETHOD=EMBL.DELLYv0.7.7;CHR2=unitig_0;END=4690054;PE=2;MAPQ=31;CT=3to5;CIPOS=-501,501;CIEND=-501,501	GT:GL:GQ:FT:RCL:RC:RCR:CN:DR:DV:RR:RV	1/1:-6.19931,-0.60137,0:7:LowQual:63:50:143:0:0:2:0:0	0/0:0,-1.80618,-36:18:PASS:103:67:61:1:6:0:0:0	./.:0,0,0:0:LowQual:124:6:32:0:0:0:0:0	1/1:-46.0977,-3.6101,0:36:PASS:238:224:274:1:0:12:0:0
unitig_0	4689521	DEL00000390	A	<DEL>	.	PASS	IMPRECISE;SVTYPE=DEL;SVMETHOD=EMBL.DELLYv0.7.7;CHR2=unitig_0;END=4690046;PE=69;MAPQ=60;CT=3to5;CIPOS=-147,147;CIEND=-147,147	GT:GL:GQ:FT:RCL:RC:RCR:CN:DR:DV:RR:RV	1/1:-6.19931,-0.60137,0:7:LowQual:44:1:60:0:0:2:0:0	0/0:0,-3.91338,-77:39:PASS:13:47:44:2:13:0:0:0	1/1:-10.9,-0.602055,0:7:LowQual:4:0:11:0:0:2:0:0	1/1:-371.897,-20.7683,0:10000:PASS:189:0:167:0:0:69:0:0
unitig_0	4693388	DEL00000391	TCGTTGAAGTTGTTGGAGTCGTTGAAGTTGTTGGAGTCGCTGAAGTCGTGGAAG	T	.	PASS	PRECISE;SVTYPE=DEL;SVMETHOD=EMBL.DELLYv0.7.7;CHR2=unitig_0;END=4693442;PE=0;MAPQ=60;CT=3to5;CIPOS=-5,5;CIEND=-5,5;INSLEN=0;HOMLEN=8;SR=10;SRQ=0.975904;CONSENSUS=TCCTGCACTGAGCTTTGATGGTTTCCCACCGGCCGCAGGGCTTGTACTGGTAGGTGATGATTGTGGGGTGATATAGGTCGTTGAAGTCGTTGAAGTCGTTGAAGTTGTTGGAGTCGTGATGAGCGTCGTGGTTGGGGTTGGGGTTCGGGTCGGAGACGGTGTCTG;CE=1.8611	GT:GL:GQ:FT:RCL:RC:RCR:CN:DR:DV:RR:RV	./.:0,0,0:0:LowQual:202:169:385:1:0:0:0:0	0/0:0,-9.62917,-115.496:96:PASS:986:2445:1471:2:0:0:32:0	1/1:-116.395,-6.73077,0:67:PASS:685:449:891:1:0:0:1:34	./.:0,0,0:0:LowQual:1356:1097:1307:1:0:0:0:0
unitig_0	4709640	DEL00000392	G	<DEL>	.	PASS	IMPRECISE;SVTYPE=DEL;SVMETHOD=EMBL.DELLYv0.7.7;CHR2=unitig_0;END=4710015;PE=18;MAPQ=60;CT=3to5;CIPOS=-176,176;CIEND=-176,176	GT:GL:GQ:FT:RCL:RC:RCR:CN:DR:DV:RR:RV	1/1:-101.9,-5.41831,0:54:PASS:3108:6087:1864:2:0:18:0:0	0/1:-7.78559,0,-67.7856:78:PASS:11141:12718:12487:1:12:2:0:0	1/1:-486.499,-9.49012,0:95:PASS:13360:9018:17709:1:3:85:0:0	0/1:-35.3877,0,-24.5881:10000:PASS:14540:18212:11538:1:5:7:0:0
unitig_0	4709785	DEL00000393	GATACTGAGTTGGGGGAGCAGGGTCTTACCCCTGCCAGCAGTCAGGTGACTTATTTGCCATTACTTACTTCATTTTTACTCGCTTCACTTAGCTATCATTACACAGAATACAAGAATGACTACCCCTTTCATTCCATTACGTTCTTTATGCCCTGGAGGCTTCGTTTGTGTGGGTGTTATATGATATCTTGAGAGGGTGTTGGTCAGCAGTAGGCACTGCTGCCCTGTCA	G	.	PASS	PRECISE;SVTYPE=DEL;SVMETHOD=EMBL.DELLYv0.7.7;CHR2=unitig_0;END=4710015;PE=0;MAPQ=60;CT=3to5;CIPOS=-5,5;CIEND=-5,5;INSLEN=0;HOMLEN=6;SR=10;SRQ=0.97561;CONSENSUS=CGTCGGTATAGGCATCCAGGCCTTGTTCAATGTCTGGCGCACCGGCGCCGACTTCGATACCCAATCGGCCTGCAAGTTCTTGAATCAGCCGCGGCCGATGAACAGCAAGCCCTCCCGCGAGGC;CE=1.95445	GT:GL:GQ:FT:RCL:RC:RCR:CN:DR:DV:RR:RV	1/1:-41.4976,-3.60991,0:36:PASS:1343:4526:1196:4:0:0:0:12	1/1:-219.487,-19.2533,0:10000:PASS:7370:3397:7491:0:0:0:0:64	./.:0,0,0:0:LowQual:6532:193:10645:0:0:0:0:0	1/1:-184.093,-15.6462,0:157:PASS:6267:9729:6547:2:0:0:0:52
unitig_0	4710093	DEL00000394	G	<DEL>	.	PASS	IMPRECISE;SVTYPE=DEL;SVMETHOD=EMBL.DELLYv0.7.7;CHR2=unitig_0;END=4713760;PE=18;MAPQ=60;CT=3to5;CIPOS=-50,50;CIEND=-50,50	GT:GL:GQ:FT:RCL:RC:RCR:CN:DR:DV:RR:RV	1/1:-102.4,-5.71927,0:57:PASS:289:33:194:0:0:19:0:0	0/0:0,-0.30103,-6:5:LowQual:812:390:3:1:1:0:0:0	./.:0,0,0:0:LowQual:876:532:0:1:0:0:0:0	./.:0,0,0:0:LowQual:894:1547:0:3:0:0:0:0
unitig_0	4710620	DEL00000395	TTATATATGTATATATAAGGAGTGGCCGACTCGCTTATAAACTACGTTATCTCTTTTATATAATTGATAGAA	T	.	PASS	PRECISE;SVTYPE=DEL;SVMETHOD=EMBL.DELLYv0.7.7;CHR2=unitig_0;END=4710692;PE=0;MAPQ=60;CT=3to5;CIPOS=-7,7;CIEND=-7,7;INSLEN=0;HOMLEN=7;SR=7;SRQ=0.993976;CONSENSUS=TTGGGGGATCCCGCACAGTAACGATGACGTACAATTGTCTATATTCAAGCTTGAAGAGGAAAAGAACAATGATTCTGTCAAAGGTTATATTATATAGTATTATTAAGTTAACAGTTTTAAGTACTATTATATAACACTTATCTTCATACTTTATATACTTGTAGGC;CE=1.88778	GT:GL:GQ:FT:RCL:RC:RCR:CN:DR:DV:RR:RV	./.:0,0,0:0:LowQual:0:0:0:-1:0:0:0:0	1/1:-25.5993,-2.10648,0:21:PASS:302:87:108:0:0:0:0:7	0/0:0,-0.300987,-3.99996:5:LowQual:107:287:108:3:0:0:1:0	0/0:0,-10.2318,-125.997:102:PASS:3790:6903:3461:2:0:0:34:0
unitig_0	4714611	DEL00000396	A	<DEL>	.	PASS	PRECISE;SVTYPE=DEL;SVMETHOD=EMBL.DELLYv0.7.7;CHR2=unitig_0;END=4715920;PE=52;MAPQ=60;CT=3to5;CIPOS=-4,4;CIEND=-4,4;INSLEN=0;HOMLEN=5;SR=10;SRQ=0.96875;CONSENSUS=GTATCTACCCGGTCCCTAAGTGCTCGTAGCCCCTTAAGTAGCTGATATGTCCCAACGATCGAAGGGCTTGGAAAGGAGTGGTCGAGAAGGAGAGGTATTTGATGGCAATCTTGGGGAGCGTCGAGGCG;CE=1.97165	GT:GL:GQ:FT:RCL:RC:RCR:CN:DR:DV:RR:RV	1/1:-41.7968,-3.60912,0:36:PASS:147:0:117:0:0:52:0:12	./.:0,0,0:0:LowQual:0:2:0:-1:0:0:0:0	./.:0,0,0:0:LowQual:0:0:0:-1:0:0:0:0	./.:0,0,0:0:LowQual:0:1:1:2:0:0:0:0
unitig_0	4730479	DEL00000401	A	<DEL>	.	LowQual	IMPRECISE;SVTYPE=DEL;SVMETHOD=EMBL.DELLYv0.7.7;CHR2=unitig_0;END=5323825;PE=2;MAPQ=28;CT=3to5;CIPOS=-487,487;CIEND=-487,487	GT:GL:GQ:FT:RCL:RC:RCR:CN:DR:DV:RR:RV	1/1:-3.52437,-0.526431,0:6:LowQual:40263:52594:30722:1:0:2:0:0	./.:0,0,0:0:LowQual:84941:110782:56482:2:0:0:0:0	./.:0,0,0:0:LowQual:106374:90173:38139:1:0:0:0:0	0/0:0,-1.36567,-8.86052:14:LowQual:133618:177659:61517:2:5:0:0:0
unitig_0	4731632	DEL00000404	A	<DEL>	.	LowQual	IMPRECISE;SVTYPE=DEL;SVMETHOD=EMBL.DELLYv0.7.7;CHR2=unitig_0;END=5035019;PE=2;MAPQ=5;CT=3to5;CIPOS=-363,363;CIEND=-363,363	GT:GL:GQ:FT:RCL:RC:RCR:CN:DR:DV:RR:RV	./.:0,0,0:0:LowQual:18684:33597:10402:2:0:0:0:0	./.:0,0,0:0:LowQual:36693:60402:31653:2:0:0:0:0	./.:0,0,0:0:LowQual:41304:58951:23376:2:0:0:0:0	1/1:-0.334911,-0.135941,0:2:LowQual:64593:84098:47259:2:0:1:0:0
unitig_0	4735846	DEL00000412	A	<DEL>	.	LowQual	IMPRECISE;SVTYPE=DEL;SVMETHOD=EMBL.DELLYv0.7.7;CHR2=unitig_0;END=4942562;PE=4;MAPQ=7;CT=3to5;CIPOS=-292,292;CIEND=-292,292	GT:GL:GQ:FT:RCL:RC:RCR:CN:DR:DV:RR:RV	0/0:0,-0.536687,-2.63463:6:LowQual:11096:22453:12592:2:2:0:0:0	./.:0,0,0:0:LowQual:21055:49275:14527:3:0:0:0:0	./.:0,0,0:0:LowQual:20467:45527:13979:3:0:0:0:0	1/1:-1.9857,-0.487764,0:6:LowQual:38890:61954:35194:2:0:2:0:0
unitig_0	4737478	DEL00000417	A	<DEL>	.	LowQual	IMPRECISE;SVTYPE=DEL;SVMETHOD=EMBL.DELLYv0.7.7;CHR2=unitig_0;END=5043929;PE=2;MAPQ=8;CT=3to5;CIPOS=-405,405;CIEND=-405,405	GT:GL:GQ:FT:RCL:RC:RCR:CN:DR:DV:RR:RV	0/0:0,-1.32708,-9.02193:13:LowQual:18470:34848:12723:2:5:0:0:0	1/1:-0.72506,-0.22609,0:3:LowQual:35433:63675:29850:2:0:1:0:0	./.:0,0,0:0:LowQual:39266:59485:23814:2:0:0:0:0	0/0:0,-0.857202,-8.65411:10:LowQual:63582:96764:39647:2:3:0:0:0
unitig_0	4738519	DEL00000419	T	<DEL>	.	LowQual	IMPRECISE;SVTYPE=DEL;SVMETHOD=EMBL.DELLYv0.7.7;CHR2=unitig_0;END=4956063;PE=2;MAPQ=13;CT=3to5;CIPOS=-495,495;CIEND=-495,495	GT:GL:GQ:FT:RCL:RC:RCR:CN:DR:DV:RR:RV	1/1:-1.88102,-0.483076,0:6:LowQual:11723:23214:11620:2:0:2:0:0	./.:0,0,0:0:LowQual:22203:49613:14181:3:0:0:0:0	./.:0,0,0:0:LowQual:21826:45599:19060:2:0:0:0:0	./.:0,0,0:0:LowQual:40572:63059:33748:2:0:0:0:0
unitig_0	4739131	DEL00000422	C	<DEL>	.	LowQual	IMPRECISE;SVTYPE=DEL;SVMETHOD=EMBL.DELLYv0.7.7;CHR2=unitig_0;END=5323366;PE=2;MAPQ=9;CT=3to5;CIPOS=-470,470;CIEND=-470,470	GT:GL:GQ:FT:RCL:RC:RCR:CN:DR:DV:RR:RV	1/1:-0.841565,-0.242595,0:4:LowQual:39014:51709:30100:1:0:1:0:0	./.:0,0,0:0:LowQual:79801:110305:55053:2:0:0:0:0	./.:0,0,0:0:LowQual:99045:90089:36309:1:0:0:0:0	./.:0,0,0:0:LowQual:129054:175857:59467:2:0:0:0:0
unitig_0	4752831	DEL00000424	C	<DEL>	.	PASS	PRECISE;SVTYPE=DEL;SVMETHOD=EMBL.DELLYv0.7.7;CHR2=unitig_0;END=4756990;PE=70;MAPQ=60;CT=3to5;CIPOS=-4,4;CIEND=-4,4;INSLEN=0;HOMLEN=4;SR=10;SRQ=0.962733;CONSENSUS=GGAGGCTATGACTTTTGGTATCGTGGATTCAAGGGCGGGTTCTTCTTACAATAGAGGCATCGTACAATTATCCGCCGATGTGGGAGAGTGATGCGGCAACTTTCAACAGCTTTCGACACGTCGCGTGACTGTTCTCGCCTCATCTGTTATGAGAGAGTTG;CE=1.98075	GT:GL:GQ:FT:RCL:RC:RCR:CN:DR:DV:RR:RV	0/0:0,-0.902091,-9.699:10:LowQual:377:604:187:2:30:0:3:0	0/0:0,-3.61082,-43.0985:36:PASS:362:1712:316:5:19:0:12:0	0/0:0,-3.00904,-35.8987:30:PASS:519:1585:560:3:20:0:10:0	1/1:-222.888,-19.2541,0:10000:PASS:1057:8:1154:0:0:70:0:64
unitig_0	4753784	DEL00000425	TACCGATGTTGTGAGGACGGACGGATGAGGACGTAGCTTACATAAGCCTTTCACTGGCCCCACACCAGCTCTTACTTAGCTCACCACTTCTCAGAAAGACATAGCTTTGCCATAGAACAACAATACATGACGAATGCACAGCACAGCTTCAGGAAGCCTACGTGAAGCGTAGCCGGTCAAGCCCGTGATACTATCCTATCTGCCGGACGTAAGCCTTACA	T	.	PASS	PRECISE;SVTYPE=DEL;SVMETHOD=EMBL.DELLYv0.7.7;CHR2=unitig_0;END=4754004;PE=0;MAPQ=60;CT=3to5;CIPOS=-8,8;CIEND=-8,8;INSLEN=0;HOMLEN=8;SR=8;SRQ=0.963636;CONSENSUS=AGGCAGCATACTGTAATAGCCTTGATACTAGCACAACCTTACGCATCTACCGATATCTTGGTGATCGGGTTTGAATTACTGCAGACTTGGCATAGACTGAGATGTTTTGCAATATCTTACGCAAGGCGATGATTGTGTTCCTTGCATTGTGAAGCTTATCCCTAA;CE=1.97939	GT:GL:GQ:FT:RCL:RC:RCR:CN:DR:DV:RR:RV	./.:0,0,0:0:LowQual:0:13137:31:848:0:0:0:0	1/1:-57.0975,-4.81393,0:48:PASS:1122:4133:1352:3:0:0:0:16	0/0:0,-4.21268,-51.5983:42:PASS:1689:2954:1438:2:0:0:14:0	./.:0,0,0:0:LowQual:81:44:0:1:0:0:0:0
unitig_0	4754004	DEL00000426	A	<DEL>	.	PASS	IMPRECISE;SVTYPE=DEL;SVMETHOD=EMBL.DELLYv0.7.7;CHR2=unitig_0;END=5500593;PE=3;MAPQ=29;CT=3to5;CIPOS=-544,544;CIEND=-544,544	GT:GL:GQ:FT:RCL:RC:RCR:CN:DR:DV:RR:RV	1/1:-9.29865,-0.901745,0:10:LowQual:50993:63888:59410:1:0:3:0:0	./.:0,0,0:0:LowQual:108788:142558:70564:2:0:0:0:0	./.:0,0,0:0:LowQual:136133:105304:88845:1:0:0:0:0	./.:0,0,0:0:LowQual:163316:205497:102271:2:0:0:0:0
unitig_0	4755893	DEL00000427	CGGTCGAGGTCGGGGTCGG	C	.	PASS	PRECISE;SVTYPE=DEL;SVMETHOD=EMBL.DELLYv0.7.7;CHR2=unitig_0;END=4755912;PE=0;MAPQ=60;CT=3to5;CIPOS=-13,13;CIEND=-13,13;INSLEN=0;HOMLEN=17;SR=10;SRQ=1;CONSENSUS=CAGAAACGATATTGCCAAGCTCTTGGGACGGTTGCAGCTTGCCGCTGCGGTGCTGTTCAATCAGTCTGATGACCTGCTGGACATTGAAGGGTAGGTGGCGGTCAGTCGGGTTCTGTGCCGAGGCTGAGGTCGCGGTCGAGGTCGGCAGAAGATTACCACCGCC;CE=1.95878	GT:GL:GQ:FT:RCL:RC:RCR:CN:DR:DV:RR:RV	0/0:0,-2.40642,-27.0982:24:PASS:178:312:114:2:0:0:8:0	0/0:0,-16.545,-186.588:10000:PASS:826:1644:730:2:0:0:55:0	1/1:-343.98,-30.3842,0:10000:PASS:700:419:587:1:0:0:0:101	./.:0,0,0:0:LowQual:0:0:0:-1:0:0:0:0
unitig_0	4761228	DEL00000428	GCTATATCTATCACTATATCTATCACTATATCTATCACTATATCTATCACTATATCTATCA	G	.	PASS	PRECISE;SVTYPE=DEL;SVMETHOD=EMBL.DELLYv0.7.7;CHR2=unitig_0;END=4761289;PE=0;MAPQ=60;CT=3to5;CIPOS=-15,15;CIEND=-15,15;INSLEN=0;HOMLEN=14;SR=10;SRQ=0.993939;CONSENSUS=CTGGGGCTGATTGGACTCGGCAGCAGCTCACAGCCTGCAAGACCTGACGAATGTTGTAGTGTTTTTGAAATTCGACTTACAAGTTTGTCGAGTGCTCTGGGTCTAGATCCGGGTCTGCGTGTTGTGCTATATCTATCACTTGACGTGCGCTGGAACATCACAAAT;CE=1.98513	GT:GL:GQ:FT:RCL:RC:RCR:CN:DR:DV:RR:RV	./.:0,0,0:0:LowQual:0:0:0:-1:0:0:0:0	1/1:-34.0993,-2.70856,0:27:PASS:287:92:227:0:0:0:0:9	1/1:-64.2986,-5.11606,0:51:PASS:684:225:457:0:0:0:0:17	./.:0,0,0:0:LowQual:1363:25:1740:0:0:0:0:0
unitig_0	4767109	DEL00000429	A	<DEL>	.	PASS	IMPRECISE;SVTYPE=DEL;SVMETHOD=EMBL.DELLYv0.7.7;CHR2=unitig_0;END=4768385;PE=6;MAPQ=37;CT=3to5;CIPOS=-523,523;CIEND=-523,523	GT:GL:GQ:FT:RCL:RC:RCR:CN:DR:DV:RR:RV	./.:0,0,0:0:LowQual:0:0:0:-1:0:0:0:0	0/0:0,-2.70888,-48.1996:27:PASS:61:196:72:3:9:0:0:0	./.:0,0,0:0:LowQual:0:0:0:-1:0:0:0:0	1/1:-20.9991,-1.80526,0:18:PASS:360:0:361:0:0:6:0:0
unitig_0	4778060	DEL00000430	T	<DEL>	.	PASS	PRECISE;SVTYPE=DEL;SVMETHOD=EMBL.DELLYv0.7.7;CHR2=unitig_0;END=4780387;PE=6;MAPQ=60;CT=3to5;CIPOS=-3,3;CIEND=-3,3;INSLEN=0;HOMLEN=3;SR=8;SRQ=0.964824;CONSENSUS=AGATATGGGGCGAGAACTGAAGGTTCATCAGCTGAGATAGGCAGCGATATGAGCCGAAGCCTTCTTGGATCGCTTCAAAGACCATAGACATAAAGAATTCTGTTAAGTATGTTTCGACGACCTTAACATTGTCATGACCTATGTCGAAATATTTGTATCTTCGCTACCTCTCGTACAACGCCATCGAAGCGGTCTTC;CE=1.98997	GT:GL:GQ:FT:RCL:RC:RCR:CN:DR:DV:RR:RV	0/0:0,-2.40671,-28.8985:24:PASS:448:463:204:1:44:0:8:0	0/0:0,-1.20353,-13.8994:12:LowQual:159:320:187:2:20:0:4:0	1/1:-18.4995,-1.50465,0:15:PASS:26:0:153:0:0:6:0:5	0/0:0,-10.5312,-129.395:105:PASS:650:1320:662:2:115:0:35:0
unitig_0	4803680	DEL00000432	CGTCTCGAATGACGTCGTGCTGGCT	C	.	LowQual	PRECISE;SVTYPE=DEL;SVMETHOD=EMBL.DELLYv0.7.7;CHR2=unitig_0;END=4803705;PE=0;MAPQ=3;CT=3to5;CIPOS=-13,13;CIEND=-13,13;INSLEN=0;HOMLEN=24;SR=6;SRQ=1;CONSENSUS=AATGGCCCCGCCGGCAGCTCCGTCGTGCTGGCCGTCTCGAATGAGCACTGGGTGCGCTGCCT;CE=1.87327	GT:GL:GQ:FT:RCL:RC:RCR:CN:DR:DV:RR:RV	1/1:-18.3408,-1.74698,0:17:PASS:111:94:68:1:0:0:0:6	0/0:0,-24.0697,-280.587:10000:PASS:1529:3013:1356:2:0:0:80:0	0/0:0,-7.82299,-91.3962:78:PASS:1190:2256:819:2:0:0:26:0	0/0:0,-9.92926,-116.395:99:PASS:554:1203:535:2:0:0:33:0
unitig_0	4803948	DEL00000433	ATGGATTGATTGATTGATTGGTTGATTGATTGATTGG	A	.	PASS	PRECISE;SVTYPE=DEL;SVMETHOD=EMBL.DELLYv0.7.7;CHR2=unitig_0;END=4803985;PE=0;MAPQ=60;CT=3to5;CIPOS=-11,11;CIEND=-11,11;INSLEN=0;HOMLEN=13;SR=7;SRQ=1;CONSENSUS=GGCAACATAGCGTCATCGGATGGATGGATTGATTGATTGGTTGGTTGGTTGGTTGGTTGGTTGGTTGATTAGCTCTGTCGGCGGTAGGGATTGGAGG;CE=1.79089	GT:GL:GQ:FT:RCL:RC:RCR:CN:DR:DV:RR:RV	1/1:-81.5942,-7.2189,0:72:PASS:353:374:231:1:0:0:0:24	0/0:0,-7.82299,-91.2962:78:PASS:1368:1914:1206:1:0:0:26:0	1/1:-150.994,-12.6375,0:126:PASS:511:621:51:2:0:0:0:42	0/0:0,-2.71868,-68.7961:27:PASS:755:1100:484:2:0:0:21:1
unitig_0	4803960	DEL00000434	ATTGATTGGTTGATTGATTGATTGGTTGATTGATTGGTTGGTTGG	A	.	PASS	PRECISE;SVTYPE=DEL;SVMETHOD=EMBL.DELLYv0.7.7;CHR2=unitig_0;END=4804005;PE=0;MAPQ=60;CT=3to5;CIPOS=-11,11;CIEND=-11,11;INSLEN=0;HOMLEN=13;SR=8;SRQ=0.993548;CONSENSUS=CTACGGCAACATAGCGTCATCGGATGGATGGATTGATTGATTGATTGGTTGGTTGGTTGGTTGATTAGCTCTGTCGGCGGTAGGGATTGGAGGGTGTCGATGTATGGATGGCAGAGGGGGGACAGATCGCTGGGCGCTTTGCTCGGGCTGGTTCC;CE=1.87979	GT:GL:GQ:FT:RCL:RC:RCR:CN:DR:DV:RR:RV	0/0:0,-1.20343,-13.7993:12:LowQual:359:470:416:1:0:0:4:0	0/0:0,-17.4513,-204.092:10000:PASS:1093:2919:1816:2:0:0:58:0	1/1:-120.095,-10.2297,0:102:PASS:571:402:579:1:0:0:0:34	0/0:0,-5.41382,-61.0953:54:PASS:664:1340:837:2:0:0:18:0
unitig_0	4815596	DEL00000436	G	<DEL>	.	PASS	IMPRECISE;SVTYPE=DEL;SVMETHOD=EMBL.DELLYv0.7.7;CHR2=unitig_0;END=4816832;PE=42;MAPQ=60;CT=3to5;CIPOS=-50,50;CIEND=-50,50	GT:GL:GQ:FT:RCL:RC:RCR:CN:DR:DV:RR:RV	0/0:0,-9.63295,-192:96:PASS:99:187:87:2:32:0:0:0	0/0:0,-8.42883,-168:84:PASS:155:396:193:2:28:0:0:0	1/1:-249.6,-12.6432,0:126:PASS:99:0:297:0:0:42:0:0	1/1:-227.6,-12.0411,0:120:PASS:105:4:290:0:0:40:0:0
unitig_0	4828656	DEL00000438	T	<DEL>	.	LowQual	IMPRECISE;SVTYPE=DEL;SVMETHOD=EMBL.DELLYv0.7.7;CHR2=unitig_0;END=5026667;PE=2;MAPQ=6;CT=3to5;CIPOS=-418,418;CIEND=-418,418	GT:GL:GQ:FT:RCL:RC:RCR:CN:DR:DV:RR:RV	0/0:0,-0.797707,-4.59462:9:LowQual:12527:20380:7135:2:3:0:0:0	./.:0,0,0:0:LowQual:23465:36904:23253:2:0:0:0:0	./.:0,0,0:0:LowQual:24244:34652:16320:2:0:0:0:0	1/1:-0.474372,-0.175402,0:3:LowQual:35375:48180:27154:2:0:1:0:0
unitig_0	4830616	DEL00000443	A	<DEL>	.	LowQual	IMPRECISE;SVTYPE=DEL;SVMETHOD=EMBL.DELLYv0.7.7;CHR2=unitig_0;END=5472423;PE=6;MAPQ=14;CT=3to5;CIPOS=-319,319;CIEND=-319,319	GT:GL:GQ:FT:RCL:RC:RCR:CN:DR:DV:RR:RV	./.:0,0,0:0:LowQual:41949:51158:47611:1:0:0:0:0	1/1:-6.69717,-1.40232,0:14:LowQual:82215:116963:55679:2:0:5:0:0	./.:0,0,0:0:LowQual:94796:78165:71471:1:0:0:0:0	0/0:0,-0.591056,-3.789:7:LowQual:132709:166680:80618:2:2:0:0:0
unitig_0	4838023	DEL00000444	A	<DEL>	.	PASS	IMPRECISE;SVTYPE=DEL;SVMETHOD=EMBL.DELLYv0.7.7;CHR2=unitig_0;END=4844400;PE=68;MAPQ=60;CT=3to5;CIPOS=-59,59;CIEND=-59,59	GT:GL:GQ:FT:RCL:RC:RCR:CN:DR:DV:RR:RV	1/1:-194.794,-10.8312,0:108:PASS:542:0:532:0:0:36:0:0	1/1:-85.0989,-4.51435,0:45:PASS:498:19:832:0:0:15:0:0	1/1:-130,-6.62261,0:66:PASS:704:1:1548:0:0:22:0:0	1/1:-403,-20.4698,0:10000:PASS:1696:7:1552:0:0:68:0:0
unitig_0	4846359	DEL00000445	AAACCGGTCAAGCCTTGTCCTCCCTGCGACGGATCAGATTG	A	.	PASS	PRECISE;SVTYPE=DEL;SVMETHOD=EMBL.DELLYv0.7.7;CHR2=unitig_0;END=4846400;PE=0;MAPQ=60;CT=3to5;CIPOS=-30,30;CIEND=-30,30;INSLEN=0;HOMLEN=31;SR=6;SRQ=0.960396;CONSENSUS=GATGAAGCCTGATGGTGGGCGGGATTGAAACCGGTCAGGCCTTGTCCTCCCTGCGACGGATCAGATTAAAGACACTTTGTGTGTTGTGTGACGTGATCT;CE=1.97017	GT:GL:GQ:FT:RCL:RC:RCR:CN:DR:DV:RR:RV	1/1:-13.9994,-1.20351,0:12:LowQual:103:225:249:1:0:0:0:4	0/0:0,-7.22116,-84.5964:72:PASS:1360:2234:860:2:0:0:24:0	0/0:0,-7.82286,-91.1961:78:PASS:1151:2875:1593:2:0:0:26:0	0/0:0,-10.8318,-125.895:108:PASS:1370:2461:1291:2:0:0:36:0
unitig_0	4847206	DEL00000446	C	<DEL>	.	PASS	PRECISE;SVTYPE=DEL;SVMETHOD=EMBL.DELLYv0.7.7;CHR2=unitig_0;END=4847646;PE=19;MAPQ=60;CT=3to5;CIPOS=-4,4;CIEND=-4,4;INSLEN=0;HOMLEN=3;SR=10;SRQ=0.95045;CONSENSUS=TTGAAGGCGGCCTGACAGAGCTATAGGTATGATAGTATAAGGTAGATTTTAGCTCTTTATAGTTTCCTTATCAAATCCTAGGAAGCTAAGACAATAGTGTTTAAGACACACTTGTGACCATACATACACACACAAAACCAATTAACGCCCGGCAGCTGAGCCGAAAGGGCAACTATCACTGATTACAAGTATATTTCCTCATTAAACTGAACTCT;CE=1.95803	GT:GL:GQ:FT:RCL:RC:RCR:CN:DR:DV:RR:RV	./.:0,0,0:0:LowQual:3482:5816:3411:2:0:0:0:0	1/1:-65.0979,-5.41641,0:54:PASS:3396:296:4941:0:1:19:0:18	0/0:0,-22.5656,-266.588:10000:PASS:11263:36630:9405:4:89:0:75:0	0/0:0,-11.1329,-131.195:111:PASS:17757:32126:16378:2:88:0:37:0
unitig_0	4863241	DEL00000448	TCTACTGCAATCATCAGACGAAATCGCA	T	.	PASS	PRECISE;SVTYPE=DEL;SVMETHOD=EMBL.DELLYv0.7.7;CHR2=unitig_0;END=4863269;PE=0;MAPQ=60;CT=3to5;CIPOS=-3,3;CIEND=-3,3;INSLEN=0;HOMLEN=3;SR=10;SRQ=1;CONSENSUS=TCGAAGAAGTTGACGTTAACGTTGACACGCTGGAGACAACAGGCAAGTCAAGAAGCTCGACCTTTTTCTCTTCTTCTCCCTTCCTCTCTATCTCGCGCGCGCGTCGCGACTTTTGCCCTTGCCCCTTCCCTTCTTTTGCTAACCTGTCAATTTTTGCTCTGCCTGCAGTTTCCAGCCCCACTACCACCACCACCACCATCGCTCCCACGGGAGACGGAGACGGAGACAAATCCAAATGCAACAAG…	GT:GL:GQ:FT:RCL:RC:RCR:CN:DR:DV:RR:RV	0/0:0,-2.40698,-28.6987:24:PASS:174:410:206:2:0:0:8:0	0/0:0,-19.2565,-226.291:10000:PASS:1135:2149:1061:2:0:0:64:0	0/0:0,-27.3815,-324.188:10000:PASS:1638:3198:1566:2:0:0:91:0	1/1:-327.385,-25.4839,0:10000:PASS:810:88:811:0:0:0:1:95
unitig_0	4866651	DEL00000449	C	<DEL>	.	LowQual	IMPRECISE;SVTYPE=DEL;SVMETHOD=EMBL.DELLYv0.7.7;CHR2=unitig_0;END=5413070;PE=2;MAPQ=35;CT=3to5;CIPOS=-563,563;CIEND=-563,563	GT:GL:GQ:FT:RCL:RC:RCR:CN:DR:DV:RR:RV	./.:0,0,0:0:LowQual:34450:39635:36494:1:0:0:0:0	0/0:0,-19.2589,-372.893:10000:PASS:63640:100448:43371:2:64:0:0:0	./.:0,0,0:0:LowQual:68519:63056:53229:1:0:0:0:0	1/1:-6.79964,-0.601705,0:7:LowQual:106559:138381:61324:2:0:2:0:0
unitig_0	4866745	DEL00000450	G	<DEL>	.	PASS	IMPRECISE;SVTYPE=DEL;SVMETHOD=EMBL.DELLYv0.7.7;CHR2=unitig_0;END=4867253;PE=53;MAPQ=60;CT=3to5;CIPOS=-82,82;CIEND=-82,82	GT:GL:GQ:FT:RCL:RC:RCR:CN:DR:DV:RR:RV	0/0:0,-6.62046,-126.398:66:PASS:56:141:47:3:22:0:0:0	0/0:0,-12.6432,-252:126:PASS:89:323:38:5:42:0:0:0	./.:0,0,0:0:LowQual:1:0:1:0:0:0:0:0	1/1:-300.699,-16.2551,0:10000:PASS:114:1:130:0:0:54:0:0
unitig_0	4867506	DEL00000451	GGGGCCTTGCTTTTCTTGCAAAGATCGCAGTTGCGGATCACCTGCTCGACTTGAGCCCTAGTTCCTTTGAACTGGTGATGTTGTCGGAGACGTTGGTAGGTTTTCCACACTCCTTGATC	G	.	PASS	PRECISE;SVTYPE=DEL;SVMETHOD=EMBL.DELLYv0.7.7;CHR2=unitig_0;END=4867625;PE=0;MAPQ=60;CT=3to5;CIPOS=-3,3;CIEND=-3,3;INSLEN=0;HOMLEN=3;SR=10;SRQ=0.968504;CONSENSUS=TGATACTGAGTGCCATGGCGCATCGGGTATTTGGAGTGGTCGGATTTCTCCATAGGGTTTGTGTCGGCCGTGTGCCTTGGCTTCGTGGACTTCCTTAATCAGTCGGGTCTCATCTCTGGCGACGG;CE=1.91664	GT:GL:GQ:FT:RCL:RC:RCR:CN:DR:DV:RR:RV	1/1:-57.397,-4.81344,0:48:PASS:820:7:472:0:0:0:0:16	0/0:0,-2.40742,-29.5992:24:PASS:1129:3483:1568:3:0:0:8:0	./.:0,0,0:0:LowQual:0:0:0:-1:0:0:0:0	0/0:0,-7.22209,-87.8974:72:PASS:4376:6713:3427:2:0:0:24:0
unitig_0	4897763	DEL00000452	G	<DEL>	.	PASS	IMPRECISE;SVTYPE=DEL;SVMETHOD=EMBL.DELLYv0.7.7;CHR2=unitig_0;END=4900116;PE=28;MAPQ=51;CT=3to5;CIPOS=-141,141;CIEND=-141,141	GT:GL:GQ:FT:RCL:RC:RCR:CN:DR:DV:RR:RV	1/1:-58.1991,-3.61143,0:36:PASS:24:6:209:0:0:12:0:0	0/0:0,-1.80617,-35:18:PASS:168:541:232:3:6:0:0:0	1/1:-10.7,-0.602051,0:7:LowQual:5:64:327:0:0:2:0:0	1/1:-136.997,-8.4261,0:84:PASS:85:36:580:0:0:28:0:0
unitig_0	4912060	DEL00000453	ATTGCCAACTTAAGGT	A	.	PASS	PRECISE;SVTYPE=DEL;SVMETHOD=EMBL.DELLYv0.7.7;CHR2=unitig_0;END=4912076;PE=0;MAPQ=60;CT=3to5;CIPOS=-6,6;CIEND=-6,6;INSLEN=0;HOMLEN=5;SR=9;SRQ=0.980769;CONSENSUS=TGGAACGAACCACTAATTGCCGCCTAGAAATTTCGCCGCATCCAACATCCAACAACCACCTCGCCCGAACCAACCAACCTCTTGCGACAAAGGCTGCAGCAAACAGGCCATTTTGTCGACCAGCCTGAACGCCACAGAAATCTCTGACAATATCTC;CE=1.91634	GT:GL:GQ:FT:RCL:RC:RCR:CN:DR:DV:RR:RV	1/1:-63.9973,-5.41585,0:54:PASS:116:52:76:1:0:0:0:18	1/1:-586.072,-50.5451,0:10000:PASS:719:145:726:0:0:0:0:168	1/1:-299.784,-25.5717,0:10000:PASS:442:91:432:0:0:0:0:85	1/1:-346.186,-29.4866,0:10000:PASS:479:94:460:0:0:0:0:98
unitig_0	4913749	DEL00000454	T	<DEL>	.	PASS	PRECISE;SVTYPE=DEL;SVMETHOD=EMBL.DELLYv0.7.7;CHR2=unitig_0;END=4917206;PE=83;MAPQ=60;CT=3to5;CIPOS=-3,3;CIEND=-3,3;INSLEN=0;HOMLEN=3;SR=10;SRQ=0.993548;CONSENSUS=GAAGGAAGTCTGCTGGGAAAATATAGCCGATGGGATATCGACCATGAAGGAGGGGAAACCTGTTACAACCTACCGCGCCATGAAACGGTTCGCGCGACGTTGGCAAAACGGAAGGTAAATTGTCGCGATGTATCCGGTATGTGTGCGAATACGGA;CE=1.96246	GT:GL:GQ:FT:RCL:RC:RCR:CN:DR:DV:RR:RV	./.:0,0,0:0:LowQual:340:0:248:0:0:52:0:0	0/0:0,-4.51318,-53.4977:45:PASS:460:545:1394:1:27:0:15:0	0/0:0,-6.31887,-75.1972:63:PASS:603:818:1256:1:16:0:21:0	1/1:-240.29,-20.4598,0:10000:PASS:947:2:619:0:0:82:0:68
unitig_0	4917793	DEL00000455	ACTCGAGCTCGAGCTCGAG	A	.	PASS	PRECISE;SVTYPE=DEL;SVMETHOD=EMBL.DELLYv0.7.7;CHR2=unitig_0;END=4917812;PE=0;MAPQ=60;CT=3to5;CIPOS=-9,9;CIEND=-9,9;INSLEN=0;HOMLEN=10;SR=10;SRQ=0.987421;CONSENSUS=TCATCAGCAACCGCAAGAACTCGAGCACAAGCACAAGCACAAGCACGAGCAAAGCATCTACGATCCCTCCCCATCCATCATCTCCTCTCCGCCTCGTCATCTTTCCGCCTCAGCAGGCCCCCATTCTTCTTCGTCTGCCGCTGCGCTGCGAAAGTCGTC;CE=1.91352	GT:GL:GQ:FT:RCL:RC:RCR:CN:DR:DV:RR:RV	0/0:0,-1.20353,-14.1994:12:LowQual:93:221:128:2:0:0:4:0	0/0:0,-15.3454,-181.993:154:PASS:593:1253:398:3:0:0:51:0	0/0:0,-10.8299,-124.193:108:PASS:813:1780:835:2:0:0:36:0	1/1:-270.589,-22.8669,0:10000:PASS:401:87:427:0:0:0:0:76
unitig_0	4917968	DEL00000456	CCTGCTGCTGCTGCTG	C	.	PASS	PRECISE;SVTYPE=DEL;SVMETHOD=EMBL.DELLYv0.7.7;CHR2=unitig_0;END=4917984;PE=0;MAPQ=60;CT=3to5;CIPOS=-10,10;CIEND=-10,10;INSLEN=0;HOMLEN=10;SR=10;SRQ=0.974026;CONSENSUS=AAAGCATCTACGATCCCTCCCCATCCATCATCTCCTCTCCGCCTCGTCATCATTCCGCCTCAGCAGGCCCCCATTCTTCTTCGTCTGCCTCTGCGCTGCGAAAGTCGTCCGACGTAACATTACTTCCAGCTGCTGCGCCTGCCACACGCGCACC;CE=1.87726	GT:GL:GQ:FT:RCL:RC:RCR:CN:DR:DV:RR:RV	0/0:0,-1.80487,-20.8987:18:PASS:119:255:123:2:0:0:6:0	1/1:-414.278,-35.8002,0:10000:PASS:686:303:512:1:0:0:0:119	0/0:0,-9.92509,-113.091:99:PASS:724:1401:679:2:0:0:33:0	0/0:0,-6.61873,-76.4961:66:PASS:296:563:261:2:0:0:22:0
unitig_0	4919577	DEL00000457	TCGGCGGCGGCGGCGGCGG	T	.	PASS	PRECISE;SVTYPE=DEL;SVMETHOD=EMBL.DELLYv0.7.7;CHR2=unitig_0;END=4919596;PE=0;MAPQ=60;CT=3to5;CIPOS=-14,14;CIEND=-14,14;INSLEN=0;HOMLEN=13;SR=10;SRQ=1;CONSENSUS=GGGCGCCGGCATCGACGACATGTCGCGCGACCTGCTGCCGCAGTGGATCGAGCACATCCACCGCTGGGGCACGTCCGCGTACGCCGACGCGGTGGTGCGAGACGTCAACTGCGGGCGGAAGCCCCTCGGCGGCGGCGGGCACATCGACCCTGCT;CE=1.8434	GT:GL:GQ:FT:RCL:RC:RCR:CN:DR:DV:RR:RV	1/1:-46.3955,-4.20987,0:42:PASS:97:66:90:1:0:0:0:14	0/0:0,-15.0417,-170.79:150:PASS:1479:2119:1340:2:0:0:50:0	1/1:-592.464,-52.6441,0:10000:PASS:1058:430:892:0:0:0:0:175	0/0:0,-14.1401,-160.792:141:PASS:518:1042:598:2:0:0:47:0
unitig_0	4923150	DEL00000459	ATACGGCCGCATTCCTTTCAAGAACCACCGGTACTCGGTCATTCGCGAACGGCTACTAAACTCGAATTATGCGGAGTCGGGTCAAACGATCGTCCCATATATGGATCGGAAGCTAACCGCAATCGTCAACTTCCGACTCCTTCCCGGGCACCGCTCCTAATGTCAGTCGGTAATGATACTGGATCGTCCAAGGCCCCATGTTGAGGTTTGCG	A	.	PASS	PRECISE;SVTYPE=DEL;SVMETHOD=EMBL.DELLYv0.7.7;CHR2=unitig_0;END=4923362;PE=0;MAPQ=60;CT=3to5;CIPOS=-1,1;CIEND=-1,1;INSLEN=0;HOMLEN=0;SR=10;SRQ=0.988095;CONSENSUS=CATTATCTCCATAGATTTTCGCCTGCTTAAGAGAGACCGGTGATGTGGCGGTGCGTGGCTGCATGCGATCCGTTGTGGCTGCCGGCCTTAAGGGCCCCGTACTAGACCATGGCAAGTGGTTATAGAGTAGTCATAATATATACTAAGACTCTCCTCGCCTAGTCTTCG;CE=1.99122	GT:GL:GQ:FT:RCL:RC:RCR:CN:DR:DV:RR:RV	0/0:0,-3.60898,-41.3966:36:PASS:1734:2131:1567:1:0:0:12:0	0/0:0,-9.93045,-121.296:99:PASS:5994:7014:4439:1:0:0:33:0	0/0:0,-5.41492,-63.2964:54:PASS:4786:9352:4710:2:0:0:18:0	1/1:-130.595,-10.832,0:108:PASS:7554:22:4819:0:0:0:0:36
unitig_0	4932136	DEL00000460	GTGACGGATGATCGTCGATCATACATATGTCATACA	G	.	PASS	PRECISE;SVTYPE=DEL;SVMETHOD=EMBL.DELLYv0.7.7;CHR2=unitig_0;END=4932172;PE=0;MAPQ=60;CT=3to5;CIPOS=-2,2;CIEND=-2,2;INSLEN=0;HOMLEN=1;SR=10;SRQ=1;CONSENSUS=ATTCCCTATACTCTTTGAAGACAGGCAAAAACTATAGATGGAAACCAGTGCTTGCTTGAGCGAGAAAGATTGTATGATATCATGTGCGCATTATATTACACGATGCATCATTGATGAATGAGTGAACTTATTTCTACGCTTCTATCTCAGG;CE=1.95549	GT:GL:GQ:FT:RCL:RC:RCR:CN:DR:DV:RR:RV	1/1:-63.2957,-5.41423,0:54:PASS:236:18:234:0:0:0:0:18	0/0:0,-14.4416,-171.092:144:PASS:1025:2191:1146:2:0:0:48:0	0/0:0,-14.1425,-171.594:141:PASS:1071:2016:1053:2:0:0:47:0	0/0:0,-9.32861,-113.497:93:PASS:1268:2677:1436:2:0:0:31:0
unitig_0	4935018	DEL00000461	TCCTGACCCCTGACCCCTGACCCCTGACC	T	.	PASS	PRECISE;SVTYPE=DEL;SVMETHOD=EMBL.DELLYv0.7.7;CHR2=unitig_0;END=4935047;PE=0;MAPQ=60;CT=3to5;CIPOS=-35,35;CIEND=-35,35;INSLEN=0;HOMLEN=34;SR=10;SRQ=0.987421;CONSENSUS=TAGTCTAGACCATCGGCAACTAGGTTTTTTGTGGACCGCTGAAATCTGTGGACCAGCGGGGACTTAAGCGCTATTGTGGCAAGGGAGGTCGCCTTCGTGACGTCCTGACCCCTGACCCCTGACCCCTGACCCCTGACGTCTTGATGCTCTATCTCGCTC;CE=1.97439	GT:GL:GQ:FT:RCL:RC:RCR:CN:DR:DV:RR:RV	1/1:-20.9992,-1.80534,0:18:PASS:78:122:85:1:0:0:0:6	0/0:0,-6.01702,-69.7964:60:PASS:856:867:874:1:0:0:20:0	1/1:-238.689,-20.4591,0:10000:PASS:924:1028:548:1:0:0:0:68	1/1:-189.791,-16.5472,0:10000:PASS:799:752:545:1:0:0:0:55
unitig_0	4937281	DEL00000462	G	<DEL>	.	PASS	IMPRECISE;SVTYPE=DEL;SVMETHOD=EMBL.DELLYv0.7.7;CHR2=unitig_0;END=4937609;PE=21;MAPQ=60;CT=3to5;CIPOS=-172,172;CIEND=-172,172	GT:GL:GQ:FT:RCL:RC:RCR:CN:DR:DV:RR:RV	1/1:-112.5,-0.622265,0:7:LowQual:2993:889:1719:0:1:21:0:0	./.:0,0,0:0:LowQual:8319:13824:0:3:0:0:0:0	1/1:-173.9,-8.72986,0:87:PASS:9205:8480:4224:1:0:29:0:0	0/0:0,-18.6617,-353.398:10000:PASS:10788:21592:11956:2:62:0:0:0
unitig_0	4937422	DEL00000463	AGCGAGTCACCGGACACAGCTCCCTAATAGGCTCGGCCTGTTGCTTGAGAATTATTTAGGAGCAGCGAGAGCAGCGAGCTTCCCTCGCTGCTCACACCAGTCCCTACCTAGACAGCTTTCAATCTAAGTCTTTGTCTGATTCTCAGAGAGAGAGGCAACAAACCTTACGCCACCCTTATCAGTGCAC	A	.	PASS	PRECISE;SVTYPE=DEL;SVMETHOD=EMBL.DELLYv0.7.7;CHR2=unitig_0;END=4937609;PE=0;MAPQ=60;CT=3to5;CIPOS=-2,2;CIEND=-2,2;INSLEN=0;HOMLEN=2;SR=10;SRQ=0.95858;CONSENSUS=CTGGACGACCAGGTGGGGATAGCACCGAGGATGGCACCTGTGATGCGGTGTCTTAACCTAACTTTCTGCCAACATAAACCCTGCACCAACAGACCCTTACCCTAACGCACCAGAGTAAGAGTCTGGGCGTAACAATAGGTTTCCAGCAACAACACCACCAACCTATGAG;CE=1.97255	GT:GL:GQ:FT:RCL:RC:RCR:CN:DR:DV:RR:RV	1/1:-29.8966,-2.70587,0:27:PASS:553:8:749:0:0:0:0:9	0/0:0,-8.12356,-94.3957:81:PASS:6884:3500:0:1:0:0:27:0	1/1:-131.393,-11.1312,0:111:PASS:4426:19:2391:0:0:0:0:37	0/0:0,-8.12395,-95.5961:81:PASS:5599:13078:6791:2:0:0:27:0
unitig_0	4940215	DEL00000464	T	<DEL>	.	PASS	IMPRECISE;SVTYPE=DEL;SVMETHOD=EMBL.DELLYv0.7.7;CHR2=unitig_0;END=4971735;PE=3;MAPQ=43;CT=3to5;CIPOS=-456,456;CIEND=-456,456	GT:GL:GQ:FT:RCL:RC:RCR:CN:DR:DV:RR:RV	0/0:0,-2.70926,-52.8:27:PASS:2250:2665:2738:1:9:0:0:0	./.:0,0,0:0:LowQual:5199:763:3852:0:0:0:0:0	0/0:0,-1.80618,-36:18:PASS:7157:377:4988:0:6:0:0:0	1/1:-12.5999,-0.902986,0:10:LowQual:7588:2854:6841:0:0:3:0:0
unitig_0	4942181	DEL00000467	T	<DEL>	.	PASS	IMPRECISE;SVTYPE=DEL;SVMETHOD=EMBL.DELLYv0.7.7;CHR2=unitig_0;END=5027723;PE=4;MAPQ=20;CT=3to5;CIPOS=-401,401;CIEND=-401,401	GT:GL:GQ:FT:RCL:RC:RCR:CN:DR:DV:RR:RV	1/1:-5.98691,-0.889996,0:10:LowQual:4459:9983:2826:3:0:3:0:0	./.:0,0,0:0:LowQual:10646:10760:5426:1:0:0:0:0	0/0:0,-0.300987,-3.99996:5:LowQual:12418:13324:7290:1:1:0:0:0	./.:0,0,0:0:LowQual:12718:20646:15606:1:0:0:0:0
unitig_0	4957085	DEL00000475	TACATGATTGTGACAGACCGTAGAGTGCGTACGAGCATGTAATTAGGTAATGGAAAGTTCATTGAACTATATGAATCTTACAAAAGAGAATTGGGGTGCTCTCACACCATATATATCCTGAATTGACCCCTGTCAGGGGCTAGGGAGCTTACCACTAGGCTTAGCGGGGCTCTCTTTTGTC	T	.	PASS	PRECISE;SVTYPE=DEL;SVMETHOD=EMBL.DELLYv0.7.7;CHR2=unitig_0;END=4957266;PE=0;MAPQ=60;CT=3to5;CIPOS=-7,7;CIEND=-7,7;INSLEN=0;HOMLEN=7;SR=7;SRQ=0.958678;CONSENSUS=ATTTTAATATTCTTATTAAAACCACTAATTATTATATGATAAAACTACTATCATTAGTAATCATCTTAAAGTATATTCAATATTAACCTATCAAAAAGAAATCATTTATAATAACTCTCT;CE=1.61543	GT:GL:GQ:FT:RCL:RC:RCR:CN:DR:DV:RR:RV	1/1:-22.6995,-1.80565,0:18:PASS:1029:177:947:0:0:0:0:6	./.:0,0,0:0:LowQual:0:0:0:-1:0:0:0:0	1/1:-15.898,-1.50318,0:15:PASS:292:297:633:1:0:0:0:5	./.:0,0,0:0:LowQual:96:0:0:0:0:0:0:0
unitig_0	4957924	DEL00000476	G	<DEL>	.	PASS	PRECISE;SVTYPE=DEL;SVMETHOD=EMBL.DELLYv0.7.7;CHR2=unitig_0;END=4970888;PE=39;MAPQ=60;CT=3to5;CIPOS=-11,11;CIEND=-11,11;INSLEN=0;HOMLEN=11;SR=10;SRQ=0.97619;CONSENSUS=CAGACAGTAGCTTACTATAGCAAGGTAGCCTAGATGACTTACCGACCGTAGTATAAGCTCTATATTATGACTTTTTGTTTGGTAGTGACTAAAGGCGGTTATATAATGAATATATATATACGCTAG;CE=1.93396	GT:GL:GQ:FT:RCL:RC:RCR:CN:DR:DV:RR:RV	1/1:-33.3991,-2.70837,0:27:PASS:329:1015:1117:1:0:39:0:9	./.:0,0,0:0:LowQual:113:341:14:5:0:0:0:0	./.:0,0,0:0:LowQual:79:128:848:0:0:4:0:0	./.:0,0,0:0:LowQual:546:1179:3097:1:0:0:0:0
unitig_0	4962967	DEL00000480	C	<DEL>	.	LowQual	IMPRECISE;SVTYPE=DEL;SVMETHOD=EMBL.DELLYv0.7.7;CHR2=unitig_0;END=5185046;PE=5;MAPQ=5;CT=3to5;CIPOS=-347,347;CIEND=-347,347	GT:GL:GQ:FT:RCL:RC:RCR:CN:DR:DV:RR:RV	0/0:0,-0.689567,-2.28648:8:LowQual:8881:18733:8417:2:3:0:0:0	./.:0,0,0:0:LowQual:22480:41809:16820:2:0:0:0:0	./.:0,0,0:0:LowQual:17220:36465:5366:3:0:0:0:0	1/1:-5.2313,-0.734385,0:8:LowQual:23080:65090:44519:2:0:3:0:0
unitig_0	4967144	DEL00000483	G	<DEL>	.	LowQual	IMPRECISE;SVTYPE=DEL;SVMETHOD=EMBL.DELLYv0.7.7;CHR2=unitig_0;END=5189375;PE=3;MAPQ=18;CT=3to5;CIPOS=-267,267;CIEND=-267,267	GT:GL:GQ:FT:RCL:RC:RCR:CN:DR:DV:RR:RV	0/0:0,-0.646799,-39.5616:7:LowQual:8451:21178:5750:3:19:3:0:0	0/0:0,-1.68914,-17.683:17:PASS:21502:42625:16144:2:6:0:0:0	1/1:-0.603347,-0.204377,0:3:LowQual:15536:36778:5258:4:0:1:0:0	0/0:0,-8.71315,-90.8822:87:PASS:21276:68469:41702:2:30:0:0:0
unitig_0	4967923	DEL00000484	C	<DEL>	.	LowQual	IMPRECISE;SVTYPE=DEL;SVMETHOD=EMBL.DELLYv0.7.7;CHR2=unitig_0;END=5033239;PE=9;MAPQ=12;CT=3to5;CIPOS=-352,352;CIEND=-352,352	GT:GL:GQ:FT:RCL:RC:RCR:CN:DR:DV:RR:RV	0/0:0,-2.65747,-18.6472:27:PASS:2891:8708:1978:4:10:0:0:0	0/1:-6.90679,0,-3.02108:30:PASS:1683:10167:3757:4:3:9:0:0	1/1:-1.06406,-0.265085,0:4:LowQual:2368:13144:6417:3:0:1:0:0	./.:0,0,0:0:LowQual:4877:18844:14396:2:0:0:0:0
unitig_0	4969761	DEL00000486	T	<DEL>	.	LowQual	IMPRECISE;SVTYPE=DEL;SVMETHOD=EMBL.DELLYv0.7.7;CHR2=unitig_0;END=5182982;PE=4;MAPQ=6;CT=3to5;CIPOS=-274,274;CIEND=-274,274	GT:GL:GQ:FT:RCL:RC:RCR:CN:DR:DV:RR:RV	0/0:0,-2.27951,-24.6713:23:PASS:7604:17455:8646:2:8:0:0:0	1/1:-3.00654,-0.609625,0:7:LowQual:20427:41079:16485:2:0:3:0:0	./.:0,0,0:0:LowQual:13931:36252:5217:4:0:0:0:0	0/0:0,-0.299654,-2.49862:5:LowQual:17865:63308:43959:2:1:0:0:0
unitig_0	4975150	DEL00000487	T	<DEL>	.	PASS	PRECISE;SVTYPE=DEL;SVMETHOD=EMBL.DELLYv0.7.7;CHR2=unitig_0;END=4976854;PE=21;MAPQ=60;CT=3to5;CIPOS=-6,6;CIEND=-6,6;INSLEN=0;HOMLEN=6;SR=10;SRQ=0.994012;CONSENSUS=TCCAAATGGTACTAAGCAGGGCAGTCGTCCTCAAAAGACTCGGGAAGTCGACCTCTCAGTCGAGAAATCAACTCCCAAGACTGGCTAAGATTTCTGATAGTCTGGTCGAATCAGTCGTGCAAACTCAGCCTCGGGATTTAGAAATCCGTAAAGAGAAAATATCATGT;CE=1.98344	GT:GL:GQ:FT:RCL:RC:RCR:CN:DR:DV:RR:RV	0/0:0,-2.40662,-27.6984:24:PASS:157:271:143:2:37:0:8:0	./.:0,0,0:0:LowQual:4:2:2:1:0:0:0:0	1/1:-61.598,-5.11549,0:51:PASS:277:0:170:0:0:21:0:17	0/0:0,-23.1706,-281.091:10000:PASS:442:956:535:2:123:0:77:0
unitig_0	4979754	DEL00000489	G	<DEL>	.	PASS	PRECISE;SVTYPE=DEL;SVMETHOD=EMBL.DELLYv0.7.7;CHR2=unitig_0;END=4980728;PE=48;MAPQ=60;CT=3to5;CIPOS=-7,7;CIEND=-7,7;INSLEN=0;HOMLEN=6;SR=10;SRQ=0.993827;CONSENSUS=TTGGTGGTGTTGTCGCTGAGACACAGGAAAAAATCACACCTTTTGCCTGCGACAACCCCGTCTTGCTCGAGAAGTACCTAATTAATTAATTGACCGTCGAGGCTATTGAGTCTATTGTTGAGGGCACGCTCGAGTACCGAGTACCGAGTACCGAGCCAATCT;CE=1.99945	GT:GL:GQ:FT:RCL:RC:RCR:CN:DR:DV:RR:RV	0/0:0,-1.8057,-22.6995:18:PASS:64:164:67:3:25:0:6:0	0/0:0,-17.1473,-200.189:10000:PASS:362:533:88:2:39:0:57:0	1/1:-75.1946,-6.6173,0:66:PASS:289:2:176:0:0:47:0:22	0/0:0,-15.3462,-186.594:154:PASS:254:478:227:2:105:0:51:0
unitig_0	4980142	DEL00000490	GCAAGGTCTTGTCGGAGTAGATCACGAGAAGTAGCAGGAGGCGCGT	G	.	PASS	PRECISE;SVTYPE=DEL;SVMETHOD=EMBL.DELLYv0.7.7;CHR2=unitig_0;END=4980188;PE=0;MAPQ=60;CT=3to5;CIPOS=-7,7;CIEND=-7,7;INSLEN=0;HOMLEN=7;SR=10;SRQ=0.990244;CONSENSUS=AACACCGACTCAGGCTGGCGCGTCATGGTAATAGTGCACAGGCGGGGATTGTAGAGAACCGGGCTCATTCGCTGGTGCACGTGGCGGCCCAGGGAGGCGAGGTCCTCAGGCTCAGACTCGGACTCGAAGTCGTCGTCGGCGTCGGCGTCGGTCAGCTGCAGCAGCTCAACAAGGAACTTGTACTCGGCGGGTACAAGGGGCAGCG;CE=1.93426	GT:GL:GQ:FT:RCL:RC:RCR:CN:DR:DV:RR:RV	./.:0,0,0:0:LowQual:240:235:502:1:0:0:0:0	1/1:-261.587,-20.0669,0:10000:PASS:818:186:1598:0:0:0:1:77	./.:0,0,0:0:LowQual:0:0:0:-1:0:0:0:0	0/0:0,-12.9376,-151.293:129:PASS:1155:2602:1548:2:0:0:43:0
unitig_0	4980779	DEL00000491	GGCACGCTCGAGTACCGAGTACC	G	.	PASS	PRECISE;SVTYPE=DEL;SVMETHOD=EMBL.DELLYv0.7.7;CHR2=unitig_0;END=4980802;PE=0;MAPQ=60;CT=3to5;CIPOS=-2,2;CIEND=-2,2;INSLEN=0;HOMLEN=1;SR=10;SRQ=0.988142;CONSENSUS=CTGTGCGTATGCGACCTGCACGGACTTGACTTGGCTACGTCATTTCTCCCACCTCCCGCACTTCTCGAGGAAGTACCAAGTACCTAATTAATTAATTGACCGTCGAGGCTATTGAGTCTATTGTTGAGGGAGTACCGAGCCAATCTGTATCGTTTGATATCACATATTTGGTGTACAGATTCGAGTCCATGGAGGAACCTTGAGTACTAACCCGAGTTCCCTGAGTCTACCTCGAGTC…	GT:GL:GQ:FT:RCL:RC:RCR:CN:DR:DV:RR:RV	./.:0,0,0:0:LowQual:147:126:0:2:0:0:0:0	0/0:0,-7.2193,-84.2946:72:PASS:329:676:320:2:0:0:24:0	0/0:0,-7.82329,-95.4965:78:PASS:323:739:377:2:0:0:26:0	1/1:-369.489,-30.3927,0:10000:PASS:634:65:606:0:0:0:0:101
unitig_0	4985558	DEL00000492	A	<DEL>	.	PASS	PRECISE;SVTYPE=DEL;SVMETHOD=EMBL.DELLYv0.7.7;CHR2=unitig_0;END=4987125;PE=32;MAPQ=60;CT=3to5;CIPOS=-2,2;CIEND=-2,2;INSLEN=0;HOMLEN=2;SR=10;SRQ=1;CONSENSUS=AGCAGAGCTCTCTCTCTCGACGGGTGCAAAGCCCTGATACGCACCGGTGTATACGAACTGGGCGAAACGCAAGAAAATATCGACATGTACCTTGTAGATGCTGAAGAGAGAATCCCTACGGACGGAAACCTCGGCTTTCTCTTCTGGTTGAAGAGCAAGCTCTCCGTCCGGT;CE=1.99516	GT:GL:GQ:FT:RCL:RC:RCR:CN:DR:DV:RR:RV	0/0:0,-4.51334,-54.0979:45:PASS:182:275:85:2:37:0:15:0	0/0:0,-8.42398,-98.2951:84:PASS:156:491:248:2:35:0:28:0	0/0:0,-12.9384,-153.494:129:PASS:282:667:448:2:38:0:43:0	1/1:-213.793,-17.7536,0:10000:PASS:313:0:359:0:0:32:0:59
unitig_0	4988486	DEL00000493	C	<DEL>	.	PASS	IMPRECISE;SVTYPE=DEL;SVMETHOD=EMBL.DELLYv0.7.7;CHR2=unitig_0;END=5135291;PE=5;MAPQ=23;CT=3to5;CIPOS=-462,462;CIEND=-462,462	GT:GL:GQ:FT:RCL:RC:RCR:CN:DR:DV:RR:RV	./.:0,0,0:0:LowQual:8945:11860:8066:1:0:0:0:0	0/0:0,-10.235,-204:102:PASS:14061:31140:9988:3:34:0:0:0	1/1:-7.43022,-1.43537,0:14:LowQual:16555:23762:8136:2:0:5:0:0	1/1:-11.4891,-1.49424,0:15:PASS:20333:37963:26647:2:0:5:0:0
unitig_0	4991826	DEL00000494	TCCATTAGCTGGTACGCACTTGCATAC	T	.	PASS	PRECISE;SVTYPE=DEL;SVMETHOD=EMBL.DELLYv0.7.7;CHR2=unitig_0;END=4991853;PE=0;MAPQ=60;CT=3to5;CIPOS=-2,2;CIEND=-2,2;INSLEN=0;HOMLEN=1;SR=5;SRQ=0.993333;CONSENSUS=AAGCGGACCATCCCTAGATGGCTGAAGTGCACATTCGTCTGGAGTCTCTGCCGGATGATTCCATTTTATCTCCTTGGTTCCTCCAAGCTAGGGACGAGGAACGCTCGGTGCTGCACCTTTTCGATTGAGTTGGGGGAGCAGGGTCTTGCC;CE=1.97763	GT:GL:GQ:FT:RCL:RC:RCR:CN:DR:DV:RR:RV	0/0:0,-2.70729,-30.798:27:PASS:160:349:193:2:0:0:9:0	0/0:0,-6.62027,-81.2976:66:PASS:310:735:398:2:0:0:22:0	1/1:-158.857,-14.1055,0:141:PASS:459:352:309:1:0:0:0:47	0/0:0,-18.0551,-219.893:10000:PASS:907:1944:1025:2:0:0:60:0
unitig_0	4996623	DEL00000496	CAAGATACGTCCGGGCTCGTCGGCGG	C	.	PASS	PRECISE;SVTYPE=DEL;SVMETHOD=EMBL.DELLYv0.7.7;CHR2=unitig_0;END=4996649;PE=0;MAPQ=60;CT=3to5;CIPOS=-2,2;CIEND=-2,2;INSLEN=0;HOMLEN=1;SR=10;SRQ=0.968627;CONSENSUS=ATACCTCGATAGTTGCGACGCGCTTCTGCAACAGCATTGCGAGCACTGGCGATAGCAGCCTCCCCTGAAGCGATGTGCGTACTGATGCCCGATAGCCTATAGGCATCACGATACATCTTCATGAACAGTCTTCCTGGCCAATCATTACGAAGTGCCCCCGCTCGGCCCCTCTCTTGGACAGACTTCACGTCTTCCTCTCAGGTGAATCAATCATCAATCTGGCATCCACATCTCCTGT…	GT:GL:GQ:FT:RCL:RC:RCR:CN:DR:DV:RR:RV	1/1:-65.5978,-5.41638,0:54:PASS:155:18:179:0:0:0:0:18	0/0:0,-11.132,-129.694:111:PASS:583:1178:586:2:0:0:37:0	1/1:-319.287,-27.0797,0:10000:PASS:781:79:702:0:0:0:0:90	0/0:0,-19.8591,-235.791:10000:PASS:1002:2004:1093:2:0:0:66:0
unitig_0	5000884	DEL00000498	A	<DEL>	.	PASS	IMPRECISE;SVTYPE=DEL;SVMETHOD=EMBL.DELLYv0.7.7;CHR2=unitig_0;END=5001489;PE=29;MAPQ=57;CT=3to5;CIPOS=-73,73;CIEND=-73,73	GT:GL:GQ:FT:RCL:RC:RCR:CN:DR:DV:RR:RV	1/1:-155.499,-8.72932,0:87:PASS:48:2:44:0:0:29:0:0	0/0:0,-6.62265,-130.8:66:PASS:80:155:69:2:22:0:0:0	1/1:-435.9,-21.9751,0:10000:PASS:120:4:128:0:0:73:0:0	0/0:0,-31.0051,-591.699:10000:PASS:144:326:154:2:103:0:0:0
unitig_0	5004008	DEL00000499	C	<DEL>	.	PASS	PRECISE;SVTYPE=DEL;SVMETHOD=EMBL.DELLYv0.7.7;CHR2=unitig_0;END=5004608;PE=34;MAPQ=60;CT=3to5;CIPOS=-6,6;CIEND=-6,6;INSLEN=0;HOMLEN=7;SR=9;SRQ=0.968944;CONSENSUS=AGTCGGGGACCTAGGGATCCTATGTTCATGTTAAATTAGAATGACTAAGCATCCAAGGATAGTGTCTACATCGCCTTGACGGCAGCCAGACATCCCACTAGCTTTGAATACGTCACCAAACTCGACATCATCTCTCAACCCCAGAATTTGCCGGCCAGGTT;CE=1.98965	GT:GL:GQ:FT:RCL:RC:RCR:CN:DR:DV:RR:RV	1/1:-26.0992,-2.10645,0:21:PASS:55:0:51:0:0:34:0:7	0/0:0,-3.30999,-39.6987:33:PASS:45:78:0:3:0:0:11:0	0/0:0,-4.51345,-53.298:45:PASS:31:35:56:1:11:0:15:0	0/0:0,-10.2309,-122.196:102:PASS:191:376:106:3:0:0:34:0
unitig_0	5019788	DEL00000501	T	<DEL>	.	LowQual	IMPRECISE;SVTYPE=DEL;SVMETHOD=EMBL.DELLYv0.7.7;CHR2=unitig_0;END=5185074;PE=11;MAPQ=8;CT=3to5;CIPOS=-388,388;CIEND=-388,388	GT:GL:GQ:FT:RCL:RC:RCR:CN:DR:DV:RR:RV	0/0:0,-3.15689,-26.1456:32:PASS:9346:11534:6755:1:11:0:0:0	./.:0,0,0:0:LowQual:10868:31668:13469:3:0:0:0:0	1/1:-2.06332,-0.465384,0:6:LowQual:14380:23364:4332:2:0:2:0:0	0/1:-7.56875,0,-2.18907:22:PASS:21842:47016:32352:2:3:9:0:0
unitig_0	5020229	DEL00000504	T	<DEL>	.	LowQual	IMPRECISE;SVTYPE=DEL;SVMETHOD=EMBL.DELLYv0.7.7;CHR2=unitig_0;END=5177980;PE=2;MAPQ=14;CT=3to5;CIPOS=-457,457;CIEND=-457,457	GT:GL:GQ:FT:RCL:RC:RCR:CN:DR:DV:RR:RV	0/0:0,-1.66515,-12.759:17:PASS:8943:8604:8805:1:6:0:0:0	./.:0,0,0:0:LowQual:10706:28900:14506:2:0:0:0:0	1/1:-2.39827,-0.299298,0:5:LowQual:13332:22449:4672:2:0:1:0:0	0/1:-1.49709,0,-4.63585:15:PASS:20426:39295:32224:1:2:2:0:0
unitig_0	5024195	DEL00000505	ACCACCCCACCCCCCCCCCCCCCCCCCCCCCCCCCCCCCCCCCCCCCCCCCCCCCCCC	A	.	PASS	PRECISE;SVTYPE=DEL;SVMETHOD=EMBL.DELLYv0.7.7;CHR2=unitig_0;END=5024253;PE=0;MAPQ=60;CT=3to5;CIPOS=-7,7;CIEND=-7,7;INSLEN=0;HOMLEN=7;SR=10;SRQ=1;CONSENSUS=GCCAGTCGTCTATGATGTTGACAAATTGTAGCGCACTATGCCAGATTTGTGCACCCCCCCGGGCCAAAAGTTCAAAATCCACCTCTGCCAGTGAAACGATGAAAT;CE=1.9882	GT:GL:GQ:FT:RCL:RC:RCR:CN:DR:DV:RR:RV	1/1:-50.897,-4.51242,0:45:PASS:428:44:442:0:0:0:0:15	./.:0,0,0:0:LowQual:0:0:0:-1:0:0:0:0	./.:0,0,0:0:LowQual:0:0:0:-1:0:0:0:0	./.:0,0,0:0:LowQual:0:0:0:-1:0:0:0:0
unitig_0	5025438	DEL00000506	C	<DEL>	.	LowQual	IMPRECISE;SVTYPE=DEL;SVMETHOD=EMBL.DELLYv0.7.7;CHR2=unitig_0;END=5290818;PE=2;MAPQ=15;CT=3to5;CIPOS=-490,490;CIEND=-490,490	GT:GL:GQ:FT:RCL:RC:RCR:CN:DR:DV:RR:RV	1/1:-2.97209,-0.574149,0:7:LowQual:14220:18791:8327:2:0:2:0:0	./.:0,0,0:0:LowQual:23186:47733:24936:2:0:0:0:0	./.:0,0,0:0:LowQual:25811:28455:8961:2:0:0:0:0	./.:0,0,0:0:LowQual:33334:90258:15218:4:0:0:0:0
unitig_0	5031271	DEL00000510	T	<DEL>	.	LowQual	IMPRECISE;SVTYPE=DEL;SVMETHOD=EMBL.DELLYv0.7.7;CHR2=unitig_0;END=5188108;PE=17;MAPQ=15;CT=3to5;CIPOS=-50,50;CIEND=-50,50	GT:GL:GQ:FT:RCL:RC:RCR:CN:DR:DV:RR:RV	0/1:-19.902,0,-17.4736:10000:PASS:9497:11594:4918:2:11:15:0:0	1/1:-4.95175,-1.05587,0:11:LowQual:10474:31971:12979:3:0:4:0:0	0/1:-1.0119,0,-0.908988:7:LowQual:13293:23508:4109:3:1:1:0:0	0/0:0,-0.806049,-7.70296:9:LowQual:19795:48964:29149:2:3:0:0:0
unitig_0	5038897	DEL00000513	T	<DEL>	.	PASS	IMPRECISE;SVTYPE=DEL;SVMETHOD=EMBL.DELLYv0.7.7;CHR2=unitig_0;END=5254721;PE=34;MAPQ=26;CT=3to5;CIPOS=-50,50;CIEND=-50,50	GT:GL:GQ:FT:RCL:RC:RCR:CN:DR:DV:RR:RV	1/1:-14.1149,-2.22314,0:22:PASS:13135:13610:7386:1:0:8:0:0	0/1:-14.0846,0,-36.8172:141:PASS:15337:40420:17500:2:7:8:0:0	0/1:-0.79794,0,-5.41558:9:LowQual:17842:26298:10064:2:1:1:0:0	0/1:-74.1713,0,-500.513:10000:PASS:30028:63326:32560:2:90:35:0:0
unitig_0	5042902	DEL00000519	C	<DEL>	.	PASS	IMPRECISE;SVTYPE=DEL;SVMETHOD=EMBL.DELLYv0.7.7;CHR2=unitig_0;END=5119623;PE=4;MAPQ=21;CT=3to5;CIPOS=-393,393;CIEND=-393,393	GT:GL:GQ:FT:RCL:RC:RCR:CN:DR:DV:RR:RV	0/0:0,-2.10967,-21.0014:21:PASS:4821:4371:395:2:8:0:0:0	1/1:-7.98135,-1.18547,0:12:LowQual:6184:19313:3714:4:0:4:0:0	./.:0,0,0:0:LowQual:3611:15424:3734:4:0:0:0:0	0/0:0,-3.24019,-25.6278:32:PASS:16886:10466:7439:1:12:0:0:0
unitig_0	5066426	DEL00000521	C	<DEL>	.	PASS	PRECISE;SVTYPE=DEL;SVMETHOD=EMBL.DELLYv0.7.7;CHR2=unitig_0;END=5070206;PE=45;MAPQ=60;CT=3to5;CIPOS=-3,3;CIEND=-3,3;INSLEN=0;HOMLEN=4;SR=10;SRQ=0.981651;CONSENSUS=TACTACCGCTATCACCCTTGAACTCGACGACGAAGAACGGATATAGCACCTCAGACCCCACGGACGGTTCCGGCTCGACCAAGACCAGGACCACTTCGACGACGTCATC;CE=1.93455	GT:GL:GQ:FT:RCL:RC:RCR:CN:DR:DV:RR:RV	1/1:-53.9958,-4.8123,0:48:PASS:135:3:417:0:0:44:0:16	0/0:0,-9.32723,-108.995:93:PASS:57:1409:594:4:32:0:31:0	0/0:0,-0.300685,-3.09965:5:LowQual:1115:655:100:1:1:0:1:0	0/0:0,-7.8229,-93.6961:78:PASS:672:334:182:1:1:0:26:0
unitig_0	5067924	DEL00000522	C	<DEL>	.	PASS	PRECISE;SVTYPE=DEL;SVMETHOD=EMBL.DELLYv0.7.7;CHR2=unitig_0;END=5071868;PE=55;MAPQ=33;CT=3to5;CIPOS=-23,23;CIEND=-23,23;INSLEN=0;HOMLEN=24;SR=10;SRQ=0.95;CONSENSUS=GATGTGATCGAACGGCTTTAACCGCAATAGGCCTTCGCACATAAGGCTCCTACCACTGTAGCTACAAGGCTCCTACCACTGTAGCTGCAGGGCTCCTACCACTGTAGCTACAAGGCTCCTACCACTGTAGCTGCAGGGCTCCTACCACTGTAGCTACAAG;CE=1.98146	GT:GL:GQ:FT:RCL:RC:RCR:CN:DR:DV:RR:RV	0/1:-49.0799,0,-4.43661:44:PASS:103:352:340:2:0:0:3:17	0/0:0,-1.80539,-21.2992:18:PASS:427:1561:1065:2:0:0:6:0	1/1:-248.048,-23.1283,0:10000:PASS:797:10:1370:0:0:53:0:78	1/1:-175.689,-16.0468,0:10000:PASS:536:15:924:0:0:0:0:56
unitig_0	5082178	DEL00000523	TGGTTATTCTCCGATCAGAAGAGGACAGGAATTTGGGAAGGAGAGTCGATGAGAGAATAAAAAACG	T	.	PASS	PRECISE;SVTYPE=DEL;SVMETHOD=EMBL.DELLYv0.7.7;CHR2=unitig_0;END=5082244;PE=0;MAPQ=60;CT=3to5;CIPOS=-20,20;CIEND=-20,20;INSLEN=0;HOMLEN=19;SR=6;SRQ=0.974684;CONSENSUS=GTGATGAATTTTGTGAAATAAACTCGATGAGAGAACCAGGGATGAGGATATTCTCGGATCAGAAGAGGACGGGATTTTGGGAAGGAGAGTCGATGAGAGAATAAAAGACGATAGTTATTCTCCGATCAGAAGGGAATGAGTTTGTGGGTGTGAAAG;CE=1.86197	GT:GL:GQ:FT:RCL:RC:RCR:CN:DR:DV:RR:RV	./.:0,0,0:0:LowQual:0:0:0:-1:0:0:0:0	1/1:-119.16,-10.1949,0:102:PASS:297:1005:1035:2:0:0:0:34	./.:0,0,0:0:LowQual:0:0:0:-1:0:0:0:0	0/1:-73.4568,0,-60.2576:10000:PASS:1100:2272:1775:2:0:0:20:24
unitig_0	5084493	DEL00000525	AGATCACTGCTGGAGGAAGAGGATCACTGCTGGAGGAAGAGGATCAGCTGAGAAG	A	.	PASS	PRECISE;SVTYPE=DEL;SVMETHOD=EMBL.DELLYv0.7.7;CHR2=unitig_0;END=5084548;PE=0;MAPQ=60;CT=3to5;CIPOS=-46,46;CIEND=-46,46;INSLEN=0;HOMLEN=45;SR=10;SRQ=0.993631;CONSENSUS=CGCGTTTCGTTCATTACCCTTTCCTTGCTCGCTGTTCACGAGGTCGAGTTGAGATTGAGACAGATCACTGCTGGAGGAAGAGGATCACTGCTGGAGGAAGAGGATTCACATCTTCTTGCTCTGCCGCCGCGATGGCACACCGTGATGGATGGAATAC;CE=1.99093	GT:GL:GQ:FT:RCL:RC:RCR:CN:DR:DV:RR:RV	./.:0,0,0:0:LowQual:291:149:40:1:0:0:0:0	1/1:-145.093,-12.6359,0:126:PASS:1048:1300:611:2:0:0:0:42	./.:0,0,0:0:LowQual:1368:946:247:1:0:0:0:0	0/0:0,-8.42337,-96.1945:84:PASS:1987:1936:1476:1:0:0:28:0
unitig_0	5084493	DEL00000526	AGATCACTGCTGGAGGAAGAGGATCACTGCTGGAGGAAGAGGATCAGCTGAGAAGGATCACTGCTGGAGGAAGAG	A	.	PASS	PRECISE;SVTYPE=DEL;SVMETHOD=EMBL.DELLYv0.7.7;CHR2=unitig_0;END=5084568;PE=0;MAPQ=60;CT=3to5;CIPOS=-27,27;CIEND=-27,27;INSLEN=0;HOMLEN=26;SR=10;SRQ=0.969697;CONSENSUS=TTCCTTGCTCGCTGTCTACGAGGTCGCGTTTCGCTCGTTACCCTTTCCTTGCTCTCTGTTCACGAGGTCGAGTTGAGATTGAGACAGATCACTGCTGGAGGAAGAGGATTCACACCTTCTTGCTCTGCCGCCGCGATGGCACACCGTGATGGATGGAATACACAT;CE=1.98005	GT:GL:GQ:FT:RCL:RC:RCR:CN:DR:DV:RR:RV	1/1:-20.799,-1.80519,0:18:PASS:431:154:330:0:0:0:0:6	0/0:0,-3.01845,-67.097:30:PASS:1497:1711:1229:1:0:0:20:1	1/1:-200.989,-17.4491,0:10000:PASS:1875:976:1458:1:0:0:0:58	0/0:0,-12.0337,-139.393:120:PASS:2723:2990:2483:1:0:0:40:0
unitig_0	5084511	DEL00000527	GAGGATCACTGCTGGAGGAAGAGGATCAGCTGAGAAGGATCACTGCTGGAGGAAGAGGATCACTGCTGGAGGAA	G	.	PASS	PRECISE;SVTYPE=DEL;SVMETHOD=EMBL.DELLYv0.7.7;CHR2=unitig_0;END=5084585;PE=0;MAPQ=60;CT=3to5;CIPOS=-18,18;CIEND=-18,18;INSLEN=0;HOMLEN=21;SR=5;SRQ=0.980198;CONSENSUS=CGTTCATTACCCTTTCCTTGCTCTCTGTTCACGAGGTCGAGTTGAGATTGAGACAGATCACTGCTGGAGGAAGGGGATTCACACCTTCTTGCTCTGCCGC;CE=1.97642	GT:GL:GQ:FT:RCL:RC:RCR:CN:DR:DV:RR:RV	1/1:-23.9987,-2.10593,0:21:PASS:336:129:442:0:0:0:0:7	0/0:0,-3.31919,-69.4967:33:PASS:1314:1622:1518:1:0:0:21:1	1/1:-204.089,-17.7496,0:10000:PASS:1723:766:1848:0:0:0:0:59	0/0:0,-13.237,-155.992:132:PASS:2487:2965:2684:1:0:0:44:0
unitig_0	5084511	DEL00000528	GAGGATCACTGCTGGAGGAAGAGGATCAGCTGAGA	G	.	PASS	PRECISE;SVTYPE=DEL;SVMETHOD=EMBL.DELLYv0.7.7;CHR2=unitig_0;END=5084546;PE=0;MAPQ=60;CT=3to5;CIPOS=-30,30;CIEND=-30,30;INSLEN=0;HOMLEN=30;SR=10;SRQ=1;CONSENSUS=TTCCTTGCTCGCTGTCTACGAGGTCGCGTTTCGTTCATTACCCTTTCCTTGCTCGCTGTTCACGAGGTCGAGTTGAGATTGAGACAGATCACTGCTGGAGGAAGAGGATCACTGCTGGAGGAAGAGGATCACTGCTGGAGGAAGAGGATTCACACCTTCT;CE=1.98747	GT:GL:GQ:FT:RCL:RC:RCR:CN:DR:DV:RR:RV	./.:0,0,0:0:LowQual:132:8:0:0:0:0:0:0	./.:0,0,0:0:LowQual:556:693:303:2:0:0:0:0	./.:0,0,0:0:LowQual:716:183:0:1:0:0:0:0	1/1:-289.684,-24.9699,0:10000:PASS:1024:758:845:1:0:0:0:83
unitig_0	5089603	DEL00000529	A	<DEL>	.	PASS	IMPRECISE;SVTYPE=DEL;SVMETHOD=EMBL.DELLYv0.7.7;CHR2=unitig_0;END=5097085;PE=6;MAPQ=60;CT=3to5;CIPOS=-255,255;CIEND=-255,255	GT:GL:GQ:FT:RCL:RC:RCR:CN:DR:DV:RR:RV	./.:0,0,0:0:LowQual:212:1549:0:15:0:0:0:0	1/1:-36,-1.80618,0:18:PASS:1314:1002:493:1:0:6:0:0	./.:0,0,0:0:LowQual:1226:334:1:1:0:0:0:0	./.:0,0,0:0:LowQual:754:1247:0:3:0:0:0:0
unitig_0	5096744	DEL00000542	G	<DEL>	.	LowQual	IMPRECISE;SVTYPE=DEL;SVMETHOD=EMBL.DELLYv0.7.7;CHR2=unitig_0;END=5184019;PE=2;MAPQ=22;CT=3to5;CIPOS=-380,380;CIEND=-380,380	GT:GL:GQ:FT:RCL:RC:RCR:CN:DR:DV:RR:RV	./.:0,0,0:0:LowQual:3904:3597:5198:1:0:0:0:0	0/0:0,-5.16792,-52.0494:52:PASS:10944:16714:6556:2:18:0:0:0	1/1:-2.53216,-0.434223,0:5:LowQual:14673:7288:2012:1:0:2:0:0	0/0:0,-3.81521,-44.5018:38:PASS:9811:21827:9861:2:13:0:0:0
unitig_0	5123346	DEL00000547	G	<DEL>	.	LowQual	PRECISE;SVTYPE=DEL;SVMETHOD=EMBL.DELLYv0.7.7;CHR2=unitig_0;END=5447507;PE=5;MAPQ=14;CT=3to5;CIPOS=-34,34;CIEND=-34,34;INSLEN=0;HOMLEN=44;SR=4;SRQ=0.952381;CONSENSUS=TAAATTATAAATAAATAGATTATAATCTATCTACTTATTATTTTCTCTTTTTTAATAAAGCTTTTAAAGGATTTTTTAGATTTTTACTTTAAAGTAAAAAGTTTAAAAAGAAAAGAAAAGAAAATAAAGTAAAAAAAGATAAAATA;CE=1.53996	GT:GL:GQ:FT:RCL:RC:RCR:CN:DR:DV:RR:RV	./.:0,0,0:0:LowQual:15514:22472:19153:1:0:0:0:0	0/0:0,-3.91205,-47.2987:39:PASS:33409:52589:28484:2:0:0:13:0	1/1:-10.8996,-0.902686,0:10:LowQual:29361:24549:25135:1:0:4:0:3	./.:0,0,0:0:LowQual:44737:89054:35262:2:0:0:0:0
unitig_0	5125316	DEL00000549	T	<DEL>	.	LowQual	IMPRECISE;SVTYPE=DEL;SVMETHOD=EMBL.DELLYv0.7.7;CHR2=unitig_0;END=5300217;PE=12;MAPQ=7;CT=3to5;CIPOS=-263,263;CIEND=-263,263	GT:GL:GQ:FT:RCL:RC:RCR:CN:DR:DV:RR:RV	./.:0,0,0:0:LowQual:5643:11668:4985:2:0:0:0:0	0/0:0,-0.579686,-5.27763:7:LowQual:22345:25340:14385:1:2:0:0:0	0/0:0,-0.689567,-2.28648:8:LowQual:16057:12618:7885:1:3:0:0:0	1/1:-10.596,-1.09336,0:11:LowQual:23469:64887:10239:4:1:10:0:0
unitig_0	5126294	DEL00000550	T	<DEL>	.	LowQual	IMPRECISE;SVTYPE=DEL;SVMETHOD=EMBL.DELLYv0.7.7;CHR2=unitig_0;END=5215611;PE=2;MAPQ=6;CT=3to5;CIPOS=-460,460;CIEND=-460,460	GT:GL:GQ:FT:RCL:RC:RCR:CN:DR:DV:RR:RV	./.:0,0,0:0:LowQual:2595:8223:1672:4:0:0:0:0	./.:0,0,0:0:LowQual:12155:13026:8053:1:0:0:0:0	./.:0,0,0:0:LowQual:3045:8404:2738:3:0:0:0:0	1/1:-0.474372,-0.175402,0:3:LowQual:6982:27779:19203:2:0:1:0:0
unitig_0	5126465	DEL00000551	C	<DEL>	.	LowQual	IMPRECISE;SVTYPE=DEL;SVMETHOD=EMBL.DELLYv0.7.7;CHR2=unitig_0;END=5798155;PE=3;MAPQ=6;CT=3to5;CIPOS=-388,388;CIEND=-388,388	GT:GL:GQ:FT:RCL:RC:RCR:CN:DR:DV:RR:RV	0/0:0,-1.63881,-10.8316:16:PASS:33027:72771:57136:2:7:0:0:0	0/0:0,-1.03344,-10.2293:10:LowQual:73799:113120:93941:1:4:0:0:0	./.:0,0,0:0:LowQual:65041:98727:112900:1:0:0:0:0	1/1:-1.75204,-0.454102,0:6:LowQual:89047:173107:141629:2:0:2:0:0
unitig_0	5144222	DEL00000553	C	<DEL>	.	PASS	IMPRECISE;SVTYPE=DEL;SVMETHOD=EMBL.DELLYv0.7.7;CHR2=unitig_0;END=5149667;PE=89;MAPQ=60;CT=3to5;CIPOS=-50,50;CIEND=-50,50	GT:GL:GQ:FT:RCL:RC:RCR:CN:DR:DV:RR:RV	./.:0,0,0:0:LowQual:4:0:0:0:0:0:0:0	./.:0,0,0:0:LowQual:20:6:5:0:0:0:0:0	1/1:-301.4,-15.3525,0:154:PASS:864:1772:798:2:0:51:0:0	1/1:-545.6,-27.9954,0:10000:PASS:1363:2272:508:2:0:93:0:0
unitig_0	5150678	DEL00000554	A	<DEL>	.	PASS	IMPRECISE;SVTYPE=DEL;SVMETHOD=EMBL.DELLYv0.7.7;CHR2=unitig_0;END=5160324;PE=60;MAPQ=53;CT=3to5;CIPOS=-99,99;CIEND=-99,99	GT:GL:GQ:FT:RCL:RC:RCR:CN:DR:DV:RR:RV	./.:0,0,0:0:LowQual:0:31:3:21:0:0:0:0	./.:0,0,0:0:LowQual:10:17:6:2:0:0:0:0	1/1:-293.966,-17.6266,0:10000:PASS:1984:92:328:0:0:59:0:0	1/1:-79.0293,-8.96021,0:90:PASS:2195:2013:66:2:0:30:0:0
unitig_0	5168302	DEL00000555	T	<DEL>	.	LowQual	IMPRECISE;SVTYPE=DEL;SVMETHOD=EMBL.DELLYv0.7.7;CHR2=unitig_0;END=5178624;PE=4;MAPQ=5;CT=3to5;CIPOS=-293,293;CIEND=-293,293	GT:GL:GQ:FT:RCL:RC:RCR:CN:DR:DV:RR:RV	./.:0,0,0:0:LowQual:0:329:2561:0:0:0:0:0	1/1:-2.29533,-0.598418,0:7:LowQual:16:2158:2495:2:0:3:0:0	./.:0,0,0:0:LowQual:0:2334:828:6:0:0:0:0	./.:0,0,0:0:LowQual:78:5448:6930:2:0:0:0:0
unitig_0	5175714	DEL00000558	G	<DEL>	.	PASS	PRECISE;SVTYPE=DEL;SVMETHOD=EMBL.DELLYv0.7.7;CHR2=unitig_0;END=5176443;PE=28;MAPQ=60;CT=3to5;CIPOS=-3,3;CIEND=-3,3;INSLEN=0;HOMLEN=2;SR=10;SRQ=0.994118;CONSENSUS=AATCAACCATCAATACTAACACAACACTTTGTCTTGCCCACTTTATCAACGACGTCGGCCTGATCGACCGACCGGCTATGGAGGAGCGACGCTGGGGATATCAAAGAGGAGAAAATAGGATCATTTGAGTCTACATTGCTGAAGGGATGGTTGCAACACGCTCGTCTTGA;CE=1.99257	GT:GL:GQ:FT:RCL:RC:RCR:CN:DR:DV:RR:RV	./.:0,0,0:0:LowQual:0:0:0:-1:0:0:0:0	0/0:0,-8.12363,-95.3958:81:PASS:105:162:53:2:36:0:27:0	1/1:-132.496,-8.63468,0:86:PASS:123:1:61:0:0:28:1:37	0/0:0,-19.5592,-234.892:10000:PASS:184:339:195:2:91:0:65:0
unitig_0	5184503	DEL00000562	TATAGTTTTATAATATATAAAATATAATCGATTATATTTTTAAGTTATATAATAAATAATATCTTAAATCTTAATAAATAGAAAACTTTATATAATAATATTTTAAACTAAATATATATTTTTGACATTAAATCAATTATTAAAAGATTTTATATAAAAATCTAAAGATAATTAAAAGATAGTTTATATTTATATAAA	T	.	PASS	PRECISE;SVTYPE=DEL;SVMETHOD=EMBL.DELLYv0.7.7;CHR2=unitig_0;END=5184701;PE=0;MAPQ=57;CT=3to5;CIPOS=-4,4;CIEND=-4,4;INSLEN=0;HOMLEN=3;SR=10;SRQ=0.994012;CONSENSUS=TTAATTTAAAATAATTGATAAAATTAAAAGAAAAGATATTAATTAAGTATATTTTTAACTTAAATATATAAGGATTTTAACTATATAAAGAATAAATATAAGCTTTTTAATAATAATATTTATAACTTTAATAAAATTAGATTTTTAATAAATATACTTTTATATAT;CE=1.40712	GT:GL:GQ:FT:RCL:RC:RCR:CN:DR:DV:RR:RV	0/0:0,-3.54752,-36.4341:35:PASS:369:5402:2784:3:0:0:13:0	0/0:0,-4.21286,-51.5984:42:PASS:1606:3643:1999:2:0:0:14:0	1/1:-23.1769,-2.08412,0:21:PASS:624:14:628:0:0:0:0:7	0/1:-42.368,0,-1.74077:17:PASS:1822:932:6072:0:0:0:4:14
unitig_0	5184850	DEL00000563	T	<DEL>	.	PASS	PRECISE;SVTYPE=DEL;SVMETHOD=EMBL.DELLYv0.7.7;CHR2=unitig_0;END=5191880;PE=5;MAPQ=38;CT=3to5;CIPOS=-22,22;CIEND=-22,22;INSLEN=0;HOMLEN=23;SR=4;SRQ=0.993333;CONSENSUS=TTTTAATAAATATACTTTTATATATTAAAATTATTATAACTTTAGAAAAATATAAATAGTTTTATATAAAGTAGCTTAATAATTAAAAATATATTTTTATAATTATTATAGTTAATATAATTAGTTAGATAATATTATTATTTTTGATA;CE=1.36806	GT:GL:GQ:FT:RCL:RC:RCR:CN:DR:DV:RR:RV	./.:0,0,0:0:LowQual:1723:3987:677:3:0:0:0:0	0/0:0,-2.40753,-29.8993:24:PASS:1805:1262:380:1:12:0:8:0	1/1:-15.0997,-1.20381,0:12:LowQual:598:480:200:1:0:5:0:4	1/1:-38.3263,-3.43861,0:34:PASS:3969:4869:1870:2:1:9:0:12
unitig_0	5184867	DEL00000564	T	<DEL>	.	LowQual	IMPRECISE;SVTYPE=DEL;SVMETHOD=EMBL.DELLYv0.7.7;CHR2=unitig_0;END=5357969;PE=2;MAPQ=36;CT=3to5;CIPOS=-406,406;CIEND=-406,406	GT:GL:GQ:FT:RCL:RC:RCR:CN:DR:DV:RR:RV	1/1:-4.77159,-0.573646,0:7:LowQual:3699:11525:7678:2:0:2:0:0	0/0:0,-9.63019,-187.097:96:PASS:16650:27321:16178:2:32:0:0:0	./.:0,0,0:0:LowQual:7322:13179:3614:2:0:0:0:0	./.:0,0,0:0:LowQual:22061:53509:13292:3:0:0:0:0
unitig_0	5185706	DEL00000568	A	<DEL>	.	PASS	IMPRECISE;SVTYPE=DEL;SVMETHOD=EMBL.DELLYv0.7.7;CHR2=unitig_0;END=5406014;PE=7;MAPQ=35;CT=3to5;CIPOS=-422,422;CIEND=-422,422	GT:GL:GQ:FT:RCL:RC:RCR:CN:DR:DV:RR:RV	1/1:-22.8533,-2.06055,0:21:PASS:7010:13187:11410:1:0:7:0:0	0/0:0,-2.98239,-50.9721:30:PASS:23174:38250:15341:2:10:0:0:0	./.:0,0,0:0:LowQual:13168:13444:13792:1:0:0:0:0	./.:0,0,0:0:LowQual:30225:54790:28920:2:0:0:0:0
unitig_0	5187229	DEL00000571	T	<DEL>	.	PASS	IMPRECISE;SVTYPE=DEL;SVMETHOD=EMBL.DELLYv0.7.7;CHR2=unitig_0;END=5356282;PE=9;MAPQ=26;CT=3to5;CIPOS=-80,80;CIEND=-80,80	GT:GL:GQ:FT:RCL:RC:RCR:CN:DR:DV:RR:RV	1/1:-21.7895,-2.39779,0:24:PASS:4965:9562:7950:1:0:8:0:0	0/0:0,-0.602059,-12:7:LowQual:15892:26715:15941:2:2:0:0:0	./.:0,0,0:0:LowQual:7463:12949:3000:2:0:0:0:0	./.:0,0,0:0:LowQual:24271:50722:11874:3:0:0:0:0
unitig_0	5216536	DEL00000578	T	<DEL>	.	LowQual	IMPRECISE;SVTYPE=DEL;SVMETHOD=EMBL.DELLYv0.7.7;CHR2=unitig_0;END=5471401;PE=4;MAPQ=14;CT=3to5;CIPOS=-323,323;CIEND=-323,323	GT:GL:GQ:FT:RCL:RC:RCR:CN:DR:DV:RR:RV	./.:0,0,0:0:LowQual:10308:16163:15249:1:0:0:0:0	./.:0,0,0:0:LowQual:22706:44175:21568:2:0:0:0:0	./.:0,0,0:0:LowQual:9108:18735:19946:1:0:0:0:0	1/1:-4.32046,-0.823548,0:9:LowQual:31926:63693:29088:2:0:3:0:0
unitig_0	5217924	DEL00000579	T	<DEL>	.	PASS	IMPRECISE;SVTYPE=DEL;SVMETHOD=EMBL.DELLYv0.7.7;CHR2=unitig_0;END=5470971;PE=24;MAPQ=24;CT=3to5;CIPOS=-81,81;CIEND=-81,81	GT:GL:GQ:FT:RCL:RC:RCR:CN:DR:DV:RR:RV	./.:0,0,0:0:LowQual:9981:16163:14984:1:0:0:0:0	./.:0,0,0:0:LowQual:22435:44012:21572:2:0:0:0:0	1/1:-1.79306,-0.294092,0:5:LowQual:9135:18610:19953:1:0:1:0:0	1/1:-56.8224,-6.94709,0:69:PASS:32350:62783:29272:2:0:24:0:0
unitig_0	5218037	DEL00000580	A	<DEL>	.	PASS	IMPRECISE;SVTYPE=DEL;SVMETHOD=EMBL.DELLYv0.7.7;CHR2=unitig_0;END=5282999;PE=4;MAPQ=29;CT=3to5;CIPOS=-240,240;CIEND=-240,240	GT:GL:GQ:FT:RCL:RC:RCR:CN:DR:DV:RR:RV	./.:0,0,0:0:LowQual:4757:2839:853:1:0:0:0:0	0/0:0,-1.14712,-16.0006:11:LowQual:4939:9923:2335:3:6:2:0:0	1/1:-1.69125,-0.292277,0:5:LowQual:1547:3155:1512:2:0:1:0:0	0/0:0,-3.20397,-100.673:32:PASS:8788:30109:5881:4:29:2:0:0
unitig_0	5256589	DEL00000584	T	<DEL>	.	PASS	IMPRECISE;SVTYPE=DEL;SVMETHOD=EMBL.DELLYv0.7.7;CHR2=unitig_0;END=5356881;PE=9;MAPQ=21;CT=3to5;CIPOS=-349,349;CIEND=-349,349	GT:GL:GQ:FT:RCL:RC:RCR:CN:DR:DV:RR:RV	1/1:-20.2421,-2.65139,0:27:PASS:907:5258:2634:3:0:9:0:0	0/0:0,-6.32162,-126:63:PASS:8211:15501:11376:2:21:0:0:0	./.:0,0,0:0:LowQual:2552:9420:401:6:0:0:0:0	./.:0,0,0:0:LowQual:16672:28790:2705:3:0:0:0:0
unitig_0	5257215	DEL00000585	T	<DEL>	.	LowQual	IMPRECISE;SVTYPE=DEL;SVMETHOD=EMBL.DELLYv0.7.7;CHR2=unitig_0;END=5430754;PE=14;MAPQ=14;CT=3to5;CIPOS=-141,141;CIEND=-141,141	GT:GL:GQ:FT:RCL:RC:RCR:CN:DR:DV:RR:RV	./.:0,0,0:0:LowQual:9361:10937:7913:1:0:0:0:0	0/0:0,-2.82059,-104.422:28:PASS:16343:29141:12641:2:18:2:0:0	./.:0,0,0:0:LowQual:6987:10195:13180:1:0:0:0:0	1/1:-14.4062,-2.91757,0:29:PASS:37301:34058:25528:1:0:11:0:0
unitig_0	5259775	DEL00000586	AGGCGACTTAGGCGACTTAGACTATTTGGACGATTTGGATGACTTAGACGACTTAGACGACTTC	A	.	PASS	PRECISE;SVTYPE=DEL;SVMETHOD=EMBL.DELLYv0.7.7;CHR2=unitig_0;END=5259839;PE=0;MAPQ=60;CT=3to5;CIPOS=-8,8;CIEND=-8,8;INSLEN=0;HOMLEN=14;SR=10;SRQ=0.987261;CONSENSUS=TAGGTAATTTGAATAACTTAGGCGATTTAGACTATTTGGACGATTTGGGCAACTTGAGCGACTTAGACGACTTAAACGACTTAGACGACTTCGGCGACTTAGACGATTTGAATGACTTAAACGACTTAAATAAGCTTGAATAGTTATGTTAGAATGT;CE=1.93126	GT:GL:GQ:FT:RCL:RC:RCR:CN:DR:DV:RR:RV	./.:0,0,0:0:LowQual:0:0:0:-1:0:0:0:0	0/0:0,-6.24616,-68.9245:62:PASS:1064:2007:732:2:0:0:21:0	1/1:-6.79965,-0.601714,0:7:LowQual:134:82:55:1:0:0:0:2	1/1:-244.236,-21.6116,0:10000:PASS:1733:2513:1658:1:0:0:0:73
unitig_0	5267329	DEL00000587	C	<DEL>	.	PASS	PRECISE;SVTYPE=DEL;SVMETHOD=EMBL.DELLYv0.7.7;CHR2=unitig_0;END=5273281;PE=17;MAPQ=60;CT=3to5;CIPOS=-7,7;CIEND=-7,7;INSLEN=0;HOMLEN=7;SR=10;SRQ=0.99375;CONSENSUS=TGTTTATGTGAACACTGATAGTATAGAGTCGAAAGGTATGATAGCTTTAGTCATATTAGTCTAAGAGCGAAGGTTCGATACCTTCTATAATGCTAAGAAGCTATATATTATCGTTTGTGATGATTATAGAAAAATCAGAAGTTTATAGGAAGAACTGAAT;CE=1.8655	GT:GL:GQ:FT:RCL:RC:RCR:CN:DR:DV:RR:RV	./.:0,0,0:0:LowQual:0:1105:0:-1:0:0:0:0	1/1:-85.1978,-6.92148,0:69:PASS:290:264:321:1:0:17:0:23	1/1:-22.3995,-1.80565,0:18:PASS:96:80:102:1:0:5:0:6	./.:0,0,0:0:LowQual:1939:1112:1883:1:0:95:0:0
unitig_0	5269868	DEL00000589	T	<DEL>	.	LowQual	IMPRECISE;SVTYPE=DEL;SVMETHOD=EMBL.DELLYv0.7.7;CHR2=unitig_0;END=5794971;PE=2;MAPQ=25;CT=3to5;CIPOS=-65,65;CIEND=-65,65	GT:GL:GQ:FT:RCL:RC:RCR:CN:DR:DV:RR:RV	0/0:0,-7.04382,-64.917:70:PASS:19367:61841:47328:2:26:0:0:0	1/1:-2.49862,-0.299654,0:5:LowQual:47727:91089:68244:2:0:1:0:0	./.:0,0,0:0:LowQual:30094:87320:87984:1:0:0:0:0	0/0:0,-3.0005,-29.4892:30:PASS:81062:120423:115228:1:11:0:0:0
unitig_0	5282884	DEL00000593	T	<DEL>	.	PASS	IMPRECISE;SVTYPE=DEL;SVMETHOD=EMBL.DELLYv0.7.7;CHR2=unitig_0;END=5289625;PE=26;MAPQ=55;CT=3to5;CIPOS=-219,219;CIEND=-219,219	GT:GL:GQ:FT:RCL:RC:RCR:CN:DR:DV:RR:RV	1/1:-138.7,-7.82648,0:78:PASS:47:139:413:1:0:26:0:0	1/1:-69.7999,-3.61229,0:36:PASS:494:1051:419:2:0:12:0:0	./.:0,0,0:0:LowQual:108:326:150:3:0:0:0:0	1/1:-386.1,-19.5667,0:10000:PASS:2127:3256:1107:2:0:65:0:0
unitig_0	5290818	DEL00000594	A	<DEL>	.	PASS	IMPRECISE;SVTYPE=DEL;SVMETHOD=EMBL.DELLYv0.7.7;CHR2=unitig_0;END=5322667;PE=111;MAPQ=60;CT=3to5;CIPOS=-84,84;CIEND=-84,84	GT:GL:GQ:FT:RCL:RC:RCR:CN:DR:DV:RR:RV	1/1:-18,-0.903089,0:10:LowQual:442:887:1525:1:0:3:0:0	0/0:0,-6.01923,-113.799:60:PASS:2217:2522:5380:1:20:0:0:0	0/0:0,-1.20412,-24:12:LowQual:635:2772:5167:1:4:0:0:0	1/1:-663.2,-33.4142,0:10000:PASS:9090:3164:5673:0:0:111:0:0
unitig_0	5294161	DEL00000596	A	<DEL>	.	LowQual	IMPRECISE;SVTYPE=DEL;SVMETHOD=EMBL.DELLYv0.7.7;CHR2=unitig_0;END=5320141;PE=5;MAPQ=6;CT=3to5;CIPOS=-224,224;CIEND=-224,224	GT:GL:GQ:FT:RCL:RC:RCR:CN:DR:DV:RR:RV	./.:0,0,0:0:LowQual:626:291:1875:0:0:0:0:0	0/0:0,-1.50515,-30:15:PASS:1833:1821:4582:1:5:0:0:0	1/1:-10.7231,-1.12823,0:11:LowQual:551:2553:4238:1:0:5:0:0	./.:0,0,0:0:LowQual:5467:2551:4400:1:0:0:0:0
unitig_0	5295468	DEL00000598	AATATTATAATATTAGTTATAATATATTAACTATAAT	A	.	PASS	PRECISE;SVTYPE=DEL;SVMETHOD=EMBL.DELLYv0.7.7;CHR2=unitig_0;END=5295505;PE=0;MAPQ=60;CT=3to5;CIPOS=-11,11;CIEND=-11,11;INSLEN=0;HOMLEN=12;SR=10;SRQ=0.981132;CONSENSUS=ATAAAAAAGTAGCTATAATTTAAAAAAAATTTAAAAATTATTTATATATTAAAAACTTAATTATAAGTTTTAATAATAATTTTTTAAATTAAATATTATAACTTTTAAATAATCTTTTTTATTTTTTAAAAGCTTAAAAGACTATTTATTATAGTTTATAAAAGCTAAATTATATTTTATAAGCTTAGAATTAATAGATTTTATAATAAATC;CE=1.43459	GT:GL:GQ:FT:RCL:RC:RCR:CN:DR:DV:RR:RV	./.:0,0,0:0:LowQual:0:0:0:-1:0:0:0:0	1/1:-88.9974,-7.22207,0:72:PASS:217:86:387:0:0:0:0:24	0/0:0,-0.895153,-7.69206:10:LowQual:90:225:122:2:0:0:3:0	0/0:0,-6.61191,-80.9893:66:PASS:570:1163:566:2:0:0:22:0
unitig_0	5295508	DEL00000599	T	<DEL>	.	LowQual	IMPRECISE;SVTYPE=DEL;SVMETHOD=EMBL.DELLYv0.7.7;CHR2=unitig_0;END=5304705;PE=2;MAPQ=37;CT=3to5;CIPOS=-290,290;CIEND=-290,290	GT:GL:GQ:FT:RCL:RC:RCR:CN:DR:DV:RR:RV	./.:0,0,0:0:LowQual:152:22:0:0:0:0:0:0	./.:0,0,0:0:LowQual:574:314:1:1:0:0:0:0	1/1:-5.69555,-0.597609,0:7:LowQual:210:499:178:3:0:2:0:0	./.:0,0,0:0:LowQual:809:898:6:2:0:0:0:0
unitig_0	5296395	DEL00000600	G	<DEL>	.	LowQual	IMPRECISE;SVTYPE=DEL;SVMETHOD=EMBL.DELLYv0.7.7;CHR2=unitig_0;END=5447494;PE=23;MAPQ=18;CT=3to5;CIPOS=-91,91;CIEND=-91,91	GT:GL:GQ:FT:RCL:RC:RCR:CN:DR:DV:RR:RV	./.:0,0,0:0:LowQual:3403:10761:6663:2:0:0:0:0	0/0:0,-6.26091,-110.939:63:PASS:11484:27295:11382:2:21:0:0:0	1/1:-0.954243,-0.255273,0:4:LowQual:3687:12035:11241:2:0:1:0:0	1/1:-48.8399,-6.4626,0:65:PASS:35167:23807:19582:1:0:22:0:0
unitig_0	5296827	DEL00000602	T	<DEL>	.	PASS	IMPRECISE;SVTYPE=DEL;SVMETHOD=EMBL.DELLYv0.7.7;CHR2=unitig_0;END=5314479;PE=7;MAPQ=40;CT=3to5;CIPOS=-305,305;CIEND=-305,305	GT:GL:GQ:FT:RCL:RC:RCR:CN:DR:DV:RR:RV	./.:0,0,0:0:LowQual:489:288:553:1:0:0:0:0	1/1:-33.3998,-2.10697,0:21:PASS:1126:224:1609:0:0:7:0:0	0/0:0,-0.903089,-18:10:LowQual:401:783:1728:1:3:0:0:0	./.:0,0,0:0:LowQual:2487:614:1772:0:0:0:0:0
unitig_0	5299228	DEL00000603	T	<DEL>	.	LowQual	IMPRECISE;SVTYPE=DEL;SVMETHOD=EMBL.DELLYv0.7.7;CHR2=unitig_0;END=5540264;PE=20;MAPQ=5;CT=3to5;CIPOS=-112,112;CIEND=-112,112	GT:GL:GQ:FT:RCL:RC:RCR:CN:DR:DV:RR:RV	1/1:-0.474372,-0.175402,0:3:LowQual:11165:21905:16476:2:0:1:0:0	./.:0,0,0:0:LowQual:19628:40056:20009:2:0:0:0:0	./.:0,0,0:0:LowQual:6419:24127:27584:1:0:0:0:0	0/1:-4.88764,0,-3.52807:35:PASS:52469:44931:19036:1:1:11:0:0
unitig_0	5312590	DEL00000604	A	<DEL>	.	LowQual	IMPRECISE;SVTYPE=DEL;SVMETHOD=EMBL.DELLYv0.7.7;CHR2=unitig_0;END=5314565;PE=3;MAPQ=9;CT=3to5;CIPOS=-396,396;CIEND=-396,396	GT:GL:GQ:FT:RCL:RC:RCR:CN:DR:DV:RR:RV	./.:0,0,0:0:LowQual:2:267:0:267:0:0:0:0	./.:0,0,0:0:LowQual:3:89:115:2:0:0:0:0	0/0:0,-0.30103,-6:5:LowQual:38:69:85:1:1:0:0:0	1/1:-3.109,-0.712089,0:8:LowQual:16:136:3:14:0:3:0:0
unitig_0	5312986	DEL00000605	A	<DEL>	.	LowQual	IMPRECISE;SVTYPE=DEL;SVMETHOD=EMBL.DELLYv0.7.7;CHR2=unitig_0;END=5458134;PE=2;MAPQ=20;CT=3to5;CIPOS=-50,50;CIEND=-50,50	GT:GL:GQ:FT:RCL:RC:RCR:CN:DR:DV:RR:RV	0/0:0,-0.774354,-5.37126:9:LowQual:3467:11686:7650:2:3:0:0:0	1/1:-2.59898,-0.501042,0:6:LowQual:8862:29992:9519:3:0:2:0:0	./.:0,0,0:0:LowQual:3504:13927:9514:2:0:0:0:0	./.:0,0,0:0:LowQual:32741:26091:17610:1:0:0:0:0
unitig_0	5312987	DEL00000606	C	<DEL>	.	LowQual	IMPRECISE;SVTYPE=DEL;SVMETHOD=EMBL.DELLYv0.7.7;CHR2=unitig_0;END=5355786;PE=2;MAPQ=19;CT=3to5;CIPOS=-417,417;CIEND=-417,417	GT:GL:GQ:FT:RCL:RC:RCR:CN:DR:DV:RR:RV	0/0:0,-4.16299,-27.3465:42:PASS:193:2234:2705:2:16:0:0:0	1/1:-2.84874,-0.5508,0:7:LowQual:837:9770:2334:6:0:2:0:0	0/0:0,-0.736226,-6.73314:8:LowQual:976:6938:393:10:3:0:0:0	./.:0,0,0:0:LowQual:1650:7508:2636:4:0:0:0:0
unitig_0	5313865	DEL00000607	A	<DEL>	.	LowQual	IMPRECISE;SVTYPE=DEL;SVMETHOD=EMBL.DELLYv0.7.7;CHR2=unitig_0;END=5405585;PE=2;MAPQ=19;CT=3to5;CIPOS=-466,466;CIEND=-466,466	GT:GL:GQ:FT:RCL:RC:RCR:CN:DR:DV:RR:RV	1/1:-3.58574,-0.587805,0:7:LowQual:1844:4860:6274:1:0:2:0:0	0/0:0,-1.78693,-16.8807:18:PASS:3660:21101:7229:4:6:0:0:0	./.:0,0,0:0:LowQual:1830:7319:5176:2:0:0:0:0	0/0:0,-0.278699,-1.27767:4:LowQual:12928:10106:14800:1:1:0:0:0
unitig_0	5330729	DEL00000609	T	<DEL>	.	PASS	PRECISE;SVTYPE=DEL;SVMETHOD=EMBL.DELLYv0.7.7;CHR2=unitig_0;END=5331623;PE=47;MAPQ=60;CT=3to5;CIPOS=-4,4;CIEND=-4,4;INSLEN=0;HOMLEN=3;SR=10;SRQ=1;CONSENSUS=GGGGTGAGACCATCGGGTTGACGTCTAATTCATTGAGACAGCCAAGGCGACAACGTAGGGAATACCAGGCAACAAGATTAGAGAGGTAGACGAAGAATGATGATGGTCAAGCTTGTGTCCTCAAGATCGCCCGGTTTCCGTTCGAGATGCCCGCGCTCCAACGAGAATTGAGAGCTTATTA;CE=1.98136	GT:GL:GQ:FT:RCL:RC:RCR:CN:DR:DV:RR:RV	0/0:0,-1.80576,-22.8996:18:PASS:90:30:0:1:0:0:6:0	1/1:-116.995,-6.73135,0:67:PASS:138:2:89:0:0:47:1:34	./.:0,0,0:0:LowQual:199:0:0:0:0:0:0:0	./.:0,0,0:0:LowQual:164:0:0:0:0:0:0:0
unitig_0	5330893	DEL00000610	A	<DEL>	.	PASS	IMPRECISE;SVTYPE=DEL;SVMETHOD=EMBL.DELLYv0.7.7;CHR2=unitig_0;END=5406216;PE=23;MAPQ=60;CT=3to5;CIPOS=-250,250;CIEND=-250,250	GT:GL:GQ:FT:RCL:RC:RCR:CN:DR:DV:RR:RV	1/1:-124.796,-6.91995,0:69:PASS:2191:2998:5576:1:0:23:0:0	0/0:0,-0.30103,-6:5:LowQual:6289:15622:5057:3:1:0:0:0	./.:0,0,0:0:LowQual:6663:1608:3203:0:0:0:0:0	./.:0,0,0:0:LowQual:6483:5396:10677:1:0:0:0:0
unitig_0	5333216	DEL00000611	C	<DEL>	.	PASS	PRECISE;SVTYPE=DEL;SVMETHOD=EMBL.DELLYv0.7.7;CHR2=unitig_0;END=5333507;PE=10;MAPQ=60;CT=3to5;CIPOS=-2,2;CIEND=-2,2;INSLEN=0;HOMLEN=2;SR=10;SRQ=1;CONSENSUS=GGCGTCACGTTAGCCCGATCTCCTACGGTAACGAAGTGTGACGGAGAATTTGGGGATCTGTCACTCTGCTCCGTTTCGTGATGCCTCTGCACTCCGATGTTCTGCGCCGTGGGGATCGGCGAGATCATTTTCCATTCTTGATTTAGACAATGTGGAGGGCACCTTGTTTC;CE=1.9698	GT:GL:GQ:FT:RCL:RC:RCR:CN:DR:DV:RR:RV	./.:0,0,0:0:LowQual:0:3327:2275:3:0:0:0:0	1/1:-126.097,-7.1337,0:71:PASS:4042:109:3751:0:2:10:1:35	0/0:0,-10.2302,-122.195:102:PASS:4717:16905:6063:3:55:1:34:0	./.:0,0,0:0:LowQual:10628:23242:11268:2:90:0:0:0
unitig_0	5355498	DEL00000612	TATATTTAATTAATATATTTATATATTATAGTTCAACTTTTTATAATTATTATAATATTAAATATATTATTAGTTTTCTTTTATATAATCTTTTTTTATATTTATATTTATATTATTTTTAATTATAAAGTTTTTTTCTTTTTATATTTACTTTATCTTTTATTATAATAATAATCTTTTTTATTAAAAATATATTTTTTTAACTTTTTA	T	.	PASS	PRECISE;SVTYPE=DEL;SVMETHOD=EMBL.DELLYv0.7.7;CHR2=unitig_0;END=5355708;PE=0;MAPQ=60;CT=3to5;CIPOS=-15,15;CIEND=-15,15;INSLEN=0;HOMLEN=18;SR=10;SRQ=0.993827;CONSENSUS=ATAAGTTATTTTAACTATAATATCTTAAATTAATTAAAACTATTTAAAATTCTTATCTTTGAATATTTTTATATTTATTTAATATTTTATTTATTATCTAAAAATATTAATTTTATTATAAATATATATTAAAAAGTTATTTTAATAATAAAAGATTTTATT;CE=1.32673	GT:GL:GQ:FT:RCL:RC:RCR:CN:DR:DV:RR:RV	0/0:0,-1.06947,-8.36535:11:LowQual:2763:3496:2177:1:0:0:4:0	1/1:-64.8575,-2.11925,0:21:PASS:1818:4438:3976:2:0:0:2:18	0/0:0,-0.432607,-2.33055:5:LowQual:1392:1533:531:2:0:0:2:0	0/0:0,-4.31657,-27.597:43:PASS:7036:9831:1481:2:0:0:19:0
unitig_0	5355865	DEL00000613	A	<DEL>	.	PASS	IMPRECISE;SVTYPE=DEL;SVMETHOD=EMBL.DELLYv0.7.7;CHR2=unitig_0;END=5356896;PE=3;MAPQ=25;CT=3to5;CIPOS=-437,437;CIEND=-437,437	GT:GL:GQ:FT:RCL:RC:RCR:CN:DR:DV:RR:RV	1/1:-5.67213,-0.77522,0:9:LowQual:113:348:238:2:0:3:0:0	0/0:0,-5.71956,-114:57:PASS:128:138:103:1:19:0:0:0	./.:0,0,0:0:LowQual:33:9:53:0:0:0:0:0	./.:0,0,0:0:LowQual:170:181:322:1:0:0:0:0
unitig_0	5356200	DEL00000616	T	<DEL>	.	LowQual	IMPRECISE;SVTYPE=DEL;SVMETHOD=EMBL.DELLYv0.7.7;CHR2=unitig_0;END=5405156;PE=2;MAPQ=13;CT=3to5;CIPOS=-400,400;CIEND=-400,400	GT:GL:GQ:FT:RCL:RC:RCR:CN:DR:DV:RR:RV	./.:0,0,0:0:LowQual:199:2662:3740:1:0:0:0:0	0/0:0,-2.91441,-76.7223:29:PASS:4250:11209:3008:3:13:1:0:0	1/1:-1.27767,-0.278699,0:4:LowQual:1207:384:640:0:0:1:0:0	./.:0,0,0:0:LowQual:2543:2651:4034:1:0:0:0:0
unitig_0	5357385	DEL00000618	T	<DEL>	.	PASS	IMPRECISE;SVTYPE=DEL;SVMETHOD=EMBL.DELLYv0.7.7;CHR2=unitig_0;END=5458184;PE=4;MAPQ=27;CT=3to5;CIPOS=-226,226;CIEND=-226,226	GT:GL:GQ:FT:RCL:RC:RCR:CN:DR:DV:RR:RV	0/0:0,-2.89055,-41.1493:29:PASS:2894:8880:4420:2:18:2:0:0	0/0:0,-0.601842,-9.19978:7:LowQual:10085:19945:6353:2:2:0:0:0	1/1:-8.16453,-1.06865,0:11:LowQual:7230:6925:7107:1:0:4:0:0	0/0:0,-1.94191,-25.2347:19:PASS:8044:18089:12141:2:7:0:0:0
unitig_0	5360099	DEL00000623	A	<DEL>	.	PASS	PRECISE;SVTYPE=DEL;SVMETHOD=EMBL.DELLYv0.7.7;CHR2=unitig_0;END=5367113;PE=26;MAPQ=60;CT=3to5;CIPOS=-20,20;CIEND=-20,20;INSLEN=0;HOMLEN=21;SR=10;SRQ=0.995215;CONSENSUS=CTTTCTTTATAAGCTAACCTTCTTTCTAAATATATAGAATTATCGGCTTTAGCTTTATATTTATATGCTTTAAATATAAACACTTTTAATATAAATACTATAGACAATTATAATATTTAATAGTTAATTTACTTAAGTAATAAGGTTTTGTTAAAACTATAAAAGTATAATAAAGGCTTAGATTTAGTAAAACCATTTATATAACTAGA;CE=1.69343	GT:GL:GQ:FT:RCL:RC:RCR:CN:DR:DV:RR:RV	./.:0,0,0:0:LowQual:862:1678:0:4:0:0:0:0	1/1:-43.7987,-3.61104,0:36:PASS:626:179:553:0:0:26:0:12	./.:0,0,0:0:LowQual:152:223:3:3:0:0:0:0	./.:0,0,0:0:LowQual:666:1818:0:5:0:0:0:0
unitig_0	5361942	DEL00000625	T	<DEL>	.	PASS	IMPRECISE;SVTYPE=DEL;SVMETHOD=EMBL.DELLYv0.7.7;CHR2=unitig_0;END=5446094;PE=4;MAPQ=36;CT=3to5;CIPOS=-409,409;CIEND=-409,409	GT:GL:GQ:FT:RCL:RC:RCR:CN:DR:DV:RR:RV	1/1:-10.4386,-1.14276,0:11:LowQual:3574:6875:2934:2:0:4:0:0	0/0:0,-1.49258,-15.6874:15:PASS:9422:16106:8100:2:5:0:0:0	0/0:0,-0.294092,-1.79306:5:LowQual:5568:4009:7379:1:1:0:0:0	0/0:0,-6.33101,-70.4084:63:PASS:7861:13391:7708:2:22:0:0:0
unitig_0	5406160	DEL00000630	A	<DEL>	.	LowQual	IMPRECISE;SVTYPE=DEL;SVMETHOD=EMBL.DELLYv0.7.7;CHR2=unitig_0;END=5540585;PE=2;MAPQ=7;CT=3to5;CIPOS=-453,453;CIEND=-453,453	GT:GL:GQ:FT:RCL:RC:RCR:CN:DR:DV:RR:RV	./.:0,0,0:0:LowQual:2936:16857:7559:3:0:0:0:0	0/0:0,-0.602059,-12:7:LowQual:14220:18707:15223:1:2:0:0:0	./.:0,0,0:0:LowQual:445:16179:12325:3:0:0:0:0	1/1:-0.603347,-0.204377,0:3:LowQual:3312:34602:12470:4:0:1:0:0
unitig_0	5423619	DEL00000635	A	<DEL>	.	PASS	PRECISE;SVTYPE=DEL;SVMETHOD=EMBL.DELLYv0.7.7;CHR2=unitig_0;END=5430631;PE=10;MAPQ=60;CT=3to5;CIPOS=-16,16;CIEND=-16,16;INSLEN=0;HOMLEN=19;SR=10;SRQ=0.988764;CONSENSUS=TTCTTCTTTAGATTTATATCTATCTTATTATCTTTTAAATAAAGGTAAAGATTATCTTTTATATATATATATAAGATTATATAATATAAATTGTTTATAGAATTAGAGAAGCTATTATTTTTAAATTTACTTTATTTTCTTATCTTATTTTATACTTTTATCAACTTAAATCTTCTTA;CE=1.5557	GT:GL:GQ:FT:RCL:RC:RCR:CN:DR:DV:RR:RV	./.:0,0,0:0:LowQual:720:734:246:2:0:0:0:0	1/1:-47.9987,-3.91204,0:39:PASS:290:148:672:0:1:10:0:13	./.:0,0,0:0:LowQual:60:64:718:0:0:0:0:0	./.:0,0,0:0:LowQual:831:983:1262:1:0:0:0:0
unitig_0	5440063	DEL00000637	AGCGTACGGGCAACCACGCTAGCTGAAACACCGTGATCTAGAGCCATAGG	A	.	PASS	PRECISE;SVTYPE=DEL;SVMETHOD=EMBL.DELLYv0.7.7;CHR2=unitig_0;END=5440113;PE=0;MAPQ=60;CT=3to5;CIPOS=-1,1;CIEND=-1,1;INSLEN=0;HOMLEN=0;SR=10;SRQ=1;CONSENSUS=AAATTAGTTTCCCTTGCCAGAAAAACAGCCGGTTTGCAAGTAACAAGTTGATTTATACACGGAGCAAAAAGATCCAAAGTCACCTGCAGATAAGATTAGAAGGAATATTGGATCATCAGGGCCGTGGGGCGATCTAGTATTTTTATAAGTTCTGTATAAAGCCACGCTCATGACTATACCTGGAGATGAAGAGACTAGCTCTTAAGCTAT;CE=1.96133	GT:GL:GQ:FT:RCL:RC:RCR:CN:DR:DV:RR:RV	0/0:0,-3.31036,-41.299:33:PASS:363:681:338:2:0:0:11:0	0/0:0,-3.91171,-46.5983:39:PASS:366:726:297:2:0:0:13:0	1/1:-14.6996,-1.20368,0:12:LowQual:244:1:51:0:0:0:0:4	1/1:-378.789,-30.9951,0:10000:PASS:1619:65:1928:0:0:0:0:103
unitig_0	5452908	DEL00000640	CCAGCATCCTGGCGGAGCAG	C	.	PASS	PRECISE;SVTYPE=DEL;SVMETHOD=EMBL.DELLYv0.7.7;CHR2=unitig_0;END=5452928;PE=0;MAPQ=60;CT=3to5;CIPOS=-4,4;CIEND=-4,4;INSLEN=0;HOMLEN=3;SR=9;SRQ=0.97546;CONSENSUS=ACCTGTAGAAGATGAATGATCAGTGTGTGATGAGGGGACGAGAAGGGCAGGAAAGCAGCAAGCACATACAGCAAATGATGACGAAGATGATTGATCTTTCTTGGGGGCAGTGACAGTGGGAGTAGCACCAGCACCAGCATCCTGCTCCTCGAAGCACCGGCGA;CE=1.95188	GT:GL:GQ:FT:RCL:RC:RCR:CN:DR:DV:RR:RV	0/0:0,-3.91013,-43.9967:39:PASS:172:330:177:2:0:0:13:0	0/0:0,-30.388,-353.484:10000:PASS:1177:2446:1189:2:0:0:101:0	0/0:0,-32.494,-381.283:10000:PASS:1311:2656:1314:2:0:0:108:0	1/1:-276.688,-23.4688,0:10000:PASS:524:102:459:0:0:0:0:78
unitig_0	5453971	DEL00000641	G	<DEL>	.	PASS	IMPRECISE;SVTYPE=DEL;SVMETHOD=EMBL.DELLYv0.7.7;CHR2=unitig_0;END=5484034;PE=85;MAPQ=60;CT=3to5;CIPOS=-50,50;CIEND=-50,50	GT:GL:GQ:FT:RCL:RC:RCR:CN:DR:DV:RR:RV	./.:0,0,0:0:LowQual:1772:1507:1470:1:0:0:0:0	./.:0,0,0:0:LowQual:3952:5340:338:2:0:0:0:0	1/1:-471.698,-26.1879,0:10000:PASS:4294:2257:2506:1:0:87:0:0	1/1:-447.699,-24.0812,0:10000:PASS:7708:2702:4676:0:0:80:0:0
unitig_0	5456897	DEL00000642	T	<DEL>	.	LowQual	IMPRECISE;SVTYPE=DEL;SVMETHOD=EMBL.DELLYv0.7.7;CHR2=unitig_0;END=5458131;PE=4;MAPQ=18;CT=3to5;CIPOS=-341,341;CIEND=-341,341	GT:GL:GQ:FT:RCL:RC:RCR:CN:DR:DV:RR:RV	./.:0,0,0:0:LowQual:0:3:272:0:0:0:0:0	1/1:-5.469,-0.872089,0:10:LowQual:66:10:122:0:0:3:0:0	./.:0,0,0:0:LowQual:0:0:26:0:0:0:0:0	./.:0,0,0:0:LowQual:1:23:131:0:0:0:0:0
unitig_0	5477768	DEL00000644	GTTGTAGGGTCCCAGAGTAGATTATCAAAAGCTTTGTCCCGATGTTTGGTAAGTAGGTGCTCCATTTGGGGGCCAGGGGATTATCAAGGTGACGAGCAGGCCACACCCTCGGTTGACGAAGGTGAGACGAGGGAGATAGACTCACTGAAATCTGCGTATATTATAACCCTGTCTTGCTTCGACGACAAGCTTACGAACTGCGCCGATAGAC	G	.	PASS	PRECISE;SVTYPE=DEL;SVMETHOD=EMBL.DELLYv0.7.7;CHR2=unitig_0;END=5477979;PE=0;MAPQ=60;CT=3to5;CIPOS=-2,2;CIEND=-2,2;INSLEN=0;HOMLEN=1;SR=10;SRQ=0.95977;CONSENSUS=GTGGGTGGTAAAGGAGCGGAAGAACTCGTACGCAGGGTGTAGGATACTGCTGAAGTCGTAATCGAGGAGTGCGGTGATGCTGCCCGCATGCTCAATAAACTTGTCGACACGCTCTCTAACGCCGTTGGCGTGCCAGCCCCGTATGTACGCGTTGTTGTCGGCCTTGGTGAGGGC;CE=1.96512	GT:GL:GQ:FT:RCL:RC:RCR:CN:DR:DV:RR:RV	./.:0,0,0:0:LowQual:0:0:0:-1:0:0:0:0	1/1:-319.687,-26.7789,0:10000:PASS:7556:2:10703:0:0:0:0:89	0/0:0,-14.4431,-172.794:144:PASS:12364:23036:13114:2:0:0:48:0	0/0:0,-11.4339,-135.995:114:PASS:9463:15444:7299:2:0:0:38:0
unitig_0	5479746	DEL00000645	GACAAGGATTACCATGGTGCGAGTGTGTGAGAGGCGTGGCCTCTCATATGGTATACTCTGGCTGCGGCAGGGGT	G	.	PASS	PRECISE;SVTYPE=DEL;SVMETHOD=EMBL.DELLYv0.7.7;CHR2=unitig_0;END=5479820;PE=0;MAPQ=60;CT=3to5;CIPOS=-3,3;CIEND=-3,3;INSLEN=0;HOMLEN=3;SR=10;SRQ=0.960396;CONSENSUS=CGGATGTGCTGCTTGCGCCAAAGCAGTTCGATAGCGAGGAGGAGGACTATGTTGATAGCTTTGGCGAGTTCTTGGATGATGATAACGAAGAGGATGCCGATAGCGCGTATGATAGTGGCGAGCCCACCTTAGCTTGACGTGACACGGTATCGGTGCTGCTTATAGTTTAACTGAGATAACCAACATGCCAATCGACTTTAAG;CE=1.98365	GT:GL:GQ:FT:RCL:RC:RCR:CN:DR:DV:RR:RV	./.:0,0,0:0:LowQual:0:0:0:-1:0:0:0:0	1/1:-66.098,-5.41651,0:54:PASS:637:15:743:0:0:0:0:18	./.:0,0,0:0:LowQual:0:0:0:-1:0:0:0:0	./.:0,0,0:0:LowQual:0:0:0:-1:0:0:0:0
unitig_0	5481635	DEL00000646	TGGTAACGTTAGAGGATGGC	T	.	PASS	PRECISE;SVTYPE=DEL;SVMETHOD=EMBL.DELLYv0.7.7;CHR2=unitig_0;END=5481655;PE=0;MAPQ=60;CT=3to5;CIPOS=-3,3;CIEND=-3,3;INSLEN=0;HOMLEN=2;SR=8;SRQ=0.993671;CONSENSUS=TGTCGCTCAGAGGTCCAACTGCAAGCTGCACAACGCGCCTCGACCGCCATTGAAGCTTGGTCGAATGATAGAAATGATCAAACCTGAGCTGCCGGCGAAGGTGGTGCTGCAGTTATGAAAGGGAACGAAGTGGGGTTATGGGGTAAAGCCGGGTAAGC;CE=1.96783	GT:GL:GQ:FT:RCL:RC:RCR:CN:DR:DV:RR:RV	0/0:0,-3.00793,-33.5976:30:PASS:167:324:165:2:0:0:10:0	1/1:-190.892,-16.2474,0:10000:PASS:397:52:308:0:0:0:0:54	./.:0,0,0:0:LowQual:0:0:0:-1:0:0:0:0	./.:0,0,0:0:LowQual:0:0:0:-1:0:0:0:0
unitig_0	5482552	DEL00000647	TGTTGTTGTTGTTGTTGTTGTC	T	.	PASS	PRECISE;SVTYPE=DEL;SVMETHOD=EMBL.DELLYv0.7.7;CHR2=unitig_0;END=5482574;PE=0;MAPQ=60;CT=3to5;CIPOS=-8,8;CIEND=-8,8;INSLEN=0;HOMLEN=9;SR=10;SRQ=0.974522;CONSENSUS=GCCGTGGTCATTGTCATCGTAGGAGGTGTAGGCGTCGTGGACGAGCCAGAGGTGCTTGTCGGGGGACGTGATGTCCATGACCGCGATGTAGGTCATGACCGAGGCCGGCGGCTGTTGTTGTTGTTGTCGTTGTCGTTGTACAGGCGGCGTGCCCAGC;CE=1.89813	GT:GL:GQ:FT:RCL:RC:RCR:CN:DR:DV:RR:RV	./.:0,0,0:0:LowQual:198:265:119:2:0:0:0:0	1/1:-450.673,-36.8106,0:10000:PASS:960:547:988:1:0:0:1:133	./.:0,0,0:0:LowQual:0:0:0:-1:0:0:0:0	./.:0,0,0:0:LowQual:0:0:0:-1:0:0:0:0
unitig_0	5484614	DEL00000648	CCCAAGTGCCATTGTCTCTGGACCAGAACCTGCTCCTTTCCATTTCCGTCCTCCTCTTCCTTCATCTCTTTCCCTACTCGGAACAGACCCCAAACCTGGAGTCGGATCCATCTCCAGACCGCTACCCTCTTCCGCCTTCGTGCCTGGCTCCCTTTCTGCCTCCCATTCCAGTTCATCCATTGCAGAT	C	.	PASS	PRECISE;SVTYPE=DEL;SVMETHOD=EMBL.DELLYv0.7.7;CHR2=unitig_0;END=5484801;PE=0;MAPQ=60;CT=3to5;CIPOS=-5,5;CIEND=-5,5;INSLEN=0;HOMLEN=4;SR=10;SRQ=0.968553;CONSENSUS=GGCCTTTGGCACGGGCACGGGCACGGGAACCAAGATGAAAATCCATTGCAGCCACCGCCTTCATTGAGCCCAGGCCCCATCGCCGAAACCGACCCTTGCCAGACCCAGGCTCTCTGGGCCAACGTCGCCAGGCATCCCCATAACCGGCCGACCGTCGT;CE=1.90811	GT:GL:GQ:FT:RCL:RC:RCR:CN:DR:DV:RR:RV	0/0:0,-2.10632,-25.0991:21:PASS:761:2846:1343:3:0:0:7:0	0/1:-2.69808,0,-2.89816:25:PASS:93:49:279:0:0:0:1:1	1/1:-247.988,-21.3611,0:10000:PASS:5154:154:7603:0:0:0:0:71	0/0:0,-16.5472,-196.59:10000:PASS:5165:13067:6678:2:0:0:55:0
unitig_0	5493392	DEL00000649	CCCATGAGCCCTCCCATCTACTGCTCCACGTCAAAGCACAAGAA	C	.	PASS	PRECISE;SVTYPE=DEL;SVMETHOD=EMBL.DELLYv0.7.7;CHR2=unitig_0;END=5493436;PE=0;MAPQ=60;CT=3to5;CIPOS=-7,7;CIEND=-7,7;INSLEN=0;HOMLEN=6;SR=10;SRQ=0.992593;CONSENSUS=GAAGACACACCGGAAGTCTAGCCGGCCGGACCCGGATGACAGATCCAATCTTGCATATCAATTAGCCTTTCCCGTGAGGCTCTCACGCTGGATCGTGTCACACACACAACCAAACTCAATTTCCTCCACAATTTT;CE=1.97028	GT:GL:GQ:FT:RCL:RC:RCR:CN:DR:DV:RR:RV	1/1:-37.6972,-3.30848,0:33:PASS:289:25:199:0:0:0:0:11	0/0:0,-0.300943,-3.69991:5:LowQual:22:44:22:2:0:0:1:0	0/0:0,-0.300595,-2.99957:5:LowQual:8:44:22:3:0:0:1:0	0/0:0,-10.2296,-120.095:102:PASS:1822:3748:1916:2:0:0:34:0
unitig_0	5498355	DEL00000650	G	<DEL>	.	PASS	PRECISE;SVTYPE=DEL;SVMETHOD=EMBL.DELLYv0.7.7;CHR2=unitig_0;END=5500086;PE=36;MAPQ=60;CT=3to5;CIPOS=-3,3;CIEND=-3,3;INSLEN=0;HOMLEN=2;SR=10;SRQ=0.985714;CONSENSUS=TCAGTCATGCTTGCCCGAGACGGCTTAAGCTTGCTAGGCCGGAGGAACGCGATGACATCTTTGCGTATCCGGAGAGCGCAGGTCCCGGATGTTGGCCACGGTGAGCTGGTTGCGCGCGATAGAGTCCATTGTATTTTTGT;CE=1.96669	GT:GL:GQ:FT:RCL:RC:RCR:CN:DR:DV:RR:RV	1/1:-42.4979,-3.61022,0:36:PASS:133:0:164:0:0:36:0:12	./.:0,0,0:0:LowQual:2:4:1:3:0:0:0:0	./.:0,0,0:0:LowQual:0:0:132:0:0:0:0:0	0/0:0,-16.2486,-195.193:10000:PASS:474:890:390:2:98:0:54:0
unitig_0	5501906	DEL00000651	GTCCGTATCACGTGTCGCATGGCCGCTTTTGCTCTGGGCCAGCAGCACAAACACAGCGCTAAAGTGC	G	.	PASS	PRECISE;SVTYPE=DEL;SVMETHOD=EMBL.DELLYv0.7.7;CHR2=unitig_0;END=5501973;PE=0;MAPQ=60;CT=3to5;CIPOS=-2,2;CIEND=-2,2;INSLEN=0;HOMLEN=2;SR=10;SRQ=0.97619;CONSENSUS=TGAATTTTGGCCGGAAGGCGGAATGAGATCCGGTTGGCCGAAAAGTTGAAAAGAGCCAGTTGGGCCTATCGGCCTCCGTAGAAGAGCAAGCGCCCGCTCATTCTCAAGCACAAATCCATCTCCAAATCGTCCAGACATCTGCAGAAGGACGCACATATCATGAAGAGC;CE=1.97971	GT:GL:GQ:FT:RCL:RC:RCR:CN:DR:DV:RR:RV	0/0:0,-3.30816,-36.9968:33:PASS:1482:942:384:1:0:0:11:0	0/0:0,-5.11476,-61.3973:51:PASS:237:2081:1286:3:0:0:17:0	0/0:0,-10.8328,-130.296:108:PASS:2616:3159:1893:1:0:0:36:0	1/1:-180.556,-11.3214,0:113:PASS:1756:167:1367:0:0:0:2:62
unitig_0	5508850	DEL00000653	A	<DEL>	.	PASS	IMPRECISE;SVTYPE=DEL;SVMETHOD=EMBL.DELLYv0.7.7;CHR2=unitig_0;END=5517424;PE=22;MAPQ=60;CT=3to5;CIPOS=-116,116;CIEND=-116,116	GT:GL:GQ:FT:RCL:RC:RCR:CN:DR:DV:RR:RV	./.:0,0,0:0:LowQual:701:528:417:1:0:0:0:0	./.:0,0,0:0:LowQual:636:413:1234:0:0:0:0:0	1/1:-129.7,-6.62263,0:66:PASS:941:56:838:0:0:22:0:0	./.:0,0,0:0:LowQual:2025:1708:2129:1:0:0:0:0
unitig_0	5514790	DEL00000655	GCCTCCTCAGCGGCTCCTACAACGCCAGCCTCAACTCCCGTCTCAACGCCCACAGCCTCTAGTGCCCAGCGTTCGCGATGCCCAAATCGACCCGTCTGTGGCAATTACGGCCTCTCCTTCTGCGAATCGTGTGATTGCCATGGCGAGGGAGGCGATGATGTCCGCTAGAGCGGATGAAGCTCGGGCTACTAGTGCAAGCGGGATCGGGGACAGACTAACGCCAGGTATTACAATTGACCTGAGCAGAAAAAATAT	G	.	PASS	PRECISE;SVTYPE=DEL;SVMETHOD=EMBL.DELLYv0.7.7;CHR2=unitig_0;END=5515045;PE=0;MAPQ=60;CT=3to5;CIPOS=-1,1;CIEND=-1,1;INSLEN=0;HOMLEN=0;SR=10;SRQ=0.98895;CONSENSUS=AACAGGAAGGAAGATCCATGCCTTCCACAGCGCAAGGACTACCTGAGACTCGGCGAGCTGTACCGGCTATCACAATCCCCCCACGGATCCAGTTTACCAGATGAGGTCATTGACATCATCAAGAACGGACTTGAACGGTTGCGTCATCCTCCTTATTGTTGGTAACCTTCGGCTAACATGT;CE=1.99326	GT:GL:GQ:FT:RCL:RC:RCR:CN:DR:DV:RR:RV	0/0:0,-3.30944,-39.7981:33:PASS:2018:3559:1997:2:0:0:11:0	1/1:-78.1955,-4.22099,0:42:PASS:2054:67:2629:0:0:0:1:24	./.:0,0,0:0:LowQual:0:0:0:-1:0:0:0:0	0/0:0,-17.1485,-200.39:10000:PASS:8369:18153:10557:2:0:0:57:0
unitig_0	5517837	DEL00000656	G	<DEL>	.	PASS	IMPRECISE;SVTYPE=DEL;SVMETHOD=EMBL.DELLYv0.7.7;CHR2=unitig_0;END=5520075;PE=76;MAPQ=60;CT=3to5;CIPOS=-50,50;CIEND=-50,50	GT:GL:GQ:FT:RCL:RC:RCR:CN:DR:DV:RR:RV	1/1:-243.399,-13.5454,0:135:PASS:242:0:230:0:0:45:0:0	0/0:0,-13.8466,-266.499:138:PASS:266:587:390:2:46:0:0:0	1/1:-452.4,-22.8778,0:10000:PASS:153:1:479:0:0:76:0:0	0/0:0,-10.235,-201.6:102:PASS:502:1179:614:2:34:0:0:0
unitig_0	5523030	DEL00000657	TCCGCATCGGCCTTCTTGAGCGCCGCATCGCCCTCCTTGAGCGCCGCATCGCCCTTCTTGAGCG	T	.	PASS	PRECISE;SVTYPE=DEL;SVMETHOD=EMBL.DELLYv0.7.7;CHR2=unitig_0;END=5523094;PE=0;MAPQ=60;CT=3to5;CIPOS=-17,17;CIEND=-17,17;INSLEN=0;HOMLEN=17;SR=10;SRQ=0.980892;CONSENSUS=CCTGCCGGGGAAGCACGCGTCGCCGCTCGAATCTTCTCCGCCTCGGCCCTCGCGAGCTCCGCCTTGCCCTTCATGAGCTCCGCCTCCGCATCGCCCTTCTTGTTCAGGCGGTCGATGTAGGCCGTCGCGGCGTCGCGACCGCGGTCGAGGTAGAGGA;CE=1.86404	GT:GL:GQ:FT:RCL:RC:RCR:CN:DR:DV:RR:RV	./.:0,0,0:0:LowQual:488:100:212:0:0:0:0:0	1/1:-293.184,-22.574,0:10000:PASS:2398:1110:2294:0:0:0:1:86	0/0:0,-9.62865,-113.596:96:PASS:3365:2985:2252:1:0:0:32:0	0/0:0,-0.300483,-2.89945:5:LowQual:1652:36:1038:0:0:0:1:0
unitig_0	5523043	DEL00000658	TCTTGAGCGCCGCATCGCCCTCCTTGAGCGCCGCATCGCCCTTCTTGAGCGCCGCATCGCCCTC	T	.	PASS	PRECISE;SVTYPE=DEL;SVMETHOD=EMBL.DELLYv0.7.7;CHR2=unitig_0;END=5523107;PE=0;MAPQ=60;CT=3to5;CIPOS=-5,5;CIEND=-5,5;INSLEN=0;HOMLEN=7;SR=10;SRQ=0.981651;CONSENSUS=GCCTTGCCCTTCATGAGCTCCGCCTCCGCATGGGCCTTCTTGTTCAGGAGGTCGATGTAGGCCGTCGCGGCGTCGCGACCGCGGTCGAGGTAGAGGAGGGTGCCGCAAA;CE=1.91216	GT:GL:GQ:FT:RCL:RC:RCR:CN:DR:DV:RR:RV	1/1:-46.2981,-3.91147,0:39:PASS:358:32:361:0:0:0:0:13	0/0:0,-0.300893,-3.49986:5:LowQual:2136:1172:2659:0:0:0:1:0	0/0:0,-0.300756,-3.19973:5:LowQual:3024:2675:2627:1:0:0:1:0	1/1:-129.294,-11.1318,0:111:PASS:932:118:1660:0:0:0:0:37
unitig_0	5523063	DEL00000659	TCCTTGAGCGCCGCATCGCCCTTCTTGAGCGCCGCATCGCCC	T	.	PASS	PRECISE;SVTYPE=DEL;SVMETHOD=EMBL.DELLYv0.7.7;CHR2=unitig_0;END=5523105;PE=0;MAPQ=60;CT=3to5;CIPOS=-12,12;CIEND=-12,12;INSLEN=0;HOMLEN=15;SR=10;SRQ=0.97546;CONSENSUS=GGGGAAGCACGCGTCGCCGCTCGAATCTTCTCCGCCTCGGCCCTCACGAGCTCTGCCTTGCCCTTCATGAGCTCCGCCTCCGCATGGGCCTTCTTGAGCTCCGCATCGCCCTTCTTGTTCAGGAGGTCGATGTAGGCCGTCGCGGCGTCGCGACCGCGGTCG;CE=1.87406	GT:GL:GQ:FT:RCL:RC:RCR:CN:DR:DV:RR:RV	./.:0,0,0:0:LowQual:28:0:212:0:0:0:0:0	0/0:0,-0.300921,-3.59989:5:LowQual:295:794:1587:1:0:0:1:0	1/1:-318.886,-27.3799,0:10000:PASS:1201:1411:1595:1:0:0:0:91	./.:0,0,0:0:LowQual:21:47:993:0:0:0:0:0
unitig_0	5523408	DEL00000660	GTCAGCAAGTCGGTCAA	G	.	PASS	PRECISE;SVTYPE=DEL;SVMETHOD=EMBL.DELLYv0.7.7;CHR2=unitig_0;END=5523425;PE=0;MAPQ=60;CT=3to5;CIPOS=-12,12;CIEND=-12,12;INSLEN=0;HOMLEN=11;SR=10;SRQ=0.987013;CONSENSUS=GGAGACTTGCTGTTTGGTGGGAGACGTATACACCGTCACGCCCTTAGAGTCACTAGCAACGGCGTTCTAGGCCGGTTGCAGGTTGGACAACGGACGTTGTGCGGTGAAGACTGGAGTAGAGAGGATCGTCAGCAAGTCAGCCACAGTCGGTTGG;CE=1.96375	GT:GL:GQ:FT:RCL:RC:RCR:CN:DR:DV:RR:RV	0/0:0,-4.21282,-50.7984:42:PASS:159:308:149:2:0:0:14:0	1/1:-729.369,-59.384,0:10000:PASS:957:246:949:0:0:0:1:208	1/1:-687.569,-58.9712,0:10000:PASS:984:322:945:0:0:0:0:196	1/1:-314.084,-26.7755,0:10000:PASS:422:151:468:0:0:0:0:89
unitig_0	5524278	DEL00000661	A	<DEL>	.	PASS	PRECISE;SVTYPE=DEL;SVMETHOD=EMBL.DELLYv0.7.7;CHR2=unitig_0;END=5540118;PE=35;MAPQ=56;CT=3to5;CIPOS=-3,3;CIEND=-3,3;INSLEN=0;HOMLEN=3;SR=10;SRQ=0.95625;CONSENSUS=ATCACAGCCTGGCTGCTTCTTTATAAGGCTATATATATAATTAAATTAAGCTACTAAAGACTGTTTTACTACTTAGGTTAATTATATTATATAGCCCATACTTATAAAGATAAATAAAAAGATAGATAGTCTTTTACTTATATAAAACTACCTTTTCTT;CE=1.79783	GT:GL:GQ:FT:RCL:RC:RCR:CN:DR:DV:RR:RV	0/0:0,-1.80525,-21.7991:18:PASS:1110:4207:1139:4:13:0:6:0	./.:0,0,0:0:LowQual:2636:698:1411:0:0:0:0:0	./.:0,0,0:0:LowQual:2158:223:1923:0:0:0:0:0	1/1:-264.292,-21.365,0:10000:PASS:4040:1349:3089:0:0:36:0:71
unitig_0	5524315	DEL00000662	TCGCCACACCATCTTTTCGCCACACCAAATTTCAC	T	.	PASS	PRECISE;SVTYPE=DEL;SVMETHOD=EMBL.DELLYv0.7.7;CHR2=unitig_0;END=5524350;PE=0;MAPQ=60;CT=3to5;CIPOS=-3,3;CIEND=-3,3;INSLEN=0;HOMLEN=2;SR=9;SRQ=0.961538;CONSENSUS=AAGACTGTTTTACTACTTAGGTTAATTATATTATATAAGTCGCTACCCCACCTTTTCGCCACACCATCTTTTCTCACCTCAATCACTACTTAATTAAAAGAAGTATTTATTTCTTAACGAAAAATAGTCCTAGTTTTAAGATCTCTTTACTTTTT;CE=1.82582	GT:GL:GQ:FT:RCL:RC:RCR:CN:DR:DV:RR:RV	1/1:-48.6976,-4.212,0:42:PASS:213:80:152:0:0:0:0:14	./.:0,0,0:0:LowQual:0:0:0:-1:0:0:0:0	./.:0,0,0:0:LowQual:0:0:0:-1:0:0:0:0	./.:0,0,0:0:LowQual:0:0:0:-1:0:0:0:0
unitig_0	5525487	DEL00000663	A	<DEL>	.	PASS	IMPRECISE;SVTYPE=DEL;SVMETHOD=EMBL.DELLYv0.7.7;CHR2=unitig_0;END=5539052;PE=27;MAPQ=31;CT=3to5;CIPOS=-89,89;CIEND=-89,89	GT:GL:GQ:FT:RCL:RC:RCR:CN:DR:DV:RR:RV	1/1:-89.1038,-7.33053,0:73:PASS:1011:3820:989:4:0:26:0:0	./.:0,0,0:0:LowQual:2010:665:755:0:0:0:0:0	./.:0,0,0:0:LowQual:2007:220:986:0:0:0:0:0	./.:0,0,0:0:LowQual:3041:1043:2238:0:0:0:0:0
unitig_0	5538440	DEL00000666	T	<DEL>	.	LowQual	IMPRECISE;SVTYPE=DEL;SVMETHOD=EMBL.DELLYv0.7.7;CHR2=unitig_0;END=5784305;PE=2;MAPQ=6;CT=3to5;CIPOS=-380,380;CIEND=-380,380	GT:GL:GQ:FT:RCL:RC:RCR:CN:DR:DV:RR:RV	./.:0,0,0:0:LowQual:15390:38432:20206:2:0:0:0:0	./.:0,0,0:0:LowQual:16562:47563:30697:2:0:0:0:0	./.:0,0,0:0:LowQual:15753:61981:36115:2:0:0:0:0	1/1:-0.809284,-0.311344,0:4:LowQual:32182:62867:42040:2:0:2:0:0
unitig_0	5540265	DEL00000668	T	<DEL>	.	PASS	PRECISE;SVTYPE=DEL;SVMETHOD=EMBL.DELLYv0.7.7;CHR2=unitig_0;END=5540697;PE=35;MAPQ=57;CT=3to5;CIPOS=-5,5;CIEND=-5,5;INSLEN=0;HOMLEN=5;SR=10;SRQ=0.96;CONSENSUS=CTTTTCTTCTTCTTTTTTTTCTTACTTATCTTACTTTTATATATCCTTTATAGATAAGTATTTGACCTTTTATAATACTATTTCTCTTTATCTTTATTTTCACTTTTATACTAATGACTAGTAATATCTTTACTAGCTTGAGAGTCTTTACAAAGGATCTTAACGTTAGCTTAT;CE=1.69405	GT:GL:GQ:FT:RCL:RC:RCR:CN:DR:DV:RR:RV	./.:0,0,0:0:LowQual:5822:9276:4745:2:1:0:0:0	0/0:0,-0.300893,-3.49986:5:LowQual:53:1888:210:14:0:0:1:0	./.:0,0,0:0:LowQual:0:802:0:-1:0:0:0:0	1/1:-284.094,-22.571,0:10000:PASS:9919:31367:17876:2:0:35:0:75
unitig_0	5542830	DEL00000669	GATCTTGTGTATTTGTGTTATTTCAGTCGTATTTATGCGCAAACTCTCAGAGTCAGTTGTCGGGGGAATTGGGTTATGTTCTGGACCATAT	G	.	PASS	PRECISE;SVTYPE=DEL;SVMETHOD=EMBL.DELLYv0.7.7;CHR2=unitig_0;END=5542921;PE=0;MAPQ=60;CT=3to5;CIPOS=-3,3;CIEND=-3,3;INSLEN=0;HOMLEN=3;SR=10;SRQ=0.973262;CONSENSUS=AAGCTAAGGAAGGAGCTACGATCGTACACTAGCGCACGATCAAGTAAAGCTGGGGTATGAGTGGTCTGTGCGCCCAGTTGCTGGCCAGTCACGACAACAGCAACAGCAATGGATCATAGCTTTGACGTGATTGAGTTGAAGGACCATCTCTTTAGACGCTATTTCGGCGTGACACTTAGTCCGGTA;CE=1.9929	GT:GL:GQ:FT:RCL:RC:RCR:CN:DR:DV:RR:RV	0/0:0,-1.80534,-22.3992:18:PASS:841:1509:875:2:0:0:6:0	./.:0,0,0:0:LowQual:680:0:0:0:0:0:0:0	1/1:-41.2988,-3.31014,0:33:PASS:1092:32:31:0:0:0:0:11	0/0:0,-24.0722,-287.49:10000:PASS:3877:9028:4526:2:0:0:80:0
unitig_0	5544614	DEL00000670	C	<DEL>	.	PASS	PRECISE;SVTYPE=DEL;SVMETHOD=EMBL.DELLYv0.7.7;CHR2=unitig_0;END=5546119;PE=49;MAPQ=60;CT=3to5;CIPOS=-1,1;CIEND=-1,1;INSLEN=0;HOMLEN=0;SR=10;SRQ=0.981481;CONSENSUS=CTCTGTGTCCATTGGGAGTCCTCCAGTGCTCAGTGCTGCGACATAGCTCTTGGCCTTCTCCTTGATGTCATGGTGCCTCAAAGGGACACTCTTTGGCAATGACGATCCTGGTCAAGTGCTTCAAGTGTTCAAGAGGACAGAGAAGAAAATCAGCGCACATCA;CE=1.999	GT:GL:GQ:FT:RCL:RC:RCR:CN:DR:DV:RR:RV	0/0:0,-2.40665,-27.7984:24:PASS:0:4:128:0:0:0:8:0	./.:0,0,0:0:LowQual:6:2:197:0:0:0:0:0	0/0:0,-5.71673,-66.5972:57:PASS:1:0:311:0:0:0:19:0	1/1:-264.292,-21.6662,0:10000:PASS:99:0:415:0:0:49:0:72
unitig_0	5546598	DEL00000671	ATGGGTACCGACCTGCTGCAGCGACATCTCGGTGAGTTTGTCAAAGCTCTGGATGGCCTCGCTGTCGCAGCGTTGGCGAAGGTCCTCGATATG	A	.	PASS	PRECISE;SVTYPE=DEL;SVMETHOD=EMBL.DELLYv0.7.7;CHR2=unitig_0;END=5546691;PE=0;MAPQ=60;CT=3to5;CIPOS=-5,5;CIEND=-5,5;INSLEN=0;HOMLEN=6;SR=10;SRQ=0.983051;CONSENSUS=GGTGATGACTCTGCCAGGGATGGCAAGATGGTCGGTGTGCTGAAGGGTTCCGGCTTGCTTTGCGCATCTCGCTGATCTCCTTGCCGACAAATGGCCAATTCTCGGCTGATCCACCAAT;CE=1.97651	GT:GL:GQ:FT:RCL:RC:RCR:CN:DR:DV:RR:RV	1/1:-57.2951,-5.11265,0:51:PASS:751:59:695:0:0:0:0:17	0/0:0,-13.2389,-155.194:132:PASS:2661:5406:1816:2:0:0:44:0	1/1:-239.889,-20.4593,0:10000:PASS:2462:37:2479:0:0:0:0:68	0/0:0,-16.5492,-195.993:10000:PASS:2981:6332:3515:2:0:0:55:0
unitig_0	5547190	DEL00000672	GTCATCTCGTGGTATGCGAGCCACCTCGAAAAGACATCTTTGCAGTACTGTGACATGACCCTCGAGCAGAATGGTGGCAAAAAGCCGATA	G	.	PASS	PRECISE;SVTYPE=DEL;SVMETHOD=EMBL.DELLYv0.7.7;CHR2=unitig_0;END=5547280;PE=0;MAPQ=60;CT=3to5;CIPOS=-3,3;CIEND=-3,3;INSLEN=0;HOMLEN=4;SR=10;SRQ=0.959016;CONSENSUS=GCTCAGACAATCAACAAACCAGACGCAGTATGAAAGGAGAGCTGAGCAAAATGTGAGAATGTTCGTGGCGACAATCCATGGTAGAGCGAACGAGTGCAATCGATTTTCGTCCCTACATGTTT;CE=1.97365	GT:GL:GQ:FT:RCL:RC:RCR:CN:DR:DV:RR:RV	1/1:-71.9967,-6.01729,0:60:PASS:949:22:326:0:0:0:0:20	0/0:0,-8.72587,-102.996:87:PASS:1434:3447:1809:2:0:0:29:0	1/1:-209.593,-17.4525,0:10000:PASS:2657:82:1026:0:0:0:0:58	0/0:0,-7.82338,-92.9966:78:PASS:3397:7015:3816:2:0:0:26:0
unitig_0	5547356	DEL00000673	GTTTTTTTCTTTTTTAATTTT	G	.	PASS	PRECISE;SVTYPE=DEL;SVMETHOD=EMBL.DELLYv0.7.7;CHR2=unitig_0;END=5547377;PE=0;MAPQ=60;CT=3to5;CIPOS=-8,8;CIEND=-8,8;INSLEN=0;HOMLEN=8;SR=7;SRQ=0.953947;CONSENSUS=CCCTCACTTCTGTGTGTTTGTTTTTACATTCTCGACCGTCGCGTAAAAGAGCGAAGGTCGACAGAGTCCACAGTGGTGGCCTGGCTCGCTCAGTGCCGGCTGTCCTGGACTAGCTAGCCCATCTCATCTGGGATGGCTGGCGCGTCCGATTC;CE=1.96343	GT:GL:GQ:FT:RCL:RC:RCR:CN:DR:DV:RR:RV	1/1:-55.4944,-5.11191,0:51:PASS:128:29:61:0:0:0:0:17	0/0:0,-3.9113,-45.9979:39:PASS:321:627:298:2:0:0:13:0	1/1:-213.392,-18.0537,0:10000:PASS:300:44:348:0:0:0:0:60	./.:0,0,0:0:LowQual:803:1323:798:2:0:0:0:0
unitig_0	5556977	DEL00000674	C	<DEL>	.	PASS	PRECISE;SVTYPE=DEL;SVMETHOD=EMBL.DELLYv0.7.7;CHR2=unitig_0;END=5557441;PE=33;MAPQ=55;CT=3to5;CIPOS=-3,3;CIEND=-3,3;INSLEN=0;HOMLEN=3;SR=10;SRQ=0.982906;CONSENSUS=AGAACTCAGTCCACATCCGCAGTCTCCCCTTGGCCTTCCTTCCCGAGACTCGTCCTCTCATAAAGCCAGTTCGTAAGGTGCCCTTTGCCTTTAGTGCTGCATAGCTTTCGGGCGCAA;CE=1.95451	GT:GL:GQ:FT:RCL:RC:RCR:CN:DR:DV:RR:RV	1/1:-35.4982,-3.00852,0:30:PASS:3071:7:3872:0:0:33:0:10	0/0:0,-0.300857,-3.39983:5:LowQual:174:299:13709:0:1:0:1:0	./.:0,0,0:0:LowQual:0:149:14788:0:0:0:0:0	0/0:0,-0.300857,-3.39983:5:LowQual:82:68:8846:0:0:0:1:0
unitig_0	5564563	DEL00000675	TGCACTTCTTTCTGCAGCTTGCCAGATTCGAC	T	.	PASS	PRECISE;SVTYPE=DEL;SVMETHOD=EMBL.DELLYv0.7.7;CHR2=unitig_0;END=5564595;PE=0;MAPQ=60;CT=3to5;CIPOS=-2,2;CIEND=-2,2;INSLEN=0;HOMLEN=1;SR=10;SRQ=0.988024;CONSENSUS=AATACAACCCCATTTTCCCGCCTGCTTGCATGCAGTAACCCACACTTCAAGGTGGGCGGGGAGGGGTGACTCGACCGCTGCCAATCGGTTCTGTAGCCTGCGCATATTCGAGACCCACCACCCGCGCGGGGCGCTACTTCGATGTAGTTCATCCAAACCATAATTA;CE=1.98152	GT:GL:GQ:FT:RCL:RC:RCR:CN:DR:DV:RR:RV	0/0:0,-1.80551,-21.8993:18:PASS:64:392:270:2:0:0:6:0	1/1:-182.392,-15.6451,0:157:PASS:485:32:539:0:0:0:0:52	0/0:0,-21.0629,-251.291:10000:PASS:1333:2681:1370:2:0:0:70:0	0/0:0,-6.92014,-82.1964:69:PASS:942:1457:36:3:0:0:23:0
unitig_0	5564593	DEL00000676	ACCAAGGTGGGCGGGGAGGGGTGACTCGACCGCTG	A	.	PASS	PRECISE;SVTYPE=DEL;SVMETHOD=EMBL.DELLYv0.7.7;CHR2=unitig_0;END=5564628;PE=0;MAPQ=60;CT=3to5;CIPOS=-5,5;CIEND=-5,5;INSLEN=0;HOMLEN=5;SR=10;SRQ=0.965368;CONSENSUS=GTGCACTTAGCCAGCTTTTTAGCATCATCCACAATACAACCTCCATTTTCCCGCCTGCTTGCATGCAGTAACCCACACCTGCACTTCTTTCTGCAGCTTGCCAGATTCGACCAATCGGTTCTATAGCCTGCGCATATTCGAGACCCACCACCCGCGCGGGGCGCTACTTCTATGTACTATGTAGTTCATCCAAACCATAATTATTATGCAGCTTGCCGGATCCAAGCAAGG;CE=1.9…	GT:GL:GQ:FT:RCL:RC:RCR:CN:DR:DV:RR:RV	0/0:0,-3.91115,-45.6978:39:PASS:213:655:330:2:0:0:13:0	0/0:0,-3.61035,-41.198:36:PASS:0:1212:716:3:0:0:12:0	0/0:0,-21.9642,-255.589:10000:PASS:1425:2994:1517:2:0:0:73:0	1/1:-248.888,-21.3615,0:10000:PASS:766:115:751:0:0:0:0:71
unitig_0	5569535	DEL00000677	A	<DEL>	.	PASS	PRECISE;SVTYPE=DEL;SVMETHOD=EMBL.DELLYv0.7.7;CHR2=unitig_0;END=5591664;PE=43;MAPQ=60;CT=3to5;CIPOS=-6,6;CIEND=-6,6;INSLEN=0;HOMLEN=5;SR=10;SRQ=0.992308;CONSENSUS=ACTGCTGTTACCAAAGGCAGCTCTTTGTTGACCTTCTTGATGCTACGTATCGGTGATACAACCTCTCGGCCACTACCATCATGACTCTCATACCCCTCGCAAGATGGTTACCTCCAACATACCTTTTTGG;CE=1.96085	GT:GL:GQ:FT:RCL:RC:RCR:CN:DR:DV:RR:RV	1/1:-35.8987,-3.00898,0:30:PASS:1848:0:1969:0:0:41:0:10	0/0:0,-2.70838,-33.1991:27:PASS:4239:5599:889:2:27:0:9:0	1/1:-54.4982,-1.61554,0:16:PASS:5457:14:1159:0:0:27:1:16	1/1:-227.592,-18.9571,0:10000:PASS:5177:17:1264:0:0:77:0:63
unitig_0	5592278	DEL00000678	GGCGAGAGATTAGCGAGAGATTAGCTAGAGATTA	G	.	PASS	PRECISE;SVTYPE=DEL;SVMETHOD=EMBL.DELLYv0.7.7;CHR2=unitig_0;END=5592312;PE=0;MAPQ=60;CT=3to5;CIPOS=-20,20;CIEND=-20,20;INSLEN=0;HOMLEN=24;SR=4;SRQ=0.992754;CONSENSUS=GTTCTCAGTGTGGAAACACACCAGCGTGTCTCGTCGATTAAAAAAGGAGTGAGAGCTCCGTGGTGAGGGATCGTCCGCAGACTAGTTGTGGTAGATTGGCGAGAGATTAGCGAGAGACCAGTGCTTGGACGACGGTGT;CE=1.95832	GT:GL:GQ:FT:RCL:RC:RCR:CN:DR:DV:RR:RV	0/0:0,-1.20311,-12.999:12:LowQual:244:531:201:2:0:0:4:0	1/1:-68.8977,-5.71723,0:57:PASS:254:145:272:1:0:0:0:19	0/0:0,-5.71664,-66.2971:57:PASS:639:1447:785:2:0:0:19:0	./.:0,0,0:0:LowQual:975:1538:1260:1:0:0:0:0
unitig_0	5604822	DEL00000679	GCTACCCCCGTGAACTGGTCTCTACC	G	.	PASS	PRECISE;SVTYPE=DEL;SVMETHOD=EMBL.DELLYv0.7.7;CHR2=unitig_0;END=5604848;PE=0;MAPQ=60;CT=3to5;CIPOS=-2,2;CIEND=-2,2;INSLEN=0;HOMLEN=1;SR=9;SRQ=0.972727;CONSENSUS=CGGCTAAAATCTCGCTTCAGGGGGGTTGCCCCACTTAGCCCACTAGCTGCAGCCCCTCCTTCGCTGGATCCCGAGAAGCGGCTTCCACCTTCCCCTGACTCGGGCTTCCC;CE=1.9044	GT:GL:GQ:FT:RCL:RC:RCR:CN:DR:DV:RR:RV	1/1:-67.0823,-6.00292,0:60:PASS:173:21:156:0:0:0:0:20	1/1:-148.489,-13.2343,0:132:PASS:310:29:374:0:0:0:0:44	./.:0,0,0:0:LowQual:13:4:0:1:0:0:0:0	./.:0,0,0:0:LowQual:0:0:0:-1:0:0:0:0
unitig_0	5612037	DEL00000680	G	<DEL>	.	PASS	IMPRECISE;SVTYPE=DEL;SVMETHOD=EMBL.DELLYv0.7.7;CHR2=unitig_0;END=5612342;PE=27;MAPQ=60;CT=3to5;CIPOS=-52,52;CIEND=-52,52	GT:GL:GQ:FT:RCL:RC:RCR:CN:DR:DV:RR:RV	1/1:-232.699,-6.9436,0:69:PASS:2884:476:2596:0:1:42:0:0	0/1:-4.49485,0,-21.9949:45:PASS:3890:994:4253:0:4:1:0:0	1/1:-162,-8.1278,0:81:PASS:4848:291:4651:0:0:27:0:0	0/1:-200.76,0,-5.65986:57:PASS:12355:2508:9533:0:3:36:0:0
unitig_0	5614540	DEL00000681	CATCTCTTTGATGATACATCAT	C	.	PASS	PRECISE;SVTYPE=DEL;SVMETHOD=EMBL.DELLYv0.7.7;CHR2=unitig_0;END=5614562;PE=0;MAPQ=60;CT=3to5;CIPOS=-4,4;CIEND=-4,4;INSLEN=0;HOMLEN=3;SR=10;SRQ=0.980645;CONSENSUS=CCCTCAAACATTCAAGCACAGGACACTCACGCTGGCTGATAGATAAACAAAGGGGCATCCAATCTCGCACATTTGGCCAGAGTCACTGGACCCAAGCCATACATACTCCACACAATCCGTCCCAGCATCAGTTCTACCACAATCGCCGTAAGCAG;CE=1.9322	GT:GL:GQ:FT:RCL:RC:RCR:CN:DR:DV:RR:RV	0/0:0,-3.30863,-38.5973:33:PASS:254:450:184:2:0:0:11:0	0/0:0,-2.10655,-25.9993:21:PASS:242:343:152:2:0:0:7:0	1/1:-231.592,-19.2575,0:10000:PASS:479:77:363:0:0:0:0:64	0/0:0,-5.41675,-66.5982:54:PASS:530:1014:500:2:0:0:18:0
unitig_0	5620686	DEL00000682	T	<DEL>	.	PASS	IMPRECISE;SVTYPE=DEL;SVMETHOD=EMBL.DELLYv0.7.7;CHR2=unitig_0;END=5664075;PE=36;MAPQ=33;CT=3to5;CIPOS=-186,186;CIEND=-186,186	GT:GL:GQ:FT:RCL:RC:RCR:CN:DR:DV:RR:RV	./.:0,0,0:0:LowQual:3686:7256:3442:2:0:0:0:0	./.:0,0,0:0:LowQual:4869:1604:6290:0:0:0:0:0	./.:0,0,0:0:LowQual:6039:11534:9332:2:0:0:0:0	1/1:-136.986,-10.8232,0:108:PASS:7808:29:9564:0:0:36:0:0
unitig_0	5629019	DEL00000683	CTATGTAGACATTTGATGAGACCTGGCAGCGACATTATCATG	C	.	PASS	PRECISE;SVTYPE=DEL;SVMETHOD=EMBL.DELLYv0.7.7;CHR2=unitig_0;END=5629061;PE=0;MAPQ=60;CT=3to5;CIPOS=-2,2;CIEND=-2,2;INSLEN=0;HOMLEN=2;SR=10;SRQ=0.966102;CONSENSUS=CTTTCGACCTACACAATAGACGTTCATTATACGCAATAGCTTGATGTCGCCAATACCTGCTAGCGGGCACATGATGACACTTGTGATAGTCCCCCGCGGGGTAGGTGGAGAGCGGCGTCTCATTCGCCTTGCTTCGTCTGGCCCTTCAAGTCATGACTGCTTGCCCCCGCACAGG;CE=1.9862	GT:GL:GQ:FT:RCL:RC:RCR:CN:DR:DV:RR:RV	1/1:-63.9956,-5.41417,0:54:PASS:223:0:258:0:0:0:0:18	./.:0,0,0:0:LowQual:0:0:0:-1:0:0:0:0	1/1:-102.397,-8.42557,0:84:PASS:245:40:492:0:0:0:0:28	./.:0,0,0:0:LowQual:0:0:0:-1:0:0:0:0
unitig_0	5636465	DEL00000684	C	<DEL>	.	PASS	PRECISE;SVTYPE=DEL;SVMETHOD=EMBL.DELLYv0.7.7;CHR2=unitig_0;END=5639082;PE=49;MAPQ=60;CT=3to5;CIPOS=-2,2;CIEND=-2,2;INSLEN=0;HOMLEN=1;SR=10;SRQ=1;CONSENSUS=CTTTGTGTATGCTATTCTTCTCACAATGTCTTCTCCAACAGATATTGCCCCGGCTGCGGCGCTGTGGGTGTTAGTGGTCCATGAATCAACGACCGGGGTGAGAGACTAATCGCAGCAGAGCCC;CE=1.99108	GT:GL:GQ:FT:RCL:RC:RCR:CN:DR:DV:RR:RV	1/1:-65.796,-5.71559,0:57:PASS:284:0:256:0:0:49:0:19	0/0:0,-0.601882,-7.39982:7:LowQual:2:4:8:1:0:0:2:0	0/0:0,-10.5312,-126.395:105:PASS:299:750:452:2:36:0:35:0	./.:0,0,0:0:LowQual:0:0:0:-1:0:0:0:0
unitig_0	5660407	DEL00000686	AATGATTCTCTTCTTTGCTAGTTCGCGGGGTC	A	.	PASS	PRECISE;SVTYPE=DEL;SVMETHOD=EMBL.DELLYv0.7.7;CHR2=unitig_0;END=5660439;PE=0;MAPQ=60;CT=3to5;CIPOS=-4,4;CIEND=-4,4;INSLEN=0;HOMLEN=3;SR=10;SRQ=0.972477;CONSENSUS=CTAGGGATGTTTGGCTTCTTAAAGCATTATCTGATATATACCCTGACATCCCCAGGCTTAGGTCGACACGAATGCGGGGAAATTGGGGGCAACATCTCCGCTACTGGGG;CE=1.99644	GT:GL:GQ:FT:RCL:RC:RCR:CN:DR:DV:RR:RV	1/1:-60.8974,-5.11489,0:51:PASS:263:47:111:0:0:0:0:17	./.:0,0,0:0:LowQual:0:0:0:-1:0:0:0:0	0/0:0,-7.52229,-88.5965:75:PASS:352:949:637:2:0:0:25:0	./.:0,0,0:0:LowQual:0:0:0:-1:0:0:0:0
unitig_0	5663917	DEL00000687	T	<DEL>	.	PASS	PRECISE;SVTYPE=DEL;SVMETHOD=EMBL.DELLYv0.7.7;CHR2=unitig_0;END=5665389;PE=33;MAPQ=60;CT=3to5;CIPOS=-6,6;CIEND=-6,6;INSLEN=0;HOMLEN=5;SR=10;SRQ=0.986207;CONSENSUS=CAGTGTCTCCTTGGCCACAGTCGAATTAGGAACAGAAGGTGAAACGTCTTCTAATTCCCGCTATGCCAAACCCGTGGCCCATACCAGGGAACATGAAAGAGACCATATTCGCGAACGAGAGGAGTGTTGTAGATAAGATTGAGAT;CE=1.98361	GT:GL:GQ:FT:RCL:RC:RCR:CN:DR:DV:RR:RV	1/1:-50.8983,-4.21273,0:42:PASS:125:64:138:0:0:33:0:14	./.:0,0,0:0:LowQual:0:8:165:0:0:0:0:0	1/1:-106.698,-8.42649,0:84:PASS:80:6:377:0:0:34:0:28	./.:0,0,0:0:LowQual:0:462:314:3:0:0:0:0
unitig_0	5666064	DEL00000689	G	<DEL>	.	PASS	IMPRECISE;SVTYPE=DEL;SVMETHOD=EMBL.DELLYv0.7.7;CHR2=unitig_0;END=5668613;PE=28;MAPQ=55;CT=3to5;CIPOS=-50,50;CIEND=-50,50	GT:GL:GQ:FT:RCL:RC:RCR:CN:DR:DV:RR:RV	1/1:-141.499,-8.42813,0:84:PASS:202:0:246:0:0:28:0:0	0/0:0,-7.22423,-136.7:72:PASS:114:1522:404:6:24:0:0:0	0/0:0,-21.9744,-428.499:10000:PASS:338:1904:702:4:73:0:0:0	0/0:0,-9.63273,-189.3:96:PASS:432:1200:65:5:32:0:0:0
unitig_0	5668757	DEL00000690	T	<DEL>	.	PASS	IMPRECISE;SVTYPE=DEL;SVMETHOD=EMBL.DELLYv0.7.7;CHR2=unitig_0;END=5670800;PE=45;MAPQ=60;CT=3to5;CIPOS=-50,50;CIEND=-50,50	GT:GL:GQ:FT:RCL:RC:RCR:CN:DR:DV:RR:RV	./.:0,0,0:0:LowQual:41:385:177:4:0:0:0:0	./.:0,0,0:0:LowQual:541:390:50:1:0:0:0:0	0/0:0,-8.72908,-164.499:87:PASS:702:978:158:2:29:0:0:0	1/1:-255.999,-13.5454,0:135:PASS:508:2:652:0:0:45:0:0
unitig_0	5685980	DEL00000693	G	<DEL>	.	PASS	PRECISE;SVTYPE=DEL;SVMETHOD=EMBL.DELLYv0.7.7;CHR2=unitig_0;END=5687907;PE=52;MAPQ=60;CT=3to5;CIPOS=-1,1;CIEND=-1,1;INSLEN=0;HOMLEN=0;SR=10;SRQ=0.987879;CONSENSUS=GATACTGTGCCGTGCAATGGGTCACTTTCAGTCGAGCGAGAATCATGTCAACTTTGCATCATCTCATTATTGCTCTATGACGGAGGTACGTTGATAAACCAGTTGGATATTCCTAGGGACACATTCAAGGGGATTCCTCACGCATTGGATGTTCGGGCACGAGTG;CE=1.99179	GT:GL:GQ:FT:RCL:RC:RCR:CN:DR:DV:RR:RV	0/0:0,-3.61049,-42.5981:36:PASS:193:363:166:2:36:0:12:0	0/0:0,-4.51289,-52.3974:45:PASS:434:364:523:1:28:0:15:0	./.:0,0,0:0:LowQual:651:29:403:0:0:43:0:0	1/1:-206.894,-16.8517,0:10000:PASS:384:193:451:0:0:51:0:56
unitig_0	5687004	DEL00000694	TCAACTTGTGACAAAAGAGAGCCCCGCTAAGCCTAGTGGTAAGCTCCCTGGCCCCTGACAGGGGTCAATTCAGTATATATATGGTGTGAGAGCACCCCAATTCTCTTTTGTAAGATCCATATAGTTCAATGAACTTTCCATTACCCAATTACATGCTCGTACGCGCTCTACGGTCC	T	.	PASS	PRECISE;SVTYPE=DEL;SVMETHOD=EMBL.DELLYv0.7.7;CHR2=unitig_0;END=5687180;PE=0;MAPQ=60;CT=3to5;CIPOS=-1,1;CIEND=-1,1;INSLEN=0;HOMLEN=0;SR=10;SRQ=0.95302;CONSENSUS=AATGTAACGAAGCCAAACATAACAGCTCAGAACAGGAACTTGTTACGCCACACACCGTGCATCCATTGTGTCAAGTATTTCTTGGATCCGGGTTGCATACGAAAGGAAAGAACGGTGCAGACCAATCATTTCCGAAGCGAGAAAC;CE=1.96579	GT:GL:GQ:FT:RCL:RC:RCR:CN:DR:DV:RR:RV	1/1:-45.6956,-3.90894,0:39:PASS:1240:4193:1392:3:0:0:0:13	1/1:-80.7961,-3.72182,0:37:PASS:1903:2606:2697:1:0:0:1:24	./.:0,0,0:0:LowQual:0:3469:63:110:0:0:0:0	./.:0,0,0:0:LowQual:0:22400:61:734:0:0:0:0
unitig_0	5687187	DEL00000695	A	<DEL>	.	LowQual	IMPRECISE;SVTYPE=DEL;SVMETHOD=EMBL.DELLYv0.7.7;CHR2=unitig_0;END=5985538;PE=7;MAPQ=8;CT=3to5;CIPOS=-393,393;CIEND=-393,393	GT:GL:GQ:FT:RCL:RC:RCR:CN:DR:DV:RR:RV	1/1:-6.6799,-1.68711,0:17:PASS:21281:51997:23632:2:0:7:0:0	0/0:0,-6.92368,-137.5:69:PASS:26635:70296:45022:2:23:0:0:0	./.:0,0,0:0:LowQual:37493:85496:51968:2:0:0:0:0	./.:0,0,0:0:LowQual:29389:116035:60444:3:0:0:0:0
unitig_0	5688662	DEL00000697	AGACGCCGCCGGTGAACCAGAC	A	.	PASS	PRECISE;SVTYPE=DEL;SVMETHOD=EMBL.DELLYv0.7.7;CHR2=unitig_0;END=5688684;PE=0;MAPQ=60;CT=3to5;CIPOS=-17,17;CIEND=-17,17;INSLEN=0;HOMLEN=26;SR=10;SRQ=0.993506;CONSENSUS=AGCGAAATGGTTGCGGTCAGCAAGGGCCTCTGAACTCGGAGTCGAAGAAGCCGCAGCCGAAGTCGAAGCCGAGGCCGAAGCCGCATGGCGGGCCAGCAAGGCCTCGCGTCCGCCGGTGAACCAGAAGACGCCGCCAGCCAGAAGCACGCCGCCG;CE=1.85242	GT:GL:GQ:FT:RCL:RC:RCR:CN:DR:DV:RR:RV	1/1:-13.2991,-1.20323,0:12:LowQual:95:225:127:2:0:0:0:4	1/1:-399.967,-34.4938,0:10000:PASS:318:1880:1207:2:0:0:1:123	1/1:-367.671,-33.6864,0:10000:PASS:931:570:935:1:0:0:0:112	1/1:-223.678,-20.7493,0:10000:PASS:232:1064:643:2:0:0:0:69
unitig_0	5689236	DEL00000698	CGCTGGAGCTGGAGCTAAA	C	.	PASS	PRECISE;SVTYPE=DEL;SVMETHOD=EMBL.DELLYv0.7.7;CHR2=unitig_0;END=5689255;PE=0;MAPQ=60;CT=3to5;CIPOS=-14,14;CIEND=-14,14;INSLEN=0;HOMLEN=13;SR=10;SRQ=0.967532;CONSENSUS=GTTCTGAAGATGCTTGGCTCGCCGCGGGCGTCGAGGTAGATGATGCAAGGGCGAGGAGAAGGTGGAGCTCTGGGCTGCGCAGCAAGTTGGCCAGGAACAGCGATGGGTTTGGAAGAGGCGCTGGAGCTGGAGTGGGAACTGAATCGCAAGTGGAC;CE=1.88973	GT:GL:GQ:FT:RCL:RC:RCR:CN:DR:DV:RR:RV	0/0:0,-2.10633,-24.9991:21:PASS:91:213:116:2:0:0:7:0	0/0:0,-12.6373,-149.494:126:PASS:1024:1894:857:2:0:0:42:0	1/1:-453.781,-35.815,0:10000:PASS:853:568:534:1:0:0:1:129	1/1:-277.186,-23.7669,0:10000:PASS:495:289:331:1:0:0:0:79
unitig_0	5689896	DEL00000699	A	<DEL>	.	PASS	IMPRECISE;SVTYPE=DEL;SVMETHOD=EMBL.DELLYv0.7.7;CHR2=unitig_0;END=5692515;PE=68;MAPQ=60;CT=3to5;CIPOS=-50,50;CIEND=-50,50	GT:GL:GQ:FT:RCL:RC:RCR:CN:DR:DV:RR:RV	0/0:0,-13.5415,-259.295:135:PASS:225:364:247:2:45:0:0:0	1/1:-699.8,-35.2204,0:10000:PASS:931:8:512:0:0:117:0:0	0/0:0,-15.3525,-303.3:154:PASS:815:1149:852:1:51:0:0:0	1/1:-387.299,-20.4693,0:10000:PASS:616:3:556:0:0:68:0:0
unitig_0	5690245	DEL00000700	TACTAGGACCAGTAGAAGG	T	.	PASS	PRECISE;SVTYPE=DEL;SVMETHOD=EMBL.DELLYv0.7.7;CHR2=unitig_0;END=5690264;PE=0;MAPQ=60;CT=3to5;CIPOS=-2,2;CIEND=-2,2;INSLEN=0;HOMLEN=1;SR=4;SRQ=0.961832;CONSENSUS=GCAATCAAAAGTGATACGCGAGTACACGAGGGACAAGCGGACAACGCCAGGTATGGCCAGAGCAGTTTCAGGTGAATACTTCTGTGTTTGTAAGGACAGGAGACCATTAAATTGATTGTGTGCTGATATG;CE=1.96381	GT:GL:GQ:FT:RCL:RC:RCR:CN:DR:DV:RR:RV	0/0:0,-4.21291,-52.4985:42:PASS:147:347:184:2:0:0:14:0	./.:0,0,0:0:LowQual:9:0:0:0:0:0:0:0	1/1:-167.294,-14.142,0:141:PASS:228:23:207:0:0:0:0:47	./.:0,0,0:0:LowQual:0:0:0:-1:0:0:0:0
unitig_0	5690321	DEL00000701	C	<DEL>	.	PASS	PRECISE;SVTYPE=DEL;SVMETHOD=EMBL.DELLYv0.7.7;CHR2=unitig_0;END=5690946;PE=38;MAPQ=60;CT=3to5;CIPOS=-4,4;CIEND=-4,4;INSLEN=0;HOMLEN=3;SR=10;SRQ=0.961832;CONSENSUS=CAGTAGAAGGTAAATTGATTGAGTGCTGATATGATACCATCACTATAGCCCATTGAATGTGCGCGCCCTGTCAGCGTGTCGGAGCATGGCATGGCCGGAGAGTATTGTTTTGGTAGACCGTAAAAACTTGA;CE=1.98122	GT:GL:GQ:FT:RCL:RC:RCR:CN:DR:DV:RR:RV	1/1:-50.9984,-4.21278,0:42:PASS:56:5:54:0:0:37:0:14	0/1:-2.99798,0,-3.39805:29:PASS:1:2:2:1:0:0:1:1	0/0:0,-14.4407,-168.091:144:PASS:61:261:191:2:38:0:48:0	./.:0,0,0:0:LowQual:0:0:1:0:0:0:0:0
unitig_0	5693712	DEL00000702	G	<DEL>	.	PASS	IMPRECISE;SVTYPE=DEL;SVMETHOD=EMBL.DELLYv0.7.7;CHR2=unitig_0;END=5694831;PE=41;MAPQ=60;CT=3to5;CIPOS=-171,171;CIEND=-171,171	GT:GL:GQ:FT:RCL:RC:RCR:CN:DR:DV:RR:RV	0/0:0,-15.0486,-276.797:150:PASS:105:262:109:2:50:0:0:0	0/0:0,-9.63295,-192:96:PASS:135:279:268:1:32:0:0:0	0/0:0,-17.4536,-340.394:10000:PASS:312:418:325:1:58:0:0:0	1/1:-234.2,-12.3419,0:123:PASS:210:0:220:0:0:41:0:0
unitig_0	5717420	DEL00000706	G	<DEL>	.	PASS	IMPRECISE;SVTYPE=DEL;SVMETHOD=EMBL.DELLYv0.7.7;CHR2=unitig_0;END=5719151;PE=7;MAPQ=44;CT=3to5;CIPOS=-559,559;CIEND=-559,559	GT:GL:GQ:FT:RCL:RC:RCR:CN:DR:DV:RR:RV	./.:0,0,0:0:LowQual:0:297:167:4:0:0:0:0	1/1:-30.1994,-2.10665,0:21:PASS:284:5:381:0:0:7:0:0	./.:0,0,0:0:LowQual:0:330:446:1:0:0:0:0	0/0:0,-19.1827,-336.016:10000:PASS:131:1065:410:4:65:0:0:0
unitig_0	5721562	DEL00000707	ACGAAAACTTACCCCCACTACTCCACAATATTGTTTTTTTGTAGAAGGAGCAGAAACG	A	.	PASS	PRECISE;SVTYPE=DEL;SVMETHOD=EMBL.DELLYv0.7.7;CHR2=unitig_0;END=5721620;PE=0;MAPQ=60;CT=3to5;CIPOS=-4,4;CIEND=-4,4;INSLEN=0;HOMLEN=4;SR=10;SRQ=0.976378;CONSENSUS=AGGATAGCTCGACTGCAGGAAAGAGGATGATAGGCCTGTTTCCGCGAGAGACAGACCCACTGACCACAAAGTTTGAAATACAGTGCTCGTCGACCCTTACGCCAGTTTCATGCTGTTAACATCATGG;CE=1.99417	GT:GL:GQ:FT:RCL:RC:RCR:CN:DR:DV:RR:RV	1/1:-51.4969,-4.51233,0:45:PASS:386:21:343:0:0:0:0:15	1/1:-99.396,-8.42486,0:84:PASS:567:30:499:0:0:0:0:28	1/1:-154.295,-12.6384,0:126:PASS:858:53:689:0:0:0:0:42	1/1:-203.79,-17.4495,0:10000:PASS:1081:67:1232:0:0:0:0:58
unitig_0	5723703	DEL00000708	AAGCTCGTCATGGCTAAG	A	.	PASS	PRECISE;SVTYPE=DEL;SVMETHOD=EMBL.DELLYv0.7.7;CHR2=unitig_0;END=5723721;PE=0;MAPQ=60;CT=3to5;CIPOS=-3,3;CIEND=-3,3;INSLEN=0;HOMLEN=2;SR=10;SRQ=0.977528;CONSENSUS=CACTCCATGTCTACCTACACAGTAACGGTTCATTGTGGTCAGTGTTTCAACTGATATTTGGTCTTCGAGACAGAAAAGCTGATGTAGATGACAAGATTCTTCCTGGGTGGACGAGTTCAATCTCAATGATTATAATGTTCATGGATACCAGCGGTAAGAAATTTTATAATGTTGCCGCATCTACAGGAAGCACGTCAGCATCACTTCTCTCCTTATAAGAAAGTTGATGTAGTGCTAA…	GT:GL:GQ:FT:RCL:RC:RCR:CN:DR:DV:RR:RV	0/0:0,-3.9109,-45.7975:39:PASS:157:306:133:2:0:0:13:0	0/0:0,-2.70829,-33.099:27:PASS:110:239:99:2:0:0:9:0	0/0:0,-1.80502,-20.8988:18:PASS:58:162:87:2:0:0:6:0	1/1:-567.182,-43.2439,0:10000:PASS:880:124:832:0:0:0:1:156
unitig_0	5723881	DEL00000709	TCAGATTACTGGATCGACACAGGTATTTCATGCCAACCATACAGTTAAATTGTTAGTGCCTTTCTCCATACATACCGCCAATGTGGAAAATTGATGAGCTAAGAACGGGAAAGGCCTTGTGACGGCGACAATGATATTGTTGGGCTATCTGGCTTCGAATTGATTTCATATCGGCAGGCTTACGTGATGTC	T	.	PASS	PRECISE;SVTYPE=DEL;SVMETHOD=EMBL.DELLYv0.7.7;CHR2=unitig_0;END=5724072;PE=0;MAPQ=60;CT=3to5;CIPOS=-5,5;CIEND=-5,5;INSLEN=0;HOMLEN=4;SR=10;SRQ=0.96319;CONSENSUS=ATAAGAAAGTTGATGTAGTGCTAAAAGTTTCGTTGGTAAGCCGTAGCTCCTGTCATGATTGTCTCATGGCAAGACAAGTATCAGTTGGGCAAAACATTATGTCTAGGCTGATCAAACCCTCCTAGGTAGTAGCTTTGGGTTCCTGAACGACATACCAGCGTCT;CE=1.98474	GT:GL:GQ:FT:RCL:RC:RCR:CN:DR:DV:RR:RV	0/0:0,-3.91061,-46.7972:39:PASS:1904:3353:1476:2:0:0:13:0	0/0:0,-3.60986,-41.7975:36:PASS:1314:2830:1728:2:0:0:12:0	0/0:0,-2.10539,-24.2982:21:PASS:1195:1824:697:2:0:0:7:0	1/1:-233.193,-18.958,0:10000:PASS:6536:167:6313:0:0:0:0:63
unitig_0	5732562	DEL00000711	GGGGCGGGGCGAGGCCA	G	.	PASS	PRECISE;SVTYPE=DEL;SVMETHOD=EMBL.DELLYv0.7.7;CHR2=unitig_0;END=5732579;PE=0;MAPQ=60;CT=3to5;CIPOS=-4,4;CIEND=-4,4;INSLEN=0;HOMLEN=3;SR=10;SRQ=0.962825;CONSENSUS=GGCCCAGGCGTCTCCTCTGAAAGTGTGGAGCTGAGGAAAACGACTCGTTGCGGAAAAAATCAAGTGATCAGCCACCGATCCGCAAGCGAGGACAGCTCCACGCCGATCGTGAGCTAGGGATCGGGGAAGAAGAGGGGGGAGGGCTTGTGAGAACCGCTCCTGTGTAACAACGGCGGTCAGTAAGGAGACTTCGTAAGCTCTTACTTACTGAGAGCCAGAGGTGTGGTAAATTGCGGAA…	GT:GL:GQ:FT:RCL:RC:RCR:CN:DR:DV:RR:RV	./.:0,0,0:0:LowQual:77:144:75:2:0:0:0:0	0/0:0,-7.21893,-79.7942:72:PASS:223:494:247:2:0:0:24:0	1/1:-391.184,-33.3983,0:10000:PASS:577:118:567:0:0:0:0:111	1/1:-400.684,-34.3009,0:10000:PASS:521:96:598:0:0:0:0:114
unitig_0	5734087	DEL00000712	CTGCCTACGGTGCCGATTGACGTTTTAT	C	.	PASS	PRECISE;SVTYPE=DEL;SVMETHOD=EMBL.DELLYv0.7.7;CHR2=unitig_0;END=5734115;PE=0;MAPQ=60;CT=3to5;CIPOS=-2,2;CIEND=-2,2;INSLEN=0;HOMLEN=2;SR=10;SRQ=0.968944;CONSENSUS=CTCTTCTAGAGTGATGGTCCAGCTTTGTCCCCATTGTCTCATCCAAAGGTGTCATCAGATCTGCCTGTCGGTAGTTCGTCGTTTGATGTAAGCCGGAAGTCGGTAAATGGCGAGGTATGGCTCCTAGGTCTCCCATATCAAAGCCAAGATCGTAACAAAAC;CE=1.99666	GT:GL:GQ:FT:RCL:RC:RCR:CN:DR:DV:RR:RV	0/0:0,-4.8138,-56.6973:48:PASS:193:549:313:2:0:0:16:0	0/0:0,-8.12361,-98.4958:81:PASS:488:896:433:2:0:0:27:0	1/1:-146.596,-12.0369,0:120:PASS:423:37:418:0:0:0:0:40	1/1:-331.491,-27.0834,0:10000:PASS:762:74:930:0:0:0:0:90
unitig_0	5744373	DEL00000713	A	<DEL>	.	PASS	PRECISE;SVTYPE=DEL;SVMETHOD=EMBL.DELLYv0.7.7;CHR2=unitig_0;END=5748323;PE=74;MAPQ=60;CT=3to5;CIPOS=-3,3;CIEND=-3,3;INSLEN=0;HOMLEN=2;SR=10;SRQ=0.99375;CONSENSUS=TGGATACGTACTGGGACAGAGGACATGATGACAGGTGACGCCAAGTGTATGGGCCTGAATAAGGGAGCCATCATGATCATTTCTGCCTTGCTACTGGCAACGACCGTCATTGCCGAAGGTGCATCGATCGTCGCCGCCATCGAACTCATCGAAGCCGACA;CE=1.99119	GT:GL:GQ:FT:RCL:RC:RCR:CN:DR:DV:RR:RV	1/1:-51.198,-4.2124,0:42:PASS:308:0:354:0:0:44:0:14	0/0:0,-6.8293,-110.594:68:PASS:819:872:453:1:58:2:33:1	1/1:-274.59,-22.8681,0:10000:PASS:1056:3:687:0:0:90:0:76	1/1:-206.593,-17.1519,0:10000:PASS:964:3:1024:0:0:74:0:57
unitig_0	5753013	DEL00000714	TCAATCTGTGACAATTGAGCTAACTGACAAAAGTGAGAACGTCCTCTTCAGAAGGACTCAATATGTCGGCTTATATATTCTGTCACA	T	.	PASS	PRECISE;SVTYPE=DEL;SVMETHOD=EMBL.DELLYv0.7.7;CHR2=unitig_0;END=5753100;PE=0;MAPQ=60;CT=3to5;CIPOS=-6,6;CIEND=-6,6;INSLEN=0;HOMLEN=6;SR=10;SRQ=0.977778;CONSENSUS=CCGGTTCGCGAACCGCGCTGTAGTGTTGTAGGCGGCGGTCCTCCTCCAGGATGGTATGAGATAGAAGATGGCTATAGATTGGCTCTCTCAATCACTAGAGAAATGATTTAGTTACACTTAGACATCTCCGTCTCTTCCTACCTGGTCTTTGTTTAGCCTGAAGTTAGCCTACAGATATC;CE=1.98969	GT:GL:GQ:FT:RCL:RC:RCR:CN:DR:DV:RR:RV	./.:0,0,0:0:LowQual:222:5044:948:9:0:0:0:0	1/1:-103.496,-8.72604,0:87:PASS:1452:2107:532:2:0:0:0:29	./.:0,0,0:0:LowQual:1219:1223:860:1:0:0:0:0	./.:0,0,0:0:LowQual:2356:24330:2487:10:0:0:0:0
unitig_0	5768530	DEL00000715	G	<DEL>	.	PASS	IMPRECISE;SVTYPE=DEL;SVMETHOD=EMBL.DELLYv0.7.7;CHR2=unitig_0;END=5769434;PE=59;MAPQ=60;CT=3to5;CIPOS=-52,52;CIEND=-52,52	GT:GL:GQ:FT:RCL:RC:RCR:CN:DR:DV:RR:RV	0/0:0,-12.3422,-242.8:123:PASS:81:162:82:2:41:0:0:0	0/0:0,-3.61235,-72:36:PASS:68:105:42:2:12:0:0:0	./.:0,0,0:0:LowQual:100:74:0:1:0:0:0:0	1/1:-351.1,-17.7607,0:10000:PASS:236:0:300:0:0:59:0:0
unitig_0	5768530	DEL00000716	G	<DEL>	.	LowQual	IMPRECISE;SVTYPE=DEL;SVMETHOD=EMBL.DELLYv0.7.7;CHR2=unitig_0;END=6457969;PE=4;MAPQ=16;CT=3to5;CIPOS=-444,444;CIEND=-444,444	GT:GL:GQ:FT:RCL:RC:RCR:CN:DR:DV:RR:RV	0/0:0,-6.76018,-58.8365:68:PASS:49427:125042:73683:2:23:0:0:0	./.:0,0,0:0:LowQual:60232:196991:104836:2:0:0:0:0	./.:0,0,0:0:LowQual:74284:241217:141584:2:0:0:0:0	1/1:-4.08758,-0.589636,0:7:LowQual:88615:300506:172326:2:0:2:0:0
unitig_0	5771559	DEL00000717	CCGTGGTCGTGGCCGTGGT	C	.	PASS	PRECISE;SVTYPE=DEL;SVMETHOD=EMBL.DELLYv0.7.7;CHR2=unitig_0;END=5771578;PE=0;MAPQ=60;CT=3to5;CIPOS=-9,9;CIEND=-9,9;INSLEN=0;HOMLEN=9;SR=8;SRQ=0.955224;CONSENSUS=ACGGCCAGGGGCGACCATGCACGTTATCGCCAGTAGTGCCGATGACTTCCGCAGCTTCCCCACGCTGCGGAAATGGGCGCAACAGGCTCACAACGCCCGCAAAGCCTCCTTCCAGCGAGAGAACGCCGTGGCCGTAGCCCTCACCAATACCTTCTACGACGCACTGCCTACTGCCCTTACAGACGGACAGCGAGGTCGACAGGCTGAACTTCATCCACCGCTGGACCAGCCACTGCGCC…	GT:GL:GQ:FT:RCL:RC:RCR:CN:DR:DV:RR:RV	0/0:0,-0.90174,-9.29865:10:LowQual:92:129:45:2:0:0:3:0	0/0:0,-32.7933,-380.481:10000:PASS:1342:2711:1250:2:0:0:109:0	./.:0,0,0:0:LowQual:875:1242:829:1:0:0:0:0	1/1:-200.891,-17.15,0:10000:PASS:362:67:334:0:0:0:0:57
unitig_0	5777785	DEL00000718	G	<DEL>	.	PASS	PRECISE;SVTYPE=DEL;SVMETHOD=EMBL.DELLYv0.7.7;CHR2=unitig_0;END=5806154;PE=99;MAPQ=60;CT=3to5;CIPOS=-5,5;CIEND=-5,5;INSLEN=0;HOMLEN=4;SR=10;SRQ=0.96319;CONSENSUS=GCTGTTTCGGTCTTCTCGTGGAGCGCGAGGCGCTTACTGGTACAAGAGTTTCAAGAATGACTCTATACTGTTCAGGACAACCTTGGCATGTAGAAACATGCCTTGCACTTTTAGTCTTGGGATCCTCCTGTAAGCTGATTCATCCGATCACTCACCTTCGGG;CE=1.98737	GT:GL:GQ:FT:RCL:RC:RCR:CN:DR:DV:RR:RV	1/1:-33.7992,-2.70847,0:27:PASS:2780:2624:2620:1:0:37:0:9	1/1:-29.1991,-2.40739,0:24:PASS:4594:1010:2561:0:0:16:0:8	1/1:-21.5993,-1.80543,0:18:PASS:5514:170:3646:0:0:12:0:6	1/1:-210.094,-17.1528,0:10000:PASS:6985:2157:7404:0:0:100:0:57
unitig_0	5781559	DEL00000719	A	<DEL>	.	LowQual	IMPRECISE;SVTYPE=DEL;SVMETHOD=EMBL.DELLYv0.7.7;CHR2=unitig_0;END=5783439;PE=3;MAPQ=12;CT=3to5;CIPOS=-230,230;CIEND=-230,230	GT:GL:GQ:FT:RCL:RC:RCR:CN:DR:DV:RR:RV	./.:0,0,0:0:LowQual:157:6:55:0:0:0:0:0	./.:0,0,0:0:LowQual:50:4:11:0:0:0:0:0	./.:0,0,0:0:LowQual:12:0:15:0:0:0:0:0	1/1:-2.44936,-0.551425,0:7:LowQual:14:135:36:5:0:2:0:0
unitig_0	5823544	DEL00000721	A	<DEL>	.	PASS	PRECISE;SVTYPE=DEL;SVMETHOD=EMBL.DELLYv0.7.7;CHR2=unitig_0;END=5824135;PE=31;MAPQ=60;CT=3to5;CIPOS=-5,5;CIEND=-5,5;INSLEN=0;HOMLEN=4;SR=10;SRQ=1;CONSENSUS=AACGTAATTAAGAAAATTCAATCAGTATGACCATATACTGTAGCCATGGAGCGCTGTGTCAAGCCTCATGATTCTGTTTTGGCACATCAAACATCCTACTCGAATAACGAAGTAGTATAGTGTCACATACTCTTGAGGCTGTATCGATGTCAAAGTTGAAGATCGTGGATAGTTTCATTGAGATCTGGGCCCGTCCGGGCTATCTCATTAGCCACCGCATG;CE=1.98573	GT:GL:GQ:FT:RCL:RC:RCR:CN:DR:DV:RR:RV	0/0:0,-3.61065,-43.5983:36:PASS:59:109:40:2:37:0:12:0	1/1:-58.4982,-4.81472,0:48:PASS:61:3:57:0:0:31:0:16	0/0:0,-5.41577,-62.7972:54:PASS:75:84:45:1:8:0:18:0	0/0:0,-19.5574,-230.49:10000:PASS:180:337:133:2:104:1:65:0
unitig_0	5825093	DEL00000722	CCCCACCATCCACCCTGTCATCTTCGTCTCCATCTT	C	.	PASS	PRECISE;SVTYPE=DEL;SVMETHOD=EMBL.DELLYv0.7.7;CHR2=unitig_0;END=5825129;PE=0;MAPQ=60;CT=3to5;CIPOS=-2,2;CIEND=-2,2;INSLEN=0;HOMLEN=1;SR=10;SRQ=0.995726;CONSENSUS=CGTTTTGCCCTCCGTCCCCACTCCCGTCATCGCAGAAACCGAACCGGCGCTGATTCAGGCGCTCTGGGCAACAGTTGCTGCACACAACCATCTTCTCTTCGCCCACCTTCCGCTGCCCGACGTCTGCTTATCCCCCGCCCGCGGTTCACGAAACGGGCTATCCGTTGAACTCTCTCCACGTCCCAGCCCCCCAAGACAATAACACCAGCAGCACCTATTGCAACGACGAGATGA;CE=…	GT:GL:GQ:FT:RCL:RC:RCR:CN:DR:DV:RR:RV	0/0:0,-1.20363,-14.3995:12:LowQual:182:320:205:2:0:0:4:0	0/0:0,-33.6922,-385.177:10000:PASS:2657:4996:2509:2:0:0:112:0	0/0:0,-13.8404,-162.493:138:PASS:2355:4299:2227:2:0:0:46:0	1/1:-266.982,-23.4628,0:10000:PASS:861:60:865:0:0:0:0:78
unitig_0	5825905	DEL00000723	GCCCTTCCAATAGGCAAACC	G	.	PASS	PRECISE;SVTYPE=DEL;SVMETHOD=EMBL.DELLYv0.7.7;CHR2=unitig_0;END=5825925;PE=0;MAPQ=60;CT=3to5;CIPOS=-4,4;CIEND=-4,4;INSLEN=0;HOMLEN=6;SR=10;SRQ=0.981132;CONSENSUS=TCGTCACCGTCGCCGGCATCTTTGCATCGACCTTCAGTCCAAGCTGAGGACGGTACAGGTCAACAGGCCTGGCGCATCGCGTGCCGCCGATCGGGTACCTGTCAGTCATCGTTTGACCGAGGCACCGCCCGCCTACCAACGCCAACGCCAGCACCGCGCTTCCGTCGTCCTCCACGATCCCCTCGTATCTGAACCCCGTCGCCCCCGCCGTGACATACTGGCTCTACACGGACGACCT…	GT:GL:GQ:FT:RCL:RC:RCR:CN:DR:DV:RR:RV	0/0:0,-3.90871,-41.1953:39:PASS:182:364:165:2:0:0:13:0	0/0:0,-15.3459,-182.493:154:PASS:1220:2420:1179:2:0:0:51:0	1/1:-378.384,-29.6967,0:10000:PASS:706:127:679:0:0:0:1:109	0/0:0,-4.21195,-48.3975:42:PASS:365:700:282:2:0:0:14:0
unitig_0	5826468	DEL00000724	GAGCCAGAGCAGCCAGAGC	G	.	PASS	PRECISE;SVTYPE=DEL;SVMETHOD=EMBL.DELLYv0.7.7;CHR2=unitig_0;END=5826487;PE=0;MAPQ=60;CT=3to5;CIPOS=-25,25;CIEND=-25,25;INSLEN=0;HOMLEN=26;SR=10;SRQ=0.96875;CONSENSUS=CCCTTCGTCCGAGAACAGCGTGGATGGCGGCGCCCTGCGCCCTGCTCTCGTCCGCTATGCTGGCCAATCCACCTTGTCTGTCGCCGCTGGGTCGATGGCATGGAGGCACAGGAGCCAGAGCAGCCAGAGCAGCGAGAAATCGAGCTCGATCAAGAAGAAG;CE=1.94591	GT:GL:GQ:FT:RCL:RC:RCR:CN:DR:DV:RR:RV	1/1:-29.3992,-2.40742,0:24:PASS:87:77:92:1:0:0:0:8	0/0:0,-6.92118,-84.2975:69:PASS:702:1028:679:1:0:0:23:0	1/1:-485.782,-40.9223,0:10000:PASS:892:757:672:1:0:0:0:136	1/1:-103.696,-8.7262,0:87:PASS:259:218:243:1:0:0:0:29
unitig_0	5837757	DEL00000725	GAGCGGAGGAATCGAATCCGGCTTA	G	.	PASS	PRECISE;SVTYPE=DEL;SVMETHOD=EMBL.DELLYv0.7.7;CHR2=unitig_0;END=5837782;PE=0;MAPQ=60;CT=3to5;CIPOS=-3,3;CIEND=-3,3;INSLEN=0;HOMLEN=3;SR=10;SRQ=0.96319;CONSENSUS=TTTGGGCTGATGACTGATGACGGGAGATCTCGTGGAACAAATTTGCTAGATTAGGATTAGGAGCCTAGGAGGGCTGGCTGGGCTGGGGCAGGGATTGTCGCGACATCCTGGTAAGCCACCAATGGGCATGAGTTCCGTGCCGCGCGCCACTTCTATTTTCTAT;CE=1.97032	GT:GL:GQ:FT:RCL:RC:RCR:CN:DR:DV:RR:RV	1/1:-39.2976,-3.30896,0:33:PASS:181:16:112:0:0:0:0:11	0/0:0,-8.12377,-94.596:81:PASS:328:909:510:2:0:0:27:0	1/1:-182.294,-15.3461,0:154:PASS:309:37:440:0:0:0:0:51	./.:0,0,0:0:LowQual:0:0:0:-1:0:0:0:0
unitig_0	5841317	DEL00000726	G	<DEL>	.	PASS	IMPRECISE;SVTYPE=DEL;SVMETHOD=EMBL.DELLYv0.7.7;CHR2=unitig_0;END=5842476;PE=19;MAPQ=60;CT=3to5;CIPOS=-84,84;CIEND=-84,84	GT:GL:GQ:FT:RCL:RC:RCR:CN:DR:DV:RR:RV	0/0:0,-15.3378,-273.685:154:PASS:112:212:111:2:51:0:0:0	0/0:0,-8.42883,-168:84:PASS:70:331:245:2:28:0:0:0	1/1:-112.6,-5.71956,0:57:PASS:83:0:265:0:0:19:0:0	./.:0,0,0:0:LowQual:0:7:303:0:0:0:0:0
unitig_0	5844406	DEL00000727	CGGTGTGTGCGTCAATCAGAGAGTGTGTAGTTAGGAAGGG	C	.	PASS	PRECISE;SVTYPE=DEL;SVMETHOD=EMBL.DELLYv0.7.7;CHR2=unitig_0;END=5844446;PE=0;MAPQ=60;CT=3to5;CIPOS=-4,4;CIEND=-4,4;INSLEN=0;HOMLEN=3;SR=10;SRQ=0.957055;CONSENSUS=ACAGCAATGTCGCCAAACCCGAGACTTAGATTGAAGAAGGGGTCAGTCTTTTGGGTTCATATCACCGGGGGGGTCCCATACCTCGCAAAGATCTCGTGGCAGCACACAGCCAACTCTGTAGCGACAGACACATCTTTCAAAACAGAATCTGCACGGATAAT;CE=1.98656	GT:GL:GQ:FT:RCL:RC:RCR:CN:DR:DV:RR:RV	0/0:0,-2.10647,-25.8993:21:PASS:402:662:240:2:0:0:7:0	0/0:0,-14.1406,-163.292:141:PASS:1257:2366:1238:2:0:0:47:0	1/1:-364.984,-31.2914,0:10000:PASS:1306:150:1794:0:0:0:0:104	0/0:0,-7.21983,-84.6951:72:PASS:1314:2361:1142:2:0:0:24:0
unitig_0	5845918	DEL00000728	CAGCCATCACAGAATTTGG	C	.	PASS	PRECISE;SVTYPE=DEL;SVMETHOD=EMBL.DELLYv0.7.7;CHR2=unitig_0;END=5845937;PE=0;MAPQ=60;CT=3to5;CIPOS=-5,5;CIEND=-5,5;INSLEN=0;HOMLEN=6;SR=10;SRQ=0.957831;CONSENSUS=GTTTCCATCGTCACGTTGTCTCGTTGACCCCAAGCCCCTCGGATTCAATGATGCTAATTTCTTGAGTCGGGCAGCGCTCCGGGTCGTGCGATGGTTGGTGTTCGTCTCTTGTATACACATGCAAGCTTGGCAACACTAGCCGAAAAGGCACCGCAATGTCTAATAA;CE=1.99261	GT:GL:GQ:FT:RCL:RC:RCR:CN:DR:DV:RR:RV	./.:0,0,0:0:LowQual:212:465:187:2:0:0:0:0	0/0:0,-12.6366,-148.093:126:PASS:494:961:439:2:0:0:42:0	1/1:-302.09,-24.976,0:10000:PASS:526:80:409:0:0:0:0:83	./.:0,0,0:0:LowQual:543:1162:577:2:0:0:0:0
unitig_0	5862882	DEL00000730	G	<DEL>	.	PASS	PRECISE;SVTYPE=DEL;SVMETHOD=EMBL.DELLYv0.7.7;CHR2=unitig_0;END=5864643;PE=40;MAPQ=60;CT=3to5;CIPOS=-5,5;CIEND=-5,5;INSLEN=0;HOMLEN=4;SR=10;SRQ=0.97541;CONSENSUS=CTGTTTATTACGCCCCTCCAAACCTAACCTGATCTTTCAGTTTGGCAGCTTTGGCCTCCAGGCATGTGATCGAACCTCGCAGCGGTGCACCTGGGGGTGCTGGATTGATGACTGAATGAGTG;CE=1.98417	GT:GL:GQ:FT:RCL:RC:RCR:CN:DR:DV:RR:RV	1/1:-39.2981,-3.3094,0:33:PASS:155:0:186:0:0:40:0:11	0/0:0,-15.3444,-181.192:154:PASS:158:1566:158:10:55:0:51:0	1/1:-119.495,-10.2299,0:102:PASS:223:2:139:0:0:66:0:34	1/1:-251.592,-20.763,0:10000:PASS:427:3:568:0:0:92:0:69
unitig_0	5867817	DEL00000731	C	<DEL>	.	LowQual	IMPRECISE;SVTYPE=DEL;SVMETHOD=EMBL.DELLYv0.7.7;CHR2=unitig_0;END=5869025;PE=2;MAPQ=51;CT=3to5;CIPOS=-564,564;CIEND=-564,564	GT:GL:GQ:FT:RCL:RC:RCR:CN:DR:DV:RR:RV	0/0:0,-13.245,-256.6:132:PASS:96:218:126:2:44:0:0:0	1/1:-9.79999,-0.602048,0:7:LowQual:80:0:86:0:0:2:0:0	0/0:0,-6.92367,-136.1:69:PASS:82:217:88:3:23:0:0:0	0/0:0,-38.8328,-772.1:10000:PASS:370:702:325:2:129:0:0:0
unitig_0	5868263	DEL00000732	A	<DEL>	.	LowQual	IMPRECISE;SVTYPE=DEL;SVMETHOD=EMBL.DELLYv0.7.7;CHR2=unitig_0;END=5868657;PE=2;MAPQ=60;CT=3to5;CIPOS=-144,144;CIEND=-144,144	GT:GL:GQ:FT:RCL:RC:RCR:CN:DR:DV:RR:RV	0/0:0,-9.03039,-168.499:90:PASS:3193:6209:3677:2:30:0:0:0	1/1:-4.69999,-0.301021,0:5:LowQual:0:0:0:-1:0:1:0:0	0/0:0,-10.235,-204:102:PASS:5255:13355:6296:2:34:0:0:0	0/0:0,-19.6077,-597.1:10000:PASS:18143:32203:15728:2:103:2:0:0
unitig_0	5876562	DEL00000733	CTAGAGGCGTTTTGGTTGGGAACTTTCGAGAGATCAACAAAGGAAACGGCAGTACTATTAGGGCTAAACTTCTGACAATATGGACGGTTCTAGTGCTTCGTGAGGACATCCTACAGTTCCGCTCTAGATACGAGAAACTGGCAGAGCTACCACTTTGACAGCTTTAGTATATCGATTATCTTCTCATCATTTACTATCCCGATAGAGCTTGGCGCTTTTAGTATCTCCATATCGTCTCCAATAGTAGTGTCGTAGCTATTTGTCCGCTATCGA	C	.	PASS	PRECISE;SVTYPE=DEL;SVMETHOD=EMBL.DELLYv0.7.7;CHR2=unitig_0;END=5876835;PE=0;MAPQ=60;CT=3to5;CIPOS=-2,2;CIEND=-2,2;INSLEN=0;HOMLEN=2;SR=10;SRQ=0.965517;CONSENSUS=TCGTAATCGCCAAAGAGCTTGCAGAGGACATCAGAAAAGTCCTCGAAGTAGCTTACCAGCTGCTGGCCATTGACGCTGTCTGGAGCTTTCGCTTGATGCTATGGATGATGATCTCTATGCAGAGCTTATCAAATATCAAGACATCTTTATCGATTCTCGTGAAGGCAGTGTTGG;CE=1.99275	GT:GL:GQ:FT:RCL:RC:RCR:CN:DR:DV:RR:RV	0/0:0,-6.3181,-76.0965:63:PASS:2601:6998:3372:2:0:0:21:0	0/0:0,-3.31001,-40.1987:33:PASS:3780:6555:2060:2:0:0:11:0	1/1:-193.494,-15.6476,0:157:PASS:7932:64:6286:0:0:0:0:52	0/0:0,-19.5599,-239.893:10000:PASS:11935:23405:9879:2:0:0:65:0
unitig_0	5881694	DEL00000734	A	<DEL>	.	PASS	PRECISE;SVTYPE=DEL;SVMETHOD=EMBL.DELLYv0.7.7;CHR2=unitig_0;END=5887079;PE=58;MAPQ=60;CT=3to5;CIPOS=-3,3;CIEND=-3,3;INSLEN=0;HOMLEN=3;SR=10;SRQ=0.97546;CONSENSUS=TCTGGTTGCTCATCGCCAACGCCAATCTACATCCATCCATTGCAGAGGTCATCTCTAACGCAACCAGCACATTCCACAAGCTGAGAGATGTTTGCGTAACGAGTAGCAGCCTTTGTTGTGGTGCTCGACGATACTTTTCCCTCAACACCGACCTCGGCCTCGA;CE=1.98161	GT:GL:GQ:FT:RCL:RC:RCR:CN:DR:DV:RR:RV	0/0:0,-4.21132,-49.0969:42:PASS:544:760:503:1:37:0:14:0	0/0:0,-15.0436,-176.192:150:PASS:973:2532:881:3:88:0:50:0	0/0:0,-21.0614,-248.489:10000:PASS:1352:2339:1400:2:115:0:70:0	1/1:-174.894,-14.4437,0:144:PASS:1311:5:1386:0:0:59:0:48
unitig_0	5882896	DEL00000735	T	<DEL>	.	PASS	IMPRECISE;SVTYPE=DEL;SVMETHOD=EMBL.DELLYv0.7.7;CHR2=unitig_0;END=5883716;PE=41;MAPQ=60;CT=3to5;CIPOS=-50,50;CIEND=-50,50	GT:GL:GQ:FT:RCL:RC:RCR:CN:DR:DV:RR:RV	1/1:-220.899,-12.3415,0:123:PASS:95:0:88:0:0:41:0:0	0/0:0,-9.03088,-178.6:90:PASS:125:107:64:1:30:0:0:0	0/0:0,-11.1295,-204.291:111:PASS:170:150:71:1:37:0:0:0	./.:0,0,0:0:LowQual:0:0:0:-1:0:0:0:0
unitig_0	5885390	DEL00000736	TGTCCTTTTCCATAGCCCTGC	T	.	PASS	PRECISE;SVTYPE=DEL;SVMETHOD=EMBL.DELLYv0.7.7;CHR2=unitig_0;END=5885411;PE=0;MAPQ=60;CT=3to5;CIPOS=-4,4;CIEND=-4,4;INSLEN=0;HOMLEN=6;SR=3;SRQ=0.974359;CONSENSUS=AGCAGCTCGGAATCTGTGCCCATCCCAGATCCATCTCCA;CE=1.93196	GT:GL:GQ:FT:RCL:RC:RCR:CN:DR:DV:RR:RV	1/1:-90.1966,-7.52235,0:75:PASS:163:18:154:0:0:0:0:25	0/0:0,-24.6735,-296.289:10000:PASS:965:2156:1109:2:0:0:82:0	0/0:0,-18.0556,-221.794:10000:PASS:751:1519:741:2:0:0:60:0	./.:0,0,0:0:LowQual:0:0:0:-1:0:0:0:0
unitig_0	5894058	DEL00000737	T	<DEL>	.	PASS	PRECISE;SVTYPE=DEL;SVMETHOD=EMBL.DELLYv0.7.7;CHR2=unitig_0;END=5895727;PE=64;MAPQ=60;CT=3to5;CIPOS=-2,2;CIEND=-2,2;INSLEN=0;HOMLEN=1;SR=10;SRQ=0.981818;CONSENSUS=CCTCCATTTTTCCAGTAACGAATGAAGGAGACAGACATGGCCTCACTGCTCTGGCAGAGTCTGCTGCTAGTGTGGTGGCATTTTTAGACACCCTCCACTATCGAAGAGGCCATCGCTCTCAGGGACTTGGAGTCCGACGGCGCCAATGATGCCGATCCCAAGGTC;CE=1.99319	GT:GL:GQ:FT:RCL:RC:RCR:CN:DR:DV:RR:RV	1/1:-41.6978,-3.61014,0:36:PASS:183:0:177:0:0:47:0:12	0/0:0,-10.2287,-118.794:102:PASS:154:727:523:2:21:0:34:0	./.:0,0,0:0:LowQual:190:47:1:0:1:0:0:0	1/1:-204.486,-18.048,0:10000:PASS:474:2:333:0:0:64:0:60
unitig_0	5896742	DEL00000738	GGCCACCACCTGGTGCGCAA	G	.	PASS	PRECISE;SVTYPE=DEL;SVMETHOD=EMBL.DELLYv0.7.7;CHR2=unitig_0;END=5896762;PE=0;MAPQ=60;CT=3to5;CIPOS=-1,1;CIEND=-1,1;INSLEN=0;HOMLEN=0;SR=10;SRQ=0.969349;CONSENSUS=GCACAGAATGCCAATCATGTATGTATGTATGTGCCTGCTGCACAGTCAACGCCGGTGGGAAAGGGGCAGGATCAGAGATCCTGACAGACAGACTATCTATCTAGTGCATCACGGCTTGACTGCCGGCACCAGGTGCACTATGCCCTATCTCCGCAGCCACACTGCCTAGCTGCTTCAAGGTCATTGTGTGAGGGAGTTAGTAATTTTAATAATAGACTACTAAGTGAATACGCTGATT…	GT:GL:GQ:FT:RCL:RC:RCR:CN:DR:DV:RR:RV	1/1:-57.0961,-5.11361,0:51:PASS:115:15:149:0:0:0:0:17	0/0:0,-8.7243,-103.094:87:PASS:405:718:312:2:0:0:29:0	./.:0,0,0:0:LowQual:180:353:170:2:0:0:0:0	1/1:-448.98,-38.211,0:10000:PASS:725:74:773:0:0:0:0:127
unitig_0	5900727	DEL00000739	CTCACCACCACCTTCGCCTTCGCTCTCACCT	C	.	PASS	PRECISE;SVTYPE=DEL;SVMETHOD=EMBL.DELLYv0.7.7;CHR2=unitig_0;END=5900758;PE=0;MAPQ=60;CT=3to5;CIPOS=-6,6;CIEND=-6,6;INSLEN=0;HOMLEN=9;SR=9;SRQ=0.987342;CONSENSUS=GAAGCTATCACAAGAAACGCCCCAGCCGCACTTCTTTGACTGCCTGCCTTGTCCTTCTGCGTGACGCGACTCAAACGGCGTATCAACACCATCACAATGGCCATCCTCGGCACCTGCACACCGTCACGTTCACCCTCACTTTCTCGTCGTCACGTGGG;CE=1.94526	GT:GL:GQ:FT:RCL:RC:RCR:CN:DR:DV:RR:RV	0/0:0,-3.60718,-37.8948:36:PASS:307:523:256:2:0:0:12:0	1/1:-291.382,-19.7719,0:10000:PASS:857:330:949:0:0:0:2:86	0/0:0,-21.9605,-251.285:10000:PASS:1414:2854:1288:2:0:0:73:0	0/0:0,-16.847,-194.689:10000:PASS:1022:2192:1047:2:0:0:56:0
unitig_0	5902524	DEL00000740	A	<DEL>	.	PASS	PRECISE;SVTYPE=DEL;SVMETHOD=EMBL.DELLYv0.7.7;CHR2=unitig_0;END=5902868;PE=73;MAPQ=60;CT=3to5;CIPOS=-4,4;CIEND=-4,4;INSLEN=0;HOMLEN=4;SR=10;SRQ=0.974522;CONSENSUS=CTTGGGGCATGTAGCAGCTAAGTGGCCTAGAGACGAGGGCGAACGGGGTAGGGGAGGGGGTTTGCAAGGGACATGCTTGCGATTATATGTGTACTCTTGTCGGCCATGCTAGACATGCCTGCACAGCACCTAGTGTACTCCGCTGCCTACCTACCTA;CE=1.97853	GT:GL:GQ:FT:RCL:RC:RCR:CN:DR:DV:RR:RV	0/0:0,-2.10423,-22.297:21:PASS:3866:5702:3120:2:33:0:7:0	./.:0,0,0:0:LowQual:811:11172:7874:3:29:0:0:0	1/1:-221.588,-19.2541,0:10000:PASS:13335:144:9918:0:0:73:0:64	0/0:0,-15.6445,-182.291:157:PASS:12684:21309:11796:2:76:0:52:0
unitig_0	5910801	DEL00000741	T	<DEL>	.	PASS	IMPRECISE;SVTYPE=DEL;SVMETHOD=EMBL.DELLYv0.7.7;CHR2=unitig_0;END=5911800;PE=48;MAPQ=60;CT=3to5;CIPOS=-50,50;CIEND=-50,50	GT:GL:GQ:FT:RCL:RC:RCR:CN:DR:DV:RR:RV	1/1:-158.798,-9.63051,0:96:PASS:72:0:121:0:0:32:0:0	0/0:0,-4.51544,-90:45:PASS:123:134:94:1:15:0:0:0	1/1:-200.4,-10.5359,0:105:PASS:90:0:216:0:0:35:0:0	1/1:-284.999,-15.0506,0:151:PASS:172:0:275:0:0:50:0:0
unitig_0	5911239	DEL00000742	TTTCCACTACACCAATGTAGTTAGAGCGCATGTACCCATACGCATACTGTGATTACTGGTCTGCACAGCGTGTCGAGTACACCTTTGTAGAGAAAGTTTTGGCAAGCTGCCCGGCTTTTCAACCTGCTGTTACACGTACAGCCGCTCTCCCTCG	T	.	PASS	PRECISE;SVTYPE=DEL;SVMETHOD=EMBL.DELLYv0.7.7;CHR2=unitig_0;END=5911393;PE=0;MAPQ=60;CT=3to5;CIPOS=-2,2;CIEND=-2,2;INSLEN=0;HOMLEN=2;SR=10;SRQ=0.982456;CONSENSUS=ATTAAAAAGAAGCGAAAAAGGCAGGAAGATTGTTGACGAGGTGTGTGAACCAATCATTCATACCACCCTGCAGGCGGACCTGACTATGAGCGCCATCGCCGATGACACCGACCGCTCTTGCAGTCACGCAAGGCTTTCCCGCCCGAAAGTTTATTGATATTTCCTTCTTCT;CE=1.99559	GT:GL:GQ:FT:RCL:RC:RCR:CN:DR:DV:RR:RV	./.:0,0,0:0:LowQual:0:0:0:-1:0:0:0:0	1/1:-123.294,-10.5297,0:105:PASS:2605:12:1081:0:0:0:0:35	./.:0,0,0:0:LowQual:0:0:0:-1:0:0:0:0	./.:0,0,0:0:LowQual:0:0:0:-1:0:0:0:0
unitig_0	5920537	DEL00000744	CAGGAGGGCGATGGGGTGAT	C	.	PASS	PRECISE;SVTYPE=DEL;SVMETHOD=EMBL.DELLYv0.7.7;CHR2=unitig_0;END=5920557;PE=0;MAPQ=60;CT=3to5;CIPOS=-4,4;CIEND=-4,4;INSLEN=0;HOMLEN=3;SR=10;SRQ=0.98855;CONSENSUS=ACGAGGCCGCCCAGCAGGACCTGTATGCGTCCGACGGCGAGGTGGCTCGGGTGCTAATCTTCGACTTTGAGTATAAGAGCCCGGGTAAGGTCATCCGCGGCGGCAATGTGCGGCTCGCGGTTGTGGCGATGCGGAGCCGTACTACGAGTTTGACAAGGTATGTCTGTTGAGAAGTTCCCACAGCACAACACGGCGCCCCACTGGCCTCTTTCTTTTCTCTCCCTTCTGGACCCCTGGAT…	GT:GL:GQ:FT:RCL:RC:RCR:CN:DR:DV:RR:RV	0/0:0,-0.902779,-10.8997:10:LowQual:104:197:102:2:0:0:3:0	1/1:-688.657,-60.1629,0:10000:PASS:1394:140:1179:0:0:0:0:200	0/0:0,-27.3711,-309.777:10000:PASS:1386:2608:1296:2:0:0:91:0	0/0:0,-7.22036,-83.6956:72:PASS:708:1286:599:2:0:0:24:0
unitig_0	5921183	DEL00000745	T	<DEL>	.	PASS	IMPRECISE;SVTYPE=DEL;SVMETHOD=EMBL.DELLYv0.7.7;CHR2=unitig_0;END=5921821;PE=57;MAPQ=60;CT=3to5;CIPOS=-50,50;CIEND=-50,50	GT:GL:GQ:FT:RCL:RC:RCR:CN:DR:DV:RR:RV	1/1:-226.448,-12.8922,0:129:PASS:60:0:68:0:0:43:0:0	1/1:-251.794,-13.8411,0:138:PASS:188:0:66:0:0:46:0:0	1/1:-312.313,-17.0716,0:10000:PASS:233:0:109:0:0:57:0:0	0/0:0,-34.0163,-674.8:10000:PASS:158:395:179:2:113:0:0:0
unitig_0	5936105	DEL00000746	GGGAAAAAGGTGGAAGGGAAAAAGGTGGAAGGGAAAAAGGTGGAA	G	.	PASS	PRECISE;SVTYPE=DEL;SVMETHOD=EMBL.DELLYv0.7.7;CHR2=unitig_0;END=5936150;PE=0;MAPQ=60;CT=3to5;CIPOS=-3,3;CIEND=-3,3;INSLEN=0;HOMLEN=3;SR=10;SRQ=0.982759;CONSENSUS=TATCTGGCTGAGAGATGAAATCCAAGATTCAAGAGCCAGCGATAGATGTGAAGTAAGTGGAAGGAGCAGGGGGAAATGGTGGAAGGGGAAATCGGGGGAAGGGAAACTGTACCATG;CE=1.84153	GT:GL:GQ:FT:RCL:RC:RCR:CN:DR:DV:RR:RV	1/1:-52.5975,-4.51297,0:45:PASS:295:63:176:0:0:0:0:15	1/1:-139.495,-6.23895,0:62:PASS:565:145:640:0:0:0:2:41	0/0:0,-8.42524,-101.896:84:PASS:796:1342:714:2:0:0:28:0	0/0:0,-22.2655,-263.189:10000:PASS:1854:3972:2074:2:0:0:74:0
unitig_0	5939465	DEL00000747	GTACGGAGGGTACAGCACT	G	.	PASS	PRECISE;SVTYPE=DEL;SVMETHOD=EMBL.DELLYv0.7.7;CHR2=unitig_0;END=5939484;PE=0;MAPQ=60;CT=3to5;CIPOS=-5,5;CIEND=-5,5;INSLEN=0;HOMLEN=5;SR=7;SRQ=0.966667;CONSENSUS=GTCTCCTTCGCGACCGTTACAAACTCGTCTTCAGATATTGGCACTACCAAGCCATCGATGTCGCGGTAGCGCGAACATCTTCGCCAGCTAGTGAGGCGACCCACTGGCCTCACTGCTCCCTAGGTTCGCATAATGTACAGCACCTACAGCACCTACAGCACCTACGCAGAAGCCCTATATATCTACTTTAAATCACTATAGGCTGCATTGAACAGCTGTGGTGGTCATAGTTGCTCTCT…	GT:GL:GQ:FT:RCL:RC:RCR:CN:DR:DV:RR:RV	0/0:0,-2.40688,-27.7986:24:PASS:126:317:172:2:0:0:8:0	1/1:-163.795,-13.2407,0:132:PASS:269:96:244:0:0:0:0:44	0/0:0,-22.2615,-256.585:10000:PASS:865:1846:895:2:0:0:74:0	0/0:0,-16.2462,-188.791:10000:PASS:637:1592:910:2:0:0:54:0
unitig_0	5942162	DEL00000748	ACCTCGACCTCGACCTCGACCTCCTCGCGGCGGTAGGCGTTGGCATTGGCGTTGGCATCGGTATCGTCCAAACCCGGGAGCTCTTTG	A	.	PASS	PRECISE;SVTYPE=DEL;SVMETHOD=EMBL.DELLYv0.7.7;CHR2=unitig_0;END=5942249;PE=0;MAPQ=60;CT=3to5;CIPOS=-4,4;CIEND=-4,4;INSLEN=0;HOMLEN=5;SR=10;SRQ=0.950311;CONSENSUS=GACCTCGTCTACAAAGAGGTCCTCGTAATCGTGGTTTCGGTTATTGATACGGCAAGCTCGAGAACAGGCGCATTGATCCTCGTCCTTGTGCTTATTTTACCAGGCAGACACCTGGCGGGGCTCAGGAGGTCAACAATGCGTGAGCCGGTGATTGCCGTC;CE=1.99022	GT:GL:GQ:FT:RCL:RC:RCR:CN:DR:DV:RR:RV	0/0:0,-3.60944,-40.3971:36:PASS:815:1241:789:2:0:0:12:0	0/0:0,-15.3429,-175.79:154:PASS:1837:5228:3484:2:0:0:51:0	1/1:-181.693,-15.3455,0:154:PASS:1715:1:1499:0:0:0:0:51	1/1:-138.694,-9.33571,0:93:PASS:1304:87:1409:0:0:0:1:40
unitig_0	5955037	DEL00000749	CTCGAGGTTGTCCTCAATG	C	.	PASS	PRECISE;SVTYPE=DEL;SVMETHOD=EMBL.DELLYv0.7.7;CHR2=unitig_0;END=5955056;PE=0;MAPQ=60;CT=3to5;CIPOS=-4,4;CIEND=-4,4;INSLEN=0;HOMLEN=4;SR=10;SRQ=0.987578;CONSENSUS=GCAGCGTTGCAGCCCTTGACGTAGTCTCGGCATCGGGAAGTGGGACCACTTCGGAATTCCCGATTTCCGCATAACTAGGTTTGGGTGATCCGATGCTCTTATCAGGCACGAGATGAAATAAATCAAGCAAATGAGGCTGCAAAGCTTCTGATTGAATTT;CE=1.9964	GT:GL:GQ:FT:RCL:RC:RCR:CN:DR:DV:RR:RV	0/0:0,-3.30876,-38.3974:33:PASS:144:295:138:2:0:0:11:0	0/0:0,-7.22057,-84.7959:72:PASS:240:529:251:2:0:0:24:0	1/1:-190.29,-16.2451,0:10000:PASS:279:51:325:0:0:0:0:54	0/0:0,-18.9567,-226.392:10000:PASS:725:1578:718:2:0:0:63:0
unitig_0	5962720	DEL00000750	CGCGAAAGTGAGGAATGGCACACGCGATCGTGTGGAGACGTTG	C	.	PASS	PRECISE;SVTYPE=DEL;SVMETHOD=EMBL.DELLYv0.7.7;CHR2=unitig_0;END=5962763;PE=0;MAPQ=60;CT=3to5;CIPOS=-8,8;CIEND=-8,8;INSLEN=0;HOMLEN=8;SR=10;SRQ=1;CONSENSUS=ATAACCTAACCACTTTTCAGCAGCCTCTTCTCAGGAGTCCAATAAAGCTGCTCGGGGTCAGCCAGGTAGCTTCGCGGAAATGGGTTTCTTCACGTGGCCGCGCGAAACGGTCAGAACCTCGGAAGTCGGCTTCCCGAAAGTACTATATGTGTCCTTCGGAAAGCCAATCCCCCATTATTAGACTTAGTCTGAAAATGATGATTTAATCTGTCTTTA;CE=1.9966	GT:GL:GQ:FT:RCL:RC:RCR:CN:DR:DV:RR:RV	0/0:0,-3.30757,-36.4962:33:PASS:345:710:403:2:0:0:11:0	0/0:0,-9.62637,-110.493:96:PASS:809:1758:789:2:0:0:32:0	0/0:0,-11.7344,-136.794:117:PASS:864:2097:1153:2:0:0:39:0	1/1:-314.486,-27.079,0:10000:PASS:1489:236:1156:0:0:0:0:90
unitig_0	5968886	DEL00000752	A	<DEL>	.	PASS	IMPRECISE;SVTYPE=DEL;SVMETHOD=EMBL.DELLYv0.7.7;CHR2=unitig_0;END=5969490;PE=40;MAPQ=60;CT=3to5;CIPOS=-50,50;CIEND=-50,50	GT:GL:GQ:FT:RCL:RC:RCR:CN:DR:DV:RR:RV	1/1:-222.5,-12.041,0:120:PASS:72:0:61:0:0:40:0:0	0/0:0,-8.42882,-166.7:84:PASS:46:92:44:2:28:0:0:0	0/0:0,-6.92368,-138:69:PASS:48:85:35:2:23:0:0:0	0/0:0,-28.3116,-639.594:10000:PASS:148:384:187:2:113:1:0:0
unitig_0	5970524	DEL00000753	CAGCTCAGGACCCCTCAAATTGACT	C	.	PASS	PRECISE;SVTYPE=DEL;SVMETHOD=EMBL.DELLYv0.7.7;CHR2=unitig_0;END=5970549;PE=0;MAPQ=60;CT=3to5;CIPOS=-6,6;CIEND=-6,6;INSLEN=0;HOMLEN=6;SR=8;SRQ=0.953488;CONSENSUS=GGGACAAGTGCCGAATCATGGGACCAGGTGACTTCGCTTACGTACCTCCCGTAAGTGCCACCAGCTCTCCAATGCAGAGGTTCCTGATGTCGAGTAGAAAGTCATCCACAACCCAGAATTATTAGGAC;CE=1.99209	GT:GL:GQ:FT:RCL:RC:RCR:CN:DR:DV:RR:RV	1/1:-39.5985,-3.30979,0:33:PASS:96:4:66:0:0:0:0:11	0/0:0,-2.10553,-24.0983:21:PASS:271:539:269:2:0:0:7:0	0/0:0,-3.31037,-41.499:33:PASS:411:829:396:2:0:0:11:0	0/0:0,-8.72666,-106.197:87:PASS:825:1785:904:2:0:0:29:0
unitig_0	5980597	DEL00000756	ATGCAACACAAACGTG	A	.	PASS	PRECISE;SVTYPE=DEL;SVMETHOD=EMBL.DELLYv0.7.7;CHR2=unitig_0;END=5980613;PE=0;MAPQ=60;CT=3to5;CIPOS=-4,4;CIEND=-4,4;INSLEN=0;HOMLEN=3;SR=10;SRQ=0.97153;CONSENSUS=GCACACAAGGTGGTGTGACTACAGAGGCCTGTCAACAAGTTGCAATAATCACAGTGACACTGCAAAACTATGTCACACTCTTGACACTTGGTGCAACTGCAGTGGGAGGGAGGTTCGAACGCCCGGGGCTCCTTTCATGAAGGATCGTCACCAGCATTCAAATGTCACAAGACCAGAACCTCGGAAACGTAGCCAATGCCTGTGGATGATCCCTGGCGGACTTCCAAGTAAACCCAGGC…	GT:GL:GQ:FT:RCL:RC:RCR:CN:DR:DV:RR:RV	1/1:-86.4941,-7.51987,0:75:PASS:117:21:120:0:0:0:0:25	1/1:-210.192,-17.452,0:10000:PASS:238:41:301:0:0:0:0:58	1/1:-462.381,-38.8141,0:10000:PASS:608:92:609:0:0:0:0:129	1/1:-465.484,-38.5158,0:10000:PASS:611:94:598:0:0:0:0:128
unitig_0	5982548	DEL00000757	GGTGCTGTAAGTGCTGTAGGTGCTGTAAGTGCTGTAGGTGCTGTAA	G	.	PASS	PRECISE;SVTYPE=DEL;SVMETHOD=EMBL.DELLYv0.7.7;CHR2=unitig_0;END=5982594;PE=0;MAPQ=60;CT=3to5;CIPOS=-20,20;CIEND=-20,20;INSLEN=0;HOMLEN=31;SR=9;SRQ=0.99;CONSENSUS=CGGCCACGGAACACGGCCCGGCTGTAAGTTCTATAGGTACTATAGGTAGGTAGGTGCTGTAGGTGCTGTAAGTGCTGTAAGTAGGTACTAGTAAGGTACT;CE=1.96183	GT:GL:GQ:FT:RCL:RC:RCR:CN:DR:DV:RR:RV	1/1:-55.5793,-4.79578,0:48:PASS:318:611:560:1:0:0:0:16	0/0:0,-7.82055,-87.6938:78:PASS:1162:1450:1008:1:0:0:26:0	1/1:-146.494,-12.3367,0:123:PASS:1328:2148:1170:2:0:0:0:41	./.:0,0,0:0:LowQual:1243:3022:1614:2:0:0:0:0
unitig_0	6003100	DEL00000760	ATGGGCGAGCTCGTCGAAGTACCTCTTCGGCTTTTGACAACCCAAAATGAGCAGTTTATAGCACATGACCTGGGTTGAGTAATCTTGAAGCTGATTCGCAACTTGCAATGCCATCTCCACAGGCGCATCTGCTTTCTTGTGGAAGATCGGAAATCGTCCTCCTTGGCTTCTGAGCCGCTGGTGGCACGTAGATTGGGAGTGTTATGCATATTCGACGATAGAATGCGAGACCAGTAAAGTCCCCTAGATAGCTAAAGAGTTCGCGAACATGG	A	.	PASS	PRECISE;SVTYPE=DEL;SVMETHOD=EMBL.DELLYv0.7.7;CHR2=unitig_0;END=6003372;PE=0;MAPQ=60;CT=3to5;CIPOS=-3,3;CIEND=-3,3;INSLEN=0;HOMLEN=3;SR=10;SRQ=0.991803;CONSENSUS=TGAGACGCGCATGTGGTTCTCGTTATCGCCTTGCACTGATTTCTGTAGATCGTCCTTACATCTGAGTTTCAGCAGACTTGGCAACTAACATCCATCTCAGAAACGGCCTCGTCCTTCTGGCT;CE=1.97463	GT:GL:GQ:FT:RCL:RC:RCR:CN:DR:DV:RR:RV	1/1:-53.3973,-4.5127,0:45:PASS:2066:21:2612:0:0:0:0:15	0/0:0,-6.01836,-73.6978:60:PASS:3710:6021:2637:2:0:0:20:0	1/1:-37.6974,-3.30876,0:33:PASS:2126:15:1931:0:0:0:0:11	0/0:0,-21.665,-262.391:10000:PASS:11224:22239:12975:2:0:0:72:0
unitig_0	6007056	DEL00000761	GATCTTTTGCTCTCTCTTGATTCTCTC	G	.	PASS	PRECISE;SVTYPE=DEL;SVMETHOD=EMBL.DELLYv0.7.7;CHR2=unitig_0;END=6007083;PE=0;MAPQ=60;CT=3to5;CIPOS=-28,28;CIEND=-28,28;INSLEN=0;HOMLEN=28;SR=7;SRQ=0.993506;CONSENSUS=GTTTCTGGTTTTCTTTGTTTCTGGTTTTCTTACTTTCATGGCGACACGCACGCCGTCGTCTCGGACAAAAATGCAACCAAATCCCCATCCCTTTTCCTCTTCACTCCATGATCTTTTGCTCTCTCTTGATTCTCTCAAACCAAAATGCCTCCCT;CE=1.88601	GT:GL:GQ:FT:RCL:RC:RCR:CN:DR:DV:RR:RV	0/0:0,-2.70812,-32.4989:27:PASS:269:568:248:2:0:0:9:0	1/1:-265.288,-22.5654,0:10000:PASS:594:283:588:0:0:0:0:75	1/1:-232.387,-20.1562,0:10000:PASS:734:357:704:0:0:0:0:67	1/1:-200.293,-16.55,0:10000:PASS:591:470:423:1:0:0:0:55
unitig_0	6012420	DEL00000762	G	<DEL>	.	PASS	PRECISE;SVTYPE=DEL;SVMETHOD=EMBL.DELLYv0.7.7;CHR2=unitig_0;END=6013176;PE=45;MAPQ=60;CT=3to5;CIPOS=-6,6;CIEND=-6,6;INSLEN=0;HOMLEN=6;SR=10;SRQ=0.964912;CONSENSUS=TTCTCCCTTTCTAAACGCTGAGTTGCCTTTCGCTTTGCTTTGGCATGTCTTTTCAGCCAGTAGGTTCCGTCCAATCTTACGAGTGTCCGCGTACCCAAAGATCTGCCTCAGAAAC;CE=1.95209	GT:GL:GQ:FT:RCL:RC:RCR:CN:DR:DV:RR:RV	1/1:-62.4966,-5.41511,0:54:PASS:93:0:84:0:0:45:0:18	0/0:0,-4.81445,-57.698:48:PASS:115:222:74:2:51:0:16:0	0/0:0,-4.51304,-51.7976:45:PASS:127:285:66:3:56:0:15:0	0/0:0,-9.62797,-113.495:96:PASS:207:422:219:2:117:0:32:0
unitig_0	6024885	DEL00000763	CAAAAAGGGTTGCGAGGGCGGGA	C	.	PASS	PRECISE;SVTYPE=DEL;SVMETHOD=EMBL.DELLYv0.7.7;CHR2=unitig_0;END=6024908;PE=0;MAPQ=60;CT=3to5;CIPOS=-3,3;CIEND=-3,3;INSLEN=0;HOMLEN=3;SR=7;SRQ=0.95;CONSENSUS=CCGAATTCGTCATTTTGGCGCTTGTTGACGACACTCATTCTCCGAGATTTTCTCCGCCATCAAACCCCACAAACAAGTAGACTAAGCAGAGAGGCTCGCT;CE=1.9816	GT:GL:GQ:FT:RCL:RC:RCR:CN:DR:DV:RR:RV	1/1:-49.5968,-4.21121,0:42:PASS:93:3:33:0:0:0:0:14	0/0:0,-3.91152,-47.5981:39:PASS:369:762:245:2:0:0:13:0	0/0:0,-6.61978,-79.7971:66:PASS:529:1220:427:3:0:0:22:0	0/0:0,-6.31866,-75.797:63:PASS:529:1134:396:2:0:0:21:0
unitig_0	6052348	DEL00000764	ACGTCTCTTACCACTGCG	A	.	PASS	PRECISE;SVTYPE=DEL;SVMETHOD=EMBL.DELLYv0.7.7;CHR2=unitig_0;END=6052366;PE=0;MAPQ=60;CT=3to5;CIPOS=-2,2;CIEND=-2,2;INSLEN=0;HOMLEN=2;SR=10;SRQ=0.959732;CONSENSUS=AACACCCCCGCCAAGAGACTTCCCTCCACAGTTCATCCGCGTAGGTGGACATACCTCAGCGGTGGATGTGCTCAATCCACTGCGGCAGAAGGTCACGGGACATGTCGTCGATGCCTTCGCCCGTGAGCCGTGTAGTGAGAGTGCCTGG;CE=1.96958	GT:GL:GQ:FT:RCL:RC:RCR:CN:DR:DV:RR:RV	0/0:0,-3.31014,-40.0988:33:PASS:138:259:124:2:0:0:11:0	0/0:0,-15.6471,-187.294:157:PASS:577:1127:585:2:0:0:52:0	0/0:0,-15.9475,-189.893:157:PASS:685:1177:575:2:0:0:53:0	1/1:-377.386,-29.0966,0:10000:PASS:421:93:683:0:0:0:1:107
[truncated: 7,858 more rows]

## Sheet: C- LUMPY (7,133 SVs)
##INFO=<ID=SVTYPE,Number=1,Type=String,Description="Type of structural variant">
##INFO=<ID=SVLEN,Number=.,Type=Integer,Description="Difference in length between REF and ALT alleles">
##INFO=<ID=END,Number=1,Type=Integer,Description="End position of the variant described in this record">
##INFO=<ID=STRANDS,Number=.,Type=String,Description="Strand orientation of the adjacency in BEDPE format (DEL:+-, DUP:-+, INV:++/--)">
##INFO=<ID=IMPRECISE,Number=0,Type=Flag,Description="Imprecise structural variation">
##INFO=<ID=CIPOS,Number=2,Type=Integer,Description="Confidence interval around POS for imprecise variants">
[truncated: 7,158 more rows]

## Sheet: D- NUCmer & DELLY (615 SVs)
Common structural variations							NUCmer							DELLY2
[truncated: 616 more rows]

[truncated: 3 more sheets: E- NUCmer & LUMPY (664 SVs), F- DELLY & LUMPY (1,233 SVs), G- NUCmer&DELLY&LUMPY (570 SVs)]
